# Supplementary material for: In vivo targets of Salmonella FinO include a FinP-like small RNA controlling copy number of a cohabitating plasmid
Source: Nucleic Acids Res. 2021 May 3;49(9):5319–35. doi: 10.1093/nar/gkab281 (PMC8136791; doi:10.1093/nar/gkab281)
Supplement: gkab281_Supplemental_Files [file gkab281_supplemental_files.zip]

Archive with 5 entries (5 files):
- SupplementarytableS1.xlsx
- SupplementarytableS2.xlsx
- SupplementarytableS3.xlsx
- SupplementarytableS4.xlsx
- Supporting.material.pdf
