# Supplementary material for: In vivo targets of Salmonella FinO include a FinP-like small RNA controlling copy number of a cohabitating plasmid
Source: Nucleic Acids Res. 2021 May 3;49(9):5319–35. doi: 10.1093/nar/gkab281 (PMC8136791; doi:10.1093/nar/gkab281)
Supplement: gkab281_Supplemental_Files [file gkab281_supplemental_files.zip › SupplementarytableS1.xlsx]

## Sheet: Bacterial Strains
Table S1A Bacterial strains
	Strain	Genotype	Source
	JVS-1574	SL1344	(Hoiseth and Stocker, 1981)
	JVS-11224	SL1344 ΔfinO	This study
	JVS-10317	SL1344 ΔproQ	(Smirnov et al 2016)
	JVS-11223	SL1344 finO-3xflag	This study
	JVS-10314	SL1344 proQ-3xflag	(Smirnov et al 2016)

## Sheet: Plasmids
Table S1B Plasmids
	Plasmid	Antibiotic resistance	Source
	pKD4	AmpR	(Datsenko and Wanner, 2000)
	pKD46	AmpR	(Datsenko and Wanner, 2000)
	pCP20	AmpR	(Datsenko and Wanner, 2000)
	pSUB11	KmR	(Uzzau et al., 2001)
	pMiG007-His6-3C-FinO	AmpR	This study

## Sheet: Oligonucleotides
Table S1C Oligonucleotides
Name	Description	Sequence
JVO-13213	sense finO deletion_Fw	GCTGCCCTGGGCGTTCTGGCGATGTGACGGGTGTGGTATCgtgtaggctggagctgcttc
JVO-13214	sense finO 3XFLAG tagging	CAGAAAAGCGGAACTCCGCGCGGTGCTGGCGCAGACGGTCGACTACAAAGACCATGACGG
JVO-13215	antisense finO_deletion and 3XFLAG tagging	CTGTTTCATCCGTTCACTCATTATACTGGGCTTCTCCGGTCCATATGAATATCCTCCTTAG
JVO-18275	FinP_T7 transcription_Fw	gttttttaatacgactcactataggGACACATAGGAACCTCCTCAAAGGATTCTATGGACAGTCGATGCAGGGAGTGACAGCTCCCTGTATCGGCGATTTT
JVO-18276	FinP_T7 transcription_Rev	AAAATCGCCGATACAGGGAGCTGTCACTCCCTGCATCGACTGTCCATAGAATCCTTTGAGGAGGTTCCTATGTGTCcctatagtgagtcgtattaaaaaac
JVO-18281	RepX_T7 transcription_Fw	gttttttaatacgactcactatagggCATTGATTGCCTCCTTTGCAGGCAGTTGGTGGTTAGGCGCTGGCGGGGTCACTACCCCCGCCCTGCGCCGCTCT
JVO-18282	RepX_T7 transcription_Rev	AGAGCGGCGCAGGGCGGGGGTAGTGACCCCGCCAGCGCCTAACCACCAACTGCCTGCAAAGGAGGCAATCAATGccctatagtgagtcgtattaaaaaac
JVO-18758	RepX_C-U_T7 transcription_Fw	gttttttaatacgactcactatagggCATTGATTGCCTCCTTTGCAGGCAGTTGGTGGTTAGGCGCTGGCGGGGTCACTACCCCCGCCCTGCGCCGCTTT
JVO-18759	RepX_C-U_T7 transcription_Rev	AAAGCGGCGCAGGGCGGGGGTAGTGACCCCGCCAGCGCCTAACCACCAACTGCCTGCAAAGGAGGCAATCAATGccctatagtgagtcgtattaaaaaac
JVO-17318	repA pRSF1010 qPCR sense	GCCTATCAATATTCTGGAGGCGTT
JVO-17319	repA pRSF1010 qPCR antisense	GTTGCAGGGCCAGCATGGATTTA
JVO-11691	crp pRSF1010 qPCR sense	CGCCAATTAATCCAGGTCAA
JVO-11692	crp pRSF1010 qPCR antisense	AGATTCAGCAGCGTCTGAGC
JVO-17210	FinP northern blot probe	CCTGCATCGACTGTCCATAGAATC
JVO-17243	RepX northern blot probe	TAACCACCAACTGCCTGCAAAGGAG
JVO-08493	SibA northern blot probe	CAAATCCGATTACGTGAAGT
JVO-00322	5S northern blot probe	CTACGGCGTTTCACTTCTGAGTTC
