# Supplementary material for: In vivo targets of Salmonella FinO include a FinP-like small RNA controlling copy number of a cohabitating plasmid
Source: Nucleic Acids Res. 2021 May 3;49(9):5319–35. doi: 10.1093/nar/gkab281 (PMC8136791; doi:10.1093/nar/gkab281)
Supplement: gkab281_Supplemental_Files [file gkab281_supplemental_files.zip › SupplementarytableS2.xlsx]

## Sheet: FinO RIP-seq Deseq2 OD2.0
Table S2A FinO RIP-seq OD 2.0 Deseq
Type	Start	End	Strand	Locus_tag	Name	log2FoldChange	lfcSE	stat	pvalue	padj
transcript	32230	32397	+	SL1344_P1_0105	finP	7.92288	0.463799	17.0826	2.00053e-65	8.96037e-62
sRNA	2823	2900	+	SL1344_P3_antirepA	RepX	6.84257	0.45227	15.1294	1.03639e-51	2.321e-48
3UTR	4584069	4584168	-	SL1344_4255	phoN_3UTR	3.83652	0.613825	6.25019	4.09943e-10	6.55763e-08
CDS	3065	3277	-	SL1344_P3_0006	SL1344_P3_0006	3.79436	0.429894	8.82627	1.08222e-18	6.92465e-16
CDS	31585	32271	-	SL1344_P1_0034	traJ	3.65083	0.767255	4.7583	1.95228e-06	0.000132489
CDS	2857	3063	-	SL1344_P3_0005	SL1344_P3_0005	3.64127	0.361452	10.074	7.19946e-24	8.0616e-21
CDS	1988	2827	-	SL1344_P3_0004	repA	3.59602	0.430323	8.35657	6.45666e-17	3.21327e-14
CDS	494071	494586	-	SL1344_0435	cyoC	3.54467	0.46582	7.60953	2.75094e-14	8.21429e-12
CDS	1163465	1163860	-	SL1344_1061	SL1344_1061	3.45922	0.623792	5.54548	2.9315e-08	3.05353e-06
CDS	492840	493730	-	SL1344_0433	cyoE	3.38248	0.413015	8.18973	2.61819e-16	1.17269e-13
CDS	1163919	1167881	-	SL1344_1062	putA	3.3236	0.297261	11.1808	5.06459e-29	7.56143e-26
CDS	1150	1998	-	SL1344_P3_0003	repC	3.03128	0.416951	7.27013	3.59144e-13	8.04303e-11
CDS	494675	496666	-	SL1344_0436	cyoB	2.96424	0.353734	8.37986	5.29898e-17	2.96676e-14
CDS	493742	494071	-	SL1344_0434	cyoD	2.80053	0.517279	5.41397	6.16439e-08	5.75215e-06
CDS	2550346	2551443	-	SL1344_2404	cysA	2.66013	0.728929	3.64936	0.000262893	0.00823426
CDS	1168303	1169811	+	SL1344_1063	putP	2.58526	0.421345	6.13574	8.47615e-10	1.26549e-07
CDS	2551433	2552308	-	SL1344_2405	cysW	2.53066	0.81275	3.1137	0.00184755	0.0411701
CDS	726021	726746	-	SL1344_0651	gltL	2.52858	0.522491	4.83946	1.30193e-06	9.55956e-05
5UTR	1041469	1041586	+	SL1344_0932	ycbB_5UTR	2.48518	0.62643	3.96722	7.27169e-05	0.00273697
CDS	4209682	4210845	-	SL1344_3935	fadA	2.46502	0.619907	3.97643	6.99576e-05	0.00265542
CDS	4306	4719	-	SL1344_P3_0009	mobB	2.43865	0.656119	3.71678	0.000201775	0.00652733
CDS	1294980	1295294	-	SL1344_1190	SL1344_1190	2.40922	0.681435	3.53552	0.000406979	0.0118367
CDS	2127809	2128363	+	SL1344_2030	pduT	2.39144	0.68744	3.47877	0.000503728	0.0143861
CDS	2129155	2130369	+	SL1344_2033	pduW	2.39144	0.615595	3.88477	0.000102429	0.00376048
CDS	3794701	3795678	-	SL1344_3566	SL1344_3566	2.37462	0.537663	4.41656	1.00285e-05	0.000534735
CDS	2281654	2282664	-	SL1344_2165	mglC	2.37222	0.460113	5.15573	2.52651e-07	2.13514e-05
CDS	401375	402628	+	SL1344_0351	SL1344_0351	2.30548	0.717006	3.21543	0.0013025	0.0307607
CDS	2962710	2964158	+	SL1344_2775	gabD	2.30119	0.795063	2.89435	0.00379948	0.0700323
CDS	726746	727420	-	SL1344_0652	gltK	2.26916	0.549537	4.12922	3.63995e-05	0.00158285
CDS	4112970	4113389	+	SL1344_3848	rbsD	2.26334	0.753552	3.00355	0.00266847	0.0548655
CDS	4532800	4534449	-	SL1344_4209	SL1344_4209	2.25713	0.616371	3.66196	0.000250292	0.00789476
CDS	3279831	3280517	-	SL1344_3073	kdgR	2.25414	0.755383	2.9841	0.00284411	0.0576415
CDS	3338	5467	-	SL1344_P3_0008	mobA	2.22988	0.390805	5.70585	1.15761e-08	1.26461e-06
CDS	93464	93748	-	SL1344_P1_0104	SL1344_P1_0104	2.22113	0.690884	3.21491	0.00130488	0.0307607
3UTR	1163871	1163918	-	SL1344_1062	putA_3UTR	2.20508	0.743453	2.966	0.00301703	0.0601344
CDS	1188744	1189064	+	SL1344_1083	SL1344_1083	2.18697	0.739898	2.95577	0.00311894	0.0610032
sRNA	497375	497538	-	ncRNA0218	STnc1065	2.17808	0.545141	3.99544	6.45733e-05	0.00251499
sRNA	176086	176169	+	ncRNA0424	StyR-51	2.17354	0.656295	3.31184	0.000926859	0.0234542
CDS	2552308	2553141	-	SL1344_2406	cysU	2.16793	0.815479	2.65847	0.00784954	0.123362
CDS	32464	32844	-	SL1344_P1_0035	traM	2.16245	0.818079	2.64332	0.00820966	NA
5UTR	4584922	4584953	-	SL1344_4255	phoN_5UTR	2.15978	0.799086	2.70281	0.00687563	0.111985
5UTR	1163861	1163960	-	SL1344_1061	SL1344_1061_5UTR	2.1561	0.700107	3.07967	0.00207227	0.0450567
5UTR	1168170	1168302	+	SL1344_1063	putP_5UTR	2.12806	0.744332	2.85902	0.00424947	0.0772092
CDS	615925	616851	-	SL1344_0548	gtrB	2.11738	0.814909	2.5983	0.00936857	NA
CDS	614292	615944	-	SL1344_0547	SL1344_0547	2.08817	0.732138	2.85215	0.0043425	0.0783999
CDS	4535006	4536964	-	SL1344_4211	acs	2.07439	0.479114	4.32963	1.49357e-05	0.000735131
CDS	801156	803957	+	SL1344_0718	sucA	2.06467	0.226203	9.1275	7.00979e-20	6.27937e-17
CDS	2960408	2961394	+	SL1344_2773	csiD	2.05635	0.791027	2.5996	0.00933333	0.142676
CDS	2964173	2965456	+	SL1344_2776	gabT	2.05023	0.806948	2.54072	0.0110626	NA
CDS	711712	712884	+	SL1344_0638	SL1344_0638	2.03859	0.813335	2.50646	0.0121946	NA
CDS	1340264	1341298	+	SL1344_1239	astA	2.03057	0.797211	2.54709	0.0108625	0.157454
CDS	1703907	1704110	+	SL1344_1584	SL1344_1584	2.02491	0.81189	2.49407	0.0126288	NA
CDS	3111011	3112723	-	SL1344_2926	cysI	2.01723	0.699917	2.8821	0.00395029	0.0725138
CDS	1858458	1859528	-	SL1344_1730	alr	2.01329	0.481893	4.17788	2.94245e-05	0.00133124
CDS	2166340	2167632	-	SL1344_2065	rfbX	2.0036	0.599028	3.34476	0.000823552	0.0210782
5UTR	800770	801155	+	SL1344_0718	sucA_5UTR	2.00322	0.34439	5.8167	6.002e-09	7.23095e-07
CDS	4188437	4189237	+	SL1344_3916	SL1344_3916	1.99104	0.404043	4.92779	8.31639e-07	6.31341e-05
CDS	1640926	1643070	+	SL1344_1526	srfC	1.98327	0.433141	4.5788	4.67652e-06	0.000295016
CDS	2016770	2017477	+	SL1344_1900	fliH	1.97227	0.343916	5.73473	9.76657e-09	1.09361e-06
CDS	2282680	2284200	-	SL1344_2166	mglA	1.97187	0.36857	5.35007	8.79208e-08	7.72152e-06
5UTR	1318559	1318626	-	SL1344_1219	SL1344_1219_5UTR	1.95848	0.808389	2.4227	0.0154058	NA
CDS	3096952	3097860	-	SL1344_2914	cysD	1.9484	0.825627	2.35991	0.0182794	0.2242
CDS	4785649	4786557	-	SL1344_4442	SL1344_4442	1.94762	0.354554	5.49314	3.94846e-08	3.8446e-06
CDS	799913	800632	+	SL1344_0717	sdhB	1.94081	0.262505	7.3934	1.43124e-13	3.5614e-11
CDS	117244	117939	-	SL1344_0101	araD	1.93089	0.807266	2.39188	0.0167622	NA
CDS	4806232	4806519	+	SL1344_4459	SL1344_4459	1.92644	0.647694	2.97431	0.00293646	0.0589794
CDS	3110201	3110935	-	SL1344_2925	cysH	1.90258	0.788562	2.41272	0.0158338	0.204773
3UTR	2013457	2013556	+	SL1344_1896	SL1344_1896_3UTR	1.89353	0.776856	2.43743	0.0147922	0.194295
CDS	496677	497633	-	SL1344_0437	cyoA	1.89155	0.464667	4.07078	4.6857e-05	0.00199603
sRNA	4167484	4167759	+	ncRNA0522	RUF_257c	1.88423	0.725384	2.59756	0.00938891	0.143037
CDS	4273214	4273537	-	SL1344_3989	SL1344_3989	1.86019	0.814994	2.28246	0.022462	NA
3UTR	4785644	4785743	+	SL1344_4441	SL1344_4441_3UTR	1.85279	0.777454	2.38315	0.0171652	0.214757
CDS	1621277	1622821	+	SL1344_1509	narY	1.84369	0.796086	2.31595	0.0205611	NA
3UTR	3707670	3707769	-	SL1344_3489	SL1344_3489_3UTR	1.80596	0.810692	2.22768	0.0259019	NA
CDS	2017477	2018847	+	SL1344_1901	fliI	1.80022	0.354064	5.08444	3.68704e-07	2.94897e-05
CDS	1220595	1221545	+	SL1344_1119	flgJ	1.78027	0.354065	5.02808	4.95424e-07	3.89299e-05
CDS	2126451	2127806	+	SL1344_2029	pduS	1.77929	0.523034	3.40187	0.000669267	0.0176379
CDS	855910	857430	+	SL1344_0768	hutH	1.77567	0.426396	4.16435	3.12236e-05	0.00138434
3UTR	662868	662922	+	SL1344_0588	cstA_3UTR	1.77552	0.785316	2.2609	0.0237655	NA
CDS	2427215	2427517	-	SL1344_2288	nuoK	1.76265	0.401801	4.38687	1.14994e-05	0.000592022
3UTR	1169812	1169911	+	SL1344_1063	putP_3UTR	1.75896	0.615366	2.8584	0.0042578	0.0772092
CDS	4648019	4648669	+	SL1344_4319	sgaH	1.74658	0.82035	2.12907	0.0332484	NA
CDS	1219498	1220595	+	SL1344_1118	flgI	1.74279	0.302942	5.7529	8.77228e-09	1.00746e-06
CDS	1341295	1342773	+	SL1344_1240	astD	1.73787	0.685404	2.53555	0.0112272	0.160129
CDS	4534446	4534760	-	SL1344_4210	SL1344_4210	1.73682	0.805887	2.15516	0.0311491	NA
CDS	1859542	1860840	-	SL1344_1731	dadA	1.72714	0.398395	4.33524	1.45603e-05	0.000724618
CDS	3849806	3850510	-	SL1344_3607	SL1344_3607	1.72637	0.787937	2.191	0.028452	0.30342
CDS	4695342	4697291	+	SL1344_4362	SL1344_4362	1.72401	0.819802	2.10296	0.0354689	NA
5UTR	3114343	3114692	-	SL1344_2927	cysJ_5UTR	1.71573	0.826045	2.07704	0.0377982	0.351241
CDS	2956337	2957011	-	SL1344_2769	tctD	1.71533	0.576384	2.97601	0.00292021	0.0589172
CDS	805322	806488	+	SL1344_0720	sucC	1.71467	0.210065	8.16257	3.27973e-16	1.33545e-13
CDS	491475	492758	+	SL1344_0432	SL1344_0432	1.70632	0.814746	2.09429	0.036234	NA
CDS	3481057	3482121	-	SL1344_3263	SL1344_3263	1.70594	0.5201	3.28003	0.00103798	0.0255445
sRNA	1294946	1295057	-	ncRNA0320	STnc3430	1.69611	0.808495	2.09786	0.0359172	NA
CDS	1807912	1808370	+	SL1344_1686	SL1344_1686	1.69389	0.745883	2.27098	0.023148	0.267217
5UTR	3782838	3782935	+	SL1344_3557	SL1344_3557_5UTR	1.69288	0.81994	2.06464	0.0389575	NA
CDS	440903	441094	+	SL1344_0384	SL1344_0384	1.69106	0.689911	2.45113	0.0142407	0.189834
CDS	3094537	3094893	-	SL1344_2911	SL1344_2911	1.69099	0.816196	2.0718	0.0382841	NA
CDS	4789863	4791047	-	SL1344_4446	SL1344_4446	1.67544	0.798054	2.09941	0.0357808	0.339539
CDS	2163953	2165014	-	SL1344_2063	rfbU	1.67249	0.490643	3.40877	0.000652564	0.0173978
5UTR	3918631	3918668	-	SL1344_3669	SL1344_3669_5UTR	1.66757	0.821419	2.03011	0.0423449	NA
CDS	803972	805180	+	SL1344_0719	sucB	1.65967	0.211833	7.83481	4.69546e-15	1.61777e-12
sRNA	4072486	4072528	+	ncRNA0050	Msr	1.6522	0.457251	3.61332	0.000302297	0.00914856
5UTR	4189294	4189317	+	SL1344_3917	yigM_5UTR	1.65115	0.818072	2.01835	0.0435552	NA
CDS	2954935	2956350	-	SL1344_2768	tctE	1.64985	0.557431	2.95973	0.00307904	0.0607535
5UTR	3139276	3139309	-	SL1344_2947	syd_5UTR	1.64589	0.821936	2.00246	0.0452357	NA
3UTR	1643071	1643170	+	SL1344_1526	srfC_3UTR	1.64318	0.820804	2.00192	0.0452933	NA
CDS	662931	663128	+	SL1344_0589	SL1344_0589	1.64252	0.570255	2.88032	0.00397268	0.072627
CDS	2888519	2889730	+	SL1344_2710	SL1344_2710	1.6351	0.707542	2.31096	0.0208351	0.247534
CDS	3094911	3095516	-	SL1344_2912	cysC	1.63287	0.817721	1.99685	0.0458415	0.386674
CDS	2965586	2966986	+	SL1344_2777	gabP	1.6323	0.756996	2.15628	0.0310617	0.316646
CDS	3768246	3768911	+	SL1344_3544	SL1344_3544	1.62861	0.763476	2.13315	0.0329125	0.327589
3UTR	857431	857530	+	SL1344_0768	hutH_3UTR	1.62602	0.722489	2.25059	0.0244117	0.275416
CDS	4806506	4806808	+	SL1344_4460	SL1344_4460	1.62167	0.765823	2.11756	0.0342127	0.332305
CDS	3550976	3551248	-	SL1344_3335	SL1344_3335	1.61974	0.819021	1.97765	0.0479679	NA
CDS	854223	855908	+	SL1344_0767	hutU	1.61889	0.451152	3.58835	0.00033278	0.00993681
5UTR	4786558	4786583	-	SL1344_4442	SL1344_4442_5UTR	1.61805	0.545772	2.9647	0.00302978	0.0601344
CDS	71034	71585	-	SL1344_P1_0075	SL1344_P1_0075	1.61567	0.742497	2.17599	0.0295557	0.310024
3UTR	3398958	3399076	-	SL1344_3186	mug_3UTR	1.59913	0.782881	2.04262	0.0410898	0.362392
3UTR	1625128	1625227	-	SL1344_1513	SL1344_1513_3UTR	1.5985	0.82086	1.94735	0.0514934	NA
5UTR	1167882	1167924	-	SL1344_1062	putA_5UTR	1.59832	0.667115	2.39587	0.016581	0.209987
5UTR	3932931	3933003	-	SL1344_3681	rfaZ_5UTR	1.59453	0.818289	1.94862	0.0513412	NA
5UTR	2487553	2487588	-	SL1344_2347	fabB_5UTR	1.57542	0.748119	2.10584	0.0352184	0.334911
5UTR	4264653	4264785	-	SL1344_3981	fdhE_5UTR	1.57298	0.613776	2.56278	0.0103837	0.154002
CDS	1143828	1144268	-	SL1344_1039	hpaR	1.56248	0.778715	2.00648	0.0448046	0.382977
CDS	2784668	2785567	-	SL1344_2608	SL1344_2608	1.55888	0.745765	2.09031	0.0365901	0.343781
3UTR	4678632	4678681	+	SL1344_4349	mpl_3UTR	1.5572	0.820757	1.89728	0.0577915	NA
CDS	2428636	2429613	-	SL1344_2291	nuoH	1.55116	0.350705	4.42296	9.73574e-06	0.000525378
CDS	1218788	1219486	+	SL1344_1117	flgH	1.54952	0.322351	4.80693	1.53269e-06	0.000105614
CDS	1850384	1851709	+	SL1344_1723	gdhA	1.54537	0.254313	6.07664	1.2273e-09	1.71784e-07
CDS	2271348	2272049	-	SL1344_2154	SL1344_2154	1.54145	0.821525	1.87632	0.0606112	NA
CDS	203987	205066	-	SL1344_0175	stiH	1.5355	0.822154	1.86766	0.0618094	NA
5UTR	1868880	1868939	+	SL1344_1742	minC_5UTR	1.52407	0.552673	2.75763	0.00582228	0.0980376
5UTR	1769243	1769512	-	SL1344_1646	topA_5UTR	1.51723	0.788728	1.92364	0.0544001	NA
3UTR	109234	109333	-	SL1344_0096	rluA_3UTR	1.51554	0.811443	1.86771	0.0618021	NA
sRNA	109242	109324	-	ncRNA0493	RUF_107c.2	1.51554	0.811443	1.86771	0.0618021	NA
CDS	4584169	4584921	-	SL1344_4255	phoN	1.50968	0.359259	4.2022	2.64334e-05	0.00122057
CDS	4750352	4751371	-	SL1344_4416	SL1344_4416	1.50595	0.628444	2.39632	0.0165606	0.209987
3UTR	4602399	4602498	+	SL1344_4275	sugE_3UTR	1.50494	0.799483	1.88239	0.0597834	NA
CDS	1794496	1795404	-	SL1344_1675	oppC	1.50257	0.40123	3.7449	0.000180463	0.00594333
5UTR	1633616	1633879	-	SL1344_1519	SL1344_1519_5UTR	1.50145	0.821881	1.82685	0.0677222	NA
CDS	2382900	2384090	-	SL1344_2249	SL1344_2249	1.49925	0.697874	2.14831	0.0316889	0.320931
5UTR	190157	190195	+	SL1344_0162	kdgT_5UTR	1.49748	0.819502	1.8273	0.0676544	NA
CDS	3178270	3178833	-	SL1344_2977	ppdB	1.48232	0.816838	1.8147	0.0695693	NA
CDS	1986384	1986719	+	SL1344_1867	SL1344_1867	1.48097	0.616334	2.40286	0.0162673	0.207623
CDS	1965779	1967857	-	SL1344_1848	flhA	1.47246	0.316243	4.65609	3.22273e-06	0.000212273
CDS	728320	729246	-	SL1344_0654	ybeJ	1.47215	0.378465	3.88979	0.00010033	0.00371386
CDS	10092	10805	-	SL1344_0010	SL1344_0010	1.47095	0.81821	1.79777	0.0722135	NA
3UTR	2513198	2513228	+	SL1344_2369	SL1344_2369_3UTR	1.46202	0.782841	1.86758	0.0618207	0.465369
CDS	853349	854026	+	SL1344_0766	hutC	1.46	0.532363	2.74248	0.00609765	0.101153
CDS	3095503	3096942	-	SL1344_2913	cysN	1.45836	0.663027	2.19955	0.0278391	0.300461
CDS	2094011	2094940	-	SL1344_1991	erfK	1.45312	0.483146	3.00761	0.00263312	0.0546007
5UTR	4606651	4606675	+	SL1344_4281	yjeA_5UTR	1.45208	0.820557	1.76963	0.0767886	NA
CDS	2015782	2016777	+	SL1344_1899	fliG	1.45202	0.318452	4.55962	5.12472e-06	0.000317026
3UTR	216926	217025	-	SL1344_0188	sfsA_3UTR	1.44947	0.816879	1.77441	0.0759961	NA
CDS	2428079	2428621	-	SL1344_2290	nuoI	1.44646	0.421706	3.43002	0.000603545	0.0166869
CDS	2427514	2428068	-	SL1344_2289	nuoJ	1.44433	0.45785	3.15459	0.00160722	0.0369166
3UTR	3965788	3965887	+	SL1344_3714	yicH_3UTR	1.44406	0.824163	1.75215	0.0797481	NA
5UTR	497634	497676	-	SL1344_0437	cyoA_5UTR	1.44149	0.788548	1.82803	0.067545	NA
CDS	4866984	4868333	+	SL1344_4517	creD	1.44107	0.720836	1.99917	0.0455901	0.386007
CDS	2794788	2796089	-	SL1344_2618	kgtP	1.44005	0.793563	1.81467	0.0695751	NA
3UTR	3594394	3594493	-	SL1344_3367	SL1344_3367_3UTR	1.43941	0.783154	1.83797	0.0660667	0.479846
CDS	132170	133741	-	SL1344_0113	leuA	1.43738	0.671425	2.14079	0.0322913	0.325017
3UTR	4072365	4072599	+	SL1344_3811	intA_3UTR	1.43694	0.438583	3.27632	0.00105169	0.0257406
CDS	3918878	3920422	+	SL1344_3670	SL1344_3670	1.43637	0.315385	4.55433	5.25521e-06	0.000318082
3UTR	3422608	3422707	+	SL1344_3209	SL1344_3209_3UTR	1.43239	0.821833	1.74292	0.0813469	NA
CDS	1795419	1796339	-	SL1344_1676	oppB	1.43154	0.463485	3.08865	0.00201069	0.0441486
CDS	178922	180811	+	SL1344_0153	aceF	1.43076	0.296293	4.82885	1.37323e-06	9.68339e-05
CDS	3195537	3196472	+	SL1344_2992	lysR	1.42873	0.810879	1.76195	0.0780772	NA
CDS	2195196	2195684	-	SL1344_2091	wcaB	1.427	0.809202	1.76347	0.0778218	NA
CDS	1568155	1568898	-	SL1344_1466	hyaC2	1.42677	0.516569	2.76201	0.00574465	0.0978339
CDS	4181608	4182492	-	SL1344_3909	SL1344_3909	1.4243	0.749999	1.89907	0.0575547	0.443396
5UTR	1320616	1320781	-	SL1344_1220	SL1344_1220_5UTR	1.42143	0.704221	2.01844	0.0435459	0.376529
sRNA	1363845	1363959	+	ncRNA0322	STnc3460	1.42079	0.81591	1.74136	0.0816209	NA
CDS	727420	728160	-	SL1344_0653	gltJ	1.42057	0.533081	2.66484	0.00770252	0.122774
CDS	4094982	4095401	-	SL1344_3831	atpC	1.41984	0.350601	4.04973	5.12757e-05	0.00212417
sRNA	2036562	2036659	-	ncRNA0146	STnc220	1.41941	0.391654	3.62414	0.00028992	0.00889418
5UTR	4314562	4314585	-	SL1344_4033	fpr_5UTR	1.41738	0.77738	1.82328	0.0682613	0.486851
3UTR	4863146	4863245	-	SL1344_4513	rob_3UTR	1.41566	0.780463	1.81388	0.0696964	0.492216
3UTR	2031346	2031445	-	SL1344_1919	vsr_3UTR	1.41498	0.812307	1.74192	0.0815216	NA
5UTR	3312161	3312492	-	SL1344_3105	SL1344_3105_5UTR	1.4085	0.821765	1.71399	0.0865302	NA
CDS	806488	807357	+	SL1344_0721	sucD	1.40653	0.233803	6.01588	1.78907e-09	2.42826e-07
CDS	1568849	1570651	-	SL1344_1467	hyaB2	1.40573	0.396123	3.54871	0.000387121	0.0113328
sRNA	3557225	3557323	-	ncRNA0521	RUF_107c.51	1.40539	0.807046	1.7414	0.0816133	NA
5UTR	1062121	1062351	+	SL1344_0951	C1_5UTR	1.40109	0.816163	1.71667	0.0860386	NA
CDS	2425377	2427218	-	SL1344_2287	nuoL	1.40028	0.35109	3.98839	6.6524e-05	0.00256863
3UTR	706282	706381	+	SL1344_0632	cobD_3UTR	1.39967	0.813228	1.72113	0.0852272	NA
CDS	2054343	2054747	-	SL1344_1944	SL1344_1944	1.39925	0.802929	1.74268	0.0813901	NA
CDS	798133	799899	+	SL1344_0716	sdhA	1.3984	0.229229	6.10043	1.0578e-09	1.52836e-07
CDS	2406684	2408330	+	SL1344_2270	pqaB	1.39498	0.364249	3.82974	0.000128279	0.00452409
CDS	2763714	2763905	-	SL1344_2585	SL1344_2585	1.39203	0.792592	1.7563	0.0790366	0.52523
5UTR	1258484	1258615	-	SL1344_1153	mfd_5UTR	1.38749	0.814611	1.70325	0.0885216	NA
5UTR	3557216	3557323	-	SL1344_3340	tldD_5UTR	1.38647	0.802816	1.72701	0.0841665	NA
CDS	1965387	1965779	-	SL1344_1847	flhE	1.3818	0.503175	2.74616	0.00602973	0.100398
3UTR	1805692	1805791	-	SL1344_1684	SL1344_1684_3UTR	1.38089	0.814126	1.69616	0.0898554	NA
CDS	2885953	2886462	-	SL1344_2706	cII	1.38074	0.801815	1.72202	0.0850667	NA
CDS	2149633	2150712	+	SL1344_2050	hisC	1.37554	0.610942	2.25151	0.0243531	0.275416
CDS	2239971	2240285	+	SL1344_2125	SL1344_2125	1.3735	0.813425	1.68854	0.091308	NA
CDS	939854	941065	-	SL1344_0844	SL1344_0844	1.37318	0.619663	2.21601	0.0266909	0.293731
5UTR	3357395	3357480	-	SL1344_3147	plsC_5UTR	1.37198	0.818294	1.67664	0.0936129	NA
5UTR	2309209	2309224	+	SL1344_2189	SL1344_2189_5UTR	1.37127	0.821289	1.66966	0.0949874	NA
CDS	2958155	2958589	+	SL1344_2771	SL1344_2771	1.37066	0.778119	1.76151	0.0781519	NA
CDS	299088	299858	+	SL1344_0254	yafE	1.36893	0.707532	1.93479	0.0530155	0.424788
CDS	3112723	3114342	-	SL1344_2927	cysJ	1.3653	0.74196	1.84013	0.065749	0.479625
CDS	176244	178907	+	SL1344_0152	aceE	1.36446	0.234725	5.81304	6.13476e-09	7.23095e-07
CDS	1342770	1344113	+	SL1344_1241	astB	1.3628	0.694426	1.96248	0.0497063	0.409837
CDS	2019309	2020526	+	SL1344_1903	fliK	1.36116	0.356678	3.81622	0.000135513	0.00472443
CDS	676025	676792	+	SL1344_0601	SL1344_0601	1.36105	0.808139	1.68418	0.0921478	NA
sRNA	6399	6507	+	ncRNA0472	StyR-295	1.35808	0.816962	1.66235	0.0964421	NA
5UTR	1295295	1295582	-	SL1344_1190	SL1344_1190_5UTR	1.35331	0.635426	2.12977	0.0331902	0.32809
CDS	3201120	3202298	-	SL1344_2997	SL1344_2997	1.3488	0.394272	3.42099	0.000623937	0.0168065
CDS	274178	275941	+	SL1344_0234	SL1344_0234	1.34692	0.594262	2.26655	0.0234177	0.268304
5UTR	1568150	1568411	-	SL1344_1465	hyaD2_5UTR	1.34119	0.6216	2.15765	0.0309553	0.316646
5UTR	4856247	4856361	+	SL1344_4507	nadR_5UTR	1.3409	0.619075	2.16597	0.0303132	0.31328
sRNA	3965810	3965925	+	ncRNA0530	RUF_107c.69	1.34067	0.825269	1.62452	0.104264	NA
sRNA	4179408	4179646	+	ncRNA0108	GO-10704	1.33986	0.802721	1.66915	0.095087	NA
CDS	1397273	1398139	-	SL1344_1293	aroE	1.33857	0.818085	1.63622	0.101793	NA
3UTR	2409040	2409139	+	SL1344_2272	SL1344_2272_3UTR	1.33823	0.820704	1.63059	0.102976	NA
CDS	4647541	4648005	+	SL1344_4318	sgaA	1.33697	0.820033	1.63038	0.103021	NA
5UTR	3549035	3549216	-	SL1344_3331	mdh_5UTR	1.3362	0.320565	4.16828	3.0691e-05	0.00137465
CDS	3792419	3793738	-	SL1344_3564	dcuB	1.33583	0.615088	2.17177	0.0298727	0.312616
CDS	795365	796648	-	SL1344_0712	gltA	1.33117	0.234767	5.67016	1.42668e-08	1.52145e-06
3UTR	4126981	4127089	-	SL1344_3858	SL1344_3858_3UTR	1.33026	0.82104	1.62021	0.105188	NA
5UTR	3734485	3734512	-	SL1344_3509	gntR_5UTR	1.32954	0.821415	1.6186	0.105533	NA
CDS	3196444	3197151	-	SL1344_2993	SL1344_2993	1.32838	0.562623	2.36104	0.0182235	0.2242
sRNA	2824673	2824885	-	ncRNA0342	STnc3800	1.32827	0.719144	1.84702	0.0647448	0.474619
CDS	1462525	1463730	-	SL1344_1360	ydhC	1.32759	0.59786	2.22057	0.0263799	0.291742
CDS	2128718	2129170	+	SL1344_2032	pduV	1.32479	0.717184	1.84721	0.0647169	0.474619
5UTR	1122728	1122755	+	SL1344_1015	helD_5UTR	1.32189	0.822137	1.60787	0.107864	NA
5UTR	2261187	2261286	-	SL1344_2144	bglX_5UTR	1.31538	0.822165	1.59989	0.109623	NA
CDS	1564881	1565768	-	SL1344_1461	SL1344_1461	1.31353	0.641656	2.0471	0.0406486	0.36124
3UTR	1180362	1180461	+	SL1344_1071	SL1344_1071_3UTR	1.31169	0.808175	1.62302	0.104585	NA
3UTR	1163365	1163464	-	SL1344_1061	SL1344_1061_3UTR	1.30823	0.757964	1.72598	0.0843503	0.546751
3UTR	4032285	4032384	+	SL1344_3777	SL1344_3777_3UTR	1.30753	0.811849	1.61056	0.107277	NA
CDS	3619405	3619599	-	SL1344_3411	yheA	1.30529	0.822686	1.58662	0.112599	NA
CDS	2161568	2163007	-	SL1344_2061	cpsB2	1.30355	0.413475	3.15266	0.00161789	0.036972
3UTR	756439	756538	-	SL1344_0676	fldA_3UTR	1.30279	0.822753	1.58345	0.113318	NA
CDS	3791317	3792360	-	SL1344_3563	SL1344_3563	1.30179	0.657043	1.98129	0.047559	0.396679
3UTR	1693384	1693483	-	SL1344_1574	SL1344_1574_3UTR	1.29993	0.815765	1.59352	0.111045	NA
5UTR	1192288	1192347	-	SL1344_1086	mdoC_5UTR	1.29978	0.822852	1.5796	0.114199	NA
CDS	3746732	3747619	-	SL1344_3522	ugpA	1.29883	0.726456	1.7879	0.0737928	0.506992
5UTR	1292311	1292368	+	SL1344_1187	SL1344_1187_5UTR	1.29806	0.773133	1.67896	0.0931601	0.573954
5UTR	1188529	1188743	+	SL1344_1083	SL1344_1083_5UTR	1.2916	0.745949	1.73149	0.083365	0.543511
CDS	1051884	1053320	+	SL1344_0940	SL1344_0940	1.28971	0.803241	1.60564	0.108354	NA
CDS	1658651	1659769	+	SL1344_1542	SL1344_1542	1.28825	0.81796	1.57496	0.115265	NA
sRNA	2760478	2760556	-	ncRNA0037	IsrK	1.28554	0.69961	1.83751	0.0661341	0.479846
3UTR	2760471	2760588	-	SL1344_2579	SL1344_2579_3UTR	1.28461	0.699811	1.83565	0.0664096	0.480531
CDS	1567541	1568149	-	SL1344_1465	hyaD2	1.28368	0.485685	2.64303	0.00821677	0.128233
CDS	3446530	3447336	+	SL1344_3229	SL1344_3229	1.28236	0.778957	1.64625	0.0997116	0.591534
3UTR	492783	492839	-	SL1344_0433	cyoE_3UTR	1.28208	0.822977	1.55786	0.119267	NA
CDS	13893	14096	+	SL1344_P2_0018	SL1344_P2_0018	1.28089	0.822239	1.55781	0.119278	NA
3UTR	3932021	3932120	-	SL1344_3681	rfaZ_3UTR	1.28058	0.816105	1.56914	0.116615	NA
5UTR	1104358	1104458	+	SL1344_0999	SL1344_0999_5UTR	1.27955	0.680993	1.87894	0.060252	0.455091
5UTR	133916	133941	-	SL1344_0114	leuL_5UTR	1.27725	0.540154	2.3646	0.0180495	0.223944
CDS	721944	723623	-	SL1344_0648	SL1344_0648	1.27697	0.687539	1.85731	0.0632676	0.470723
3UTR	3372800	3372899	+	SL1344_3162	SL1344_3162_3UTR	1.27666	0.823244	1.55076	0.120959	NA
3UTR	1311304	1311403	+	SL1344_1212	SL1344_1212_3UTR	1.27473	0.767461	1.66097	0.09672	0.581489
CDS	3079618	3080568	-	SL1344_2893	SL1344_2893	1.27229	0.712898	1.78467	0.0743151	0.506992
CDS	484804	485616	+	SL1344_0426	phnX	1.27135	0.804326	1.58064	0.113961	NA
CDS	1726801	1727706	-	SL1344_1607	SL1344_1607	1.26679	0.82212	1.54089	0.123344	NA
CDS	2377254	2377949	+	SL1344_2244	SL1344_2244	1.26397	0.823202	1.53543	0.124677	NA
sRNA	4365232	4365397	-	ncRNA0458	StyR-243	1.26259	0.823342	1.5335	0.125153	NA
CDS	2130427	2131329	+	SL1344_2034	pduX	1.26214	0.614866	2.0527	0.0401015	0.357975
sRNA	4582490	4583009	+	ncRNA0120	sRNA21	1.26016	0.613962	2.0525	0.0401213	0.357975
CDS	1637948	1640929	+	SL1344_1525	srfB	1.25725	0.338352	3.71579	0.000202567	0.00652733
3UTR	595500	595599	+	SL1344_0525	arcC_3UTR	1.25694	0.807493	1.5566	0.119566	NA
CDS	2961420	2962688	+	SL1344_2774	ygaF	1.25553	0.747079	1.68058	0.0928442	0.573954
5UTR	975048	975147	+	SL1344_0880	ybjY_5UTR	1.25378	0.696695	1.79961	0.0719216	0.499437
CDS	3857175	3857465	+	SL1344_3614	SL1344_3614	1.25192	0.577656	2.16724	0.0302169	0.31328
CDS	1911711	1912187	+	SL1344_1786	SL1344_1786	1.25061	0.614175	2.03625	0.0417254	0.36573
5UTR	2603314	2603354	+	SL1344_2454	bcp_5UTR	1.24937	0.808279	1.54571	0.122174	NA
CDS	1068940	1069257	+	SL1344_0962	SL1344_0962	1.24916	0.536399	2.32879	0.0198704	0.238605
5UTR	3931739	3931867	-	SL1344_3680	waaK_5UTR	1.24603	0.820535	1.51856	0.128872	NA
CDS	2405788	2406687	+	SL1344_2269	SL1344_2269	1.24583	0.4103	3.03639	0.00239432	0.0505857
CDS	693144	693932	+	SL1344_0619	SL1344_0619	1.24377	0.710925	1.74951	0.0802024	0.5314
CDS	2400783	2401388	-	SL1344_2265	ais	1.24327	0.336752	3.69194	0.00022255	0.00712003
CDS	3749258	3749626	-	SL1344_3524	kil	1.2423	0.760562	1.6334	0.102386	0.597116
3UTR	4105377	4105476	-	SL1344_3842	mioC_3UTR	1.24124	0.740396	1.67645	0.0936493	0.5746
3UTR	563418	563517	+	SL1344_0496	SL1344_0496_3UTR	1.24097	0.81086	1.53043	0.12591	NA
3UTR	3857967	3858025	+	SL1344_3615	cspA_3UTR	1.23827	0.55912	2.21468	0.0267822	0.293773
CDS	771767	773446	-	SL1344_0688	kdpA	1.23757	0.812563	1.52304	0.127748	NA
CDS	655743	656918	+	SL1344_0583	entC	1.2375	0.812267	1.52351	0.127631	NA
CDS	4829629	4830693	-	SL1344_4482	SL1344_4482	1.23738	0.643143	1.92396	0.0543594	0.431835
CDS	4195338	4196150	-	SL1344_3921	ysgA	1.23492	0.516291	2.39191	0.0167611	0.210879
CDS	4677252	4678631	+	SL1344_4349	mpl	1.23287	0.306937	4.0167	5.90192e-05	0.00236024
3UTR	2719668	2719767	+	SL1344_2538	SL1344_2538_3UTR	1.23184	0.813826	1.51364	0.130118	NA
CDS	57430	58122	-	SL1344_P2_0068	traM	1.23171	0.818894	1.50411	0.132553	NA
3UTR	201349	201448	+	SL1344_0171	hpt_3UTR	1.22931	0.785033	1.56594	0.117363	NA
CDS	2900734	2901979	+	SL1344_2723	SL1344_2723	1.22562	0.642473	1.90767	0.0564343	0.440365
CDS	2770178	2770384	-	SL1344_2595	SL1344_2595	1.22521	0.791663	1.54764	0.121708	0.628115
CDS	82908	83162	-	SL1344_P2_0098	pilI	1.2237	0.821036	1.49044	0.136109	NA
5UTR	796649	797019	-	SL1344_0712	gltA_5UTR	1.22118	0.380768	3.20714	0.0013406	0.0314375
3UTR	2672905	2672947	-	SL1344_2497	sseB_3UTR	1.21709	0.815595	1.49227	0.135628	NA
CDS	2408662	2409039	+	SL1344_2272	SL1344_2272	1.21672	0.621983	1.95619	0.0504424	0.41358
CDS	4481327	4482652	+	SL1344_4175	dinF	1.21602	0.416371	2.92053	0.00349435	0.0657614
5UTR	660725	660761	+	SL1344_0588	cstA_5UTR	1.21529	0.571544	2.12633	0.0334755	0.32809
3UTR	3670718	3670819	-	SL1344_3461	yrfE_3UTR	1.21388	0.81678	1.48618	0.137231	NA
CDS	385794	386294	+	SL1344_0337	SL1344_0337	1.21367	0.729743	1.66315	0.096283	0.581489
CDS	982624	983307	-	SL1344_0886	SL1344_0886	1.21246	0.823153	1.47295	0.140764	NA
5UTR	4185983	4186013	+	SL1344_3913	rhtC_5UTR	1.21142	0.822304	1.4732	0.140698	NA
3UTR	1366618	1366717	+	SL1344_1330A	SL1344_1330A_3UTR	1.21064	0.822846	1.47128	0.141215	NA
CDS	6504	7043	+	SL1344_P3_0012	SL1344_P3_0012	1.20879	0.668888	1.80717	0.0707357	0.496477
CDS	3745890	3746735	-	SL1344_3521	ugpE	1.20644	0.762545	1.58213	0.113621	0.609471
5UTR	1282751	1282935	+	SL1344_1177	SL1344_1177_5UTR	1.20605	0.820204	1.47043	0.141445	NA
sRNA	1282751	1282935	+	ncRNA0186	STnc640	1.20605	0.820204	1.47043	0.141445	NA
3UTR	2385146	2385245	-	SL1344_2251	glpQ_3UTR	1.20494	0.43058	2.7984	0.00513558	0.0889142
5UTR	1498969	1499038	+	SL1344_1398	fumA_5UTR	1.20438	0.772798	1.55846	0.119124	0.624044
CDS	4746376	4747596	-	SL1344_4412	idnT	1.19967	0.775944	1.54608	0.122085	0.628526
CDS	3346109	3346936	+	SL1344_3139	dkgA	1.19775	0.577694	2.07332	0.0381421	0.352972
CDS	1950194	1950793	+	SL1344_1832	SL1344_1832	1.19715	0.818189	1.46317	0.143421	NA
3UTR	2258789	2258888	-	SL1344_2144	bglX_3UTR	1.19584	0.819583	1.45908	0.144544	NA
3UTR	1360547	1360646	+	SL1344_1258	SL1344_1258_3UTR	1.19402	0.825731	1.44602	0.148171	NA
CDS	852315	853256	+	SL1344_0765	hutG	1.194	0.458462	2.60437	0.00920435	0.141186
3UTR	247226	247325	+	SL1344_0211	SL1344_0211_3UTR	1.19337	0.815824	1.46278	0.143529	NA
CDS	2276882	2277766	+	SL1344_2160	cdd	1.19048	0.542584	2.1941	0.0282283	0.301753
3UTR	865710	865809	+	SL1344_0775	uvrB_3UTR	1.18881	0.823745	1.44317	0.148972	NA
CDS	3997257	3998639	+	SL1344_3740	SL1344_3740	1.18825	0.533341	2.22793	0.025885	0.288167
CDS	1281238	1282488	+	SL1344_1176	icdA	1.18801	0.221644	5.35998	8.32322e-08	7.45594e-06
5UTR	3996662	3996689	-	SL1344_3738	SL1344_3738_5UTR	1.18796	0.819407	1.44978	0.147119	NA
CDS	4704873	4705235	+	SL1344_4371	SL1344_4371	1.18792	0.815624	1.45646	0.145266	NA
CDS	2399492	2400139	-	SL1344_2263	SL1344_2263	1.18774	0.558308	2.1274	0.0333868	0.32809
5UTR	1928621	1928639	+	SL1344_1812	exoX_5UTR	1.1859	0.823868	1.43943	0.150029	NA
CDS	427673	428296	+	SL1344_0369	SL1344_0369	1.18527	0.787669	1.50478	0.13238	NA
3UTR	4094926	4094981	-	SL1344_3831	atpC_3UTR	1.1838	0.560898	2.11054	0.0348117	0.334322
CDS	2133740	2134912	-	SL1344_2038	dacD	1.18332	0.673608	1.75669	0.0789706	0.52523
5UTR	4318155	4318230	-	SL1344_4036	glpF_5UTR	1.18313	0.613087	1.92979	0.0536323	0.428963
5UTR	1359891	1360009	+	SL1344_1258	SL1344_1258_5UTR	1.18197	0.820103	1.44125	0.149514	NA
3UTR	4593780	4593879	+	SL1344_4264	SL1344_4264_3UTR	1.17901	0.818234	1.44092	0.149607	NA
5UTR	4028397	4028501	-	SL1344_3773	SL1344_3773_5UTR	1.17661	0.821054	1.43304	0.151845	NA
CDS	2352011	2352460	-	SL1344_2226	napB	1.16988	0.699245	1.67306	0.0943157	0.577104
CDS	1955338	1956156	+	SL1344_1838	SL1344_1838	1.16975	0.818363	1.42938	0.152895	NA
CDS	735466	736641	+	SL1344_0660	yleB	1.16735	0.534956	2.18213	0.0290998	0.307401
CDS	4095422	4096804	-	SL1344_3832	atpD	1.16665	0.22779	5.12162	3.02929e-07	2.51263e-05
5UTR	1204051	1204115	-	SL1344_1098	SL1344_1098_5UTR	1.16609	0.822685	1.41742	0.156361	NA
CDS	4468039	4468929	-	SL1344_4163	malG	1.16583	0.66002	1.76636	0.077335	0.519316
CDS	1793477	1794484	-	SL1344_1674	oppD	1.16467	0.381998	3.0489	0.00229681	0.0492221
5UTR	1430647	1430671	+	SL1344_1322	SL1344_1322_5UTR	1.16427	0.692657	1.68088	0.0927862	0.573954
CDS	185853	188450	+	SL1344_0159	acnB	1.16344	0.248159	4.68829	2.75503e-06	0.000184176
5UTR	1822323	1822923	+	SL1344_1695	narL_5UTR	1.16217	0.822544	1.41289	0.157687	NA
3UTR	1723608	1723707	+	SL1344_1602	SL1344_1602_3UTR	1.15968	0.78518	1.47697	0.139685	NA
sRNA	3459586	3459745	-	ncRNA0106	asyhbQ	1.15717	0.716009	1.61614	0.106064	0.597974
5UTR	668434	668551	-	SL1344_0594	ybdO_5UTR	1.15622	0.794584	1.45512	0.145636	NA
CDS	4663081	4663638	-	SL1344_4338	ytfJ	1.15524	0.782113	1.47708	0.139655	NA
CDS	4353395	4353748	+	SL1344_4065	SL1344_4065	1.15401	0.772777	1.49333	0.13535	0.661828
5UTR	185745	185852	+	SL1344_0159	acnB_5UTR	1.15382	0.606548	1.90227	0.0571364	0.442758
CDS	1980421	1980849	+	SL1344_1861	SL1344_1861	1.15179	0.599177	1.92228	0.0545699	0.431835
CDS	1361556	1361846	-	SL1344_1260	SL1344_1260	1.15093	0.686435	1.67668	0.0936057	0.5746
CDS	50451	51824	-	SL1344_0043	SL1344_0043	1.15007	0.81511	1.41093	0.158264	NA
5UTR	1969002	1969025	-	SL1344_1849	flhB_5UTR	1.14836	0.799152	1.43698	0.150724	NA
sRNA	1204044	1204124	-	ncRNA0476	StyR-306	1.1476	0.823511	1.39355	0.163455	NA
5UTR	3633920	3634366	-	SL1344_3428	SL1344_3428_5UTR	1.1459	0.765968	1.49602	0.134648	0.660271
sRNA	1568856	1568928	-	ncRNA0287	STnc2175	1.14501	0.798458	1.43403	0.151563	NA
CDS	1295976	1297610	+	SL1344_1191	SL1344_1191	1.14216	0.538594	2.12064	0.0339522	0.331311
3UTR	800633	800732	+	SL1344_0717	sdhB_3UTR	1.14211	0.592169	1.92869	0.0537692	0.429291
5UTR	3121846	3121895	-	SL1344_2932	pyrG_5UTR	1.13974	0.724615	1.57289	0.115745	0.61497
CDS	2855616	2855834	-	SL1344_2665	SL1344_2665	1.13948	0.795181	1.43298	0.151864	NA
5UTR	4662084	4662229	-	SL1344_4336	cpdB_5UTR	1.13644	0.778086	1.46056	0.144138	NA
CDS	3548096	3549034	-	SL1344_3331	mdh	1.13157	0.247017	4.58094	4.62899e-06	0.000295016
CDS	4265281	4266183	-	SL1344_3983	fdoH	1.12857	0.291161	3.87609	0.000106146	0.00383411
CDS	660762	662867	+	SL1344_0588	cstA	1.12788	0.375718	3.00194	0.00268264	0.0548655
3UTR	2154463	2154546	-	SL1344_2056	cld_3UTR	1.12549	0.774059	1.45401	0.145944	0.679506
sRNA	66916	67048	+	ncRNA0296	STnc3090	1.12535	0.821025	1.37067	0.170478	NA
sRNA	4334757	4334855	-	ncRNA0358	STnc4070	1.12449	0.768184	1.46383	0.14324	NA
CDS	2860416	2860718	-	SL1344_2670	gpE	1.12363	0.786341	1.42894	0.153022	NA
CDS	1411048	1411794	+	SL1344_1305	SL1344_1305	1.12219	0.815485	1.3761	0.16879	NA
CDS	2284334	2285332	-	SL1344_2167	mglB	1.12198	0.275747	4.06889	4.7238e-05	0.00199603
CDS	3875334	3875807	-	SL1344_3631	SL1344_3631	1.12141	0.620987	1.80585	0.0709412	0.496477
CDS	4665782	4666420	-	SL1344_4341	msrA	1.12004	0.658291	1.70144	0.0888605	0.562951
5UTR	1636599	1636623	+	SL1344_1524	srfA_5UTR	1.11927	0.81065	1.38071	0.167369	NA
CDS	3366586	3367167	-	SL1344_3156	SL1344_3156	1.11643	0.320955	3.47848	0.00050427	0.0143861
CDS	4315780	4317288	-	SL1344_4035	glpK	1.1132	0.252504	4.40864	1.04022e-05	0.000548134
3UTR	1791492	1791591	-	SL1344_1672	SL1344_1672_3UTR	1.1119	0.809284	1.37394	0.169462	NA
5UTR	662831	662930	+	SL1344_0589	SL1344_0589_5UTR	1.1113	0.568256	1.95563	0.0505087	0.41358
CDS	3952470	3954155	-	SL1344_3705	SL1344_3705	1.11112	0.749686	1.48211	0.138311	0.669724
CDS	3981153	3981833	+	SL1344_3726	slsA	1.11102	0.8254	1.34604	0.178291	NA
CDS	1499039	1500685	+	SL1344_1398	fumA	1.11097	0.252688	4.3966	1.09962e-05	0.000572698
3UTR	4553765	4553864	+	SL1344_4227	proP_3UTR	1.11013	0.548307	2.02466	0.0429026	0.373127
CDS	1182989	1183543	+	SL1344_1074	SL1344_1074	1.10879	0.693049	1.59987	0.109628	0.604366
5UTR	4559692	4559783	-	SL1344_4232	adiY_5UTR	1.10864	0.814408	1.36128	0.173426	NA
CDS	46892	47476	-	SL1344_P2_0057	traX	1.10817	0.820308	1.35091	0.176723	NA
CDS	1541400	1542779	+	SL1344_1437	SL1344_1437	1.10665	0.727207	1.52179	0.128063	0.642321
3UTR	3374564	3374663	+	SL1344_3164	SL1344_3164_3UTR	1.10604	0.794327	1.39243	0.163793	NA
CDS	4776906	4777514	+	SL1344_4432	SL1344_4432	1.10528	0.815334	1.35562	0.175221	NA
CDS	851	1075	-	SL1344_P3_0002	SL1344_P3_0002	1.10231	0.673483	1.63673	0.101686	0.597116
5UTR	2169955	2170107	-	SL1344_2067	rfbH_5UTR	1.09752	0.753746	1.45609	0.145369	0.678481
5UTR	854135	854222	+	SL1344_0767	hutU_5UTR	1.09744	0.822282	1.33463	0.181997	NA
CDS	2789067	2789486	+	SL1344_2613	trxC	1.09729	0.671495	1.63409	0.102239	0.597116
5UTR	238537	238656	+	SL1344_0204	clcA_5UTR	1.09696	0.810382	1.35363	0.175855	NA
CDS	736708	737283	-	SL1344_0661	SL1344_0661	1.09683	0.816772	1.34288	0.179311	NA
CDS	2125342	2126454	+	SL1344_2028	pduQ	1.09673	0.508594	2.15639	0.031053	0.316646
CDS	2516849	2518084	+	SL1344_2372	SL1344_2372	1.09607	0.709221	1.54546	0.122235	0.628575
3UTR	3855926	3856025	-	SL1344_3613	SL1344_3613_3UTR	1.09236	0.81834	1.33485	0.181926	NA
sRNA	935790	935878	-	ncRNA0427	StyR-90	1.09163	0.79609	1.37124	0.170301	NA
CDS	4697472	4698494	+	SL1344_4363	SL1344_4363	1.09097	0.769369	1.41801	0.156189	NA
5UTR	3926582	3926629	+	SL1344_3676	rfaD_5UTR	1.08963	0.809876	1.34543	0.178488	NA
sRNA	941813	941893	-	ncRNA0062	RybB	1.08959	0.658357	1.65502	0.0979205	0.586345
CDS	1265986	1266996	-	SL1344_1161	sifA	1.08828	0.823112	1.32215	0.186117	NA
CDS	754764	755690	-	SL1344_0674	SL1344_0674	1.08743	0.657905	1.65287	0.0983578	0.588177
CDS	1810579	1812054	-	SL1344_1688	SL1344_1688	1.08725	0.736232	1.47678	0.139736	0.672907
5UTR	3157400	3157417	+	SL1344_2964	SL1344_2964_5UTR	1.08701	0.820252	1.32522	0.185098	NA
sRNA	2449087	2449281	-	ncRNA0338	STnc3730	1.08615	0.801089	1.35584	0.175149	NA
CDS	2276033	2276728	+	SL1344_2159	yohK	1.08521	0.732829	1.48085	0.138646	0.670621
CDS	752137	753276	-	SL1344_0672	citB	1.08426	0.816426	1.32806	0.184159	NA
CDS	70883	72403	+	SL1344_0062	citF2	1.08204	0.806629	1.34143	0.179781	NA
3UTR	249185	249284	-	SL1344_0214	dapD_3UTR	1.08115	0.800633	1.35037	0.176899	NA
3UTR	1086489	1086572	+	SL1344_0982	SL1344_0982_3UTR	1.08115	0.800633	1.35037	0.176899	NA
3UTR	3068621	3068720	+	SL1344_2881	SL1344_2881_3UTR	1.08016	0.802836	1.34544	0.178485	NA
CDS	2153085	2153861	+	SL1344_2054	hisF	1.07969	0.533845	2.02249	0.0431259	0.374343
3UTR	2254983	2255082	+	SL1344_2139	SL1344_2139_3UTR	1.07914	0.821903	1.31298	0.189191	NA
CDS	4850254	4850943	-	SL1344_4501	SL1344_4501	1.07914	0.821903	1.31298	0.189191	NA
5UTR	1947552	1947727	-	SL1344_1828	ruvB_5UTR	1.07792	0.791846	1.36127	0.173428	NA
CDS	2343125	2343688	-	SL1344_2221	SL1344_2221	1.07608	0.804262	1.33797	0.180905	NA
5UTR	1876026	1876053	-	SL1344_1749	SL1344_1749_5UTR	1.0759	0.702918	1.53061	0.125865	0.637784
3UTR	2277767	2277866	+	SL1344_2160	cdd_3UTR	1.07543	0.796885	1.34954	0.177163	NA
CDS	4784909	4785643	+	SL1344_4441	SL1344_4441	1.07158	0.431381	2.48408	0.0129888	0.17734
CDS	171814	173220	-	SL1344_0149	SL1344_0149	1.07137	0.823007	1.30178	0.192991	NA
CDS	2265718	2266479	-	SL1344_2149	yohF	1.07112	0.789225	1.35718	0.174726	NA
CDS	37103	38674	-	SL1344_0034	SL1344_0034	1.06946	0.801021	1.33512	0.181836	0.733755
CDS	4655428	4656837	+	SL1344_4331	cycA	1.06946	0.375288	2.84971	0.00437597	0.0783999
5UTR	149685	149959	+	SL1344_0128	murG_5UTR	1.06916	0.73444	1.45574	0.145464	0.678481
CDS	1584297	1584629	+	SL1344_1481	SL1344_1481	1.06874	0.80578	1.32634	0.184727	NA
5UTR	3533624	3533704	-	SL1344_3315	SL1344_3315_5UTR	1.06874	0.80578	1.32634	0.184727	NA
3UTR	2794792	2794891	+	SL1344_2617	SL1344_2617_3UTR	1.06811	0.80648	1.32441	0.185367	NA
CDS	3793792	3794637	-	SL1344_3565	SL1344_3565	1.06737	0.633008	1.6862	0.0917581	0.573865
CDS	2580246	2581196	+	SL1344_2436	tal	1.06394	0.64229	1.65648	0.0976238	0.586024
3UTR	956977	957076	+	SL1344_0862	SL1344_0862_3UTR	1.06379	0.807916	1.31671	0.187935	NA
CDS	2341636	2342463	-	SL1344_2219	SL1344_2219	1.06379	0.807916	1.31671	0.187935	NA
5UTR	4824655	4824694	-	SL1344_4475	dnaT_5UTR	1.06365	0.822339	1.29345	0.195857	NA
3UTR	3412710	3412889	+	SL1344_3196	SL1344_3196_3UTR	1.06256	0.666526	1.59417	0.110897	0.60609
CDS	4243537	4244400	-	SL1344_3959	SL1344_3959	1.06036	0.805389	1.31659	0.187978	NA
5UTR	4313256	4313279	+	SL1344_4032	yiiR_5UTR	1.06036	0.805389	1.31659	0.187978	NA
CDS	2557411	2557836	-	SL1344_2412	SL1344_2412	1.06032	0.547616	1.93625	0.0528369	0.424116
CDS	73221	73526	-	SL1344_P1_0079	ccdB	1.05881	0.606325	1.74628	0.0807621	0.532246
CDS	2596792	2598810	-	SL1344_2448	SL1344_2448	1.05728	0.493839	2.14095	0.0322782	0.325017
5UTR	1773533	1773606	-	SL1344_1651	SL1344_1651_5UTR	1.05719	0.809524	1.30594	0.191573	NA
3UTR	3548045	3548095	-	SL1344_3331	mdh_3UTR	1.05695	0.75291	1.40382	0.160374	0.701901
5UTR	2401611	2401668	+	SL1344_2266	SL1344_2266_5UTR	1.05668	0.567048	1.86348	0.0623945	0.466553
sRNA	2515425	2515664	+	ncRNA0495	RUF_107c.107	1.05567	0.824124	1.28096	0.200207	NA
CDS	1383453	1384286	-	SL1344_1282	SL1344_1282	1.05428	0.513375	2.05363	0.0400114	0.357975
CDS	1217951	1218733	+	SL1344_1116	flgG	1.05362	0.272497	3.86654	0.00011039	0.00395548
5UTR	924314	924345	+	SL1344_0829	SL1344_0829_5UTR	1.05319	0.810932	1.29874	0.194033	NA
5UTR	4322460	4322519	-	SL1344_4041	hslV_5UTR	1.05319	0.810932	1.29874	0.194033	NA
CDS	2163008	2163952	-	SL1344_2062	rfbN	1.05273	0.483113	2.17904	0.0293284	0.30844
5UTR	2670414	2670454	-	SL1344_2494	SL1344_2494_5UTR	1.05203	0.808165	1.30175	0.193001	NA
3UTR	1282489	1282547	+	SL1344_1176	icdA_3UTR	1.05155	0.799012	1.31606	0.188153	NA
5UTR	1100431	1100462	+	SL1344_0997	pepN_5UTR	1.05106	0.799393	1.31483	0.188568	NA
5UTR	1479120	1479167	+	SL1344_1379	SL1344_1379_5UTR	1.05055	0.808967	1.29864	0.194069	NA
CDS	3859051	3859536	-	SL1344_3617	SL1344_3617	1.04998	0.636413	1.64983	0.0989769	0.589518
3UTR	295784	295883	-	SL1344_0251	yafC_3UTR	1.04698	0.81055	1.29169	0.196465	NA
CDS	851095	852318	+	SL1344_0764	hutI	1.04625	0.412807	2.53448	0.0112616	0.160129
3UTR	1544740	1544839	-	SL1344_1440	SL1344_1440_3UTR	1.0441	0.813384	1.28365	0.199266	NA
3UTR	1769897	1769996	+	SL1344_1647	SL1344_1647_3UTR	1.0441	0.813384	1.28365	0.199266	NA
CDS	1632950	1633615	-	SL1344_1519	SL1344_1519	1.04368	0.809075	1.28997	0.197061	NA
5UTR	2604115	2604214	-	SL1344_2455	SL1344_2455_5UTR	1.04311	0.813025	1.283	0.199492	NA
5UTR	2591319	2591362	+	SL1344_2444	acrD_5UTR	1.04155	0.768041	1.35611	0.175063	NA
CDS	4274279	4274845	+	SL1344_3991	SL1344_3991	1.04	0.745481	1.39508	0.162992	0.707859
5UTR	468850	468876	+	SL1344_0409	SL1344_0409_5UTR	1.03898	0.814438	1.27571	0.202059	NA
CDS	3734614	3735309	-	SL1344_3510	SL1344_3510	1.03885	0.775739	1.33918	0.180512	0.733755
3UTR	2809831	2809930	+	SL1344_2625	pheA_3UTR	1.03777	0.807531	1.28511	0.198754	NA
CDS	2928000	2928911	+	SL1344_2747	SL1344_2747	1.03764	0.70006	1.48221	0.138284	0.669724
5UTR	4294905	4294933	+	SL1344_4012	sbp_5UTR	1.03757	0.813832	1.27492	0.202338	NA
sRNA	3489125	3489247	-	ncRNA0259	STnc1660	1.03582	0.574083	1.8043	0.0711849	0.496631
CDS	3979037	3979519	-	SL1344_3724	SL1344_3724	1.03512	0.82271	1.25819	0.208323	NA
CDS	1926234	1927109	-	SL1344_1808	SL1344_1808	1.03442	0.412197	2.50953	0.0120892	0.167639
3UTR	903115	903214	+	SL1344_0811	ybiR_3UTR	1.03436	0.787169	1.31402	0.188839	0.741289
CDS	2463227	2464009	-	SL1344_2324	argT	1.03421	0.719199	1.43801	0.150432	0.690644
5UTR	4269363	4269440	+	SL1344_3986	fdhD_5UTR	1.03391	0.812895	1.27189	0.203414	NA
3UTR	4732257	4732356	+	SL1344_4398	SL1344_4398_3UTR	1.03338	0.815307	1.26748	0.204985	NA
5UTR	851064	851094	+	SL1344_0764	hutI_5UTR	1.03269	0.81621	1.26523	0.205789	NA
5UTR	1552455	1552539	-	SL1344_1446	SL1344_1446_5UTR	1.03269	0.81621	1.26523	0.205789	NA
sRNA	1894039	1894125	+	ncRNA0333	STnc3630	1.03269	0.81621	1.26523	0.205789	NA
3UTR	1880681	1880780	+	SL1344_1754	SL1344_1754_3UTR	1.03013	0.804148	1.28102	0.200185	NA
CDS	4395609	4395932	+	SL1344_4094	SL1344_4094	1.03007	0.789294	1.30506	0.191874	NA
3UTR	2536397	2536496	-	SL1344_2389	SL1344_2389_3UTR	1.03004	0.802694	1.28323	0.199411	NA
5UTR	2286854	2286904	-	SL1344_2168	galS_5UTR	1.0289	0.816899	1.25952	0.207843	NA
CDS	3081374	3082012	-	SL1344_2895	SL1344_2895	1.02886	0.824315	1.24814	0.211979	NA
CDS	4223634	4224218	-	SL1344_3942	mobA	1.02882	0.737613	1.3948	0.163077	0.707859
5UTR	3681848	3681881	-	SL1344_3469	ompR_5UTR	1.02799	0.806537	1.27457	0.20246	NA
3UTR	1545556	1545655	-	SL1344_1441	SL1344_1441_3UTR	1.02751	0.816041	1.25914	0.207979	NA
CDS	2497968	2499278	-	SL1344_2358	SL1344_2358	1.02502	0.678105	1.51159	0.130638	0.649121
5UTR	1860841	1860877	-	SL1344_1731	dadA_5UTR	1.02485	0.817495	1.25365	0.20997	NA
CDS	2767785	2768207	-	SL1344_2592	cII	1.02444	0.813436	1.25939	0.207889	NA
CDS	2169981	2171060	-	SL1344_2068	rfbG	1.01997	0.350228	2.91229	0.00358787	0.0666807
CDS	2855903	2857003	-	SL1344_2666	SL1344_2666	1.01978	0.819042	1.24509	0.2131	NA
5UTR	3636821	3636955	-	SL1344_3432	SL1344_3432_5UTR	1.01978	0.819042	1.24509	0.2131	NA
5UTR	4712007	4712030	+	SL1344_4379	relB_5UTR	1.01978	0.819042	1.24509	0.2131	NA
CDS	4270545	4271576	-	SL1344_3987	SL1344_3987	1.01927	0.572824	1.77938	0.0751773	0.509429
3UTR	3301242	3301341	+	SL1344_3095	SL1344_3095_3UTR	1.01861	0.814054	1.25128	0.210831	NA
CDS	1552682	1553584	+	SL1344_1447	SL1344_1447	1.01776	0.631844	1.61078	0.107228	0.598599
5UTR	1854093	1854120	+	SL1344_1726	SL1344_1726_5UTR	1.01714	0.809093	1.25714	0.208703	NA
5UTR	4631142	4631180	+	SL1344_4300	SL1344_4300_5UTR	1.01697	0.824528	1.2334	0.217428	NA
CDS	2151773	2152366	+	SL1344_2052	hisH	1.01659	0.496865	2.04601	0.0407558	0.361476
5UTR	2594747	2595049	+	SL1344_2445	SL1344_2445_5UTR	1.01614	0.789254	1.28747	0.19793	NA
5UTR	1066471	1066520	+	SL1344_0958	SL1344_0958_5UTR	1.01492	0.816158	1.24354	0.213671	NA
CDS	4187405	4188421	+	SL1344_3915	pldB	1.01432	0.474544	2.13746	0.0325603	0.325142
CDS	1745836	1746543	-	SL1344_1627	SL1344_1627	1.01369	0.805404	1.25861	0.208171	NA
CDS	4649533	4650219	+	SL1344_4321	sgaE	1.01294	0.784231	1.29164	0.196482	NA
sRNA	1289667	1289799	-	ncRNA0319	STnc3420	1.01133	0.820539	1.23252	0.217756	NA
3UTR	4313715	4313814	-	SL1344_4033	fpr_3UTR	1.00953	0.706125	1.42967	0.152811	0.692196
CDS	4459759	4461108	-	SL1344_4156	lysC	1.00763	0.561745	1.79374	0.0728542	0.502795
CDS	2719407	2719667	+	SL1344_2538	SL1344_2538	1.00761	0.820058	1.2287	0.219183	NA
5UTR	1428115	1428200	+	SL1344_1320	ttrS_5UTR	1.00739	0.818644	1.23056	0.218489	NA
CDS	17867	19966	+	SL1344_0018	SL1344_0018	1.00579	0.666048	1.51009	0.13102	0.649156
CDS	3971	4420	+	SL1344_P2_0006	yadA	1.00288	0.618086	1.62256	0.104684	0.597536
CDS	4266196	4269246	-	SL1344_3984	SL1344_3984	1.0022	0.225851	4.43746	9.10258e-06	0.0004972
3UTR	1114139	1114229	-	SL1344_1007	fabA_3UTR	1.00162	0.820878	1.22019	0.222395	NA
3UTR	4655133	4655232	+	SL1344_4330	fklB_3UTR	1.00135	0.826558	1.21147	0.225716	NA
CDS	3946599	3947195	+	SL1344_3698	ttk	1.00102	0.574765	1.74162	0.0815745	0.534332
5UTR	1162142	1162188	-	SL1344_1058	wrbA_5UTR	1.00072	0.779782	1.28334	0.199375	NA
3UTR	2155573	2155672	-	SL1344_2057	udg_3UTR	1.00056	0.799962	1.25076	0.211021	NA
5UTR	1769626	1769644	+	SL1344_1647	SL1344_1647_5UTR	0.999985	0.82171	1.21696	0.223621	NA
CDS	1454205	1454579	+	SL1344_1351	ssaP	0.999378	0.827016	1.20841	0.226888	NA
5UTR	2006938	2006969	+	SL1344_1889	fliD_5UTR	0.998357	0.761584	1.3109	0.189893	NA
CDS	1061307	1061567	-	SL1344_0949	SL1344_0949	0.997789	0.822213	1.21354	0.224923	NA
5UTR	4720006	4720270	+	SL1344_4387	mgtA_5UTR	0.995974	0.392324	2.53865	0.0111281	0.159752
CDS	27212	27808	-	SL1344_P1_0027	traP	0.993906	0.746461	1.33149	0.183027	0.733755
CDS	1217182	1217937	+	SL1344_1115	flgF	0.992713	0.323673	3.06703	0.002162	0.0467807
CDS	72411	72932	-	SL1344_P1_0077	SL1344_P1_0077	0.992208	0.586575	1.69153	0.0907356	0.571596
5UTR	1885629	1885885	-	SL1344_1757	SL1344_1757_5UTR	0.990794	0.827198	1.19777	0.231006	NA
CDS	2481311	2482312	+	SL1344_2340	div	0.989479	0.567561	1.74339	0.0812659	0.533709
3UTR	3138630	3138729	-	SL1344_2947	syd_3UTR	0.989214	0.816841	1.21102	0.225886	NA
5UTR	298160	298230	+	SL1344_0253	SL1344_0253_5UTR	0.988378	0.823324	1.20047	0.229956	NA
sRNA	1519287	1519550	+	ncRNA0323	STnc3480	0.987411	0.816942	1.20867	0.226791	NA
CDS	2061365	2061667	-	SL1344_1953	SL1344_1953	0.987397	0.823078	1.19964	0.230279	NA
CDS	2023641	2023910	+	SL1344_1909	fliQ	0.987013	0.556502	1.7736	0.0761292	0.514063
CDS	4847047	4849455	-	SL1344_4499	stjB	0.9868	0.772415	1.27755	0.201407	0.751127
CDS	4186674	4187294	-	SL1344_3914	rhtB	0.98476	0.824453	1.19444	0.232306	NA
CDS	2266545	2267981	-	SL1344_2150	yohG	0.983224	0.826968	1.18895	0.234459	NA
5UTR	1807802	1807938	-	SL1344_1685	SL1344_1685_5UTR	0.983109	0.736723	1.33444	0.182061	0.733755
5UTR	1986360	1986383	+	SL1344_1867	SL1344_1867_5UTR	0.982337	0.82366	1.19265	0.233007	NA
CDS	2064488	2064847	-	SL1344_1958	SL1344_1958	0.981976	0.798677	1.2295	0.218883	NA
5UTR	215289	215415	-	SL1344_0185	pcnB_5UTR	0.981687	0.824122	1.19119	0.233578	NA
3UTR	3240260	3240359	-	SL1344_3034	pepP_3UTR	0.981687	0.824122	1.19119	0.233578	NA
3UTR	4365318	4365417	-	SL1344_4075	udhA_3UTR	0.981376	0.821303	1.1949	0.232126	NA
CDS	1570654	1571757	-	SL1344_1468	hyaA2	0.980791	0.539397	1.81831	0.0690165	0.489591
CDS	4215218	4216669	+	SL1344_3939	trkH	0.97969	0.402144	2.43617	0.0148437	0.194401
sRNA	3480987	3481116	-	ncRNA0350	STnc3950	0.978914	0.792188	1.23571	0.216567	NA
CDS	4787861	4788322	-	SL1344_4444	SL1344_4444	0.978683	0.38131	2.56663	0.0102691	0.153318
CDS	3435915	3437060	-	SL1344_3220	SL1344_3220	0.976662	0.748543	1.30475	0.191977	0.744777
5UTR	2512036	2512276	+	SL1344_2369	SL1344_2369_5UTR	0.973737	0.430264	2.26312	0.0236284	0.269292
CDS	1041587	1043428	+	SL1344_0932	ycbB	0.971811	0.314641	3.08863	0.00201079	0.0441486
CDS	1778564	1779922	+	SL1344_1656	trpC	0.971074	0.709357	1.36895	0.171015	0.722619
CDS	2429610	2432336	-	SL1344_2292	nuoG	0.970777	0.26693	3.63682	0.00027602	0.00858537
CDS	2022894	2023631	+	SL1344_1908	fliP	0.970731	0.45992	2.11065	0.0348022	0.334322
3UTR	2607476	2607575	-	SL1344_2459	SL1344_2459_3UTR	0.970705	0.809801	1.1987	0.230646	NA
sRNA	3624232	3624439	-	ncRNA0101	rpsL-leader	0.970672	0.788091	1.23168	0.21807	NA
CDS	3228734	3229393	-	SL1344_3025	SL1344_3025	0.970195	0.629573	1.54104	0.123308	0.630983
5UTR	3482890	3482973	-	SL1344_3264	secG_5UTR	0.969225	0.451297	2.14765	0.031742	0.320931
CDS	14223	14855	+	SL1344_P2_0019	parA	0.968979	0.452999	2.13903	0.0324331	0.325142
CDS	181011	182435	+	SL1344_0154	lpdA	0.968573	0.243158	3.98331	6.79623e-05	0.00260174
CDS	1791592	1792374	-	SL1344_1672	SL1344_1672	0.968555	0.595243	1.62716	0.103703	0.597536
5UTR	162459	162506	-	SL1344_0138	SL1344_0138_5UTR	0.968098	0.725577	1.33425	0.182123	0.733755
CDS	3412982	3413950	+	SL1344_3197	SL1344_3197	0.967986	0.597812	1.61922	0.105401	0.597974
CDS	3362158	3363507	+	SL1344_3152	SL1344_3152	0.967355	0.679247	1.42416	0.154401	0.693324
CDS	1643115	1643378	-	SL1344_1527	SL1344_1527	0.966954	0.792391	1.2203	0.222352	NA
CDS	2013070	2013456	+	SL1344_1896	SL1344_1896	0.96648	0.522875	1.8484	0.0645452	0.474619
CDS	4075388	4076575	+	SL1344_3814	yidY	0.965099	0.827092	1.16686	0.243268	NA
CDS	1310992	1311303	+	SL1344_1212	SL1344_1212	0.964887	0.537832	1.79403	0.0728084	0.502795
CDS	1517822	1518643	-	SL1344_1414	SL1344_1414	0.964681	0.621373	1.5525	0.120542	0.627802
CDS	314490	315983	+	SL1344_0268	sciI	0.964365	0.806603	1.19559	0.231857	NA
CDS	3421718	3422419	+	SL1344_3208	SL1344_3208	0.964093	0.802911	1.20075	0.229849	NA
3UTR	2878979	2879069	-	SL1344_2697	SL1344_2697_3UTR	0.963554	0.7604	1.26717	0.205095	0.757614
CDS	1526525	1527172	-	SL1344_1422	SL1344_1422	0.963008	0.803481	1.19855	0.230705	NA
CDS	2423534	2425063	-	SL1344_2286	nuoM	0.962327	0.330329	2.91324	0.003577	0.0666807
3UTR	4102383	4102482	-	SL1344_3840	gidB_3UTR	0.959886	0.824892	1.16365	0.244565	NA
CDS	3857766	3857966	+	SL1344_3615	cspA	0.959505	0.261904	3.66358	0.000248714	0.00789476
CDS	5666	5950	+	SL1344_P3_0011	mobC	0.959065	0.5908	1.62333	0.104518	0.597536
sRNA	3497979	3498072	-	ncRNA0519	RUF_107c.47	0.959055	0.824593	1.16307	0.244803	NA
sRNA	3412774	3412960	+	ncRNA0081	SraF	0.95876	0.676393	1.41746	0.156349	0.698888
CDS	4273537	4274196	-	SL1344_3990	SL1344_3990	0.956993	0.726789	1.31674	0.187925	0.740297
CDS	4606676	4607653	+	SL1344_4281	yjeA	0.956779	0.507779	1.88424	0.059532	0.451174
CDS	1389063	1390349	-	SL1344_1286	SL1344_1286	0.956576	0.801523	1.19345	0.232694	NA
CDS	4210855	4213044	-	SL1344_3936	fadB	0.956431	0.470087	2.03458	0.0418927	0.36648
CDS	1189629	1191116	+	SL1344_1085	SL1344_1085	0.956266	0.289869	3.29896	0.000970425	0.0242823
CDS	3867782	3869104	-	SL1344_3626	xylA	0.955451	0.678417	1.40835	0.159026	0.701061
CDS	2036793	2037005	-	SL1344_1924	cspB	0.954185	0.317813	3.00235	0.00267907	0.0548655
CDS	1977691	1978521	-	SL1344_1858	motA	0.953748	0.324411	2.93993	0.00328283	0.0625694
CDS	1567242	1567541	-	SL1344_1464	SL1344_1464	0.953035	0.661845	1.43997	0.149877	0.690644
5UTR	758898	759168	+	SL1344_0680	pgm_5UTR	0.953022	0.711993	1.33853	0.180725	0.733755
CDS	4474892	4475809	+	SL1344_4169	malM	0.95295	0.472619	2.01632	0.043767	0.377443
sRNA	668611	668715	+	ncRNA0304	STnc3180	0.952528	0.819406	1.16246	0.245048	NA
CDS	2356617	2356880	-	SL1344_2230	yojF	0.952456	0.804328	1.18416	0.236348	NA
CDS	3083265	3084188	-	SL1344_2897	SL1344_2897	0.951667	0.818163	1.16317	0.244759	NA
CDS	2095018	2096088	-	SL1344_1992	cobT	0.951168	0.347956	2.73359	0.00626483	0.102785
CDS	2065512	2066507	-	SL1344_1960	SL1344_1960	0.950686	0.82558	1.15154	0.249512	NA
CDS	1566835	1567245	-	SL1344_1463	hyaE2	0.949529	0.629253	1.50898	0.131304	0.649846
3UTR	1345075	1345174	+	SL1344_1242	astE_3UTR	0.94906	0.80137	1.1843	0.236296	NA
5UTR	4433402	4433652	+	SL1344_4124	yjbB_5UTR	0.948506	0.801744	1.18305	0.236788	NA
5UTR	2692652	2692874	-	SL1344_2517	glyA_5UTR	0.945877	0.599697	1.57726	0.114736	0.614451
3UTR	1854856	1854955	+	SL1344_1726	SL1344_1726_3UTR	0.945823	0.823739	1.14821	0.250883	NA
5UTR	1997949	1998026	-	SL1344_1879	sdiA_5UTR	0.945651	0.82704	1.14342	0.252866	NA
5UTR	4072589	4072688	+	SL1344_3812	SL1344_3812_5UTR	0.944861	0.824327	1.14622	0.251704	NA
CDS	2512277	2513197	+	SL1344_2369	SL1344_2369	0.944612	0.414655	2.27807	0.0227224	0.263663
CDS	2589478	2591178	+	SL1344_2443	narQ	0.944219	0.62897	1.50122	0.1333	0.656821
CDS	1082233	1082496	+	SL1344_0979	SL1344_0979	0.942465	0.813512	1.15851	0.246655	NA
3UTR	2499400	2499455	-	SL1344_2359	SL1344_2359_3UTR	0.941765	0.775592	1.21425	0.224651	0.788191
CDS	3996858	3997151	+	SL1344_3739	SL1344_3739	0.939778	0.81138	1.15825	0.246763	NA
CDS	1049647	1050108	-	SL1344_0938	SL1344_0938	0.939392	0.779657	1.20488	0.22825	0.794345
CDS	3782936	3784408	+	SL1344_3557	SL1344_3557	0.938864	0.441036	2.12877	0.0332731	0.32809
3UTR	4022187	4022286	+	SL1344_3766	emrD_3UTR	0.938861	0.782982	1.19908	0.230495	NA
sRNA	1894421	1894673	+	ncRNA0466	StyR-281	0.93224	0.814142	1.14506	0.252185	NA
CDS	1318681	1320615	-	SL1344_1220	SL1344_1220	0.9321	0.397625	2.34417	0.0190695	0.232731
CDS	2548697	2549236	+	SL1344_2402	SL1344_2402	0.931179	0.823344	1.13097	0.258067	NA
CDS	4175332	4176234	+	SL1344_3903	xerC	0.930704	0.412467	2.25643	0.0240437	0.272796
CDS	4284831	4286138	-	SL1344_4001	SL1344_4001	0.92998	0.803778	1.15701	0.247268	NA
CDS	2092092	2093549	-	SL1344_1990	SL1344_1990	0.92886	0.687953	1.35018	0.176958	0.730751
CDS	3488144	3488770	-	SL1344_3269	ftsJ	0.928414	0.314545	2.95161	0.0031612	0.0610303
3UTR	1772571	1772670	+	SL1344_1650	btuR_3UTR	0.92833	0.76997	1.20567	0.227945	NA
CDS	2470589	2472016	+	SL1344_2330	SL1344_2330	0.925256	0.748183	1.23667	0.216209	0.780806
5UTR	2401389	2401492	-	SL1344_2265	ais_5UTR	0.924171	0.593515	1.55711	0.119443	0.62449
CDS	108427	109239	+	SL1344_0095	djlA	0.923372	0.548859	1.68235	0.0925017	0.573954
CDS	4264649	4265284	-	SL1344_3982	fdoI	0.921656	0.382355	2.41047	0.015932	0.204773
CDS	439691	440146	+	SL1344_0382	SL1344_0382	0.921447	0.649354	1.41902	0.155893	0.697548
3UTR	442378	442477	+	SL1344_0386	SL1344_0386_3UTR	0.920951	0.818164	1.12563	0.260322	NA
3UTR	1494248	1494347	-	SL1344_1395	add_3UTR	0.920537	0.82557	1.11503	0.264837	NA
CDS	1139959	1140705	-	SL1344_1035	copR	0.919697	0.690808	1.33134	0.183079	0.733755
5UTR	616852	617235	-	SL1344_0548	gtrB_5UTR	0.916635	0.816045	1.12326	0.261325	NA
CDS	616848	617210	-	SL1344_0549	gtrA	0.916635	0.816045	1.12326	0.261325	NA
CDS	4096831	4097694	-	SL1344_3833	atpG	0.916535	0.229278	3.99749	6.40171e-05	0.00251499
3UTR	4785549	4785648	-	SL1344_4442	SL1344_4442_3UTR	0.915712	0.695337	1.31693	0.187861	0.740297
CDS	1144543	1145832	+	SL1344_1040	hpaG	0.915197	0.793023	1.15406	0.248475	NA
CDS	2265073	2265669	+	SL1344_2148	yohD	0.915154	0.813286	1.12525	0.260481	NA
5UTR	4179482	4179719	+	SL1344_3906	corA_5UTR	0.914904	0.773334	1.18306	0.236783	0.804668
CDS	2794468	2794791	+	SL1344_2617	SL1344_2617	0.914702	0.677025	1.35106	0.176676	0.730751
3UTR	3393269	3393368	+	SL1344_3180	SL1344_3180_3UTR	0.912377	0.743884	1.2265	0.220009	0.781203
5UTR	1973985	1974008	-	SL1344_1854	tar_5UTR	0.911903	0.827621	1.10184	0.270533	NA
CDS	2230832	2231167	-	SL1344_2115	SL1344_2115	0.911898	0.813182	1.12139	0.26212	NA
CDS	869893	870882	+	SL1344_0778	moaA	0.911177	0.536462	1.69849	0.0894151	0.565664
5UTR	1026975	1027001	+	SL1344_0921	msbA_5UTR	0.910701	0.775255	1.17471	0.24011	NA
5UTR	3980301	3980446	-	SL1344_3725	marT_5UTR	0.909294	0.822108	1.10605	0.268704	NA
5UTR	278642	278746	+	SL1344_0237	mesJ_5UTR	0.907368	0.822363	1.10337	0.269868	NA
CDS	4788319	4788990	-	SL1344_4445	SL1344_4445	0.907052	0.35514	2.55406	0.0106473	0.155931
5UTR	1432841	1432863	-	SL1344_1324	SL1344_1324_5UTR	0.906901	0.798635	1.13556	0.256139	NA
CDS	485713	486303	-	SL1344_0427	thiJ	0.906862	0.731552	1.23964	0.215108	0.779872
5UTR	979049	979234	+	SL1344_0884	clpA_5UTR	0.906822	0.561342	1.61545	0.106212	0.597974
CDS	2712924	2714285	-	SL1344_2532	SL1344_2532	0.905848	0.554156	1.63464	0.102124	0.597116
5UTR	1189126	1189153	+	SL1344_1084	SL1344_1084_5UTR	0.905516	0.808355	1.1202	0.26263	NA
CDS	2419401	2421182	-	SL1344_2284	SL1344_2284	0.905293	0.741039	1.22165	0.221838	0.784846
5UTR	3568132	3568430	+	SL1344_3349	yhdH_5UTR	0.90205	0.754334	1.19582	0.231766	0.798637
CDS	2131943	2133001	-	SL1344_2036	yeeA	0.900337	0.510386	1.76403	0.0777265	0.520384
CDS	82567	84120	-	SL1344_0072	caiC	0.899652	0.804526	1.11824	0.263466	NA
3UTR	2036693	2036792	-	SL1344_1924	cspB_3UTR	0.898782	0.42198	2.12992	0.0331784	0.32809
CDS	1138602	1139966	-	SL1344_1034	copS	0.898724	0.665333	1.35079	0.176763	0.730751
CDS	2292902	2294224	+	SL1344_2175	SL1344_2175	0.897796	0.809859	1.10858	0.26761	NA
CDS	797786	798133	+	SL1344_0715	sdhD	0.897077	0.314672	2.85083	0.00436048	0.0783999
3UTR	2421970	2422069	-	SL1344_2285	nuoN_3UTR	0.897029	0.531087	1.68904	0.0912113	0.572981
5UTR	1310955	1310991	+	SL1344_1212	SL1344_1212_5UTR	0.896323	0.811767	1.10416	0.269522	NA
CDS	1302170	1302496	+	SL1344_1197	SL1344_1197	0.895515	0.813932	1.10023	0.271231	NA
5UTR	756258	756326	-	SL1344_0675	fur_5UTR	0.895203	0.754894	1.18587	0.235675	0.803341
CDS	2561776	2562828	-	SL1344_2417	eutR	0.894073	0.72337	1.23598	0.216465	0.780806
CDS	149960	151027	+	SL1344_0128	murG	0.89394	0.32306	2.7671	0.00565575	0.0966874
5UTR	2254855	2254874	+	SL1344_2139	SL1344_2139_5UTR	0.893847	0.827393	1.08032	0.280001	NA
CDS	2663163	2665478	-	SL1344_2493	pbpC	0.89369	0.436318	2.04826	0.040535	0.360947
3UTR	368575	368674	-	SL1344_0319	SL1344_0319_3UTR	0.893328	0.826009	1.0815	0.279476	NA
5UTR	4544198	4544307	+	SL1344_4219	gltP_5UTR	0.893264	0.771497	1.15783	0.246932	NA
CDS	278747	279958	+	SL1344_0237	mesJ	0.892408	0.413674	2.15727	0.0309844	0.316646
3UTR	1745821	1745920	+	SL1344_1626	sapF_3UTR	0.891472	0.825392	1.08006	0.280116	NA
5UTR	3392097	3392143	-	SL1344_3178	bacA_5UTR	0.891368	0.771979	1.15465	0.248232	NA
3UTR	4343202	4343263	+	SL1344_4056	katG_3UTR	0.891112	0.801044	1.11244	0.26595	NA
3UTR	3464046	3464104	+	SL1344_3249	SL1344_3249_3UTR	0.890008	0.774593	1.149	0.250556	NA
CDS	1792476	1793480	-	SL1344_1673	oppF	0.889245	0.314585	2.82673	0.00470263	0.0832534
5UTR	2156840	2156959	-	SL1344_2057	udg_5UTR	0.888629	0.702736	1.26453	0.206041	0.76018
CDS	148806	149963	+	SL1344_0127	ftsW	0.887415	0.37617	2.35908	0.0183204	0.2242
CDS	899373	900953	-	SL1344_0809	ybiP	0.887243	0.549984	1.61322	0.106698	0.598033
sRNA	1295333	1295432	-	ncRNA0193	STnc720	0.886854	0.732537	1.21066	0.226026	0.790208
3UTR	1191117	1191216	+	SL1344_1085	SL1344_1085_3UTR	0.886106	0.770989	1.14931	0.250428	NA
CDS	766424	769108	-	SL1344_0685	kdpD	0.885027	0.513321	1.72412	0.0846859	0.546795
CDS	1305044	1305892	+	SL1344_1201	SL1344_1201	0.884918	0.5262	1.68171	0.0926243	0.573954
CDS	95962	97851	+	SL1344_0084	SL1344_0084	0.884436	0.803023	1.10138	0.27073	NA
5UTR	564358	564381	-	SL1344_0497	ybbN_5UTR	0.884352	0.781564	1.13152	0.257838	NA
3UTR	3459754	3459853	+	SL1344_3244	SL1344_3244_3UTR	0.884352	0.781564	1.13152	0.257838	NA
CDS	3747683	3748999	-	SL1344_3523	ugpB	0.884107	0.454508	1.9452	0.0517514	0.420679
CDS	3751455	3752732	-	SL1344_3528	livM	0.884102	0.7739	1.1424	0.253288	0.82433
3UTR	2577595	2577694	-	SL1344_2435	maeB_3UTR	0.883793	0.825554	1.07055	0.284374	NA
CDS	4132442	4133371	+	SL1344_3863	ilvE	0.882889	0.62642	1.40942	0.158711	0.701061
sRNA	2810663	2810743	+	ncRNA0341	STnc3790	0.880704	0.785278	1.12152	0.262067	NA
5UTR	1792375	1792737	-	SL1344_1672	SL1344_1672_5UTR	0.880133	0.635702	1.38451	0.166204	0.716849
CDS	1896206	1897579	+	SL1344_1772	SL1344_1772	0.880103	0.754466	1.16652	0.243402	0.815407
5UTR	944599	944631	-	SL1344_0848	grxA_5UTR	0.87992	0.704562	1.24889	0.211706	0.774697
5UTR	1555011	1555042	+	SL1344_1451	SL1344_1451_5UTR	0.879839	0.78098	1.12658	0.259918	NA
CDS	55144	56433	-	SL1344_P2_0066	traO	0.879411	0.776227	1.13293	0.257243	NA
CDS	3289388	3290440	+	SL1344_3085	mutY	0.878842	0.524228	1.67645	0.09365	0.5746
5UTR	793221	793335	+	SL1344_0710	nei_5UTR	0.878025	0.827607	1.06092	0.288726	NA
CDS	168377	169123	-	SL1344_0145	nadC	0.877729	0.578015	1.51852	0.128883	0.643551
5UTR	11479	11592	+	SL1344_0012	dnaK_5UTR	0.877652	0.811184	1.08194	0.279279	NA
5UTR	169327	169357	+	SL1344_0146	ampD_5UTR	0.877481	0.787936	1.11364	0.265432	NA
CDS	2912305	2912679	+	SL1344_2735	SL1344_2735	0.877481	0.787936	1.11364	0.265432	NA
5UTR	3871531	3871627	-	SL1344_3628	bax_5UTR	0.877452	0.764599	1.1476	0.251135	0.821772
5UTR	1771162	1771221	+	SL1344_1649	SL1344_1649_5UTR	0.876387	0.827427	1.05917	0.289522	NA
CDS	75091	75438	+	SL1344_0066A	SL1344_0066A	0.87618	0.794976	1.10215	0.270397	NA
CDS	2023919	2024713	+	SL1344_1910	fliR	0.876031	0.608837	1.43886	0.15019	0.690644
3UTR	3032377	3032476	-	SL1344_2845	AvrA_3UTR	0.874281	0.564087	1.5499	0.121165	0.628115
CDS	2467469	2468890	-	SL1344_2328	SL1344_2328	0.873512	0.81134	1.07663	0.281646	NA
5UTR	2149464	2149632	+	SL1344_2050	hisC_5UTR	0.872616	0.789759	1.10491	0.269197	NA
CDS	201406	202068	-	SL1344_0172	yadF	0.872023	0.431405	2.02136	0.0432429	0.374633
CDS	2914975	2916177	+	SL1344_2738	SL1344_2738	0.870889	0.725248	1.20082	0.229822	0.796113
CDS	511157	511852	-	SL1344_0449	SL1344_0449	0.870154	0.552653	1.5745	0.115371	0.614451
3UTR	2345009	2345108	-	SL1344_2223	SL1344_2223_3UTR	0.869009	0.782624	1.11038	0.266836	NA
3UTR	2464198	2464297	-	SL1344_2325	ubiX_3UTR	0.869009	0.782624	1.11038	0.266836	NA
5UTR	4138854	4138921	+	SL1344_3869	ilvC_5UTR	0.869009	0.782624	1.11038	0.266836	NA
3UTR	1537464	1537563	-	SL1344_1432	speG_3UTR	0.868565	0.807118	1.07613	0.281869	NA
5UTR	1703950	1704161	+	SL1344_1585	SL1344_1585_5UTR	0.867186	0.828959	1.04611	0.295508	NA
sRNA	3550031	3550308	-	ncRNA0130	sRNA33	0.867111	0.791098	1.09608	0.273042	NA
5UTR	2719376	2719406	+	SL1344_2538	SL1344_2538_5UTR	0.866683	0.796566	1.08803	0.276584	NA
3UTR	526202	526301	-	SL1344_0464	SL1344_0464_3UTR	0.865476	0.771778	1.12141	0.262115	0.827743
CDS	2238764	2239561	-	SL1344_2124	thiM	0.865031	0.697961	1.23937	0.215209	0.779872
3UTR	3458976	3459075	+	SL1344_3242	SL1344_3242_3UTR	0.864556	0.775209	1.11525	0.264741	NA
CDS	183046	183837	-	SL1344_0156	SL1344_0156	0.864102	0.795542	1.08618	0.277399	NA
5UTR	3268550	3268583	-	SL1344_3060	SL1344_3060_5UTR	0.864102	0.795542	1.08618	0.277399	NA
3UTR	638751	638850	-	SL1344_0570	SL1344_0570_3UTR	0.864093	0.796303	1.08513	0.277864	NA
5UTR	2997314	2997413	-	SL1344_2808	oraA_5UTR	0.864093	0.796303	1.08513	0.277864	NA
3UTR	1893034	1893114	-	SL1344_1766	cspC_3UTR	0.86258	0.516731	1.6693	0.0950573	0.578099
5UTR	2279040	2279108	+	SL1344_2163	SL1344_2163_5UTR	0.861842	0.79879	1.07893	0.280617	NA
3UTR	2997330	2997429	-	SL1344_2809	recA_3UTR	0.861842	0.79879	1.07893	0.280617	NA
5UTR	1978522	1978737	-	SL1344_1858	motA_5UTR	0.861298	0.404975	2.12679	0.0334372	0.32809
CDS	72929	73219	-	SL1344_P1_0078	SL1344_P1_0078	0.859402	0.550991	1.55974	0.118821	0.623186
5UTR	1875259	1875318	-	SL1344_1748	SL1344_1748_5UTR	0.858781	0.812267	1.05726	0.290391	NA
CDS	588211	589446	-	SL1344_0520	allC	0.858301	0.651247	1.31794	0.187525	0.740297
5UTR	744343	744430	-	SL1344_0666	nagB_5UTR	0.857219	0.828275	1.03495	0.300694	NA
3UTR	1393456	1393555	-	SL1344_1290	SL1344_1290_3UTR	0.856198	0.794928	1.07708	0.281447	NA
3UTR	2029149	2029187	-	SL1344_1916	SL1344_1916_3UTR	0.854861	0.802468	1.06529	0.286745	NA
CDS	4786676	4787848	-	SL1344_4443	iadA	0.854687	0.316971	2.69642	0.0070089	0.113332
3UTR	182436	182504	+	SL1344_0154	lpdA_3UTR	0.853834	0.817834	1.04402	0.296477	0.852871
CDS	3665885	3666286	-	SL1344_3456	SL1344_3456	0.853433	0.786895	1.08456	0.278117	NA
5UTR	680284	680315	-	SL1344_0605	rna_5UTR	0.852081	0.805269	1.05813	0.289995	NA
5UTR	489329	489741	+	SL1344_0431	SL1344_0431_5UTR	0.851958	0.800027	1.06491	0.286916	NA
5UTR	4224266	4224287	+	SL1344_3943	SL1344_3943_5UTR	0.851455	0.799328	1.06521	0.286779	NA
CDS	1565756	1566817	-	SL1344_1462	hyaF2	0.850963	0.459188	1.85319	0.0638549	0.472589
3UTR	650221	650266	+	SL1344_0577	fepE_3UTR	0.850791	0.803889	1.05834	0.289899	NA
CDS	1087933	1088670	+	SL1344_0985	SL1344_0985	0.850533	0.780219	1.09012	0.27566	NA
CDS	963051	964064	-	SL1344_0871	SL1344_0871	0.849609	0.530624	1.60115	0.109343	0.604366
CDS	3458457	3458975	+	SL1344_3242	SL1344_3242	0.848966	0.797116	1.06505	0.286855	NA
CDS	886512	888557	+	SL1344_0797	dinG	0.848389	0.385004	2.20358	0.0275536	0.298632
CDS	121643	122488	+	SL1344_0104	araC	0.847539	0.55858	1.51731	0.129188	0.64436
5UTR	2020598	2020630	+	SL1344_1904	fliL_5UTR	0.843859	0.761835	1.10767	0.268006	0.832455
3UTR	2815208	2815381	-	SL1344_2631	int_3UTR	0.843191	0.726935	1.15993	0.246078	0.819764
CDS	4281492	4282340	+	SL1344_3998	rhaR	0.843086	0.796229	1.05885	0.289669	NA
sRNA	101262	101488	-	ncRNA0492	RUF_107c.1	0.842591	0.748406	1.12585	0.26023	0.827743
5UTR	2557941	2558048	+	SL1344_2413	amiA_5UTR	0.840325	0.827241	1.01582	0.309717	NA
CDS	4120254	4120958	-	SL1344_3857	SL1344_3857	0.840262	0.622889	1.34898	0.177345	0.730751
5UTR	4315669	4315693	-	SL1344_4034	glpX_5UTR	0.839901	0.625592	1.34257	0.179411	0.733755
CDS	3732817	3733350	-	SL1344_3508	gntK	0.839278	0.81924	1.02446	0.305619	NA
5UTR	3657390	3657450	+	SL1344_3447	SL1344_3447_5UTR	0.839027	0.806781	1.03997	0.298355	NA
3UTR	3701115	3701214	-	SL1344_3483	SL1344_3483_3UTR	0.83861	0.808485	1.03726	0.299615	NA
3UTR	3900364	3900463	-	SL1344_3653	SL1344_3653_3UTR	0.837473	0.809088	1.03508	0.300631	NA
CDS	2815382	2816431	-	SL1344_2631	int	0.837081	0.440604	1.89985	0.057453	0.443396
3UTR	4863250	4863349	+	SL1344_4512	gpmB_3UTR	0.834809	0.737967	1.13123	0.257959	0.827743
CDS	793336	794127	+	SL1344_0710	nei	0.83024	0.575608	1.44237	0.149198	0.690349
CDS	909721	910530	+	SL1344_0818	SL1344_0818	0.828584	0.612874	1.35197	0.176386	0.730751
5UTR	2703890	2704156	-	SL1344_2525	yfhG_5UTR	0.828539	0.785553	1.05472	0.291553	NA
3UTR	3078025	3078124	-	SL1344_2892	SL1344_2892_3UTR	0.828077	0.743565	1.11366	0.265426	NA
3UTR	189962	190074	+	SL1344_0161	SL1344_0161_3UTR	0.827681	0.773128	1.07056	0.284366	0.840534
CDS	526889	527440	-	SL1344_0465	maa	0.827592	0.518004	1.59765	0.11012	0.605243
3UTR	4477374	4477473	+	SL1344_4171	ubiA_3UTR	0.8247	0.815647	1.0111	0.311969	NA
5UTR	1229340	1229387	+	SL1344_1124	SL1344_1124_5UTR	0.823777	0.790368	1.04227	0.297287	NA
CDS	2022104	2022517	+	SL1344_1906	fliN	0.823064	0.33984	2.42192	0.0154388	0.201605
CDS	4642267	4642596	-	SL1344_4312	yjfO	0.822811	0.429868	1.9141	0.0556073	0.436956
5UTR	2511756	2511814	-	SL1344_2368	SL1344_2368_5UTR	0.822376	0.827567	0.993727	0.320356	NA
CDS	1652532	1653068	-	SL1344_1535	SL1344_1535	0.821801	0.701742	1.17109	0.241564	0.814001
CDS	3164304	3165635	+	SL1344_2970	argA	0.821016	0.78792	1.042	0.29741	NA
5UTR	1670064	1670093	-	SL1344_1553	SL1344_1553_5UTR	0.820731	0.828359	0.990791	0.321787	NA
CDS	3755246	3755629	+	SL1344_3531	SL1344_3531	0.819878	0.702282	1.16745	0.243029	0.814766
CDS	2273114	2274472	-	SL1344_2156	SL1344_2156	0.819686	0.8272	0.990917	0.321726	NA
3UTR	2090572	2090671	-	SL1344_1987	SL1344_1987_3UTR	0.819014	0.810995	1.00989	0.312549	NA
CDS	513718	514536	+	SL1344_0451	SL1344_0451	0.818245	0.492484	1.66147	0.0966199	0.581489
CDS	4031229	4031648	-	SL1344_3776	hslT	0.817877	0.577549	1.41612	0.156741	0.699247
CDS	1429936	1430574	+	SL1344_1321	ttrR	0.817553	0.54661	1.49568	0.134737	0.660271
CDS	1433688	1436450	-	SL1344_1326	spiR	0.817178	0.520663	1.56949	0.116533	0.616782
3UTR	3162718	3162817	-	SL1344_2969	SL1344_2969_3UTR	0.816993	0.821698	0.994274	0.320089	NA
3UTR	3458855	3458954	-	SL1344_3243	SL1344_3243_3UTR	0.816279	0.822331	0.992641	0.320885	NA
CDS	2553141	2554157	-	SL1344_2407	cysP	0.815383	0.77854	1.04732	0.294951	0.85083
CDS	3718352	3719257	+	SL1344_3499	SL1344_3499	0.814523	0.82704	0.984866	0.32469	NA
CDS	2967028	2967705	+	SL1344_2778	ygaE	0.814493	0.822392	0.990396	0.321981	NA
3UTR	812210	812309	+	SL1344_0725	SL1344_0725_3UTR	0.814135	0.674373	1.20725	0.227337	0.793024
CDS	2657786	2658217	-	SL1344_2488	ndk	0.813764	0.406045	2.00412	0.0450568	0.383929
3UTR	527519	527618	-	SL1344_0466	hha_3UTR	0.813391	0.607586	1.33873	0.18066	0.733755
3UTR	2619119	2619218	+	SL1344_2468	SL1344_2468_3UTR	0.812848	0.751433	1.08173	0.279373	0.839699
CDS	3206685	3207383	-	SL1344_3003	SL1344_3003	0.812693	0.808079	1.00571	0.314555	NA
3UTR	1714646	1714741	-	SL1344_1595	SL1344_1595_3UTR	0.811462	0.740699	1.09554	0.273282	NA
3UTR	3965790	3965889	-	SL1344_3715	SL1344_3715_3UTR	0.811462	0.740699	1.09554	0.273282	NA
5UTR	8703	8728	+	SL1344_0008	mog_5UTR	0.809991	0.750334	1.07951	0.280362	0.839699
5UTR	1227700	1228061	-	SL1344_1122	ams_5UTR	0.809303	0.389962	2.07534	0.0379551	0.351969
CDS	4708168	4709286	+	SL1344_4376	SL1344_4376	0.809172	0.810667	0.998156	0.318204	NA
CDS	2660003	2660632	-	SL1344_2491	SL1344_2491	0.808904	0.748236	1.08108	0.279661	0.839699
CDS	3123641	3123931	-	SL1344_2935	SL1344_2935	0.808474	0.819429	0.98663	0.323824	NA
CDS	3713815	3714924	-	SL1344_3496	SL1344_3496	0.808442	0.826865	0.977719	0.328213	NA
CDS	2123936	2125330	+	SL1344_2027	pduP	0.80802	0.532088	1.51858	0.128868	0.643551
5UTR	1750961	1751198	+	SL1344_1633	rnb_5UTR	0.807881	0.806763	1.00139	0.316641	NA
CDS	4314658	4315668	-	SL1344_4034	glpX	0.807558	0.306921	2.63116	0.00850943	0.131881
CDS	2274598	2275506	+	SL1344_2157	SL1344_2157	0.807539	0.756261	1.0678	0.285609	0.841513
CDS	188511	189353	-	SL1344_0160	SL1344_0160	0.80724	0.778653	1.03671	0.299869	NA
CDS	4054569	4055258	-	SL1344_3797	dgoR	0.807233	0.717481	1.12509	0.260549	0.827743
5UTR	4557320	4557342	-	SL1344_4230	SL1344_4230_5UTR	0.806283	0.689074	1.1701	0.241962	0.814001
CDS	1149495	1150286	+	SL1344_1045	hpaI	0.804982	0.818325	0.983695	0.325265	NA
5UTR	2285333	2285752	-	SL1344_2167	mglB_5UTR	0.804121	0.384734	2.09007	0.0366116	0.343781
CDS	1188287	1188613	+	SL1344_1082	SL1344_1082	0.803247	0.812031	0.989183	0.322573	NA
CDS	337307	337753	+	SL1344_0288	sciX	0.800352	0.798021	1.00292	0.315899	0.870939
CDS	3907227	3908882	+	SL1344_3657	lctP	0.799156	0.745586	1.07185	0.283788	0.840534
3UTR	4486781	4486834	-	SL1344_4181	qor_3UTR	0.798163	0.821451	0.97165	0.331225	NA
5UTR	2579975	2580110	-	SL1344_2435	maeB_5UTR	0.797428	0.669674	1.19077	0.233744	0.800572
5UTR	2037006	2037150	-	SL1344_1924	cspB_5UTR	0.797354	0.341988	2.33152	0.0197258	0.238164
3UTR	1978638	1978702	-	SL1344_1859	flhC_3UTR	0.79513	0.607596	1.30865	0.190653	0.744449
CDS	4017229	4018917	-	SL1344_3762	ilvB	0.795096	0.530122	1.49984	0.133657	0.657529
CDS	11189	14011	-	SL1344_P1_0010	traG	0.793961	0.42067	1.88737	0.0591099	0.449496
CDS	3132002	3133342	-	SL1344_2941	ygcX	0.793161	0.556821	1.42445	0.154318	0.693324
CDS	4184103	4185950	+	SL1344_3912	recQ	0.792657	0.34973	2.26648	0.0234219	0.268304
CDS	2968276	2968434	-	SL1344_2780	SL1344_2780	0.792503	0.823106	0.96282	0.335638	NA
3UTR	4257997	4258100	+	SL1344_3971	yihW_3UTR	0.792106	0.827456	0.957278	0.338427	NA
CDS	2403809	2405791	+	SL1344_2268	SL1344_2268	0.791951	0.287645	2.75322	0.00590126	0.098626
CDS	17236	17481	+	SL1344_P2_0024	yccA	0.79068	0.828271	0.954614	0.339773	NA
CDS	604813	605505	+	SL1344_0538	fimC	0.788473	0.751968	1.04855	0.294387	NA
5UTR	2324073	2324148	+	SL1344_2201	rplY_5UTR	0.788385	0.774556	1.01785	0.308747	0.867685
CDS	209289	209729	+	SL1344_0179	yadI	0.787668	0.815617	0.965732	0.334178	NA
CDS	1317272	1318558	-	SL1344_1219	SL1344_1219	0.786252	0.470305	1.67179	0.0945653	0.577842
5UTR	4231290	4231558	-	SL1344_3948	SL1344_3948_5UTR	0.786163	0.668672	1.17571	0.239712	0.811547
CDS	1390406	1391341	-	SL1344_1287	SL1344_1287	0.784715	0.638271	1.22944	0.218908	0.781203
CDS	1617540	1621280	+	SL1344_1508	narZ	0.784342	0.548116	1.43098	0.152436	0.692196
CDS	133829	133915	-	SL1344_0114	leuL	0.784178	0.463069	1.69344	0.0903725	0.570111
CDS	3115396	3116193	-	SL1344_2929	SL1344_2929	0.783827	0.645618	1.21407	0.22472	0.788191
5UTR	1759853	1759909	-	SL1344_1641	SL1344_1641_5UTR	0.783814	0.756475	1.03614	0.300137	0.857874
CDS	1377496	1378047	+	SL1344_1275	btuE	0.783283	0.644625	1.2151	0.224328	0.788098
CDS	2486338	2487552	-	SL1344_2347	fabB	0.782989	0.279478	2.80161	0.00508479	0.0886178
3UTR	2296495	2296603	-	SL1344_2177	lysP_3UTR	0.782345	0.798753	0.979459	0.327353	NA
CDS	3356657	3357394	-	SL1344_3147	plsC	0.782163	0.54837	1.42634	0.15377	0.692196
CDS	2168641	2169954	-	SL1344_2067	rfbH	0.781998	0.282364	2.76947	0.00561474	0.0963542
3UTR	48318	48417	+	SL1344_0041	nhaR_3UTR	0.780412	0.797703	0.978324	0.327914	NA
CDS	3595571	3596143	-	SL1344_3369	SL1344_3369	0.780291	0.482549	1.61702	0.105874	0.597974
5UTR	669497	669596	-	SL1344_0595	dsbG_5UTR	0.779771	0.771039	1.01133	0.311861	NA
5UTR	1214363	1214388	+	SL1344_1111	flgB_5UTR	0.779583	0.732548	1.06421	0.287235	0.844177
CDS	2502523	2503464	+	SL1344_2362	yfdC	0.779474	0.721832	1.07986	0.280206	0.839699
CDS	1967850	1969001	-	SL1344_1849	flhB	0.779452	0.401698	1.94039	0.052332	0.421574
3UTR	360296	360395	+	SL1344_0311	prfH_3UTR	0.777888	0.763329	1.01907	0.308168	NA
CDS	3399864	3400631	-	SL1344_3187	SL1344_3187	0.777603	0.828229	0.938874	0.347796	NA
3UTR	631548	631647	+	SL1344_0559	SL1344_0559_3UTR	0.777249	0.775395	1.00239	0.316155	NA
5UTR	2040264	2040295	-	SL1344_1927B	SL1344_1927B_5UTR	0.776454	0.780102	0.995324	0.319579	NA
CDS	1927110	1927490	-	SL1344_1809	SL1344_1809	0.776005	0.488369	1.58897	0.112066	0.60609
sRNA	4121267	4121323	+	ncRNA0451	StyR-215d	0.774938	0.357345	2.1686	0.0301134	0.31328
sRNA	4217432	4217488	+	ncRNA0452	StyR-215e	0.774935	0.357363	2.16848	0.0301219	0.31328
5UTR	3954370	3954411	+	SL1344_3706	gmk_5UTR	0.774049	0.62311	1.24223	0.21415	0.778555
5UTR	3131925	3131948	-	SL1344_2940	SL1344_2940_5UTR	0.774026	0.786799	0.983766	0.32523	NA
CDS	3634117	3635184	+	SL1344_3429	SL1344_3429	0.773569	0.456405	1.69492	0.090091	0.569136
CDS	4197310	4198740	+	SL1344_3923	yigN	0.773105	0.483914	1.59761	0.11013	0.605243
5UTR	354728	354758	+	SL1344_0306	gmhA_5UTR	0.772503	0.820171	0.94188	0.346254	NA
3UTR	180812	180851	+	SL1344_0153	aceF_3UTR	0.772181	0.785828	0.982634	0.325788	NA
3UTR	472985	473084	-	SL1344_0415	SL1344_0415_3UTR	0.772129	0.792041	0.974861	0.329629	NA
CDS	4637897	4638295	+	SL1344_4307	yjfL	0.771823	0.762525	1.01219	0.311445	NA
sRNA	1464776	1464883	-	ncRNA0371	STnc4220	0.771787	0.794217	0.971758	0.331171	NA
3UTR	1509297	1509396	-	SL1344_1407	SL1344_1407_3UTR	0.771748	0.778166	0.991752	0.321319	NA
5UTR	1739270	1739313	-	SL1344_1620	pspA_5UTR	0.771748	0.778166	0.991752	0.321319	NA
5UTR	513687	513717	+	SL1344_0451	SL1344_0451_5UTR	0.771481	0.79149	0.97472	0.329699	NA
3UTR	3005945	3006044	+	SL1344_2818	gutQ_3UTR	0.770372	0.796252	0.967498	0.333295	NA
5UTR	869497	869520	-	SL1344_0777	SL1344_0777_5UTR	0.76966	0.798179	0.964271	0.33491	NA
3UTR	2928807	2928906	-	SL1344_2747A	SL1344_2747A_3UTR	0.769373	0.793959	0.969034	0.332528	NA
3UTR	2025557	2025656	-	SL1344_1912	dsrB_3UTR	0.768972	0.816884	0.941347	0.346527	NA
3UTR	2747064	2747163	-	SL1344_2564	SL1344_2564_3UTR	0.768664	0.793075	0.96922	0.332435	NA
CDS	316169	316615	+	SL1344_0270	sciJ	0.768182	0.787641	0.975294	0.329414	NA
5UTR	3482122	3482213	-	SL1344_3263	SL1344_3263_5UTR	0.768182	0.787641	0.975294	0.329414	NA
CDS	3285044	3286051	-	SL1344_3080	SL1344_3080	0.768122	0.746131	1.02947	0.303257	0.861312
CDS	1557061	1557933	-	SL1344_1453	SL1344_1453	0.768033	0.821551	0.934857	0.349862	NA
CDS	2096115	2096858	-	SL1344_1993	cobS	0.767473	0.402951	1.90463	0.0568281	0.442152
CDS	889717	889977	-	SL1344_0799	ybiJ	0.767201	0.798062	0.96133	0.336386	NA
3UTR	733798	733897	-	SL1344_0659	miaB_3UTR	0.766889	0.80014	0.958444	0.337839	NA
5UTR	3202299	3202320	-	SL1344_2997	SL1344_2997_5UTR	0.766889	0.80014	0.958444	0.337839	NA
CDS	1915403	1915771	+	SL1344_1791	SL1344_1791	0.766099	0.785138	0.97575	0.329188	NA
5UTR	3338306	3338357	+	SL1344_3129	SL1344_3129_5UTR	0.76579	0.819981	0.933912	0.350349	NA
CDS	1471636	1471875	+	SL1344_1370	SL1344_1370	0.765422	0.794367	0.963561	0.335266	NA
5UTR	4031649	4031741	-	SL1344_3776	hslT_5UTR	0.765151	0.791416	0.966813	0.333637	NA
CDS	4700822	4701706	+	SL1344_4366	SL1344_4366	0.764868	0.810445	0.943764	0.34529	NA
sRNA	1989987	1990148	+	ncRNA0145	STnc210	0.764555	0.708276	1.07946	0.280383	NA
CDS	4028840	4030501	-	SL1344_3774	yidE	0.763548	0.402454	1.89723	0.0577977	0.443396
CDS	1258821	1260020	+	SL1344_1154	SL1344_1154	0.76351	0.441585	1.72902	0.0838054	0.54494
5UTR	3599842	3599941	+	SL1344_3375	fmu_5UTR	0.763443	0.798557	0.956028	0.339058	NA
5UTR	3857590	3857765	+	SL1344_3615	cspA_5UTR	0.763115	0.286925	2.65963	0.0078226	0.123362
CDS	2711709	2712260	-	SL1344_2530	SL1344_2530	0.762932	0.581641	1.31169	0.189626	0.743073
5UTR	4600151	4600192	-	SL1344_4270	SL1344_4270_5UTR	0.762292	0.811919	0.938877	0.347794	NA
5UTR	2384091	2384190	-	SL1344_2249	SL1344_2249_5UTR	0.762274	0.799926	0.952931	0.340625	NA
3UTR	2489664	2489763	-	SL1344_2349	SL1344_2349_3UTR	0.762274	0.799926	0.952931	0.340625	NA
3UTR	3773056	3773155	-	SL1344_3550	SL1344_3550_3UTR	0.762274	0.799926	0.952931	0.340625	NA
3UTR	3855977	3856076	+	SL1344_3612	yiaE_3UTR	0.762274	0.799926	0.952931	0.340625	NA
CDS	440331	440876	+	SL1344_0383	aroL	0.761957	0.499924	1.52415	0.127472	0.641808
5UTR	3551249	3551366	-	SL1344_3335	SL1344_3335_5UTR	0.761782	0.815129	0.934553	0.350018	NA
CDS	793150	793287	+	SL1344_0709	SL1344_0709	0.761599	0.792323	0.961223	0.33644	NA
5UTR	4859407	4859416	-	SL1344_4508	SL1344_4508_5UTR	0.761598	0.804234	0.946986	0.343646	NA
CDS	151146	152621	+	SL1344_0129	murC	0.761314	0.315851	2.41036	0.0159369	0.204773
5UTR	1796340	1796685	-	SL1344_1676	oppB_5UTR	0.76072	0.678801	1.12068	0.262423	0.827743
5UTR	1336833	1336897	-	SL1344_1234	gdhA_5UTR	0.760181	0.80325	0.946382	0.343954	NA
3UTR	3509349	3509448	+	SL1344_3296	ptsO_3UTR	0.760181	0.80325	0.946382	0.343954	NA
sRNA	3296886	3297024	-	ncRNA0346	STnc3870	0.760181	0.80325	0.946382	0.343954	NA
5UTR	2094941	2094969	-	SL1344_1991	erfK_5UTR	0.759759	0.779772	0.974334	0.329891	NA
3UTR	2877145	2877244	-	SL1344_2695	SL1344_2695_3UTR	0.759311	0.8108	0.936497	0.349017	NA
CDS	1925864	1926217	-	SL1344_1807	SL1344_1807	0.759293	0.560115	1.3556	0.175226	0.730751
CDS	3184843	3185538	+	SL1344_2983	mutH	0.758314	0.564757	1.34273	0.179361	0.733755
5UTR	757514	757565	-	SL1344_0677	SL1344_0677_5UTR	0.758125	0.807303	0.939083	0.347688	NA
3UTR	4226261	4226299	+	SL1344_3945	dsbA_3UTR	0.758125	0.807303	0.939083	0.347688	NA
CDS	4485252	4486250	+	SL1344_4179	SL1344_4179	0.757987	0.575259	1.31764	0.187623	0.740297
5UTR	3918845	3918877	+	SL1344_3670	SL1344_3670_5UTR	0.757937	0.75755	1.00051	0.317063	NA
CDS	1392590	1393480	+	SL1344_1289	SL1344_1289	0.757089	0.775807	0.975872	0.329128	NA
CDS	4263723	4264652	-	SL1344_3981	fdhE	0.756567	0.328306	2.30446	0.0211969	0.251166
5UTR	2091670	2091703	+	SL1344_1989	SL1344_1989_5UTR	0.75618	0.785678	0.962456	0.335821	NA
CDS	2022517	2022894	+	SL1344_1907	fliO	0.756133	0.472719	1.59954	0.109701	0.604366
5UTR	649040	649083	+	SL1344_0577	fepE_5UTR	0.7557	0.779047	0.970032	0.332031	NA
5UTR	4112940	4112969	+	SL1344_3848	rbsD_5UTR	0.7557	0.779047	0.970032	0.332031	NA
3UTR	3493854	3493917	-	SL1344_3275	rpmA_3UTR	0.755497	0.789768	0.956607	0.338766	NA
CDS	4138922	4140397	+	SL1344_3869	ilvC	0.755438	0.429066	1.76066	0.0782965	0.523418
3UTR	3472275	3472328	-	SL1344_3256	rpsO_3UTR	0.755227	0.75648	0.998344	0.318113	NA
5UTR	280508	280561	-	SL1344_0239	SL1344_0239_5UTR	0.754571	0.780014	0.967381	0.333354	0.876227
CDS	2764947	2765417	-	SL1344_2588	SL1344_2588	0.754468	0.826839	0.912473	0.36152	NA
5UTR	3749000	3749102	-	SL1344_3523	ugpB_5UTR	0.75443	0.807421	0.934369	0.350114	NA
5UTR	1361450	1361476	-	SL1344_1259	SL1344_1259_5UTR	0.754147	0.808755	0.932478	0.351089	NA
CDS	1062811	1063794	+	SL1344_0952	SL1344_0952	0.753716	0.80521	0.936049	0.349248	NA
3UTR	1070266	1070501	-	SL1344_0965	gtgA_3UTR	0.753716	0.80521	0.936049	0.349248	NA
5UTR	1907648	1907696	+	SL1344_1780	SL1344_1780_5UTR	0.753716	0.80521	0.936049	0.349248	NA
sRNA	4530497	4530675	+	ncRNA0538	RUF_107c.86	0.753538	0.788016	0.956247	0.338947	NA
5UTR	180940	181010	+	SL1344_0154	lpdA_5UTR	0.753231	0.565968	1.33087	0.183231	0.733755
5UTR	3219264	3219317	+	SL1344_3015	idi_5UTR	0.753217	0.809612	0.930343	0.352194	NA
5UTR	202067	202176	+	SL1344_0173	yadG_5UTR	0.752787	0.776993	0.968847	0.332621	NA
5UTR	3698360	3698421	+	SL1344_3482	malT_5UTR	0.752787	0.776993	0.968847	0.332621	NA
3UTR	1792435	1792475	-	SL1344_1673	oppF_3UTR	0.752138	0.81111	0.927294	0.353774	NA
5UTR	4483754	4483853	+	SL1344_4178	SL1344_4178_5UTR	0.75196	0.764647	0.983408	0.325407	NA
CDS	2577695	2579974	-	SL1344_2435	maeB	0.75183	0.331614	2.26718	0.023379	0.268304
5UTR	1824847	1825175	+	SL1344_1697	SL1344_1697_5UTR	0.750927	0.798751	0.940126	0.347153	NA
CDS	3147132	3147779	-	SL1344_2954	fucA	0.750532	0.802903	0.934773	0.349905	NA
5UTR	1136541	1136569	+	SL1344_1031	SL1344_1031_5UTR	0.750488	0.812379	0.923815	0.355582	NA
5UTR	2516674	2516848	+	SL1344_2372	SL1344_2372_5UTR	0.750376	0.808296	0.928343	0.35323	NA
CDS	4292033	4292533	+	SL1344_4009	cpxP	0.750268	0.36394	2.06152	0.0392537	0.355378
CDS	986884	987102	-	SL1344_0891	infA	0.750084	0.472444	1.58767	0.112361	0.60609
CDS	3727417	3729603	-	SL1344_3505	glgB	0.750067	0.36402	2.06051	0.0393499	0.355378
CDS	2001705	2002256	-	SL1344_1884	fliZ	0.749866	0.324482	2.31097	0.0208346	0.247534
3UTR	2013476	2013575	-	SL1344_1897	fliE_3UTR	0.749718	0.715935	1.04719	0.295013	0.85083
5UTR	1954451	1954546	-	SL1344_1836	aspS_5UTR	0.749508	0.798001	0.939232	0.347612	NA
CDS	113085	115436	-	SL1344_0098	polB	0.748797	0.44684	1.67576	0.0937852	0.574643
CDS	1597570	1599354	-	SL1344_1490	SL1344_1490	0.748695	0.603536	1.24051	0.214785	0.779598
3UTR	4118719	4118818	-	SL1344_3854	SL1344_3854_3UTR	0.748626	0.710832	1.05317	0.292263	NA
3UTR	982162	982276	+	SL1344_0885	tnp_3UTR	0.748605	0.813297	0.920458	0.357334	NA
5UTR	4756044	4756157	+	SL1344_4419	SL1344_4419_5UTR	0.74694	0.809665	0.922529	0.356252	NA
CDS	1771980	1772570	+	SL1344_1650	btuR	0.746587	0.527153	1.41626	0.156699	0.699247
CDS	775649	777130	-	SL1344_0691	SL1344_0691	0.746412	0.796213	0.937452	0.348526	NA
CDS	985882	986793	+	SL1344_0890	SL1344_0890	0.74601	0.699021	1.06722	0.285872	0.841513
5UTR	4810641	4810664	+	SL1344_4464	SL1344_4464_5UTR	0.745818	0.777658	0.959056	0.337531	NA
CDS	377051	377323	-	SL1344_0329	SL1344_0329	0.745442	0.743788	1.00222	0.316236	NA
3UTR	563403	563502	-	SL1344_0497	ybbN_3UTR	0.745439	0.759424	0.981585	0.326305	NA
3UTR	4597339	4597519	+	SL1344_4267	groEL_3UTR	0.744278	0.579161	1.2851	0.198758	0.748729
CDS	4428500	4429324	-	SL1344_4122	iclR	0.742857	0.592366	1.25405	0.209823	0.770327
sRNA	2851167	2851225	-	ncRNA0294	STnc3070	0.74241	0.776679	0.955878	0.339134	NA
CDS	1145829	1147295	+	SL1344_1041	hpcC	0.740981	0.704874	1.05122	0.293155	0.848767
CDS	2096855	2097400	-	SL1344_1994	cobU	0.740846	0.451702	1.64012	0.10098	0.596275
CDS	2091704	2091871	+	SL1344_1989	SL1344_1989	0.740791	0.81499	0.908957	0.363373	NA
CDS	4712031	4712273	+	SL1344_4379	relB	0.740495	0.727963	1.01721	0.309051	0.867685
CDS	2780841	2782463	+	SL1344_2605	nadB	0.73959	0.79454	0.930841	0.351936	NA
3UTR	2289904	2290003	-	SL1344_2172	SL1344_2172_3UTR	0.739369	0.785132	0.941714	0.346339	NA
CDS	2816803	2817798	-	SL1344_2633	SL1344_2633	0.738542	0.454663	1.62437	0.104297	0.597536
CDS	1941560	1942531	-	SL1344_1823	msbB	0.738376	0.411546	1.79415	0.0727889	0.502795
sRNA	4372396	4372452	+	ncRNA0453	StyR-215f	0.738189	0.348728	2.1168	0.0342766	0.332305
CDS	1538160	1538501	-	SL1344_1433	SL1344_1433	0.738021	0.419618	1.75879	0.0786128	0.523968
3UTR	4016835	4016934	-	SL1344_3761	ilvN_3UTR	0.737783	0.796327	0.926482	0.354195	NA
CDS	4502472	4503749	+	SL1344_4196	siiD	0.73674	0.311847	2.36251	0.0181519	0.223973
CDS	1759544	1759852	-	SL1344_1641	SL1344_1641	0.73552	0.374907	1.96188	0.049777	0.409837
5UTR	937444	937590	-	SL1344_0841	ybjG_5UTR	0.735148	0.757617	0.970343	0.331876	0.876227
5UTR	458953	459052	-	SL1344_0398	SL1344_0398_5UTR	0.734109	0.775034	0.947195	0.343539	NA
3UTR	2607550	2607649	+	SL1344_2458	SL1344_2458_3UTR	0.733716	0.758409	0.967441	0.333324	0.876227
CDS	4648679	4649533	+	SL1344_4320	sgaU	0.733679	0.769755	0.953133	0.340523	NA
CDS	2953789	2954802	-	SL1344_2767	SL1344_2767	0.733571	0.704205	1.0417	0.29755	0.853764
CDS	3943994	3944659	-	SL1344_3695	radC	0.733478	0.590679	1.24175	0.214327	0.778566
CDS	267779	268927	+	SL1344_0230	lpxB	0.733137	0.380932	1.92459	0.0542807	0.431835
5UTR	3463001	3463037	+	SL1344_3249	SL1344_3249_5UTR	0.732747	0.820514	0.893034	0.371839	NA
CDS	1523301	1523996	+	SL1344_1419	bioD	0.732612	0.459859	1.59312	0.111133	0.60609
5UTR	1568899	1568927	-	SL1344_1466	hyaC2_5UTR	0.73207	0.732543	0.999354	0.317623	NA
3UTR	4356591	4356690	-	SL1344_4069	ppc_3UTR	0.73207	0.732543	0.999354	0.317623	NA
3UTR	433004	433103	+	SL1344_0374	SL1344_0374_3UTR	0.731129	0.755579	0.967641	0.333224	0.876227
sRNA	4461058	4461442	-	ncRNA0099	lysC-leader	0.730276	0.81928	0.891364	0.372734	NA
CDS	2150709	2151776	+	SL1344_2051	hisB	0.730178	0.426325	1.71273	0.0867625	0.552787
5UTR	4130247	4130517	+	SL1344_3861	ilvG_5UTR	0.729985	0.479282	1.52308	0.127738	0.641808
CDS	4165857	4166597	-	SL1344_3892	hemD	0.727738	0.397533	1.83064	0.067155	0.482672
5UTR	1221586	1221609	+	SL1344_1120	flgK_5UTR	0.727666	0.744635	0.977211	0.328465	0.875837
3UTR	1929273	1929372	-	SL1344_1813	opdB_3UTR	0.727488	0.826651	0.880043	0.378836	NA
CDS	2751510	2753090	-	SL1344_2570	SL1344_2570	0.727399	0.495897	1.46684	0.14242	0.674288
5UTR	4621962	4622273	+	SL1344_4293	mutL_5UTR	0.727298	0.732289	0.993185	0.32062	0.870939
CDS	2272065	2273102	-	SL1344_2155	SL1344_2155	0.727119	0.826755	0.879486	0.379138	NA
3UTR	2145043	2145185	-	SL1344_2046	SL1344_2046_3UTR	0.726987	0.819249	0.887382	0.374873	NA
sRNA	2145050	2145161	-	ncRNA0148	STnc240	0.726987	0.819249	0.887382	0.374873	NA
3UTR	101327	101426	-	SL1344_0089	apaH_3UTR	0.726512	0.828249	0.877167	0.380396	NA
CDS	2509846	2511237	+	SL1344_2367	pgtP	0.726391	0.777232	0.934587	0.350001	NA
5UTR	3089048	3089613	-	SL1344_2903	rpoS_5UTR	0.725911	0.275727	2.63272	0.00847043	0.131733
CDS	3297083	3297517	-	SL1344_3091	SL1344_3091	0.725252	0.82863	0.875242	0.381442	NA
3UTR	1989154	1989253	-	SL1344_1871	SL1344_1871_3UTR	0.724886	0.782442	0.92644	0.354218	0.888814
CDS	4170566	4170919	+	SL1344_3895	SL1344_3895	0.724837	0.828146	0.875252	0.381437	NA
CDS	1420909	1421646	-	SL1344_1315	SL1344_1315	0.724437	0.767722	0.943619	0.345364	0.88262
5UTR	1291845	1291944	+	SL1344_1186	SL1344_1186_5UTR	0.724079	0.822177	0.880685	0.378489	NA
CDS	2441019	2441618	+	SL1344_2301	SL1344_2301	0.723758	0.701939	1.03108	0.302501	0.85971
CDS	4322551	4323525	-	SL1344_4042	ftsN	0.723126	0.4228	1.71033	0.087205	0.554817
CDS	1189154	1189693	+	SL1344_1084	SL1344_1084	0.722788	0.413571	1.74768	0.0805198	0.532246
sRNA	2319950	2320037	-	ncRNA0237	STnc1340	0.722497	0.700695	1.03112	0.302487	0.85971
CDS	1350472	1350819	+	SL1344_1249	celC	0.72224	0.757413	0.953561	0.340306	0.882565
3UTR	1897570	1897626	-	SL1344_1773	htpX_3UTR	0.722121	0.822639	0.87781	0.380047	NA
CDS	4620467	4620928	+	SL1344_4291	SL1344_4291	0.721773	0.639936	1.12788	0.259369	0.827743
CDS	947645	948757	+	SL1344_0854	potF	0.72154	0.808604	0.892328	0.372217	NA
3UTR	3864114	3864213	-	SL1344_3622	SL1344_3622_3UTR	0.720924	0.729749	0.987907	0.323198	NA
3UTR	3998640	3998739	+	SL1344_3740	SL1344_3740_3UTR	0.720059	0.742758	0.969441	0.332325	NA
CDS	931284	932174	-	SL1344_0835	SL1344_0835	0.719955	0.687092	1.04783	0.294717	0.85083
CDS	1536804	1537523	+	SL1344_1431	SL1344_1431	0.719542	0.567407	1.26812	0.204753	0.7573
3UTR	4784671	4784770	+	SL1344_4440	SL1344_4440_3UTR	0.719536	0.820185	0.877286	0.380332	NA
5UTR	3875808	3875828	-	SL1344_3631	SL1344_3631_5UTR	0.71936	0.8146	0.883083	0.377191	NA
3UTR	3549919	3550018	+	SL1344_3332	argR_3UTR	0.717848	0.789212	0.909576	0.363046	NA
3UTR	432175	432274	+	SL1344_0372	yaiW_3UTR	0.717644	0.817975	0.877342	0.380301	NA
CDS	3854154	3854783	+	SL1344_3611	yiaD	0.716567	0.565589	1.26694	0.205177	0.757614
CDS	2570263	2571102	-	SL1344_2425	eutJ	0.714785	0.790946	0.903708	0.36615	NA
CDS	1927622	1927852	+	SL1344_1810	holE	0.714668	0.813311	0.878714	0.379556	NA
CDS	2290398	2291765	-	SL1344_2173	sdaC	0.714376	0.814487	0.877087	0.380439	NA
CDS	774189	775610	+	SL1344_0690	phrB	0.713498	0.714986	0.997918	0.318319	0.870939
CDS	349371	350090	-	SL1344_0302	pagN	0.712813	0.663045	1.07506	0.282348	0.839699
CDS	278214	278603	+	SL1344_0236	SL1344_0236	0.712112	0.554071	1.28524	0.19871	0.748729
CDS	1129068	1129847	+	SL1344_1022	SL1344_1022	0.711875	0.789994	0.901114	0.367528	NA
CDS	2021103	2022107	+	SL1344_1905	fliM	0.711222	0.290735	2.44629	0.0144336	0.191266
5UTR	3066509	3066639	-	SL1344_2878	invF_5UTR	0.710976	0.352701	2.01581	0.0438201	0.377443
5UTR	1133648	1133695	-	SL1344_1027	pipB_5UTR	0.710723	0.761169	0.933725	0.350446	NA
CDS	1344106	1345074	+	SL1344_1242	astE	0.710679	0.726006	0.978889	0.327635	0.875837
CDS	3856026	3856736	-	SL1344_3613	SL1344_3613	0.710605	0.390352	1.82042	0.068695	0.488388
CDS	2880640	2880873	-	SL1344_2699	SL1344_2699	0.710061	0.828134	0.857423	0.391211	NA
CDS	2256618	2257787	-	SL1344_2142	yehY	0.709361	0.480395	1.47662	0.139777	0.672907
CDS	3709527	3709853	-	SL1344_3492	glpE	0.709284	0.622762	1.13893	0.254731	0.826565
CDS	4801342	4804851	-	SL1344_4457	SL1344_4457	0.708919	0.392036	1.8083	0.0705597	0.496133
5UTR	365757	365792	+	SL1344_0317	proB_5UTR	0.708687	0.788718	0.89853	0.368903	NA
CDS	1454560	1455528	+	SL1344_1352	ssaQ	0.708169	0.714344	0.991356	0.321512	0.870939
CDS	434201	434914	+	SL1344_0376	SL1344_0376	0.70802	0.803622	0.881036	0.378298	NA
CDS	569210	570343	+	SL1344_0502	SL1344_0502	0.70801	0.619064	1.14368	0.252757	0.823945
CDS	998133	998747	+	SL1344_0899	lolA	0.706871	0.33715	2.09661	0.0360283	0.340444
CDS	4615378	4615923	+	SL1344_4287	orn	0.706798	0.487974	1.44844	0.147495	0.685303
CDS	217026	217730	-	SL1344_0188	sfsA	0.705993	0.499985	1.41203	0.157942	0.700563
3UTR	3226628	3226727	-	SL1344_3022	SL1344_3022_3UTR	0.705225	0.807983	0.872821	0.38276	NA
CDS	9376	9942	-	SL1344_0009	SL1344_0009	0.704649	0.775069	0.909144	0.363274	NA
CDS	4016148	4016933	+	SL1344_3760	SL1344_3760	0.704022	0.739702	0.951765	0.341216	0.882565
5UTR	2970828	2970900	+	SL1344_2784	SL1344_2784_5UTR	0.703881	0.679561	1.03579	0.300301	0.857874
CDS	4258780	4259652	+	SL1344_3973	rbn	0.703797	0.500584	1.40595	0.159739	0.701582
CDS	2040072	2040263	-	SL1344_1927B	SL1344_1927B	0.703287	0.64158	1.09618	0.273	0.839294
3UTR	2838155	2838254	+	SL1344_2660	smpB_3UTR	0.703096	0.825087	0.852148	0.394132	NA
CDS	2025980	2026207	+	SL1344_1913	SL1344_1913	0.703044	0.807831	0.870286	0.384144	NA
sRNA	2002640	2002727	-	ncRNA0234	STnc1285	0.702305	0.370279	1.89669	0.0578685	0.443396
CDS	91915	91992	-	SL1344_P1_0100	tap	0.702022	0.605036	1.1603	0.245928	0.819764
CDS	1761608	1764283	-	SL1344_1644	acnA	0.701328	0.327962	2.13844	0.0324809	0.325142
3UTR	4386922	4387000	+	SL1344_4091	rplL_3UTR	0.701211	0.496567	1.41212	0.157915	0.700563
CDS	2432367	2433704	-	SL1344_2293	nuoF	0.700987	0.258753	2.7091	0.00674658	0.110284
CDS	2167714	2168613	-	SL1344_2066	rfbJ	0.700857	0.452357	1.54934	0.121299	0.628115
5UTR	1508874	1508895	-	SL1344_1405	rstA_5UTR	0.700267	0.809055	0.865538	0.386744	NA
3UTR	2064007	2064487	-	SL1344_1958	SL1344_1958_3UTR	0.700033	0.72039	0.971742	0.331179	0.876227
3UTR	4263623	4263722	-	SL1344_3981	fdhE_3UTR	0.699953	0.766398	0.913302	0.361084	0.889634
3UTR	4112774	4112873	+	SL1344_3847	kup_3UTR	0.699914	0.730258	0.958448	0.337837	NA
CDS	2766099	2766791	-	SL1344_2590	gpP	0.699533	0.827821	0.845029	0.398094	NA
3UTR	2072940	2072988	+	SL1344_1967	SL1344_1967_3UTR	0.699446	0.825324	0.84748	0.396728	NA
CDS	1097909	1098535	-	SL1344_0993	SL1344_0993	0.698604	0.795854	0.877805	0.380049	NA
5UTR	1281123	1281237	+	SL1344_1176	icdA_5UTR	0.698141	0.601911	1.15987	0.2461	0.819764
CDS	3054109	3055179	-	SL1344_2866	spaS	0.69808	0.298934	2.33523	0.0195315	0.237722
5UTR	528240	528328	-	SL1344_0467	SL1344_0467_5UTR	0.697664	0.726905	0.959773	0.33717	0.881075
CDS	1313814	1314260	-	SL1344_1216	SL1344_1216	0.697137	0.657055	1.061	0.288688	0.844852
CDS	829385	831160	+	SL1344_0744	oadA	0.697125	0.824215	0.845805	0.397662	NA
3UTR	2650701	2650763	-	SL1344_2482	SL1344_2482_3UTR	0.697101	0.810525	0.860061	0.389755	NA
3UTR	3720183	3720233	-	SL1344_3501	glgP_3UTR	0.696422	0.804379	0.865789	0.386606	NA
CDS	1140775	1141185	+	SL1344_1036	SL1344_1036	0.695676	0.824388	0.843869	0.398743	NA
3UTR	4601137	4601236	-	SL1344_4274	ecnR_3UTR	0.69544	0.823082	0.844921	0.398155	NA
CDS	1894788	1895027	+	SL1344_1770	SL1344_1770	0.695293	0.525122	1.32406	0.185483	0.73716
3UTR	1711980	1712079	+	SL1344_1591	fnr_3UTR	0.694954	0.635793	1.09305	0.274372	0.839699
CDS	143482	144969	+	SL1344_0123	murE	0.694515	0.276657	2.51038	0.0120601	0.167639
CDS	1156476	1156838	+	SL1344_1052	scsA	0.694446	0.826688	0.840034	0.400889	NA
3UTR	80278	80364	+	SL1344_0068	carB_3UTR	0.69228	0.82563	0.838486	0.401758	NA
CDS	169	255	+	SL1344_0001	thrL	0.691945	0.6708	1.03152	0.302296	0.85971
3UTR	844763	844804	+	SL1344_0757	SL1344_0757_3UTR	0.691863	0.825638	0.837973	0.402046	NA
CDS	3188139	3189341	-	SL1344_2987	ygeD	0.691045	0.435064	1.58838	0.112201	0.60609
CDS	4198836	4199591	+	SL1344_3924	ubiE	0.690827	0.400137	1.72648	0.0842616	0.546751
CDS	2495821	2497968	-	SL1344_2357	SL1344_2357	0.689539	0.433031	1.59235	0.111306	0.60609
CDS	464794	465159	+	SL1344_0404	SL1344_0404	0.689098	0.796173	0.865513	0.386757	NA
CDS	402817	404775	+	SL1344_0352	mod	0.688657	0.433901	1.58713	0.112484	0.60609
CDS	572476	573135	+	SL1344_0505	sfbC	0.687604	0.791539	0.868693	0.385015	NA
5UTR	2251414	2251764	-	SL1344_2135	SL1344_2135_5UTR	0.687353	0.751651	0.914458	0.360476	0.889634
CDS	2155673	2156839	-	SL1344_2057	udg	0.687128	0.357304	1.92309	0.0544688	0.431835
CDS	4135385	4136929	+	SL1344_3865	ilvA	0.685913	0.463651	1.47937	0.13904	0.671804
CDS	1528113	1528823	-	SL1344_1424	SL1344_1424	0.685278	0.819262	0.836457	0.402898	NA
5UTR	240111	240159	+	SL1344_0205	SL1344_0205_5UTR	0.685218	0.755379	0.907119	0.364344	0.890102
3UTR	194168	194267	+	SL1344_0165	SL1344_0165_3UTR	0.683094	0.807172	0.846281	0.397396	NA
CDS	189599	189961	+	SL1344_0161	SL1344_0161	0.681878	0.397929	1.71357	0.0866084	0.552591
CDS	555572	556366	-	SL1344_0489	SL1344_0489	0.680748	0.621255	1.09576	0.273183	0.839294
5UTR	4056365	4056389	-	SL1344_3798	SL1344_3798_5UTR	0.680367	0.825326	0.824362	0.409734	NA
5UTR	4407935	4408039	+	SL1344_4109	hupA_5UTR	0.680295	0.274054	2.48234	0.0130522	0.17734
CDS	73528	73746	-	SL1344_P1_0080	ccdA	0.679986	0.525954	1.29286	0.196058	0.746411
CDS	27290	27883	+	SL1344_P2_0039	SL1344_P2_0039	0.679632	0.738371	0.920447	0.357339	0.888814
CDS	4640194	4641816	+	SL1344_4310	aidB	0.679546	0.602174	1.12849	0.259114	0.827743
CDS	1080001	1080567	+	SL1344_0975	SL1344_0975	0.679372	0.81993	0.828573	0.407346	NA
CDS	3186603	3186821	+	SL1344_2985	SL1344_2985	0.679244	0.751656	0.903663	0.366174	0.890102
CDS	1129896	1130177	+	SL1344_1023	SL1344_1023	0.679164	0.719065	0.94451	0.344909	0.88262
CDS	52422	53222	-	SL1344_P2_0061	traT	0.678736	0.822534	0.825177	0.409271	NA
5UTR	103488	103644	-	SL1344_0091	ksgA_5UTR	0.677527	0.738905	0.916935	0.359177	0.888814
CDS	2338601	2340967	-	SL1344_2217	sspH2	0.677274	0.462414	1.46465	0.143017	0.674288
CDS	3089110	3090243	-	SL1344_2904	nlpD	0.676839	0.270154	2.50538	0.0122318	0.168574
CDS	1215225	1215923	+	SL1344_1113	flgD	0.67648	0.280706	2.40993	0.0159557	0.204773
5UTR	1316632	1316658	-	SL1344_1218	SL1344_1218_5UTR	0.676355	0.712396	0.949408	0.342413	0.882565
CDS	71594	72376	-	SL1344_P1_0076	rsdB	0.676204	0.47396	1.42671	0.153663	0.692196
5UTR	4479883	4480062	+	SL1344_4173	dgkA_5UTR	0.676102	0.809073	0.83565	0.403352	NA
CDS	4526423	4527091	+	SL1344_4203	SL1344_4203	0.675595	0.636094	1.0621	0.288191	0.844769
CDS	451040	452335	+	SL1344_0393	phoR	0.674743	0.500921	1.34701	0.177979	0.732689
5UTR	3331194	3331207	-	SL1344_3121	hybC_5UTR	0.673409	0.82795	0.813346	0.41602	NA
5UTR	1986920	1986958	+	SL1344_1868	ftnA_5UTR	0.673018	0.630732	1.06704	0.285953	0.841513
3UTR	2400683	2400782	-	SL1344_2265	ais_3UTR	0.672876	0.739942	0.909364	0.363158	0.890102
CDS	4313815	4314561	-	SL1344_4033	fpr	0.672813	0.417204	1.61267	0.106815	0.598033
3UTR	716450	716549	+	SL1344_0641	SL1344_0641_3UTR	0.672596	0.745608	0.902076	0.367016	0.890102
CDS	3202421	3203284	-	SL1344_2998	SL1344_2998	0.672458	0.682618	0.985116	0.324567	0.8717
CDS	2289158	2290015	+	SL1344_2171	yeiG	0.671642	0.413916	1.62265	0.104664	0.597536
sRNA	2285557	2285752	-	ncRNA0499	RUF_111	0.670953	0.605526	1.10805	0.26784	0.832455
CDS	979235	981511	+	SL1344_0884	clpA	0.669864	0.261897	2.55774	0.0105356	0.155535
CDS	984216	984893	-	SL1344_0888	SL1344_0888	0.669544	0.796612	0.840489	0.400634	NA
CDS	15014	15961	+	SL1344_0014	SL1344_0014	0.668968	0.827419	0.8085	0.418803	NA
CDS	2361992	2363044	-	SL1344_2236	apbE	0.668729	0.601952	1.11094	0.266596	0.832455
3UTR	1237819	1237879	+	SL1344_1134	fabF_3UTR	0.668419	0.680288	0.982554	0.325827	0.872835
5UTR	2011185	2011207	-	SL1344_1893	yedD_5UTR	0.66832	0.827215	0.807916	0.419139	NA
CDS	4467463	4467873	+	SL1344_4162	SL1344_4162	0.66735	0.656496	1.01653	0.309376	0.867685
CDS	1878474	1878653	-	SL1344_1752	SL1344_1752	0.667323	0.678608	0.983369	0.325426	0.872803
sRNA	1353824	1353961	+	ncRNA0276	STnc2010	0.666512	0.826777	0.806156	0.420153	NA
3UTR	986816	986883	-	SL1344_0891	infA_3UTR	0.66547	0.692453	0.961034	0.336535	0.880755
3UTR	668650	668749	-	SL1344_0595	dsbG_3UTR	0.665304	0.730551	0.910688	0.36246	NA
CDS	673192	675471	+	SL1344_0599	SL1344_0599	0.665277	0.710103	0.936873	0.348824	0.884701
CDS	4361963	4362739	+	SL1344_4072	argB	0.66497	0.57698	1.1525	0.249115	0.82037
3UTR	3219839	3219938	-	SL1344_3016	lysS_3UTR	0.664426	0.767152	0.866094	0.386439	NA
CDS	2958600	2960114	+	SL1344_2772	SL1344_2772	0.664265	0.595349	1.11576	0.264526	0.829722
sRNA	1850046	1850400	-	ncRNA0331	STnc3610	0.664005	0.828927	0.801042	0.423107	NA
5UTR	4364485	4364517	+	SL1344_4074	oxyR_5UTR	0.663936	0.700246	0.948146	0.343055	0.882565
CDS	2745475	2745876	-	SL1344_2562	SL1344_2562	0.662858	0.773566	0.856886	0.391508	NA
CDS	357278	358333	+	SL1344_0309	dbh	0.661527	0.568791	1.16304	0.244813	0.818296
5UTR	3807800	3807828	-	SL1344_3575	SL1344_3575_5UTR	0.661338	0.819263	0.807235	0.419531	NA
5UTR	3597191	3597329	-	SL1344_3371	smg_5UTR	0.660862	0.483098	1.36797	0.171322	0.723235
sRNA	2513324	2513722	-	ncRNA0098	tpke70	0.660116	0.825858	0.799309	0.424111	NA
CDS	1215950	1217161	+	SL1344_1114	flgE	0.659645	0.262695	2.51107	0.0120367	0.167639
3UTR	3340168	3340267	+	SL1344_3131	SL1344_3131_3UTR	0.659199	0.828136	0.796004	0.42603	NA
CDS	823028	824080	+	SL1344_0737	aroG	0.658868	0.359228	1.83412	0.0666359	0.48139
sRNA	738320	738476	+	ncRNA0311	STnc3290	0.658679	0.828912	0.794631	0.426828	NA
5UTR	1878093	1878123	+	SL1344_1751	SL1344_1751_5UTR	0.658069	0.718095	0.916408	0.359453	0.889005
3UTR	4179249	4179348	+	SL1344_3905	uvrD_3UTR	0.657623	0.806479	0.815425	0.414829	NA
CDS	2037460	2038728	-	SL1344_1925	umuC	0.657547	0.670645	0.98047	0.326854	0.874859
CDS	537418	538353	-	SL1344_0472	SL1344_0472	0.657414	0.533397	1.2325	0.217761	0.781203
CDS	2135036	2135800	-	SL1344_2039	phsC	0.656475	0.50323	1.30452	0.192056	0.744777
CDS	966644	968362	-	SL1344_0874	poxB	0.656274	0.609692	1.0764	0.281747	0.839699
CDS	4176234	4176950	+	SL1344_3904	SL1344_3904	0.655977	0.548751	1.1954	0.231931	0.798637
5UTR	3040097	3040128	-	SL1344_2854	prgH_5UTR	0.655409	0.394377	1.66188	0.0965361	0.581489
CDS	1427285	1428037	-	SL1344_1319	ttrB	0.654931	0.80933	0.809227	0.418385	NA
5UTR	3674343	3674581	+	SL1344_3464	hslR_5UTR	0.654018	0.787361	0.830645	0.406174	NA
CDS	429947	431065	+	SL1344_0371	sbmA	0.653693	0.490493	1.33273	0.182621	0.733755
CDS	2459847	2460623	-	SL1344_2320	hisP	0.652833	0.566099	1.15321	0.248823	0.82037
CDS	1737327	1737641	-	SL1344_1616	pspE	0.65263	0.718493	0.908332	0.363703	0.890102
CDS	1033973	1034776	+	SL1344_0928	smtA	0.652549	0.47289	1.37992	0.167612	0.717945
CDS	3263046	3264053	-	SL1344_3057	SL1344_3057	0.652503	0.803732	0.811842	0.416882	NA
CDS	4306468	4307511	+	SL1344_4024	SL1344_4024	0.652474	0.680251	0.959167	0.337474	0.881075
3UTR	3260139	3260238	+	SL1344_3053	SL1344_3053_3UTR	0.651906	0.81746	0.797477	0.425174	NA
sRNA	3260146	3260230	+	ncRNA0382	SLnc0030a	0.651906	0.81746	0.797477	0.425174	NA
5UTR	4066903	4066998	+	SL1344_3806	rpmH_5UTR	0.651832	0.564372	1.15497	0.248104	0.82037
5UTR	2408320	2408404	+	SL1344_2271	SL1344_2271_5UTR	0.651499	0.646486	1.00776	0.313572	0.86902
CDS	4501156	4502475	+	SL1344_4195	siiC	0.651408	0.377985	1.72337	0.0848218	0.546795
CDS	1421658	1422884	-	SL1344_1316	SL1344_1316	0.650827	0.823628	0.790194	0.429414	NA
CDS	1463843	1464775	+	SL1344_1361	ydhB	0.650696	0.755341	0.861461	0.388984	0.902878
CDS	5163	5657	-	SL1344_P2_0009	yafA	0.650643	0.639545	1.01735	0.308986	0.867685
CDS	571467	572483	+	SL1344_0504	sfbB	0.650331	0.722627	0.899954	0.368145	0.890102
3UTR	1626257	1626356	-	SL1344_1514	SL1344_1514_3UTR	0.650227	0.767535	0.847163	0.396904	NA
5UTR	4715275	4715453	-	SL1344_4382	nrdD_5UTR	0.65007	0.606527	1.07179	0.283814	0.840534
5UTR	3488041	3488083	-	SL1344_3268	ftsH_5UTR	0.649653	0.651328	0.997428	0.318557	0.870939
CDS	884841	886205	+	SL1344_0796	rhlE	0.64911	0.539311	1.20359	0.228748	0.794345
CDS	883937	884611	-	SL1344_0795	ybiH	0.649088	0.69374	0.935636	0.349461	0.885161
CDS	601303	601848	-	SL1344_0533	ybcI	0.648337	0.775839	0.835659	0.403347	NA
CDS	1902180	1903463	+	SL1344_1777	SL1344_1777	0.647696	0.542565	1.19377	0.232569	0.798833
5UTR	3695426	3695782	-	SL1344_3480	malQ_5UTR	0.647611	0.828371	0.781789	0.434339	NA
CDS	3851226	3851666	+	SL1344_3609	yiaC	0.647567	0.661723	0.978608	0.327774	0.875837
CDS	2254963	2255694	-	SL1344_2140	yehW	0.647447	0.700475	0.924297	0.355332	0.888814
CDS	4097745	4099286	-	SL1344_3834	atpA	0.646801	0.222939	2.90124	0.00371685	0.0687924
CDS	3032477	3033382	-	SL1344_2845	AvrA	0.64679	0.262009	2.46858	0.0135652	0.181918
sRNA	4101944	4102425	-	ncRNA0529	RUF_279	0.645991	0.68255	0.946438	0.343925	0.88262
CDS	3895498	3896106	-	SL1344_3649	SL1344_3649	0.645858	0.51261	1.25994	0.207691	0.764378
CDS	1322078	1323274	+	SL1344_1222	SL1344_1222	0.64496	0.797053	0.809181	0.418411	NA
CDS	2980856	2981851	+	SL1344_2796	proX	0.644648	0.777934	0.828667	0.407293	0.902878
3UTR	2345066	2345165	+	SL1344_2222	narP_3UTR	0.643538	0.733158	0.877762	0.380073	NA
3UTR	1495953	1496052	-	SL1344_1396	SL1344_1396_3UTR	0.643103	0.789028	0.815057	0.41504	NA
CDS	4053694	4054572	-	SL1344_3796	dgoK	0.643065	0.713746	0.900973	0.367603	0.890102
CDS	4550310	4550744	-	SL1344_4224	phnO	0.642713	0.741658	0.866589	0.386167	0.902878
CDS	3594494	3594751	-	SL1344_3367	SL1344_3367	0.642301	0.643466	0.99819	0.318187	0.870939
3UTR	3784409	3784508	+	SL1344_3557	SL1344_3557_3UTR	0.642276	0.827028	0.776608	0.43739	NA
5UTR	711118	711179	-	SL1344_0636	leuS_5UTR	0.641631	0.757729	0.846781	0.397117	0.902878
3UTR	4292534	4292606	+	SL1344_4009	cpxP_3UTR	0.641092	0.631259	1.01558	0.309831	0.867777
5UTR	1372317	1372530	+	SL1344_1271	pheS_5UTR	0.640062	0.752751	0.850296	0.39516	0.902878
CDS	4365418	4366818	-	SL1344_4075	udhA	0.639859	0.393126	1.62762	0.103606	0.597536
CDS	2206246	2209236	+	SL1344_2100	yegE	0.639747	0.466527	1.37129	0.170283	0.720206
3UTR	692613	692672	+	SL1344_0617	cspE_3UTR	0.639256	0.395795	1.61512	0.106285	0.597974
CDS	1636167	1636400	-	SL1344_1523	SL1344_1523	0.63925	0.822156	0.777529	0.436847	NA
CDS	500487	500804	+	SL1344_0440	bolA	0.638316	0.556919	1.14616	0.251731	0.822394
CDS	2397149	2397931	-	SL1344_2261	SL1344_2261	0.637659	0.820899	0.776781	0.437288	NA
3UTR	3185539	3185638	+	SL1344_2983	mutH_3UTR	0.637659	0.820899	0.776781	0.437288	NA
5UTR	1979635	1979990	-	SL1344_1860	flhD_5UTR	0.637378	0.314335	2.0277	0.0425906	0.371859
CDS	1356928	1358319	-	SL1344_1255	SL1344_1255	0.636625	0.586127	1.08615	0.277411	0.839699
CDS	1515652	1516686	-	SL1344_1411	SL1344_1411	0.635209	0.747951	0.849266	0.395733	0.902878
CDS	578749	579525	+	SL1344_0511	gip	0.63474	0.82996	0.764784	0.4444	NA
5UTR	3940208	3940349	-	SL1344_3689	rfaQ_5UTR	0.634692	0.758148	0.837162	0.402502	0.902878
5UTR	1927927	1927959	+	SL1344_1811	SL1344_1811_5UTR	0.63412	0.796925	0.795709	0.426201	0.905577
CDS	682762	683313	-	SL1344_0608	citX	0.633635	0.687513	0.921633	0.35672	NA
5UTR	169124	169304	-	SL1344_0145	nadC_5UTR	0.63349	0.817061	0.775328	0.438146	NA
CDS	3987951	3988892	-	SL1344_3731	SL1344_3731	0.633292	0.768469	0.824095	0.409885	0.902878
CDS	2152366	2153103	+	SL1344_2053	hisA	0.633156	0.495044	1.27899	0.200901	0.751127
5UTR	2022487	2022516	+	SL1344_1907	fliO_5UTR	0.633078	0.828885	0.763771	0.445004	NA
5UTR	3508920	3509075	+	SL1344_3296	ptsO_5UTR	0.632044	0.71959	0.87834	0.379759	0.900814
CDS	1802856	1803473	-	SL1344_1681	tdk	0.631737	0.631178	1.00088	0.316882	0.870939
3UTR	3243619	3243718	+	SL1344_3037	SL1344_3037_3UTR	0.631219	0.443313	1.42387	0.154485	0.693324
CDS	847453	848271	-	SL1344_0761	SL1344_0761	0.62951	0.754309	0.834552	0.40397	0.902878
CDS	3802026	3802925	+	SL1344_3572	yhjC	0.629405	0.806154	0.780751	0.434949	NA
CDS	1924594	1925490	+	SL1344_1806	SL1344_1806	0.628702	0.815087	0.771332	0.44051	NA
CDS	218305	220779	+	SL1344_0190	hrpB	0.628592	0.382826	1.64198	0.100595	0.595196
CDS	1876083	1877993	-	SL1344_1750	SL1344_1750	0.628127	0.453715	1.38441	0.166233	0.716849
CDS	3352301	3353284	+	SL1344_3143	SL1344_3143	0.6281	0.805876	0.7794	0.435744	NA
5UTR	869761	869892	+	SL1344_0778	moaA_5UTR	0.627838	0.646268	0.971484	0.331308	0.876227
CDS	4818059	4819120	+	SL1344_4470	SL1344_4470	0.627387	0.824481	0.760948	0.446688	NA
CDS	2979722	2980786	+	SL1344_2795	proW	0.62616	0.704878	0.888323	0.374367	0.895242
CDS	908194	909459	-	SL1344_0817	SL1344_0817	0.626143	0.756621	0.827552	0.407924	NA
CDS	3596148	3596690	-	SL1344_3370	SL1344_3370	0.626051	0.337747	1.85361	0.0637954	0.472589
3UTR	697800	697888	-	SL1344_0625	dacA_3UTR	0.625505	0.824513	0.758635	0.448071	NA
CDS	2309225	2310211	+	SL1344_2189	SL1344_2189	0.625395	0.547572	1.14212	0.253402	0.82433
sRNA	288995	289054	+	ncRNA0448	StyR-215a	0.625354	0.362894	1.72324	0.0848453	0.546795
CDS	3288188	3288514	-	SL1344_3083	SL1344_3083	0.624769	0.425821	1.46721	0.142319	0.674288
CDS	1088568	1089272	+	SL1344_0986	SL1344_0986	0.624349	0.803437	0.777097	0.437101	NA
CDS	365793	366896	+	SL1344_0317	proB	0.624183	0.326887	1.90947	0.0562011	0.439765
5UTR	1546403	1546429	-	SL1344_1441	SL1344_1441_5UTR	0.623109	0.672792	0.926154	0.354366	0.888814
CDS	4303724	4304683	-	SL1344_4022	ydeW	0.623055	0.622443	1.00098	0.316835	0.870939
5UTR	4435975	4436006	-	SL1344_4125	pepE_5UTR	0.622206	0.821655	0.757259	0.448895	NA
3UTR	3088003	3088054	-	SL1344_2903	rpoS_3UTR	0.621532	0.646885	0.960807	0.336649	0.880755
CDS	4681898	4683334	+	SL1344_4352	SL1344_4352	0.621193	0.727497	0.853877	0.393173	0.902878
CDS	1710516	1711031	+	SL1344_1590	ogt	0.620757	0.50276	1.2347	0.216944	0.780806
CDS	2097397	2098917	-	SL1344_1995	cbiP	0.620618	0.350092	1.77273	0.0762739	0.514063
CDS	4241419	4242297	-	SL1344_3957	SL1344_3957	0.619437	0.823599	0.752111	0.451985	NA
CDS	419682	421133	+	SL1344_0365	prpD	0.619437	0.657682	0.941849	0.34627	0.88262
CDS	936835	937443	-	SL1344_0841	ybjG	0.618992	0.425086	1.45616	0.14535	0.678481
CDS	415573	417198	-	SL1344_0362	prpR	0.61861	0.696037	0.88876	0.374132	0.895242
CDS	35368	36105	-	SL1344_P1_0037	psiA	0.618443	0.769633	0.803555	0.421654	NA
CDS	1447896	1448444	+	SL1344_1344	SL1344_1344	0.618276	0.757915	0.815759	0.414638	0.902878
CDS	1542923	1544389	+	SL1344_1438	SL1344_1438	0.618199	0.549631	1.12475	0.260694	0.827743
5UTR	2886760	2886919	+	SL1344_2708	cI_5UTR	0.618012	0.770766	0.801816	0.42266	NA
5UTR	1287898	1287920	-	SL1344_1182	cspH_5UTR	0.617349	0.823481	0.749683	0.453446	NA
3UTR	46028	46094	+	SL1344_0039	SL1344_0039_3UTR	0.61673	0.737135	0.836659	0.402785	0.902878
3UTR	795312	795364	-	SL1344_0712	gltA_3UTR	0.616466	0.768456	0.802213	0.42243	0.904336
CDS	1823575	1824999	-	SL1344_1696	SL1344_1696	0.616055	0.35207	1.74981	0.0801513	0.5314
CDS	1976765	1977694	-	SL1344_1857	motB	0.615965	0.291934	2.10995	0.0348628	0.334322
CDS	1113144	1113707	+	SL1344_1005	SL1344_1005	0.615434	0.66789	0.921459	0.356811	0.888814
CDS	4470620	4471819	-	SL1344_4166	malE	0.615283	0.400983	1.53444	0.124922	0.634384
CDS	34312	37011	+	SL1344_P2_0049	nikB	0.614199	0.340961	1.80138	0.0716432	0.498276
CDS	4816441	4817220	+	SL1344_4468	SL1344_4468	0.614031	0.824171	0.745028	0.456255	NA
CDS	1430980	1431939	-	SL1344_1323	SL1344_1323	0.613785	0.47863	1.28238	0.19971	0.748787
5UTR	2231168	2231318	-	SL1344_2115	SL1344_2115_5UTR	0.613709	0.770055	0.796967	0.42547	NA
5UTR	1125305	1125326	-	SL1344_1016	mgsA_5UTR	0.613628	0.784643	0.782047	0.434187	0.910311
5UTR	1615247	1615266	+	SL1344_1506	SL1344_1506_5UTR	0.613047	0.767103	0.799172	0.424191	NA
CDS	4019024	4019122	-	SL1344_3763	ivbL	0.612582	0.433357	1.41357	0.157487	0.700481
3UTR	4327414	4327462	+	SL1344_4045	rpmE_3UTR	0.612418	0.763806	0.801797	0.42267	NA
3UTR	1604362	1604461	+	SL1344_1496	sfcA_3UTR	0.612127	0.823632	0.743205	0.457357	NA
5UTR	4324645	4324699	-	SL1344_4043	cytR_5UTR	0.611479	0.819411	0.746242	0.455521	NA
CDS	4269441	4270277	+	SL1344_3986	fdhD	0.611298	0.478347	1.27794	0.201271	0.751127
CDS	3078125	3079621	-	SL1344_2892	SL1344_2892	0.61119	0.547361	1.11661	0.26416	0.829713
CDS	2029188	2029406	-	SL1344_1916	SL1344_1916	0.610994	0.641111	0.953023	0.340578	0.882565
3UTR	4599022	4599121	-	SL1344_4270	SL1344_4270_3UTR	0.610524	0.756546	0.806988	0.419673	NA
5UTR	3229869	3229992	-	SL1344_3026	SL1344_3026_5UTR	0.610415	0.828632	0.736655	0.461332	NA
3UTR	4679956	4680055	+	SL1344_4350	SL1344_4350_3UTR	0.610407	0.762297	0.800747	0.423278	NA
CDS	3970301	3970669	-	SL1344_3717	SL1344_3717	0.609442	0.752653	0.809726	0.418098	NA
CDS	3482557	3482889	-	SL1344_3264	secG	0.609009	0.328733	1.8526	0.0639404	0.472589
CDS	2464894	2466300	-	SL1344_2326	SL1344_2326	0.608972	0.559584	1.08826	0.276482	0.839699
CDS	2880885	2881073	-	SL1344_2700	SL1344_2700	0.608777	0.810226	0.751367	0.452432	NA
5UTR	4531566	4531588	-	SL1344_4206	SL1344_4206_5UTR	0.608495	0.747803	0.813711	0.415811	NA
CDS	4522829	4523110	-	SL1344_4199	SL1344_4199	0.608384	0.781398	0.778584	0.436225	NA
CDS	4317309	4318154	-	SL1344_4036	glpF	0.608359	0.265057	2.2952	0.0217215	0.255299
CDS	3844343	3845412	-	SL1344_3602	SL1344_3602	0.608313	0.735901	0.826623	0.408451	0.902878
5UTR	2081135	2081234	+	SL1344_1978	SL1344_1978_5UTR	0.608206	0.759344	0.800963	0.423153	NA
3UTR	3875234	3875333	-	SL1344_3631	SL1344_3631_3UTR	0.608206	0.759344	0.800963	0.423153	NA
CDS	2743940	2744257	-	SL1344_2559	SL1344_2559	0.608189	0.793102	0.766848	0.443172	NA
CDS	1693484	1693807	-	SL1344_1574	SL1344_1574	0.607333	0.777872	0.780762	0.434942	NA
CDS	6669	8015	+	SL1344_P2_0011	yagA	0.607284	0.525894	1.15477	0.248186	0.82037
3UTR	2983201	2983300	+	SL1344_2797	SL1344_2797_3UTR	0.607168	0.754243	0.805004	0.420818	NA
5UTR	3677946	3678084	+	SL1344_3467	pckA_5UTR	0.606805	0.458235	1.32422	0.185429	0.73716
3UTR	941854	941953	+	SL1344_0845	SL1344_0845_3UTR	0.606724	0.747536	0.811631	0.417003	NA
sRNA	2787531	2787615	-	ncRNA0464	StyR-264	0.606724	0.747536	0.811631	0.417003	NA
CDS	1721249	1722107	+	SL1344_1601	SL1344_1601	0.606409	0.736797	0.823034	0.410489	NA
5UTR	4120959	4121058	-	SL1344_3857	SL1344_3857_5UTR	0.606409	0.736797	0.823034	0.410489	NA
5UTR	4830694	4830802	-	SL1344_4482	SL1344_4482_5UTR	0.605763	0.82612	0.733262	0.463399	NA
CDS	4492817	4493233	+	SL1344_4186	SL1344_4186	0.60573	0.594858	1.01828	0.308546	0.867685
3UTR	1287585	1287684	-	SL1344_1182	cspH_3UTR	0.605627	0.817386	0.740931	0.458735	NA
5UTR	533970	534013	+	SL1344_0471	SL1344_0471_5UTR	0.605614	0.764028	0.792659	0.427976	NA
CDS	3171108	3173996	-	SL1344_2973	ptr	0.604089	0.484067	1.24794	0.212052	0.77533
CDS	4007492	4008883	-	SL1344_3753	uhpT	0.604009	0.825895	0.731339	0.464572	NA
sRNA	1014991	1015135	-	ncRNA0505	RUF_167	0.604007	0.736395	0.820222	0.412089	NA
3UTR	1113708	1113771	+	SL1344_1005	SL1344_1005_3UTR	0.603881	0.7779	0.776296	0.437574	NA
CDS	1187770	1188225	+	SL1344_1081	csgA	0.603423	0.792969	0.760966	0.446677	NA
3UTR	755754	755804	-	SL1344_0675	fur_3UTR	0.603309	0.820348	0.735431	0.462077	NA
CDS	2360850	2361911	-	SL1344_2235	ada	0.603293	0.604184	0.998526	0.318024	0.870939
CDS	2823570	2824736	+	SL1344_2643	gpD	0.603237	0.707941	0.852101	0.394158	0.902878
5UTR	795145	795262	-	SL1344_0711	SL1344_0711_5UTR	0.603073	0.804372	0.749744	0.453409	NA
5UTR	3186544	3186602	+	SL1344_2985	SL1344_2985_5UTR	0.602411	0.804	0.749267	0.453696	NA
CDS	1500853	1502256	+	SL1344_1400	fumC	0.602123	0.364474	1.65203	0.0985279	0.588409
5UTR	3242325	3242446	+	SL1344_3036	SL1344_3036_5UTR	0.602096	0.652777	0.922361	0.35634	0.888814
5UTR	3962339	3962417	-	SL1344_3712	gltS_5UTR	0.601799	0.793746	0.758176	0.448346	NA
5UTR	1956180	1956208	+	SL1344_1839	SL1344_1839_5UTR	0.601582	0.731229	0.822699	0.410679	NA
CDS	618456	618692	+	SL1344_0550A	cusA	0.60158	0.790683	0.760836	0.446755	NA
3UTR	676796	676859	-	SL1344_0602	SL1344_0602_3UTR	0.60121	0.726424	0.827628	0.407881	0.902878
3UTR	1839763	1839857	+	SL1344_1712	SL1344_1712_3UTR	0.601138	0.7961	0.755104	0.450187	NA
5UTR	2790267	2790292	+	SL1344_2615	SL1344_2615_5UTR	0.600865	0.822804	0.730266	0.465228	NA
3UTR	4750252	4750351	-	SL1344_4416	SL1344_4416_3UTR	0.600584	0.740151	0.811435	0.417116	NA
CDS	4704250	4704395	+	SL1344_4369A	SL1344_4369A	0.600426	0.803333	0.747418	0.454811	NA
sRNA	2802189	2802250	-	ncRNA0449	StyR-215b	0.599937	0.382357	1.56905	0.116636	0.616782
CDS	1845922	1846326	+	SL1344_1718	hyaE	0.599901	0.746414	0.803712	0.421564	NA
3UTR	2062445	2062518	-	SL1344_1955	rzpR_3UTR	0.599901	0.746414	0.803712	0.421564	NA
3UTR	4796412	4796511	+	SL1344_4450	SL1344_4450_3UTR	0.599901	0.746414	0.803712	0.421564	NA
3UTR	1766584	1766644	-	SL1344_1646	topA_3UTR	0.599483	0.795393	0.753693	0.451033	NA
3UTR	2459796	2459895	+	SL1344_2319	SL1344_2319_3UTR	0.599454	0.8104	0.739702	0.459481	NA
sRNA	4209502	4209698	-	ncRNA0200	STnc790	0.599202	0.829009	0.722792	0.469807	NA
CDS	3719301	3720056	-	SL1344_3500	SL1344_3500	0.599099	0.600244	0.998092	0.318235	0.870939
3UTR	3943298	3943351	-	SL1344_3693	rpmG_3UTR	0.598785	0.760484	0.787373	0.431063	0.909723
5UTR	3501176	3501244	-	SL1344_3285	SL1344_3285_5UTR	0.598725	0.825651	0.725155	0.468357	NA
CDS	1813027	1813737	-	SL1344_1690	narJ	0.598111	0.816467	0.73256	0.463827	NA
3UTR	4368028	4368127	+	SL1344_4077	yijD_3UTR	0.598011	0.73038	0.818767	0.41292	0.902878
3UTR	94551	94650	+	SL1344_0082	SL1344_0082_3UTR	0.59673	0.794063	0.751489	0.452358	NA
5UTR	2657580	2657720	-	SL1344_2487	SL1344_2487_5UTR	0.596532	0.691713	0.862397	0.388469	0.902878
3UTR	4433312	4433378	+	SL1344_4123	metH_3UTR	0.596512	0.787897	0.757094	0.448993	NA
CDS	2808670	2809830	+	SL1344_2625	pheA	0.596294	0.483823	1.23246	0.217776	0.781203
CDS	2051648	2053144	-	SL1344_1941	SL1344_1941	0.596082	0.613121	0.972209	0.330946	0.876227
sRNA	2586881	2587099	+	ncRNA0399	SLnc1021	0.596053	0.825954	0.721654	0.470507	NA
3UTR	2250846	2250945	-	SL1344_2135	SL1344_2135_3UTR	0.595573	0.785306	0.758395	0.448214	NA
CDS	3503386	3503952	+	SL1344_3288	SL1344_3288	0.595545	0.40403	1.47401	0.140479	0.673773
CDS	1954775	1955341	+	SL1344_1837	yecD	0.595376	0.641485	0.928122	0.353344	0.888119
3UTR	4482994	4483093	+	SL1344_4176	SL1344_4176_3UTR	0.594723	0.700051	0.849543	0.395579	0.902878
3UTR	4609714	4609813	-	SL1344_4284	yjeP_3UTR	0.594633	0.801865	0.741563	0.458352	NA
CDS	1901554	1902138	-	SL1344_1776	SL1344_1776	0.594626	0.501902	1.18474	0.236119	0.803547
CDS	1054795	1056087	-	SL1344_0942	SL1344_0942	0.593998	0.351338	1.69067	0.0908989	0.571821
5UTR	522771	522842	+	SL1344_0459	SL1344_0459_5UTR	0.593692	0.648717	0.915178	0.360098	0.889634
CDS	3145967	3147115	-	SL1344_2953	fucO	0.593397	0.767084	0.773575	0.439182	0.912851
CDS	4650348	4650623	-	SL1344_4322	SL1344_4322	0.593278	0.778938	0.761649	0.446269	NA
5UTR	3035571	3035598	-	SL1344_2847	hilC_5UTR	0.592776	0.78497	0.755158	0.450154	NA
3UTR	3781354	3781453	-	SL1344_3555	uspB_3UTR	0.592159	0.790494	0.7491	0.453797	NA
CDS	4012531	4013544	-	SL1344_3757	SL1344_3757	0.592133	0.663707	0.892159	0.372308	0.894137
5UTR	1331684	1331792	+	SL1344_1231	SL1344_1231_5UTR	0.591649	0.814064	0.726785	0.467358	NA
3UTR	377107	377206	+	SL1344_0328	SL1344_0328_3UTR	0.591598	0.774922	0.76343	0.445207	NA
5UTR	4548790	4548830	-	SL1344_4221	SC4B5.11c_5UTR	0.591486	0.8267	0.715479	0.474313	NA
sRNA	4475779	4475869	+	ncRNA0284	STnc2130	0.590707	0.82053	0.719909	0.471581	0.925729
CDS	583446	584807	+	SL1344_0516	allB	0.590637	0.723597	0.816252	0.414356	0.902878
CDS	2225173	2227284	+	SL1344_2111	SL1344_2111	0.59021	0.740607	0.796927	0.425493	0.905577
CDS	3509076	3509348	+	SL1344_3296	ptsO	0.590077	0.640086	0.921871	0.356596	0.888814
CDS	14008	15390	-	SL1344_P1_0011	traH	0.589698	0.758116	0.777847	0.436659	0.911543
CDS	2160148	2161581	-	SL1344_2060	rfbK	0.589645	0.353281	1.66906	0.0951064	0.578099
CDS	98258	98788	+	SL1344_0086	yabF	0.588441	0.798391	0.737033	0.461102	NA
CDS	944335	944598	-	SL1344_0848	grxA	0.587604	0.342286	1.7167	0.0860333	0.550914
5UTR	3568228	3568305	-	SL1344_3348	yhdA_5UTR	0.587218	0.827303	0.709798	0.477829	NA
CDS	1309991	1310239	+	SL1344_1210	SL1344_1210	0.586373	0.592179	0.990195	0.322079	0.870939
CDS	1806896	1807801	-	SL1344_1685	SL1344_1685	0.586343	0.424548	1.3811	0.167248	0.717945
CDS	1636624	1637943	+	SL1344_1524	srfA	0.586059	0.476275	1.2305	0.218508	0.781203
5UTR	3787308	3787362	-	SL1344_3559	prlC_5UTR	0.585522	0.727354	0.805003	0.420818	NA
CDS	1230633	1231217	-	SL1344_1126	SL1344_1126	0.585518	0.630413	0.928786	0.353	0.888119
CDS	4367668	4368027	+	SL1344_4077	yijD	0.585475	0.533841	1.09672	0.272763	0.839294
3UTR	4435210	4435309	+	SL1344_4124	yjbB_3UTR	0.584751	0.76765	0.761743	0.446214	NA
3UTR	1363871	1363970	-	SL1344_1263	SL1344_1263_3UTR	0.584415	0.706886	0.826746	0.408381	0.902878
sRNA	52537	52672	-	ncRNA0416	StyR-29	0.584171	0.518439	1.12679	0.259832	0.827743
5UTR	3226042	3226106	-	SL1344_3020	xerD_5UTR	0.583784	0.826637	0.706216	0.480054	NA
CDS	1993381	1993929	-	SL1344_1875	pgsA	0.583044	0.452425	1.28871	0.1975	0.747762
CDS	1893115	1893324	-	SL1344_1766	cspC	0.582659	0.325968	1.78747	0.0738617	0.506992
3UTR	2967627	2967726	-	SL1344_2779	ygaU_3UTR	0.582407	0.78268	0.744119	0.456804	NA
CDS	4301680	4301946	-	SL1344_4020	SL1344_4020	0.581866	0.727444	0.799877	0.423782	0.904336
CDS	4053093	4053710	-	SL1344_3795	dgoA	0.581833	0.764182	0.76138	0.44643	NA
5UTR	1010080	1010207	-	SL1344_0907	pflA_5UTR	0.581566	0.814598	0.713929	0.475271	NA
CDS	14855	15229	+	SL1344_P2_0020	SL1344_P2_0020	0.580226	0.523458	1.10845	0.267668	0.832455
CDS	4761955	4762776	-	SL1344_4422	SL1344_4422	0.580175	0.427064	1.35852	0.174299	0.728933
3UTR	4397692	4397791	+	SL1344_4096	SL1344_4096_3UTR	0.580001	0.729838	0.794697	0.426789	NA
sRNA	3943835	3943917	-	ncRNA0407	StyR-8	0.579285	0.446589	1.29713	0.194586	0.746411
CDS	4602081	4602398	+	SL1344_4275	sugE	0.579118	0.560824	1.03262	0.301781	0.85971
5UTR	3124179	3124217	-	SL1344_2936	SL1344_2936_5UTR	0.57882	0.8181	0.707518	0.479245	NA
CDS	52553	52969	-	SL1344_P1_0058	SL1344_P1_0058	0.578732	0.73259	0.78998	0.429539	0.908789
CDS	4532072	4532761	+	SL1344_4208	SL1344_4208	0.57803	0.762421	0.75815	0.448361	NA
CDS	2098914	2099729	-	SL1344_1996	cbiO	0.577208	0.414643	1.39206	0.163904	0.710676
5UTR	2514960	2515021	-	SL1344_2370	SL1344_2370_5UTR	0.577167	0.700594	0.823825	0.410039	0.902878
3UTR	521668	521767	-	SL1344_0458	tesB_3UTR	0.57642	0.81442	0.707768	0.47909	NA
5UTR	3458389	3458456	+	SL1344_3242	SL1344_3242_5UTR	0.57623	0.7213	0.798877	0.424362	NA
CDS	4869517	4870074	-	SL1344_4519	sthD	0.57623	0.7213	0.798877	0.424362	NA
5UTR	1033933	1033972	+	SL1344_0928	smtA_5UTR	0.576176	0.759008	0.759117	0.447782	NA
5UTR	3497919	3498061	-	SL1344_3280	SL1344_3280_5UTR	0.576067	0.731495	0.78752	0.430977	0.909723
CDS	2490620	2491429	-	SL1344_2351	yfcA	0.575825	0.572271	1.00621	0.314314	0.86902
CDS	225973	226770	+	SL1344_0193	fhuC	0.575397	0.821137	0.700732	0.48347	NA
3UTR	1161197	1161296	-	SL1344_1057	SL1344_1057_3UTR	0.57537	0.829193	0.693891	0.48775	NA
CDS	1468129	1468476	+	SL1344_1365	SL1344_1365	0.575324	0.366234	1.57092	0.116201	0.615934
CDS	1928640	1929338	+	SL1344_1812	exoX	0.574837	0.513078	1.12037	0.262556	0.827743
CDS	153536	154366	+	SL1344_0131	ftsQ	0.573928	0.353111	1.62534	0.104089	0.597536
CDS	3225145	3226041	-	SL1344_3020	xerD	0.57375	0.449895	1.2753	0.202204	0.75169
5UTR	522629	522665	-	SL1344_0458	tesB_5UTR	0.573724	0.7651	0.749869	0.453334	NA
CDS	48674	49288	-	SL1344_P2_0059	traV	0.573513	0.82816	0.692515	0.488614	NA
3UTR	1837316	1837415	-	SL1344_1710	SL1344_1710_3UTR	0.573472	0.738685	0.776342	0.437547	0.912371
CDS	17183	17398	-	SL1344_P1_0015	trbE	0.573288	0.754933	0.759389	0.44762	NA
5UTR	4101868	4101951	-	SL1344_3839	atpI_5UTR	0.573039	0.648989	0.882971	0.377252	0.899114
CDS	2540947	2541918	+	SL1344_2393	cysK	0.572925	0.509666	1.12412	0.260963	0.827743
CDS	1749977	1751110	+	SL1344_1632	SL1344_1632	0.57251	0.715334	0.80034	0.423514	0.904336
5UTR	2509411	2509602	-	SL1344_2366	pgtC_5UTR	0.572424	0.807703	0.708706	0.478507	NA
3UTR	1987402	1987501	-	SL1344_1869	SL1344_1869_3UTR	0.57189	0.828808	0.690014	0.490185	NA
sRNA	2586916	2587100	-	ncRNA0400	SLnc1022	0.571849	0.828364	0.690336	0.489983	NA
5UTR	4199369	4199600	+	SL1344_3925	SL1344_3925_5UTR	0.571208	0.606672	0.941542	0.346427	0.88262
3UTR	3636316	3636415	-	SL1344_3432	SL1344_3432_3UTR	0.570917	0.758731	0.752463	0.451773	0.914394
CDS	1865367	1865897	+	SL1344_1735	dsbB	0.570783	0.527887	1.08126	0.279581	0.839699
5UTR	2780417	2780633	-	SL1344_2604	rpoE_5UTR	0.570421	0.444881	1.28219	0.199777	0.748787
CDS	1635713	1636162	+	SL1344_1522	SL1344_1522	0.570162	0.576776	0.988533	0.322892	0.870939
CDS	2251460	2252179	-	SL1344_2136	yehT	0.569864	0.570581	0.998744	0.317918	0.870939
5UTR	471411	471510	+	SL1344_0413	SL1344_0413_5UTR	0.569115	0.79513	0.71575	0.474146	NA
CDS	3739737	3740708	+	SL1344_3515	SL1344_3515	0.568465	0.823392	0.690394	0.489947	NA
CDS	4424961	4426265	+	SL1344_4119	aceA	0.568216	0.757622	0.75	0.453255	0.915297
5UTR	988119	988148	-	SL1344_0893	aat_5UTR	0.567773	0.779208	0.728654	0.466213	NA
CDS	1758368	1759483	-	SL1344_1640	SL1344_1640	0.567713	0.411462	1.37975	0.167665	0.717945
CDS	3230027	3231460	+	SL1344_3027	bglA	0.567707	0.532749	1.06562	0.286597	0.842854
CDS	3971323	3972860	+	SL1344_3718	sugR	0.567366	0.43371	1.30817	0.190816	0.744449
CDS	1230337	1230561	+	SL1344_1125	SL1344_1125	0.567319	0.762636	0.743892	0.456942	0.91803
3UTR	1337347	1337446	+	SL1344_1235	SL1344_1235_3UTR	0.566968	0.791945	0.715919	0.474041	NA
5UTR	2460624	2460682	-	SL1344_2320	hisP_5UTR	0.566388	0.82867	0.683491	0.494297	NA
CDS	2533663	2534424	+	SL1344_2386	SL1344_2386	0.566131	0.748306	0.75655	0.44932	NA
sRNA	3889079	3889229	-	ncRNA0415	StyR-27	0.566131	0.748306	0.75655	0.44932	NA
CDS	4088438	4090195	+	SL1344_3827	SL1344_3827	0.566025	0.685133	0.826153	0.408718	0.902878
CDS	2148332	2149636	+	SL1344_2049	hisD	0.564852	0.501126	1.12717	0.259672	0.827743
CDS	1396470	1397228	-	SL1344_1292	aroD	0.564674	0.652851	0.864936	0.387074	0.902878
CDS	2315750	2316844	+	SL1344_2194	yejB	0.564349	0.578508	0.975525	0.3293	0.875837
CDS	2833488	2834366	+	SL1344_2655	SL1344_2655	0.563861	0.656708	0.858617	0.390552	0.902878
CDS	1539102	1540316	+	SL1344_1435	rspA	0.563417	0.7237	0.778524	0.43626	0.911543
3UTR	1482492	1482591	-	SL1344_1383	gst_3UTR	0.563115	0.806031	0.698628	0.484785	NA
3UTR	1809264	1809363	+	SL1344_1687	purU_3UTR	0.562936	0.828905	0.679132	0.497054	NA
3UTR	4060069	4060168	-	SL1344_3802	gyrB_3UTR	0.562694	0.82633	0.680956	0.495899	NA
CDS	352075	354519	-	SL1344_0305	SL1344_0305	0.562447	0.484803	1.16015	0.245986	0.819764
CDS	4255202	4256098	-	SL1344_3969	yihU	0.562332	0.808432	0.695583	0.48669	NA
sRNA	1435601	1435729	+	ncRNA0222	STnc1100	0.561606	0.743406	0.75545	0.449979	NA
3UTR	2583217	2583316	+	SL1344_2437	tktB_3UTR	0.561597	0.803559	0.698887	0.484623	0.930401
3UTR	2770071	2770188	+	SL1344_2594	SL1344_2594_3UTR	0.561335	0.622777	0.901342	0.367406	0.890102
CDS	4144972	4146237	-	SL1344_3874	rhlB	0.560088	0.300321	1.86497	0.0621861	0.465772
CDS	3463038	3464045	+	SL1344_3249	SL1344_3249	0.559535	0.640112	0.87412	0.382053	0.902452
CDS	2755177	2755722	-	SL1344_2573	SL1344_2573	0.559446	0.804726	0.695201	0.486929	NA
3UTR	663129	663228	+	SL1344_0589	SL1344_0589_3UTR	0.558771	0.775102	0.7209	0.470971	NA
CDS	1732438	1732944	+	SL1344_1612	tpx	0.557264	0.314407	1.77243	0.0763233	0.514063
5UTR	2495613	2495742	-	SL1344_2356	SL1344_2356_5UTR	0.557244	0.656341	0.849016	0.395873	0.902878
CDS	4593264	4593779	+	SL1344_4264	SL1344_4264	0.55722	0.695319	0.801388	0.422907	0.904336
5UTR	1199678	1199704	-	SL1344_1092	htrB_5UTR	0.556797	0.824178	0.675578	0.499308	NA
3UTR	1292837	1292886	+	SL1344_1187	SL1344_1187_3UTR	0.556483	0.816704	0.681377	0.495633	NA
5UTR	603518	603617	+	SL1344_0536	fimA_5UTR	0.556257	0.795551	0.69921	0.484421	NA
CDS	3877964	3878428	+	SL1344_3634	SL1344_3634	0.556249	0.715362	0.777576	0.436819	NA
CDS	575491	575973	+	SL1344_0508	allA	0.556159	0.71446	0.778432	0.436314	0.911543
CDS	4190105	4191058	-	SL1344_3918	metR	0.556009	0.7938	0.700439	0.483653	NA
CDS	2075147	2075686	+	SL1344_1970	SL1344_1970	0.55544	0.82955	0.669568	0.503133	NA
3UTR	1118596	1118695	-	SL1344_1011	sulA_3UTR	0.555101	0.625866	0.886932	0.375115	0.896075
CDS	3688460	3689374	+	SL1344_3475	SL1344_3475	0.555025	0.723603	0.767031	0.443063	0.912851
CDS	4086103	4087476	-	SL1344_3825	SL1344_3825	0.554853	0.769427	0.721124	0.470833	NA
3UTR	4409017	4409116	+	SL1344_4110	SL1344_4110_3UTR	0.55387	0.734487	0.754092	0.450794	NA
5UTR	863658	863687	+	SL1344_0775	uvrB_5UTR	0.553671	0.738934	0.749284	0.453686	NA
CDS	3306115	3307614	-	SL1344_3100	SL1344_3100	0.553597	0.681463	0.812366	0.416581	0.902878
5UTR	3997231	3997256	+	SL1344_3740	SL1344_3740_5UTR	0.553234	0.829008	0.667344	0.504552	NA
CDS	797403	797792	+	SL1344_0714	sdhC	0.553225	0.303122	1.82509	0.0679877	0.486448
CDS	3715262	3716596	+	SL1344_3497	SL1344_3497	0.55312	0.816431	0.677486	0.498098	NA
5UTR	4483608	4483636	-	SL1344_4177	zur_5UTR	0.553016	0.742675	0.744627	0.456497	NA
3UTR	201306	201405	-	SL1344_0172	yadF_3UTR	0.552649	0.829969	0.665867	0.505496	NA
sRNA	3382993	3383144	-	ncRNA0076	SibD	0.551568	0.315898	1.74603	0.0808053	0.532246
CDS	146318	147400	+	SL1344_0125	mraY	0.551286	0.347937	1.58444	0.113094	0.607371
CDS	3900464	3900673	-	SL1344_3653	SL1344_3653	0.550588	0.829138	0.664049	0.506659	NA
CDS	3290856	3291941	+	SL1344_3087	mltC	0.550182	0.504946	1.08959	0.275896	0.839699
CDS	84419	85294	+	SL1344_P1_0091	SL1344_P1_0091	0.549788	0.41809	1.315	0.18851	0.741211
5UTR	3306138	3306241	-	SL1344_3099	SL1344_3099_5UTR	0.549267	0.734256	0.748059	0.454425	NA
CDS	2607190	2607549	+	SL1344_2458	SL1344_2458	0.548758	0.488	1.1245	0.2608	0.827743
CDS	298231	299010	+	SL1344_0253	SL1344_0253	0.548719	0.47388	1.15793	0.246894	0.819997
3UTR	3382992	3383263	-	SL1344_3173	rfaE_3UTR	0.548617	0.315851	1.73695	0.0823966	0.53798
3UTR	694265	694329	+	SL1344_0620	tatE_3UTR	0.5485	0.718297	0.763612	0.445099	0.912851
CDS	4472172	4473281	+	SL1344_4167	malK	0.547949	0.565291	0.969321	0.332385	0.876227
CDS	570600	571430	+	SL1344_0503	sfbA	0.547848	0.711968	0.769484	0.441606	0.912851
CDS	2816456	2816794	-	SL1344_2632	SL1344_2632	0.547218	0.580773	0.942224	0.346078	0.88262
CDS	1081772	1082170	+	SL1344_0978	SL1344_0978	0.54718	0.829258	0.659843	0.509355	NA
5UTR	286330	286407	-	SL1344_0246	yaeC_5UTR	0.546842	0.812773	0.672811	0.501068	NA
CDS	2333080	2334321	-	SL1344_2211	SL1344_2211	0.546566	0.831297	0.657486	0.510868	NA
CDS	2090672	2090998	-	SL1344_1987	SL1344_1987	0.546555	0.673977	0.810939	0.417401	0.902878
5UTR	904197	904296	+	SL1344_0813	ybiT_5UTR	0.54625	0.742528	0.735663	0.461936	NA
CDS	2068665	2069282	-	SL1344_1963	SL1344_1963	0.545618	0.826471	0.660179	0.509139	NA
CDS	2521435	2522676	-	SL1344_2376	mntH	0.545356	0.672756	0.810631	0.417578	0.902878
3UTR	1732945	1733041	+	SL1344_1612	tpx_3UTR	0.544523	0.628837	0.86592	0.386534	0.902878
5UTR	2003813	2003912	-	SL1344_1886	SL1344_1886_5UTR	0.544413	0.819642	0.664208	0.506557	NA
CDS	878496	878906	+	SL1344_0790	SL1344_0790	0.544329	0.443844	1.2264	0.220049	0.781203
CDS	2020631	2021098	+	SL1344_1904	fliL	0.54397	0.381233	1.42687	0.153618	0.692196
5UTR	4784880	4784908	+	SL1344_4441	SL1344_4441_5UTR	0.543734	0.774479	0.702064	0.482639	0.929973
CDS	2086387	2088117	+	SL1344_1983	SL1344_1983	0.543594	0.83109	0.654074	0.513064	NA
CDS	2025657	2025851	-	SL1344_1912	dsrB	0.543309	0.682248	0.796351	0.425828	0.905577
CDS	756539	757069	-	SL1344_0676	fldA	0.543235	0.38706	1.40349	0.16047	0.701901
sRNA	3511800	3511918	+	ncRNA0002	ArcZ	0.543077	0.470979	1.15308	0.248877	0.82037
CDS	1293175	1294218	+	SL1344_1188	SL1344_1188	0.541435	0.670086	0.808009	0.419086	0.902878
CDS	965604	966605	-	SL1344_0873	ybjU	0.541422	0.445089	1.21644	0.223819	0.788098
CDS	978339	978560	-	SL1344_0882	cspD	0.541292	0.417811	1.29554	0.195133	0.746411
3UTR	2576932	2577046	-	SL1344_2434	SL1344_2434_3UTR	0.539231	0.79136	0.681398	0.49562	NA
3UTR	3656564	3656678	-	SL1344_3446	SL1344_3446_3UTR	0.539231	0.79136	0.681398	0.49562	NA
5UTR	1693342	1693371	-	SL1344_1573	SL1344_1573_5UTR	0.539205	0.784881	0.68699	0.492089	NA
3UTR	963055	963154	+	SL1344_0870	SL1344_0870_3UTR	0.539173	0.787035	0.685069	0.4933	NA
3UTR	3485322	3485436	-	SL1344_3267	SL1344_3267_3UTR	0.539099	0.78735	0.6847	0.493533	NA
5UTR	2133588	2133618	-	SL1344_2037	gyrI_5UTR	0.538709	0.824129	0.653671	0.513324	NA
5UTR	1492299	1492346	-	SL1344_1392	SL1344_1392_5UTR	0.538699	0.788861	0.682883	0.494681	NA
3UTR	796995	797094	+	SL1344_0713	SL1344_0713_3UTR	0.538648	0.782308	0.688536	0.491115	NA
CDS	3701493	3701753	-	SL1344_3484	SL1344_3484	0.538476	0.70135	0.767771	0.442623	0.912851
5UTR	173221	173489	-	SL1344_0149	SL1344_0149_5UTR	0.538426	0.779297	0.690913	0.48962	NA
CDS	4278746	4280215	-	SL1344_3996	rhaB	0.538426	0.779297	0.690913	0.48962	NA
CDS	28331	28846	+	SL1344_P2_0041	ard	0.538426	0.779297	0.690913	0.48962	NA
CDS	342307	343020	+	SL1344_0296	safB	0.538132	0.784753	0.685734	0.492881	NA
CDS	443452	444360	+	SL1344_0388	yajF	0.537661	0.562438	0.955948	0.339099	0.882565
3UTR	4081211	4081310	-	SL1344_3820	phoU_3UTR	0.537622	0.776205	0.692629	0.488542	NA
CDS	3706190	3707773	+	SL1344_3488	rtcR	0.537272	0.653593	0.822028	0.411061	0.902878
CDS	1403356	1406412	+	SL1344_1299	SL1344_1299	0.53726	0.362465	1.48224	0.138276	0.669724
CDS	1072226	1072726	+	SL1344_0967	SL1344_0967	0.537137	0.793639	0.676802	0.498531	NA
sRNA	241227	241270	+	ncRNA0441	StyR-150	0.536993	0.775441	0.6925	0.488623	NA
3UTR	3100156	3100255	-	SL1344_2916	SL1344_2916_3UTR	0.536973	0.772433	0.695171	0.486948	NA
3UTR	3599891	3599939	+	SL1344_3374	fmt_3UTR	0.536973	0.772433	0.695171	0.486948	NA
3UTR	1839810	1839920	-	SL1344_1713	SL1344_1713_3UTR	0.536713	0.795669	0.674543	0.499966	NA
CDS	3841901	3843592	-	SL1344_3600	yhjW	0.536534	0.438284	1.22417	0.220888	0.7821
CDS	524065	525615	-	SL1344_0461	ylaB	0.53636	0.660992	0.811447	0.417109	0.902878
5UTR	3986498	3986780	-	SL1344_3729	mgtC_5UTR	0.536312	0.548773	0.977294	0.328424	0.875837
CDS	346452	347273	+	SL1344_0299	SL1344_0299	0.536277	0.823463	0.651246	0.514888	NA
CDS	1356584	1356826	+	SL1344_1254	cedA	0.536144	0.82456	0.650218	0.515552	NA
CDS	3554333	3554536	-	SL1344_3338	SL1344_3338	0.53596	0.768646	0.697278	0.485629	NA
CDS	4167912	4170458	+	SL1344_3894	cyaA	0.535939	0.276137	1.94085	0.052277	0.421574
CDS	3772665	3773066	+	SL1344_3549	nikR	0.535608	0.579858	0.923688	0.355649	0.888814
CDS	1553703	1553918	-	SL1344_1448	marB	0.535447	0.780003	0.686468	0.492418	NA
CDS	4398014	4398202	+	SL1344_4097	SL1344_4097	0.535447	0.780003	0.686468	0.492418	NA
3UTR	2723432	2723497	-	SL1344_2544	lepB_3UTR	0.535382	0.759189	0.705202	0.480684	NA
CDS	1661385	1662191	+	SL1344_1545	SL1344_1545	0.535038	0.819662	0.652754	0.513915	NA
CDS	1148681	1149484	+	SL1344_1044	hpcG	0.53442	0.775149	0.689442	0.490545	NA
3UTR	1286649	1286748	-	SL1344_1181	envE_3UTR	0.53442	0.775149	0.689442	0.490545	NA
3UTR	1825509	1825608	-	SL1344_1698	chaB_3UTR	0.53442	0.775149	0.689442	0.490545	NA
5UTR	4761818	4762086	-	SL1344_4421	SL1344_4421_5UTR	0.534058	0.633941	0.842441	0.399541	0.902878
3UTR	3534862	3534961	-	SL1344_3318	SL1344_3318_3UTR	0.534009	0.821489	0.650051	0.51566	NA
sRNA	4081219	4081302	-	ncRNA0481	StyR-329a	0.534003	0.763995	0.698961	0.484577	NA
sRNA	3425410	3425649	+	ncRNA0154	STnc320	0.533846	0.797815	0.669136	0.503409	NA
CDS	3165738	3167573	-	SL1344_2971	recD	0.533811	0.481117	1.10952	0.267205	0.832455
3UTR	2281554	2281653	-	SL1344_2165	mglC_3UTR	0.532963	0.799005	0.667034	0.504751	NA
3UTR	2400739	2400838	+	SL1344_2264	SL1344_2264_3UTR	0.532856	0.777517	0.685331	0.493135	NA
CDS	4672543	4673751	-	SL1344_4345	SL1344_4345	0.532724	0.763718	0.69754	0.485465	NA
5UTR	4862554	4862653	-	SL1344_4511	SL1344_4511_5UTR	0.532724	0.763718	0.69754	0.485465	NA
3UTR	507383	507460	+	SL1344_0444	lon_3UTR	0.531949	0.730168	0.72853	0.466289	0.923971
CDS	862351	863037	+	SL1344_0774	bioD	0.531732	0.82497	0.644547	0.519221	NA
CDS	1430672	1430884	+	SL1344_1322	SL1344_1322	0.531601	0.571173	0.930718	0.351999	0.887728
5UTR	4702314	4702399	-	SL1344_4367	SL1344_4367_5UTR	0.53158	0.818607	0.649372	0.516098	NA
CDS	366908	368158	+	SL1344_0318	proA	0.531534	0.390801	1.36011	0.173794	0.727498
3UTR	2935099	2935198	-	SL1344_2755	fljA_3UTR	0.531493	0.8266	0.642987	0.520232	NA
CDS	2412587	2413345	-	SL1344_2277	SL1344_2277	0.531401	0.432418	1.2289	0.219107	0.781203
CDS	1624299	1625192	+	SL1344_1512	SL1344_1512	0.530525	0.67399	0.787141	0.431199	0.909723
CDS	1212761	1213183	-	SL1344_1108	flgN	0.529793	0.308528	1.71716	0.0859493	0.550914
CDS	64862	66637	-	SL1344_0056	oadA2	0.528936	0.822711	0.642918	0.520277	NA
CDS	1914085	1915279	-	SL1344_1790	SL1344_1790	0.52855	0.824218	0.641274	0.521345	NA
CDS	3596717	3597190	-	SL1344_3371	smg	0.528438	0.289734	1.82387	0.0681711	0.486851
3UTR	3555670	3555769	-	SL1344_3340	tldD_3UTR	0.528043	0.826168	0.639147	0.522727	NA
sRNA	58792	58923	+	ncRNA0133	STnc30	0.527987	0.803724	0.656925	0.511229	NA
CDS	4636153	4637223	+	SL1344_4305	SL1344_4305	0.527973	0.813345	0.649138	0.516249	NA
5UTR	797179	797402	+	SL1344_0714	sdhC_5UTR	0.527404	0.432406	1.2197	0.22258	0.786226
CDS	2923005	2923880	+	SL1344_2744	SL1344_2744	0.527298	0.760474	0.693381	0.488071	NA
sRNA	2321040	2321137	-	ncRNA0249	STnc1540	0.527298	0.760474	0.693381	0.488071	NA
sRNA	4486745	4486825	+	ncRNA0207	STnc880	0.527294	0.828675	0.63631	0.524575	NA
3UTR	3284954	3285053	+	SL1344_3079	SL1344_3079_3UTR	0.526588	0.762912	0.690235	0.490046	NA
CDS	4224288	4224557	+	SL1344_3943	SL1344_3943	0.52619	0.448589	1.17299	0.240801	0.812158
5UTR	3490043	3490069	+	SL1344_3272	SL1344_3272_5UTR	0.526148	0.757727	0.694376	0.487446	NA
CDS	47844	48821	-	SL1344_P1_0054	parB	0.526011	0.459193	1.14551	0.251997	0.822663
CDS	3138730	3139275	-	SL1344_2947	syd	0.525988	0.496225	1.05998	0.289154	0.845379
CDS	4647226	4647531	+	SL1344_4317	sgaB	0.525613	0.72672	0.723268	0.469515	NA
5UTR	2658218	2658251	-	SL1344_2488	ndk_5UTR	0.525349	0.629789	0.834167	0.404187	0.902878
CDS	2319464	2319808	-	SL1344_2197	SL1344_2197	0.52506	0.541974	0.968791	0.33265	0.876227
CDS	3744818	3745888	-	SL1344_3520	ugpC	0.524286	0.49362	1.06212	0.288179	0.844769
5UTR	3072535	3072896	+	SL1344_2888	mutS_5UTR	0.524169	0.759995	0.689701	0.490382	0.93369
3UTR	986794	986893	+	SL1344_0890	SL1344_0890_3UTR	0.524006	0.754188	0.694795	0.487184	NA
3UTR	1294938	1294979	-	SL1344_1190	SL1344_1190_3UTR	0.523473	0.757178	0.691348	0.489347	NA
CDS	4797630	4797962	-	SL1344_4454	symE	0.523473	0.757178	0.691348	0.489347	NA
CDS	4622274	4624130	+	SL1344_4293	mutL	0.523319	0.374863	1.39603	0.162706	0.707859
3UTR	4490410	4490509	+	SL1344_4183	alr_3UTR	0.523299	0.776463	0.673953	0.500341	0.93369
CDS	4223122	4223637	-	SL1344_3941	mobB	0.522614	0.671129	0.778708	0.436152	0.911543
CDS	4618948	4620495	+	SL1344_4290	SL1344_4290	0.522488	0.478167	1.09269	0.274531	0.839699
3UTR	938942	939041	-	SL1344_0843	SL1344_0843_3UTR	0.522433	0.753859	0.693011	0.488302	NA
3UTR	1632884	1632983	+	SL1344_1518	SL1344_1518_3UTR	0.522433	0.753859	0.693011	0.488302	NA
CDS	1655215	1655811	-	SL1344_1538	tehB	0.521905	0.431232	1.21027	0.226177	0.790208
CDS	3811595	3812881	-	SL1344_3579	dctA	0.521516	0.320219	1.62862	0.103393	0.597536
CDS	2991566	2992132	-	SL1344_2805	SL1344_2805	0.521474	0.376048	1.38672	0.165526	0.716849
CDS	3488897	3489190	+	SL1344_3270	SL1344_3270	0.520633	0.482896	1.07815	0.280968	0.839699
CDS	62907	63197	-	SL1344_P2_0073	traK	0.520482	0.723102	0.71979	0.471654	NA
5UTR	4281392	4281491	+	SL1344_3998	rhaR_5UTR	0.520055	0.82186	0.632777	0.526879	NA
CDS	1910986	1911381	+	SL1344_1785	SL1344_1785	0.519403	0.749047	0.693419	0.488047	NA
5UTR	1983067	1983117	-	SL1344_1863	otsB_5UTR	0.519403	0.749047	0.693419	0.488047	NA
CDS	2874421	2876187	+	SL1344_2693	SL1344_2693	0.519403	0.749047	0.693419	0.488047	NA
5UTR	3860457	3860556	-	SL1344_3619	yafP_5UTR	0.519403	0.749047	0.693419	0.488047	NA
CDS	4271801	4272859	+	SL1344_3988	yiiG	0.519403	0.749047	0.693419	0.488047	NA
3UTR	4160759	4160858	+	SL1344_3888	rffM_3UTR	0.51886	0.811194	0.639625	0.522416	NA
CDS	2433701	2434201	-	SL1344_2294	nuoE	0.518851	0.366973	1.41387	0.157401	0.700481
CDS	665540	666157	-	SL1344_0592	SL1344_0592	0.518547	0.679967	0.762607	0.445698	0.912851
CDS	1326853	1327296	+	SL1344_1226	SL1344_1226	0.518513	0.456364	1.13618	0.25588	0.826902
5UTR	1896031	1896070	-	SL1344_1771	kdgR_5UTR	0.518309	0.827845	0.626094	0.531253	NA
3UTR	1049547	1049646	-	SL1344_0938	SL1344_0938_3UTR	0.518162	0.764749	0.677558	0.498052	NA
3UTR	1325488	1325545	-	SL1344_1225	gapA_3UTR	0.51799	0.802211	0.645703	0.518472	0.935196
CDS	3503949	3504524	+	SL1344_3289	SL1344_3289	0.517814	0.421981	1.2271	0.219783	0.781203
CDS	3889288	3890826	-	SL1344_3645	aldB	0.517559	0.388504	1.33218	0.1828	0.733755
5UTR	2061305	2061523	-	SL1344_1952	SL1344_1952_5UTR	0.517427	0.810186	0.638651	0.52305	NA
5UTR	1764284	1764536	-	SL1344_1644	acnA_5UTR	0.517298	0.757342	0.683044	0.494579	0.93369
CDS	3785265	3787307	-	SL1344_3559	prlC	0.516639	0.38167	1.35363	0.175855	0.730751
CDS	2193982	2195199	-	SL1344_2090	wcaC	0.51654	0.831017	0.621575	0.534221	NA
CDS	2661	2942	+	SL1344_P2_0004	yacB	0.516097	0.692234	0.745553	0.455938	0.917406
CDS	556452	557279	-	SL1344_0490	SL1344_0490	0.515336	0.828484	0.622024	0.533926	NA
5UTR	1832739	1832876	+	SL1344_1706	hemM_5UTR	0.514957	0.712011	0.723242	0.469531	0.925222
CDS	4034674	4035231	-	SL1344_3780	ccmG1	0.514743	0.571434	0.900792	0.367699	0.890102
5UTR	1269538	1269558	+	SL1344_1164	pepT_5UTR	0.51454	0.8223	0.625733	0.53149	NA
CDS	948845	949978	+	SL1344_0855	potG	0.514326	0.762935	0.674141	0.500222	0.93369
CDS	1525377	1526525	-	SL1344_1421	SL1344_1421	0.513769	0.71694	0.716614	0.473612	0.926072
CDS	3490070	3491503	+	SL1344_3272	SL1344_3272	0.51366	0.352946	1.45535	0.145573	0.678481
CDS	26625	27290	+	SL1344_P2_0038	psiA	0.513637	0.794575	0.646429	0.518001	NA
CDS	4897	5166	-	SL1344_P2_0008	yaeB	0.51335	0.814299	0.63042	0.52842	NA
CDS	703836	704153	-	SL1344_0630	SL1344_0630	0.513068	0.425545	1.20567	0.227944	0.793904
CDS	1861169	1862695	+	SL1344_1732	SL1344_1732	0.51273	0.500353	1.02474	0.305488	0.865289
CDS	573174	574268	-	SL1344_0506	ybbB	0.511976	0.41474	1.23445	0.217036	0.780806
CDS	742328	743482	-	SL1344_0665	nagA	0.511848	0.459258	1.11451	0.26506	0.830792
sRNA	1363927	1363997	-	ncRNA0370	STnc4210	0.511782	0.698708	0.732468	0.463883	0.922207
CDS	1796461	1798092	-	SL1344_1677	oppA	0.511589	0.387912	1.31883	0.187226	0.740297
5UTR	1851877	1851922	+	SL1344_1724	treA_5UTR	0.511301	0.8087	0.63225	0.527223	NA
CDS	385057	385821	+	SL1344_0336	SL1344_0336	0.511058	0.62265	0.820779	0.411772	0.902878
3UTR	3619725	3619783	-	SL1344_3412	tuf_3UTR	0.510567	0.512426	0.99637	0.31907	0.870939
CDS	27	842	-	SL1344_P3_0001	sulII	0.51027	0.259066	1.96965	0.0488783	0.404928
5UTR	3886952	3887051	-	SL1344_3643	SL1344_3643_5UTR	0.509867	0.743928	0.685371	0.49311	NA
3UTR	2141634	2141733	+	SL1344_2043	sopA_3UTR	0.509644	0.829681	0.614265	0.53904	NA
CDS	2869415	2869843	-	SL1344_2684	SL1344_2684	0.509551	0.740152	0.688441	0.491175	NA
CDS	4849469	4850089	-	SL1344_4500	stjC	0.509551	0.740152	0.688441	0.491175	NA
sRNA	1047890	1048059	+	ncRNA0316	STnc3350	0.509551	0.740152	0.688441	0.491175	NA
CDS	3055961	3056221	-	SL1344_2868	spaQ	0.509315	0.305413	1.66763	0.09539	0.578856
3UTR	2276729	2276828	+	SL1344_2159	yohK_3UTR	0.508828	0.748885	0.679448	0.496854	NA
CDS	1660058	1661371	+	SL1344_1544	SL1344_1544	0.508759	0.676147	0.752439	0.451787	0.914394
CDS	4020011	4020799	+	SL1344_3765	SL1344_3765	0.508463	0.813127	0.625318	0.531762	NA
5UTR	1350200	1350471	+	SL1344_1249	celC_5UTR	0.508421	0.823368	0.61749	0.536912	NA
3UTR	3165636	3165735	+	SL1344_2970	argA_3UTR	0.507588	0.752574	0.674468	0.500014	NA
5UTR	3454002	3454031	+	SL1344_3237	SL1344_3237_5UTR	0.507018	0.73952	0.685604	0.492963	NA
3UTR	4549044	4549143	-	SL1344_4223	SL1344_4223_3UTR	0.507018	0.73952	0.685604	0.492963	NA
sRNA	74891	75015	-	ncRNA0308	STnc3230	0.507018	0.73952	0.685604	0.492963	NA
CDS	1932811	1933101	-	SL1344_1816	SL1344_1816	0.506988	0.519595	0.975737	0.329195	0.875837
5UTR	2973642	2973741	-	SL1344_2787	SL1344_2787_5UTR	0.506071	0.743048	0.681074	0.495824	NA
5UTR	2968435	2968481	-	SL1344_2780	SL1344_2780_5UTR	0.505835	0.829484	0.609819	0.541982	NA
CDS	3449603	3450976	+	SL1344_3233	gatC	0.50569	0.791948	0.638539	0.523123	NA
CDS	1890275	1891084	-	SL1344_1764	rrmA	0.505584	0.666822	0.7582	0.448332	0.913593
5UTR	715951	715975	+	SL1344_0641	SL1344_0641_5UTR	0.505543	0.770694	0.655958	0.511851	0.935061
CDS	52872	53810	+	SL1344_0046	ribF	0.505354	0.399993	1.26341	0.206444	0.760907
CDS	3628482	3628682	-	SL1344_3423	SL1344_3423	0.505012	0.76542	0.659784	0.509392	0.935061
3UTR	3280549	3280648	-	SL1344_3074	pilT_3UTR	0.504824	0.745638	0.677037	0.498383	NA
CDS	716488	717483	-	SL1344_0642	SL1344_0642	0.504824	0.820899	0.614964	0.538578	NA
CDS	1398221	1399440	-	SL1344_1294	SL1344_1294	0.504624	0.733155	0.688292	0.491269	NA
CDS	2897350	2897577	+	SL1344_2720	SL1344_2720	0.504624	0.733155	0.688292	0.491269	NA
sRNA	1798672	1798838	+	ncRNA0329	STnc3580	0.504624	0.733155	0.688292	0.491269	NA
5UTR	4360863	4360962	-	SL1344_4070	argE_5UTR	0.504229	0.825787	0.610604	0.541461	NA
3UTR	4656838	4656937	+	SL1344_4331	cycA_3UTR	0.504229	0.825787	0.610604	0.541461	NA
CDS	1979284	1979634	-	SL1344_1860	flhD	0.504208	0.308649	1.6336	0.102344	0.597116
CDS	2408405	2408662	+	SL1344_2271	SL1344_2271	0.503595	0.617305	0.815797	0.414616	0.902878
CDS	4635455	4636153	+	SL1344_4304	SL1344_4304	0.502906	0.826839	0.608228	0.543036	NA
CDS	3795854	3796573	-	SL1344_3567	SL1344_3567	0.502706	0.775094	0.648574	0.516613	0.935196
CDS	4602415	4602948	-	SL1344_4276	blc	0.50216	0.66539	0.754686	0.450438	0.913725
CDS	466047	466394	+	SL1344_0406	SL1344_0406	0.501529	0.52723	0.951252	0.341476	0.882565
5UTR	3290367	3290467	+	SL1344_3086	SL1344_3086_5UTR	0.501289	0.754131	0.664724	0.506227	0.934237
CDS	3729950	3731056	-	SL1344_3506	asd	0.50077	0.317882	1.57533	0.11518	0.614451
5UTR	3488865	3488896	+	SL1344_3270	SL1344_3270_5UTR	0.500767	0.819262	0.611242	0.54104	NA
CDS	268924	269520	+	SL1344_0231	rnhB	0.500678	0.432464	1.15773	0.246974	0.819997
CDS	882942	883937	-	SL1344_0794	SL1344_0794	0.49949	0.466821	1.06998	0.284627	0.840534
CDS	587415	588200	-	SL1344_0519	SL1344_0519	0.4991	0.635679	0.785144	0.432369	0.910248
CDS	3964078	3965787	+	SL1344_3714	yicH	0.49887	0.377732	1.3207	0.186602	0.739639
5UTR	1766235	1766328	-	SL1344_1645	cysB_5UTR	0.498204	0.788237	0.632049	0.527355	NA
CDS	2409034	2409291	-	SL1344_2273	pmrD	0.497671	0.461871	1.07751	0.281252	0.839699
CDS	1978703	1979281	-	SL1344_1859	flhC	0.497649	0.271795	1.83097	0.067105	0.482672
sRNA	2368367	2368466	+	ncRNA0498	RUF_107c.112	0.497445	0.826151	0.602124	0.547091	NA
CDS	72936	73496	-	SL1344_P2_0087	pilT	0.497127	0.79194	0.627733	0.530179	NA
CDS	3305580	3306137	-	SL1344_3099	SL1344_3099	0.496814	0.829574	0.598878	0.549254	NA
CDS	4710040	4711953	+	SL1344_4378	SL1344_4378	0.496476	0.533801	0.930078	0.352331	0.888064
CDS	4599122	4600150	-	SL1344_4270	SL1344_4270	0.496354	0.452138	1.09779	0.272295	0.839074
3UTR	941870	941969	-	SL1344_0846	SL1344_0846_3UTR	0.496348	0.794208	0.62496	0.531997	0.938627
CDS	2029450	2030361	-	SL1344_1917	SL1344_1917	0.495851	0.592444	0.836958	0.402616	0.902878
CDS	1725658	1726527	-	SL1344_1606	SL1344_1606	0.495179	0.738122	0.670864	0.502307	0.93369
CDS	1737717	1737935	-	SL1344_1617	pspD	0.495093	0.825113	0.600031	0.548486	NA
CDS	2018869	2019312	+	SL1344_1902	fliJ	0.495015	0.414549	1.1941	0.232437	0.798833
3UTR	1986720	1986819	+	SL1344_1867	SL1344_1867_3UTR	0.494943	0.829619	0.59659	0.550781	NA
CDS	362157	362615	+	SL1344_0313	gpt	0.494871	0.575485	0.859921	0.389833	0.902878
3UTR	2368361	2368460	+	SL1344_2239	rcsB_3UTR	0.494092	0.825705	0.598388	0.549581	NA
sRNA	2310819	2311125	-	ncRNA0465	StyR-277	0.494088	0.767196	0.644017	0.519564	0.935196
CDS	4475990	4476487	+	SL1344_4170	ubiC	0.49401	0.525857	0.939438	0.347506	0.883229
CDS	195979	196326	-	SL1344_0168	SL1344_0168	0.493856	0.52252	0.945143	0.344586	0.88262
sRNA	4354659	4354777	-	ncRNA0524	RUF_107c.56	0.493652	0.817989	0.603495	0.54618	NA
5UTR	1711201	1711226	+	SL1344_1591	fnr_5UTR	0.493083	0.718778	0.686002	0.492712	0.93369
5UTR	3053972	3054030	-	SL1344_2865	spaT_5UTR	0.491485	0.384603	1.2779	0.201284	0.751127
CDS	2046527	2047585	-	SL1344_1936	SL1344_1936	0.491451	0.730997	0.672302	0.501392	0.93369
CDS	2531263	2532519	-	SL1344_2384	xapB	0.491423	0.794379	0.618625	0.536163	NA
CDS	3835747	3837303	-	SL1344_3596	dppA	0.49136	0.367053	1.33866	0.180681	0.733755
CDS	2346149	2346706	-	SL1344_2223A	ccmG2	0.490947	0.581499	0.844279	0.398514	0.902878
CDS	609744	610376	-	SL1344_0542	fimZ	0.490774	0.825049	0.594841	0.55195	NA
5UTR	533101	533567	-	SL1344_0469	acrA_5UTR	0.490107	0.422775	1.15926	0.24635	0.819764
5UTR	1431940	1432000	-	SL1344_1323	SL1344_1323_5UTR	0.489103	0.823227	0.594129	0.552426	NA
CDS	3570523	3571122	+	SL1344_3351	SL1344_3351	0.489043	0.588333	0.831235	0.405841	0.902878
CDS	78539	80221	-	SL1344_P2_0093	pilN	0.48901	0.651349	0.750765	0.452794	0.914779
5UTR	2344341	2344417	+	SL1344_2222	narP_5UTR	0.488935	0.793002	0.616562	0.537524	NA
CDS	3979512	3980300	-	SL1344_3725	marT	0.488728	0.774762	0.63081	0.528164	0.938627
CDS	1475438	1476334	-	SL1344_1374	SL1344_1374	0.488661	0.707365	0.690818	0.48968	0.93369
CDS	3534962	3536086	-	SL1344_3318	SL1344_3318	0.487867	0.402974	1.21066	0.226024	0.790208
3UTR	622086	622185	-	SL1344_0555	SL1344_0555_3UTR	0.487646	0.823388	0.592244	0.553687	NA
CDS	2714296	2715189	-	SL1344_2533	SL1344_2533	0.487331	0.539319	0.903605	0.366205	0.890102
CDS	13595	14734	+	SL1344_0013	dnaJ	0.486858	0.449878	1.0822	0.279163	0.839699
CDS	3724134	3725429	-	SL1344_3503	glgC	0.486726	0.383166	1.27028	0.203986	0.755086
5UTR	1652454	1652484	-	SL1344_1534	SL1344_1534_5UTR	0.486409	0.822841	0.591134	0.554431	NA
CDS	1132772	1133647	-	SL1344_1027	pipB	0.485843	0.4939	0.983687	0.325269	0.872803
CDS	3384745	3387588	-	SL1344_3174	glnE	0.485821	0.348326	1.39473	0.163097	0.707859
CDS	57796	58746	+	SL1344_0050	lytB	0.485672	0.323217	1.50262	0.132936	0.656475
5UTR	1926218	1926357	-	SL1344_1807	SL1344_1807_5UTR	0.485191	0.70765	0.685637	0.492942	0.93369
5UTR	677289	677325	-	SL1344_0602	SL1344_0602_5UTR	0.484962	0.824173	0.588423	0.556248	NA
3UTR	2358270	2358369	+	SL1344_2232	eco_3UTR	0.484893	0.765758	0.63322	0.52659	0.938627
3UTR	3791217	3791316	-	SL1344_3563	SL1344_3563_3UTR	0.484861	0.821522	0.590198	0.555058	NA
CDS	917362	919233	+	SL1344_0824	SL1344_0824	0.484267	0.41236	1.17438	0.240242	0.812158
CDS	3760068	3761543	-	SL1344_3536	ftsY	0.483895	0.363553	1.33101	0.183185	0.733755
CDS	3341439	3341588	-	SL1344_3134	SL1344_3134	0.483652	0.829253	0.583238	0.559733	NA
sRNA	2672472	2672567	-	ncRNA0279	STnc2070	0.483542	0.664226	0.727978	0.466627	0.923971
3UTR	3364542	3364641	+	SL1344_3154	SL1344_3154_3UTR	0.483421	0.791247	0.610961	0.541226	NA
CDS	3932121	3932930	-	SL1344_3681	rfaZ	0.483415	0.50406	0.959042	0.337538	0.881075
CDS	3805739	3807799	-	SL1344_3575	SL1344_3575	0.483332	0.403829	1.19687	0.231356	0.798637
CDS	4118819	4120242	-	SL1344_3854	SL1344_3854	0.482893	0.630509	0.765878	0.443749	0.912851
CDS	4642780	4643529	+	SL1344_4313	SL1344_4313	0.482545	0.703128	0.686283	0.492534	0.93369
sRNA	2539669	2539837	-	ncRNA0103	zipA-leader	0.482335	0.560379	0.860731	0.389386	0.902878
CDS	1131870	1132550	-	SL1344_1026	pipA	0.482295	0.533271	0.904409	0.365779	0.890102
5UTR	3856737	3856789	-	SL1344_3613	SL1344_3613_5UTR	0.481884	0.830056	0.580544	0.561548	NA
CDS	1196932	1197306	-	SL1344_1090	msyB	0.481727	0.655072	0.73538	0.462108	0.921541
5UTR	1231413	1231414	+	SL1344_1127	SL1344_1127_5UTR	0.48155	0.790877	0.608881	0.542603	NA
CDS	3625354	3626088	-	SL1344_3419	SL1344_3419	0.481453	0.40246	1.19628	0.231589	0.798637
CDS	2177743	2179146	-	SL1344_2076	wcaM	0.481312	0.821529	0.585873	0.557961	NA
sRNA	1290168	1290467	+	ncRNA0379	SLnc0014	0.481266	0.299753	1.60554	0.108374	0.602243
CDS	3942445	3943254	-	SL1344_3692	mutM	0.48103	0.822239	0.585025	0.558531	NA
3UTR	1130074	1130173	-	SL1344_1024	SL1344_1024_3UTR	0.481006	0.781157	0.615761	0.538053	NA
sRNA	2705381	2705564	-	ncRNA0017	GlmY	0.480549	0.372117	1.29139	0.196567	0.746411
CDS	4486835	4487818	-	SL1344_4181	qor	0.48011	0.564904	0.849896	0.395383	0.902878
CDS	4356691	4359342	-	SL1344_4069	ppc	0.479748	0.287452	1.66897	0.0951237	0.578099
CDS	711405	711695	+	SL1344_0637	SL1344_0637	0.479655	0.820315	0.584721	0.558736	NA
3UTR	3798461	3798560	-	SL1344_3569	SL1344_3569_3UTR	0.478958	0.815137	0.58758	0.556815	NA
5UTR	618356	618455	+	SL1344_0550A	cusA_5UTR	0.478235	0.817331	0.585118	0.558468	NA
sRNA	2003194	2003351	-	ncRNA0411	StyR-24d	0.478202	0.82925	0.576669	0.564163	NA
3UTR	2501419	2501476	+	SL1344_2360	fadL_3UTR	0.477761	0.823848	0.579914	0.561973	NA
5UTR	4837462	4837492	+	SL1344_4490	SL1344_4490_5UTR	0.477737	0.673247	0.709602	0.477951	NA
5UTR	2726289	2726379	-	SL1344_2545	lepA_5UTR	0.4777	0.822686	0.580658	0.561471	NA
3UTR	1252593	1252692	-	SL1344_1150	SL1344_1150_3UTR	0.477277	0.809194	0.589818	0.555313	NA
5UTR	3499569	3499705	-	SL1344_3283	SL1344_3283_5UTR	0.477243	0.769021	0.620585	0.534873	NA
CDS	4391344	4395567	+	SL1344_4093	rpoC	0.476628	0.216136	2.20523	0.0274382	0.298385
5UTR	1656812	1656948	-	SL1344_1539	tehA_5UTR	0.476396	0.670725	0.710271	0.477536	NA
3UTR	1925491	1925803	+	SL1344_1806	SL1344_1806_3UTR	0.476264	0.795768	0.598496	0.549509	NA
sRNA	514486	514580	+	ncRNA0211	STnc930	0.47564	0.829358	0.573504	0.566304	NA
CDS	1560423	1560782	+	SL1344_1456	SL1344_1456	0.475557	0.828863	0.573746	0.566139	NA
CDS	2612653	2614719	+	SL1344_2464	ppk	0.475442	0.366762	1.29632	0.194865	0.746411
CDS	4620945	4622264	+	SL1344_4292	amiB	0.475347	0.370044	1.28457	0.198943	0.748776
CDS	4451823	4454177	-	SL1344_4146	SL1344_4146	0.474386	0.739869	0.641176	0.521409	0.935579
CDS	3532871	3533623	-	SL1344_3315	SL1344_3315	0.473458	0.619511	0.764245	0.444721	0.912851
CDS	468186	468725	-	SL1344_0408	yajI	0.473375	0.779222	0.607498	0.543521	NA
CDS	1743130	1744020	+	SL1344_1624	sapC	0.47336	0.501002	0.944827	0.344747	0.88262
CDS	975148	976266	+	SL1344_0880	ybjY	0.473342	0.343692	1.37723	0.168442	0.718292
CDS	4200203	4201843	+	SL1344_3926	aarF	0.472341	0.349517	1.35141	0.176563	0.730751
3UTR	3287364	3287418	-	SL1344_3082	SL1344_3082_3UTR	0.471781	0.82166	0.57418	0.565846	NA
CDS	265401	266426	+	SL1344_0227	lpxD	0.471382	0.255548	1.8446	0.0650964	0.475639
CDS	1160022	1161263	+	SL1344_1056	agp	0.471259	0.460172	1.02409	0.305791	0.865289
3UTR	2786259	2786318	-	SL1344_2610	SL1344_2610_3UTR	0.470949	0.674503	0.698216	0.485042	0.930755
sRNA	2240284	2240365	-	ncRNA0195	STnc740	0.47029	0.828658	0.567532	0.570353	NA
CDS	428341	429471	-	SL1344_0370	ampH	0.470202	0.69816	0.673487	0.500638	0.93369
5UTR	4198808	4198835	+	SL1344_3924	ubiE_5UTR	0.469744	0.706573	0.66482	0.506165	0.934237
CDS	3343025	3343684	+	SL1344_3136	yghB	0.469515	0.408075	1.15056	0.249913	0.820407
sRNA	1937123	1937193	-	ncRNA0143	STnc200	0.469176	0.819134	0.572771	0.5668	NA
CDS	1908047	1908238	+	SL1344_1781	SL1344_1781	0.468324	0.805159	0.581654	0.5608	NA
CDS	2245622	2245903	-	SL1344_2130	SL1344_2130	0.467866	0.824218	0.567648	0.570274	NA
5UTR	3367995	3368127	-	SL1344_3157	icc_5UTR	0.467865	0.588498	0.795016	0.426604	0.905673
CDS	1544840	1545526	-	SL1344_1440	SL1344_1440	0.467362	0.622308	0.751015	0.452644	0.914779
CDS	2970901	2971350	+	SL1344_2784	SL1344_2784	0.467137	0.428924	1.08909	0.276113	0.839699
sRNA	932197	932336	+	ncRNA0266	STnc1710	0.467029	0.517398	0.90265	0.366712	0.890102
CDS	4115898	4116788	+	SL1344_3851	rbsB	0.466844	0.360707	1.29425	0.19558	0.746411
3UTR	780525	780624	+	SL1344_0695	SL1344_0695_3UTR	0.466625	0.785572	0.593994	0.552516	NA
CDS	131079	132170	-	SL1344_0112	leuB	0.466486	0.719568	0.648287	0.5168	0.935196
3UTR	3587264	3587363	+	SL1344_3365	yhdV_3UTR	0.466456	0.806904	0.578081	0.563209	NA
CDS	1333510	1335459	+	SL1344_1233	topB	0.466351	0.324013	1.4393	0.150065	0.690644
CDS	3093306	3094016	-	SL1344_2909	ispD	0.46629	0.471165	0.989654	0.322343	0.870939
CDS	3264067	3265083	-	SL1344_3058	SL1344_3058	0.466093	0.824819	0.565085	0.572016	NA
CDS	2545034	2545273	-	SL1344_2397	SL1344_2397	0.465774	0.829582	0.561456	0.574487	NA
3UTR	4577660	4577759	-	SL1344_4246	SL1344_4246_3UTR	0.465696	0.671046	0.693985	0.487691	NA
CDS	874226	874834	+	SL1344_0785	SL1344_0785	0.464984	0.671704	0.692246	0.488783	NA
3UTR	3094437	3094536	-	SL1344_2911	SL1344_2911_3UTR	0.464984	0.671704	0.692246	0.488783	NA
3UTR	3110128	3110200	-	SL1344_2925	cysH_3UTR	0.464984	0.671704	0.692246	0.488783	NA
3UTR	4570286	4570468	-	SL1344_4240	dcuR_3UTR	0.464984	0.671704	0.692246	0.488783	NA
CDS	1812350	1813027	-	SL1344_1689	narI	0.464968	0.828175	0.561437	0.5745	NA
CDS	1122756	1124810	+	SL1344_1015	helD	0.462991	0.407177	1.13708	0.255506	0.826565
sRNA	2026216	2026303	-	ncRNA0011	DsrA	0.462845	0.6588	0.702557	0.482332	0.929973
CDS	4723095	4723541	-	SL1344_4388	SL1344_4388	0.4626	0.558768	0.827892	0.407731	0.902878
3UTR	1284061	1284160	+	SL1344_1177	SL1344_1177_3UTR	0.46259	0.656775	0.704335	0.481224	0.928652
5UTR	993819	993907	+	SL1344_0898	ftsK_5UTR	0.462374	0.487113	0.949212	0.342513	0.882565
CDS	2002315	2003034	-	SL1344_1885	fliA	0.462012	0.215013	2.14877	0.0316528	0.320931
CDS	4422130	4423059	+	SL1344_4117	metA	0.461032	0.740866	0.622287	0.533753	0.938627
5UTR	3779788	3779940	+	SL1344_3554	pitA_5UTR	0.460301	0.671064	0.685928	0.492759	0.93369
CDS	1987502	1987741	-	SL1344_1869	SL1344_1869	0.460199	0.829702	0.554656	0.57913	NA
sRNA	1282503	1282686	-	ncRNA0140	STnc150	0.459384	0.765842	0.599842	0.548612	0.94227
CDS	2824931	2825620	+	SL1344_2644	SL1344_2644	0.459333	0.434036	1.05828	0.289926	0.845523
CDS	4468944	4470488	-	SL1344_4164	malF	0.459258	0.545557	0.841814	0.399892	0.902878
CDS	4072689	4073651	+	SL1344_3812	SL1344_3812	0.45834	0.50239	0.912321	0.3616	0.889894
CDS	2072244	2072939	+	SL1344_1967	SL1344_1967	0.45807	0.331797	1.38058	0.167409	0.717945
CDS	1574173	1575198	-	SL1344_1471	SL1344_1471	0.457878	0.736786	0.621453	0.534302	0.938627
5UTR	2387680	2387757	-	SL1344_2252	glpT_5UTR	0.457861	0.433904	1.05521	0.291328	0.846762
3UTR	4201844	4201943	+	SL1344_3926	aarF_3UTR	0.457686	0.774224	0.591154	0.554417	NA
5UTR	3181156	3181234	-	SL1344_2980	lgt_5UTR	0.456976	0.816637	0.559582	0.575764	NA
CDS	2801	3730	+	SL1344_0003	thrB	0.456853	0.506597	0.901808	0.367159	0.890102
CDS	3507688	3508179	+	SL1344_3294	ptsN	0.45682	0.38855	1.1757	0.239713	0.811547
3UTR	487795	487894	+	SL1344_0429	SL1344_0429_3UTR	0.456705	0.801585	0.569752	0.568846	NA
5UTR	4027701	4027737	-	SL1344_3771	SL1344_3771_5UTR	0.456331	0.795369	0.573735	0.566147	NA
CDS	4173804	4174631	+	SL1344_3901	dapF	0.456167	0.350683	1.3008	0.193328	0.746411
CDS	302143	302865	+	SL1344_0257	SL1344_0257	0.456108	0.742285	0.614465	0.538908	0.938846
5UTR	3091046	3091494	-	SL1344_2905	pcm_5UTR	0.456095	0.517567	0.881229	0.378194	0.899114
sRNA	545301	545385	-	ncRNA0510	RUF_107c.26	0.455651	0.81274	0.560636	0.575045	NA
5UTR	1894417	1894435	-	SL1344_1768	SL1344_1768_5UTR	0.455578	0.516819	0.881505	0.378045	0.899114
5UTR	3288515	3288770	-	SL1344_3083	SL1344_3083_5UTR	0.455473	0.588848	0.773498	0.439227	0.912851
5UTR	992734	992761	-	SL1344_0896	trxB_5UTR	0.455268	0.829337	0.548954	0.583037	NA
3UTR	1672632	1672731	-	SL1344_1556	trg_3UTR	0.455262	0.639746	0.711628	0.476695	0.927365
CDS	4428082	4428516	-	SL1344_4121	SL1344_4121	0.454624	0.680986	0.667597	0.504391	0.93369
CDS	1583692	1583940	-	SL1344_1480	SL1344_1480	0.454564	0.692548	0.656364	0.51159	0.935061
CDS	4016935	4017225	-	SL1344_3761	ilvN	0.454323	0.734044	0.618932	0.535961	0.938846
CDS	1214809	1215213	+	SL1344_1112	flgC	0.45338	0.403022	1.12495	0.26061	0.827743
CDS	978884	979204	+	SL1344_0883	SL1344_0883	0.453375	0.415565	1.09098	0.27528	0.839699
CDS	3505827	3507260	+	SL1344_3292	rpoN	0.453175	0.280982	1.61283	0.106782	0.598033
5UTR	2374064	2374100	-	SL1344_2241	gyrA_5UTR	0.452752	0.704472	0.642683	0.52043	0.935196
CDS	2165334	2166335	-	SL1344_2064	rfbV	0.4526	0.549129	0.824213	0.409819	0.902878
CDS	3624968	3625354	-	SL1344_3418	SL1344_3418	0.450881	0.503396	0.895679	0.370424	0.892006
5UTR	848123	848434	+	SL1344_0762	SL1344_0762_5UTR	0.450801	0.814397	0.553539	0.579894	NA
CDS	4441733	4443478	-	SL1344_4135	SL1344_4135	0.450659	0.778179	0.57912	0.562508	NA
CDS	3417093	3417461	+	SL1344_3201	SL1344_3201	0.450224	0.353055	1.27522	0.20223	0.75169
CDS	2623795	2625144	+	SL1344_2473	xseA	0.450068	0.360872	1.24717	0.212336	0.775583
CDS	4224634	4225620	+	SL1344_3944	SL1344_3944	0.449668	0.326801	1.37597	0.168831	0.718292
CDS	2618927	2619118	+	SL1344_2468	SL1344_2468	0.449225	0.565108	0.794936	0.426651	0.905673
5UTR	1586496	1586595	-	SL1344_1483	SL1344_1483_5UTR	0.448987	0.696656	0.644488	0.519259	NA
CDS	1433019	1433657	-	SL1344_1325	ssrB	0.448963	0.652201	0.688381	0.491213	0.93369
CDS	2275638	2276036	+	SL1344_2158	yohJ	0.448744	0.695053	0.645625	0.518522	0.935196
5UTR	3261160	3261240	-	SL1344_3054	speB_5UTR	0.448324	0.828699	0.540997	0.58851	NA
3UTR	560361	560460	-	SL1344_0493	SL1344_0493_3UTR	0.446564	0.766299	0.582754	0.560059	NA
3UTR	198116	198215	-	SL1344_0170	gcd_3UTR	0.446445	0.696349	0.641122	0.521443	NA
CDS	4117855	4118853	+	SL1344_3853	rbsR	0.446231	0.447524	0.997111	0.318711	0.870939
5UTR	978818	978883	+	SL1344_0883	SL1344_0883_5UTR	0.445957	0.375067	1.18901	0.234437	0.800572
sRNA	350914	351100	-	ncRNA0217	STnc1040	0.445867	0.830342	0.536968	0.59129	NA
5UTR	3627172	3627445	-	SL1344_3420	fkpA_5UTR	0.445838	0.484823	0.919588	0.357788	0.888814
CDS	4690940	4691773	+	SL1344_4359	SL1344_4359	0.445329	0.775558	0.574204	0.56583	NA
sRNA	3243669	3243814	+	ncRNA0075	SibC	0.445323	0.355432	1.25291	0.21024	0.771224
5UTR	2783298	2783315	+	SL1344_2607	srmB_5UTR	0.445288	0.811669	0.548607	0.583275	NA
5UTR	4366974	4367016	+	SL1344_4076	yijC_5UTR	0.445086	0.78384	0.567828	0.570152	NA
CDS	712934	713887	+	SL1344_0639	SL1344_0639	0.444733	0.549533	0.809293	0.418347	0.902878
3UTR	1925803	1925863	-	SL1344_1807	SL1344_1807_3UTR	0.444545	0.825072	0.538796	0.590028	NA
CDS	2402829	2403812	+	SL1344_2267	pmrF	0.44444	0.302784	1.46785	0.142146	0.674288
5UTR	822987	823027	+	SL1344_0737	aroG_5UTR	0.443908	0.810973	0.547377	0.58412	NA
5UTR	3945850	3946035	+	SL1344_3697	dut_5UTR	0.442933	0.644092	0.687686	0.49165	0.93369
CDS	4450661	4450870	-	SL1344_4144	SL1344_4144	0.44293	0.699473	0.633234	0.526581	NA
CDS	4688489	4689499	+	SL1344_4357	iolG	0.442914	0.810658	0.546363	0.584816	NA
CDS	7851	8654	-	SL1344_P3_0014	aph%283%27%27%29-Ib	0.442538	0.220417	2.00773	0.0446725	0.382578
CDS	1327338	1327616	+	SL1344_1227	SL1344_1227	0.442307	0.620898	0.712367	0.476237	0.927365
3UTR	4737449	4737595	-	SL1344_4405	valS_3UTR	0.442168	0.789606	0.559985	0.57549	0.951392
CDS	67693	67956	-	SL1344_P1_0071	SL1344_P1_0071	0.441452	0.82646	0.534149	0.593239	NA
CDS	3678085	3679704	+	SL1344_3467	pckA	0.441095	0.233137	1.892	0.0584908	0.446304
CDS	92687	93130	-	SL1344_P1_0103	SL1344_P1_0103	0.44089	0.627376	0.702753	0.48221	0.929973
CDS	3348632	3349087	+	SL1344_3141	SL1344_3141	0.440657	0.563758	0.781643	0.434425	0.910311
CDS	2146146	2146970	-	SL1344_2047	SL1344_2047	0.439877	0.432712	1.01656	0.309363	0.867685
CDS	1021561	1022244	+	SL1344_0917	cmk	0.439676	0.447295	0.982965	0.325625	0.872814
5UTR	2950920	2950948	+	SL1344_2764	virK_5UTR	0.439025	0.525664	0.835182	0.403615	0.902878
CDS	3834571	3835590	-	SL1344_3595	dppB	0.438564	0.613185	0.715223	0.474471	0.926072
CDS	147403	148719	+	SL1344_0126	murD	0.438541	0.278433	1.57504	0.115248	0.614451
CDS	3140305	3141669	+	SL1344_2949	SL1344_2949	0.438215	0.311846	1.40523	0.159954	0.701582
CDS	1272877	1273998	-	SL1344_1167	SL1344_1167	0.437733	0.312489	1.4008	0.161275	0.704046
5UTR	4110558	4110772	-	SL1344_3846	SL1344_3846_5UTR	0.437471	0.809108	0.540683	0.588726	NA
CDS	4041499	4042131	-	SL1344_3787	torD	0.437461	0.816566	0.535733	0.592143	NA
CDS	1674526	1675644	-	SL1344_1557	adhC	0.436962	0.450188	0.970622	0.331737	0.876227
5UTR	1408741	1408824	-	SL1344_1302	SL1344_1302_5UTR	0.436654	0.697426	0.626093	0.531254	NA
3UTR	2393465	2393564	+	SL1344_2256	SL1344_2256_3UTR	0.436654	0.697426	0.626093	0.531254	NA
3UTR	4301591	4301690	+	SL1344_4019	cdh_3UTR	0.436654	0.697426	0.626093	0.531254	NA
CDS	4562489	4563421	-	SL1344_4234	melR	0.436331	0.517601	0.842986	0.399236	0.902878
sRNA	2672651	2672945	+	ncRNA0067	RyfA	0.436089	0.507598	0.859122	0.390273	0.902878
5UTR	4146298	4146380	+	SL1344_3875	trxA_5UTR	0.436022	0.602274	0.72396	0.469091	0.924761
CDS	2069149	2069967	-	SL1344_1964	SL1344_1964	0.435905	0.821749	0.53046	0.595793	NA
CDS	74020	74841	+	SL1344_0065	dapB	0.435792	0.605435	0.7198	0.471648	0.925729
CDS	4617810	4618949	-	SL1344_4289	yjeS	0.434378	0.54492	0.797139	0.42537	0.905577
5UTR	3894012	3894407	-	SL1344_3647	selB_5UTR	0.434001	0.692119	0.627062	0.530618	0.938627
5UTR	4105921	4105942	-	SL1344_3842	mioC_5UTR	0.433626	0.807372	0.537084	0.59121	NA
CDS	3439374	3440945	+	SL1344_3223	garD	0.43347	0.597916	0.724969	0.468471	0.924482
CDS	135901	137562	+	SL1344_0116	ilvI	0.433453	0.541206	0.800902	0.423189	0.904336
CDS	266532	266987	+	SL1344_0228	fabZ	0.43336	0.294538	1.47132	0.141204	0.674288
sRNA	3488778	3489090	-	ncRNA0518	RUF_247c	0.433302	0.490615	0.883182	0.377138	0.899114
3UTR	3099158	3099257	+	SL1344_2915	iap_3UTR	0.433301	0.754868	0.574009	0.565962	NA
CDS	1380426	1381868	+	SL1344_1279	SL1344_1279	0.433276	0.532804	0.813199	0.416104	0.902878
CDS	3673903	3674571	+	SL1344_3463	yrfG	0.432951	0.553588	0.782081	0.434167	0.910311
5UTR	2696182	2696252	+	SL1344_2520	cadB_5UTR	0.432337	0.699558	0.618015	0.536566	NA
CDS	1663420	1664211	+	SL1344_1548	SL1344_1548	0.432296	0.729497	0.592594	0.553453	0.944349
CDS	778218	778874	+	SL1344_0693	SL1344_0693	0.432005	0.467566	0.923945	0.355515	0.888814
CDS	2454050	2454322	-	SL1344_2312	SL1344_2312	0.43168	0.827419	0.521719	0.601866	NA
CDS	3193125	3194147	+	SL1344_2990	SL1344_2990	0.431288	0.50518	0.85373	0.393254	0.902878
CDS	3998699	3999891	-	SL1344_3741	SL1344_3741	0.431231	0.752438	0.573112	0.566569	0.950309
CDS	4745314	4746312	-	SL1344_4411	SL1344_4411	0.431219	0.815651	0.528681	0.597027	NA
CDS	432212	432520	-	SL1344_0373	SL1344_0373	0.431198	0.817673	0.527347	0.597953	NA
5UTR	1980387	1980420	+	SL1344_1861	SL1344_1861_5UTR	0.431029	0.702269	0.613766	0.53937	NA
5UTR	4654293	4654394	-	SL1344_4329	SL1344_4329_5UTR	0.43096	0.749416	0.575061	0.56525	0.949289
5UTR	2288829	2289036	-	SL1344_2170	folE_5UTR	0.430743	0.827048	0.52082	0.602492	NA
CDS	2385246	2386316	-	SL1344_2251	glpQ	0.430675	0.294577	1.46201	0.143739	0.675556
CDS	1931637	1932296	-	SL1344_1814	SL1344_1814	0.430174	0.456363	0.942613	0.345879	0.88262
CDS	769698	771746	-	SL1344_0687	kdpB	0.430136	0.83149	0.517307	0.604942	NA
CDS	3599942	3601231	+	SL1344_3375	fmu	0.429873	0.478784	0.897843	0.369269	0.890202
CDS	732177	732650	-	SL1344_0657	SL1344_0657	0.429335	0.523979	0.819374	0.412573	0.902878
CDS	4349833	4350153	+	SL1344_4062	SL1344_4062	0.428701	0.817499	0.524406	0.599996	NA
sRNA	3566010	3566249	-	ncRNA0100	mreB-leader	0.428273	0.569871	0.751526	0.452336	0.914679
CDS	1615267	1615845	+	SL1344_1506	SL1344_1506	0.428122	0.676641	0.632716	0.526919	0.938627
3UTR	2586883	2586982	+	SL1344_2441	SL1344_2441_3UTR	0.427291	0.830118	0.514736	0.606738	NA
3UTR	444361	444460	+	SL1344_0388	yajF_3UTR	0.426946	0.831103	0.51371	0.607455	NA
CDS	4748546	4749577	-	SL1344_4414	idnD	0.426583	0.828832	0.51468	0.606777	NA
CDS	2991144	2991569	-	SL1344_2804	SL1344_2804	0.426423	0.502296	0.848948	0.39591	0.902878
CDS	3759397	3760065	-	SL1344_3535	ftsE	0.425174	0.356784	1.19169	0.233385	0.800572
CDS	1036776	1041242	+	SL1344_0931	mukB	0.424594	0.2547	1.66704	0.0955068	0.578856
CDS	2782448	2783185	-	SL1344_2606	SL1344_2606	0.424154	0.541189	0.783745	0.43319	0.910311
CDS	418473	419642	+	SL1344_0364	prpC	0.423919	0.750741	0.564667	0.5723	0.951392
CDS	2591363	2594476	+	SL1344_2444	acrD	0.423915	0.495462	0.855597	0.392221	0.902878
CDS	2825697	2825915	+	SL1344_2645	gpB	0.423803	0.695911	0.60899	0.542531	0.939128
3UTR	2392017	2392116	+	SL1344_2255	glpC_3UTR	0.42315	0.725038	0.583625	0.559472	0.948216
CDS	2307862	2308116	-	SL1344_2187	SL1344_2187	0.421512	0.828634	0.508683	0.610974	NA
5UTR	4788991	4789052	-	SL1344_4445	SL1344_4445_5UTR	0.421012	0.600135	0.701529	0.482973	0.930024
CDS	4559989	4562259	-	SL1344_4233	adi	0.42099	0.719699	0.584953	0.55858	0.947951
CDS	3540149	3541450	-	SL1344_3323	oadB2	0.420573	0.7784	0.540304	0.588987	NA
CDS	2077947	2078516	+	SL1344_1974	SL1344_1974	0.420364	0.82712	0.508226	0.611295	NA
CDS	3930875	3931738	-	SL1344_3680	waaK	0.420331	0.535799	0.784495	0.43275	0.910248
5UTR	2619559	2619658	+	SL1344_2469	SL1344_2469_5UTR	0.420137	0.828452	0.507135	0.61206	NA
5UTR	4405453	4405475	+	SL1344_4106	hemE_5UTR	0.419909	0.689281	0.609198	0.542393	0.939128
CDS	2135797	2136375	-	SL1344_2040	phsB	0.419891	0.470532	0.892375	0.372192	0.894137
CDS	1175783	1176943	+	SL1344_1068	SL1344_1068	0.419736	0.810968	0.517574	0.604756	NA
CDS	3133363	3134703	-	SL1344_2942	SL1344_2942	0.419613	0.654956	0.640675	0.521734	0.935579
3UTR	3947196	3947295	+	SL1344_3698	ttk_3UTR	0.419458	0.830219	0.505238	0.613392	NA
CDS	4408040	4408312	+	SL1344_4109	hupA	0.419408	0.224668	1.86679	0.0619315	0.465421
CDS	3241702	3242280	-	SL1344_3035	SL1344_3035	0.419167	0.62096	0.675031	0.499656	0.93369
CDS	1087228	1087923	+	SL1344_0984	SL1344_0984	0.418702	0.807617	0.518442	0.60415	NA
5UTR	4196368	4196408	+	SL1344_3922	udp_5UTR	0.418576	0.829886	0.504378	0.613996	NA
3UTR	1348360	1348421	+	SL1344_1246	osmE_3UTR	0.416529	0.801298	0.519817	0.603191	NA
sRNA	3035626	3035825	-	ncRNA0515	RUF_220c	0.416478	0.430393	0.967667	0.333211	0.876227
CDS	7015	7860	-	SL1344_P3_0013	strB	0.41604	0.258449	1.60976	0.107451	0.598599
3UTR	100644	100743	+	SL1344_0087	kefC_3UTR	0.415627	0.827662	0.50217	0.615548	NA
CDS	53913	54440	-	SL1344_P2_0064	traQ	0.415214	0.771902	0.53791	0.590639	NA
CDS	3833659	3834561	-	SL1344_3594	dppC	0.415115	0.555458	0.747338	0.45486	0.91606
CDS	2254875	2254982	+	SL1344_2139	SL1344_2139	0.415088	0.754155	0.550402	0.582044	0.955851
CDS	33969	34301	+	SL1344_P2_0048	nikA	0.41467	0.459005	0.903412	0.366308	0.890102
sRNA	1231270	1231378	+	ncRNA0079	SraB	0.414329	0.561378	0.738057	0.46048	0.921081
CDS	1213188	1213481	-	SL1344_1109	flgM	0.41415	0.408572	1.01365	0.310749	0.868299
CDS	3809888	3811375	-	SL1344_3578	yhjJ	0.413859	0.347598	1.19063	0.2338	0.800572
CDS	4583430	4583921	+	SL1344_4254	SL1344_4254	0.413745	0.559966	0.738876	0.459983	0.920582
3UTR	1523997	1524096	+	SL1344_1419	bioD_3UTR	0.413646	0.81523	0.507398	0.611876	NA
5UTR	2541849	2542301	+	SL1344_2394	ptsH_5UTR	0.413456	0.41024	1.00784	0.313532	0.86902
5UTR	2878223	2878267	-	SL1344_2695	SL1344_2695_5UTR	0.413395	0.825801	0.500599	0.616653	NA
CDS	2353432	2354127	-	SL1344_2228	napG	0.413312	0.756399	0.546422	0.584776	0.955851
5UTR	470486	470521	+	SL1344_0411	ribH_5UTR	0.413194	0.564497	0.731968	0.464188	0.92234
CDS	4613159	4614127	-	SL1344_4285	psd	0.412422	0.449379	0.917761	0.358744	0.888814
CDS	78078	78287	-	SL1344_P1_0085	SL1344_P1_0085	0.412352	0.822553	0.501308	0.616154	NA
CDS	3139344	3140192	+	SL1344_2948	SL1344_2948	0.412244	0.454359	0.907308	0.364244	0.890102
CDS	1839921	1841186	-	SL1344_1713	SL1344_1713	0.412211	0.516163	0.798607	0.424518	0.905437
CDS	936005	936763	-	SL1344_0840	deoR	0.411806	0.474219	0.868388	0.385182	0.902878
CDS	2030537	2031457	+	SL1344_1918	yedA	0.411714	0.809627	0.508523	0.611086	NA
3UTR	978268	978338	-	SL1344_0882	cspD_3UTR	0.411669	0.728815	0.564846	0.572178	0.951392
CDS	21871	22293	+	SL1344_P2_0033	ycgC	0.410931	0.829861	0.495181	0.620473	NA
5UTR	4620061	4620466	+	SL1344_4291	SL1344_4291_5UTR	0.410693	0.615473	0.66728	0.504593	0.93369
5UTR	1785385	1785413	-	SL1344_1663	SL1344_1663_5UTR	0.409508	0.53177	0.770084	0.44125	0.912851
CDS	515754	516212	+	SL1344_0453	ybaO	0.408834	0.724513	0.564288	0.572558	0.951392
CDS	4310544	4310837	+	SL1344_4028	SL1344_4028	0.408765	0.808625	0.505506	0.613203	NA
CDS	2064878	2065501	-	SL1344_1959	SL1344_1959	0.408297	0.798663	0.511226	0.609193	NA
CDS	1583418	1583702	-	SL1344_1479	SL1344_1479	0.406942	0.820962	0.495689	0.620114	NA
3UTR	109240	109339	+	SL1344_0095	djlA_3UTR	0.406841	0.8022	0.507156	0.612045	NA
CDS	63548	64849	-	SL1344_0055	SL1344_0055	0.406827	0.830488	0.489865	0.62423	NA
5UTR	1894631	1894655	-	SL1344_1769	SL1344_1769_5UTR	0.406317	0.485213	0.8374	0.402368	0.902878
CDS	2602783	2603355	+	SL1344_2453	gcvR	0.405779	0.473946	0.856171	0.391903	0.902878
CDS	3367167	3367994	-	SL1344_3157	icc	0.404939	0.304323	1.33062	0.183314	0.733755
sRNA	3242849	3242861	-	ncRNA0054	pRNA	0.404898	0.588327	0.68822	0.491314	0.93369
CDS	368675	369475	-	SL1344_0319	SL1344_0319	0.404657	0.829831	0.487638	0.625806	NA
5UTR	3126578	3126786	-	SL1344_2937	relA_5UTR	0.404549	0.673208	0.600928	0.547888	0.94227
CDS	1671748	1672671	+	SL1344_1555	SL1344_1555	0.403612	0.58784	0.686602	0.492334	0.93369
5UTR	2682116	2682151	+	SL1344_2508	suhB_5UTR	0.403604	0.825313	0.489032	0.624819	NA
CDS	584866	586164	+	SL1344_0517	SL1344_0517	0.402856	0.809704	0.497534	0.618812	NA
5UTR	2768208	2768367	-	SL1344_2592	cII_5UTR	0.402462	0.794683	0.506443	0.612546	NA
CDS	2113242	2114036	-	SL1344_2013	SL1344_2013	0.402458	0.688748	0.584333	0.558997	0.948029
CDS	3458955	3459398	-	SL1344_3243	SL1344_3243	0.402395	0.714619	0.56309	0.573374	0.951392
sRNA	2071343	2071409	+	ncRNA0071	Sar	0.402313	0.494571	0.813457	0.415956	0.902878
5UTR	1363077	1363163	+	SL1344_1262	SL1344_1262_5UTR	0.402299	0.811762	0.495588	0.620185	NA
CDS	3738922	3739683	+	SL1344_3514	SL1344_3514	0.402013	0.830982	0.483781	0.628542	NA
CDS	4530678	4531565	-	SL1344_4206	SL1344_4206	0.401978	0.603042	0.666583	0.505039	0.933967
5UTR	3322381	3322438	-	SL1344_3112	SL1344_3112_5UTR	0.401767	0.602089	0.667288	0.504588	0.93369
CDS	2972307	2973641	-	SL1344_2787	SL1344_2787	0.400613	0.751666	0.532968	0.594056	0.955851
CDS	4650817	4651023	+	SL1344_4323	SL1344_4323	0.400297	0.827468	0.483761	0.628556	NA
5UTR	4772423	4772470	-	SL1344_4427	SL1344_4427_5UTR	0.39981	0.810286	0.493418	0.621717	NA
CDS	2145186	2146100	-	SL1344_2046	SL1344_2046	0.39965	0.556909	0.717621	0.472991	0.925962
3UTR	1383353	1383452	-	SL1344_1282	SL1344_1282_3UTR	0.399616	0.812715	0.491705	0.622928	NA
CDS	3927565	3928611	+	SL1344_3677	rfaF	0.399447	0.336128	1.18838	0.234684	0.800572
CDS	2765419	2766084	-	SL1344_2589	SL1344_2589	0.398961	0.813175	0.490621	0.623695	NA
CDS	890262	890528	-	SL1344_0800	ybiI	0.398946	0.810091	0.492471	0.622386	NA
5UTR	1713387	1713418	-	SL1344_1593	SL1344_1593_5UTR	0.39893	0.816981	0.488298	0.625339	NA
3UTR	3857466	3857565	+	SL1344_3614	SL1344_3614_3UTR	0.398544	0.799306	0.498612	0.618053	NA
3UTR	2763614	2763713	-	SL1344_2585	SL1344_2585_3UTR	0.398505	0.806448	0.494149	0.621201	NA
CDS	1821135	1822931	+	SL1344_1694	narX	0.39844	0.646504	0.6163	0.537697	0.938846
5UTR	1156242	1156297	-	SL1344_1051	cbpA_5UTR	0.398408	0.799786	0.498144	0.618383	NA
5UTR	3579226	3579345	+	SL1344_3361	SL1344_3361_5UTR	0.398408	0.799786	0.498144	0.618383	NA
CDS	2401669	2402826	+	SL1344_2266	SL1344_2266	0.398394	0.2789	1.42845	0.153163	0.692196
CDS	4133532	4135382	+	SL1344_3864	ilvD	0.39802	0.401096	0.992332	0.321036	0.870939
3UTR	2993427	2993526	-	SL1344_2806	csrA_3UTR	0.397948	0.722407	0.550863	0.581727	0.955851
5UTR	4595283	4595354	+	SL1344_4266	groES_5UTR	0.39773	0.676504	0.58792	0.556586	0.946259
3UTR	4522586	4522828	-	SL1344_4199	SL1344_4199_3UTR	0.397507	0.803181	0.494916	0.620659	NA
CDS	1564527	1564868	-	SL1344_1460	hypA	0.397398	0.764236	0.519994	0.603068	NA
sRNA	61807	62034	+	ncRNA0307	STnc3220	0.397397	0.804219	0.494141	0.621207	NA
CDS	217747	218277	-	SL1344_0189	ligT	0.397354	0.702522	0.56561	0.571659	0.951392
CDS	1798857	1799504	-	SL1344_1679	SL1344_1679	0.397331	0.792134	0.501595	0.615952	NA
CDS	729583	731121	-	SL1344_0655	lnt	0.397209	0.41046	0.967717	0.333185	0.876227
3UTR	2891173	2891272	-	SL1344_2713	SL1344_2713_3UTR	0.397103	0.791386	0.501782	0.615821	NA
sRNA	1294843	1294986	+	ncRNA0274	STnc1990	0.396781	0.804077	0.493461	0.621687	NA
3UTR	1858358	1858457	-	SL1344_1730	alr_3UTR	0.396618	0.78718	0.503847	0.614369	NA
3UTR	748500	748572	+	SL1344_0668	glnS_3UTR	0.396367	0.808977	0.489961	0.624162	NA
5UTR	603057	603097	-	SL1344_0535	folD_5UTR	0.396322	0.787428	0.503312	0.614745	NA
CDS	3177866	3178273	-	SL1344_2976	SL1344_2976	0.396322	0.787428	0.503312	0.614745	NA
3UTR	4757160	4757259	-	SL1344_4420	SL1344_4420_3UTR	0.396259	0.813812	0.486917	0.626317	NA
[truncated: 7,372 more rows]

## Sheet: FinO RIP-seq TPM count table
Table S2B FinO RIP-seq TPM count table
Genome	Source	Type	Start	End	Strand	Locus_tag	Name	GeneID	Product	Note	length	WT_1	WT_2	FinO3xFLAG_1	FinO3xFLAG_2
NC_016810.1	RefSeq	rRNA	4121449	4122990	+	SL1344_rRNA0011	SL1344_rRNA0011	NA	16S ribosomal RNA	rrsH 16S ribosomal RNA 289189:290732 forward	1542	51923.3	53252	52097.6	46762.6
NC_016810.1	RefSeq	rRNA	4416018	4417559	+	SL1344_rRNA0020	SL1344_rRNA0020	NA	16S ribosomal RNA	rrsH 16S ribosomal RNA 289189:290732 forward	1542	51923.3	53252	52097.6	46762.6
NC_016810.1	RefSeq	rRNA	4217614	4219157	+	SL1344_rRNA0014	SL1344_rRNA0014	NA	16S ribosomal RNA	rrsH 16S ribosomal RNA 289189:290732 forward	1544	51950.1	53269.7	52089.1	46796.9
NC_016810.1	RefSeq	rRNA	4372578	4374121	+	SL1344_rRNA0017	SL1344_rRNA0017	NA	16S ribosomal RNA	rrsH 16S ribosomal RNA 289189:290732 forward	1544	51950.1	53269.7	52089.1	46796.9
NC_016810.1	RefSeq	rRNA	3591938	3593479	-	SL1344_rRNA0010	SL1344_rRNA0010	NA	16S ribosomal RNA	rrsH 16S ribosomal RNA 289189:290732 forward	1542	51893.2	53222.9	52072.9	46738.4
NC_016810.1	RefSeq	rRNA	2800520	2802063	-	SL1344_rRNA0006	SL1344_rRNA0006	NA	16S ribosomal RNA	rrsH 16S ribosomal RNA 289189:290732 forward	1544	50590.9	51776.3	50646.6	45330.4
NC_016810.1	RefSeq	rRNA	289180	290723	+	SL1344_rRNA0001	SL1344_rRNA0001	NA	16S ribosomal RNA	rrsH 16S ribosomal RNA 289189:290732 forward	1544	49076.4	50418	48701.4	44457.9
NC_017720.1	RefSeq	transcript	32230	32397	+	SL1344_P1_0105	finP	NA	antisense RNA determining region		168	98.2582	97.0427	30714.1	64462.6
NC_016810.1	RefSeq	tRNA	1458502	1458575	-			NA	tRNA-Val	tRNA Val anticodon GAC%2C Cove score 74.77	74	38257	25410.6	24639.1	28623.8
NC_016810.1	RefSeq	tRNA	2081934	2082006	+			NA	tRNA-Asn	tRNA Asn anticodon GTT%2C Cove score 80.09	73	24767.9	18080.8	21964.2	25417
NC_016810.1	RefSeq	tRNA	2093709	2093781	+			NA	tRNA-Asn	tRNA Asn anticodon GTT%2C Cove score 80.09	73	24770.1	18075.4	21962.7	25415
NC_016810.1	RefSeq	rRNA	4421086	4421207	+	SL1344_rRNA0022	SL1344_rRNA0022	NA	5S ribosomal RNA	rrfH 5S ribosomal RNA 294519:294640 forward	122	21804.6	24546.4	18848.4	15837.1
NC_016810.1	RefSeq	rRNA	3588288	3588409	-	SL1344_rRNA0008	SL1344_rRNA0008	NA	5S ribosomal RNA	rrfH 5S ribosomal RNA 294519:294640 forward	122	21772.1	24528.1	18833.1	15820.4
NC_016810.1	RefSeq	rRNA	4219674	4222671	+	SL1344_rRNA0015	SL1344_rRNA0015	NA	23S ribosomal RNA		2998	19561.4	22264.2	18475.1	21602.2
NC_016810.1	RefSeq	rRNA	4374622	4377622	+	SL1344_rRNA0018	SL1344_rRNA0018	NA	23S ribosomal RNA	rrlH 23S ribosomal RNA 291244:294336 forward	3001	19542	22242.3	18457.1	21580.8
NC_016810.1	RefSeq	rRNA	3588043	3588164	-	SL1344_rRNA0007	SL1344_rRNA0007	NA	5S ribosomal RNA	rrfH 5S ribosomal RNA 294519:294640 forward	122	19496.3	23995.7	18449.4	14017
NC_016810.1	RefSeq	rRNA	4417901	4420901	+	SL1344_rRNA0021	SL1344_rRNA0021	NA	23S ribosomal RNA		3001	19491.3	22182.8	18411.5	21482.3
NC_016810.1	RefSeq	sRNA	523911	524024	+	ncRNA0014	Ffs	NA			114	27396.5	26924	17421.8	25957.7
NC_016810.1	RefSeq	rRNA	4123349	4126337	+	SL1344_rRNA0012	SL1344_rRNA0012	NA	23S ribosomal RNA		2989	17572.6	20576.7	17268.9	20332
NC_016810.1	RefSeq	rRNA	3588585	3591591	-	SL1344_rRNA0009	SL1344_rRNA0009	NA	23S ribosomal RNA		3007	17299.9	20238.8	17014.7	19992
NC_016810.1	RefSeq	rRNA	2797174	2800174	-	SL1344_rRNA0005	SL1344_rRNA0005	NA	23S ribosomal RNA		3001	17620.3	19770.4	16181.9	18995.5
NC_016810.1	RefSeq	rRNA	291235	294327	+	SL1344_rRNA0002	SL1344_rRNA0002	NA	23S ribosomal RNA	rrlH 23S ribosomal RNA 291244:294336 forward	3093	16493.1	19248.2	16176.1	19102.8
NC_016810.1	RefSeq	rRNA	294510	294631	+	SL1344_rRNA0003	SL1344_rRNA0003	NA	5S ribosomal RNA	rrfH 5S ribosomal RNA 294519:294640 forward	122	17630.4	20369.3	15017.8	11193.3
NC_016810.1	RefSeq	rRNA	4126519	4126640	+	SL1344_rRNA0013	SL1344_rRNA0013	NA	5S ribosomal RNA	rrfH 5S ribosomal RNA 294519:294640 forward	122	17630.4	20369.3	15017.8	11193.3
NC_016810.1	RefSeq	rRNA	4222740	4222861	+	SL1344_rRNA0016	SL1344_rRNA0016	NA	5S ribosomal RNA	rrfH 5S ribosomal RNA 294519:294640 forward	122	17618.2	20352	14991.7	11186.2
NC_016810.1	RefSeq	rRNA	4377704	4377825	+	SL1344_rRNA0019	SL1344_rRNA0019	NA	5S ribosomal RNA	rrfH 5S ribosomal RNA 294519:294640 forward	122	17616.9	20353.1	14990.8	11185
NC_016810.1	RefSeq	rRNA	2796853	2796974	-	SL1344_rRNA0004	SL1344_rRNA0004	NA	5S ribosomal RNA	rrfH 5S ribosomal RNA 294519:294640 forward	122	17593.9	20333.7	14977.4	11167.1
NC_016810.1	RefSeq	tRNA	4381377	4381449	+			NA	tRNA-Thr	tRNA Thr anticodon TGT%2C Cove score 74.78	73	15632.3	14395.9	12854.7	16492.4
NC_016810.1	RefSeq	tRNA	2091879	2091951	-			NA	tRNA-Asn	tRNA Asn anticodon GTT%2C Cove score 80.09	73	12385.1	9043.11	10983.6	12712.5
NC_016810.1	RefSeq	tRNA	2080964	2081036	+			NA	tRNA-Asn	tRNA Asn anticodon GTT%2C Cove score 80.09	73	12387.3	9039.51	10980.6	12706.5
NC_016810.1	RefSeq	sRNA	3242819	3243000	+	ncRNA0089	SsrS	NA			182	3941.82	7322.99	6710.05	4848.41
NC_016810.1	RefSeq	tRNA	4831333	4831416	-			NA	tRNA-Leu	tRNA Leu anticodon CAG%2C Cove score 51.42	84	7766.33	5692.65	5499.55	4012.81
NC_016810.1	RefSeq	tRNA	4162584	4162656	+			NA	tRNA-His	tRNA His anticodon GTG%2C Cove score 71.64	73	5592.16	4389.18	4951.17	7740.89
NC_017719.1	RefSeq	sRNA	2823	2900	+	SL1344_P3_antirepA	RepX	NA			78	29.6286	26.9697	4940.18	7224.2
NC_016810.1	RefSeq	tRNA	4162680	4162763	+			NA	tRNA-Leu	tRNA Leu anticodon CAG%2C Cove score 53.82	84	6858.42	4841.18	4685.19	3354.09
NC_016810.1	RefSeq	tRNA	4831215	4831298	-			NA	tRNA-Leu	tRNA Leu anticodon CAG%2C Cove score 53.82	84	6707.1	4786.4	4600.36	3252.09
NC_016810.1	RefSeq	tRNA	4831447	4831530	-			NA	tRNA-Leu	tRNA Leu anticodon CAG%2C Cove score 53.82	84	6697.28	4772.31	4600.36	3259
NC_016810.1	RefSeq	tRNA	4381662	4381733	+			NA	tRNA-Gly	tRNA Gly anticodon TCC%2C Cove score 63.24	72	3704.99	3809.19	3864.3	5107.21
NC_016810.1	RefSeq	3UTR	2080864	2081087	+	SL1344_1977	SL1344_1977_3UTR	NA			224	4037.68	2947.67	3579.47	4141.61
NC_016810.1	RefSeq	tRNA	3162632	3162705	+			NA	tRNA-Met	tRNA Met anticodon CAT%2C Cove score 63.66	74	4610.91	3054.18	3331.73	4629.66
NC_016810.1	RefSeq	tRNA	3479211	3479284	-			NA	tRNA-Met	tRNA Met anticodon CAT%2C Cove score 63.66	74	4570.76	3022.2	3296.17	4570.78
NC_016810.1	RefSeq	tRNA	3162526	3162599	+			NA	tRNA-Met	tRNA Met anticodon CAT%2C Cove score 63.66	74	4599.76	3022.2	3278.4	4592.37
NC_016810.1	RefSeq	sRNA	2855136	2855498	+	ncRNA0088	SsrA	NA			363	1920.86	2366.59	2997.34	1486.7
NC_016810.1	RefSeq	3UTR	2091771	2092091	-	SL1344_1990	SL1344_1990_3UTR	NA			321	2817.57	2056.94	2500.21	2891.91
NC_016810.1	RefSeq	CDS	1416231	1416467	-	SL1344_1311	lppA	NA			237	1489.84	1739.16	2458.94	1769.71
NC_016810.1	RefSeq	tRNA	4126913	4126985	+			NA	tRNA-Trp	tRNA Trp anticodon CCA%2C Cove score 57.70	73	3319.57	2316.16	2330.67	2689.72
NC_016810.1	RefSeq	3UTR	2855065	2855547	+	SL1344_2664	SL1344_2664_3UTR	NA			483	1443.63	1778.62	2252.66	1117.33
NC_016810.1	RefSeq	tRNA	4617465	4617537	+			NA	tRNA-Gly	tRNA Gly anticodon GCC%2C Cove score 71.11	73	1985.41	1637.16	2096.4	3025.93
NC_016810.1	RefSeq	tRNA	4617001	4617073	+			NA	tRNA-Gly	tRNA Gly anticodon GCC%2C Cove score 71.11	73	1978.62	1635.36	2091.9	3012.01
NC_016810.1	RefSeq	tRNA	4617233	4617305	+			NA	tRNA-Gly	tRNA Gly anticodon GCC%2C Cove score 71.11	73	1983.15	1635.36	2090.39	3027.92
NC_016810.1	RefSeq	tRNA	4219215	4219288	+			NA	tRNA-Ile	tRNA Ile anticodon GAT%2C Cove score 70.86	74	3120.79	1997.03	1949.56	2164.69
NC_016810.1	RefSeq	tRNA	4374179	4374252	+			NA	tRNA-Ile	tRNA Ile anticodon GAT%2C Cove score 70.86	74	3120.79	1997.03	1949.56	2164.69
NC_016810.1	RefSeq	tRNA	4162809	4162882	+			NA	tRNA-Pro	tRNA Pro anticodon TGG%2C Cove score 63.52	74	2324.42	1762.51	1937.71	1780.03
NC_016810.1	RefSeq	tRNA	290781	290854	+			NA	tRNA-Ile	tRNA Ile anticodon GAT%2C Cove score 70.86	74	3111.86	1986.37	1936.22	2154.88
NC_016810.1	RefSeq	5UTR	1416468	1416505	-	SL1344_1311	lppA_5UTR	NA			38	668.983	989.539	1673.23	1108.33
NC_016810.1	RefSeq	tRNA	4381461	4381542	+			NA	tRNA-Tyr	tRNA Tyr anticodon GTA%2C Cove score 46.96	82	3112.24	1888.78	1648.39	2300.64
NC_016810.1	RefSeq	tRNA	3218145	3218215	-			NA	tRNA-Gly	tRNA Gly anticodon CCC%2C Cove score 66.40	71	1785.59	1359.22	1608.87	2047.52
NC_016810.1	RefSeq	tRNA	4219403	4219475	+			NA	tRNA-Ala	tRNA Ala anticodon TGC%2C Cove score 70.60	73	1725.36	1394.02	1552.78	2072.99
NC_016810.1	RefSeq	tRNA	4374367	4374439	+			NA	tRNA-Ala	tRNA Ala anticodon TGC%2C Cove score 70.60	73	1725.36	1394.02	1552.78	2072.99
NC_016810.1	RefSeq	tRNA	290967	291039	+			NA	tRNA-Ala	tRNA Ala anticodon TGC%2C Cove score 70.60	73	1716.32	1372.41	1536.26	2043.15
NC_016810.1	RefSeq	tRNA	3588205	3588277	-			NA	tRNA-Thr	tRNA Thr anticodon GGT%2C Cove score 79.16	73	1795.46	1503.88	1479.19	2130.69
NC_016810.1	RefSeq	CDS	3857766	3857966	+	SL1344_3615	cspA	NA			201	328.505	535.067	1398.41	1005.76
NC_016810.1	RefSeq	tRNA	4381743	4381815	+			NA	tRNA-Thr	tRNA Thr anticodon GGT%2C Cove score 79.22	73	1707.27	1289.56	1341.04	1191.67
NC_016810.1	RefSeq	tRNA	4126828	4126901	+			NA	tRNA-Asp	tRNA Asp anticodon GTC%2C Cove score 80.06	74	1623.97	1227.71	1328.84	2050.87
NC_016810.1	RefSeq	tRNA	294819	294892	+			NA	tRNA-Asp	tRNA Asp anticodon GTC%2C Cove score 80.06	74	1632.89	1229.49	1321.43	2058.72
NC_016810.1	RefSeq	tRNA	368274	368346	+			NA	tRNA-Thr	tRNA Thr anticodon CGT%2C Cove score 73.64	73	1551.24	1347.19	1285.47	1197.64
NC_016810.1	RefSeq	tRNA	1992933	1993016	-			NA	tRNA-Leu	tRNA Leu anticodon TAA%2C Cove score 57.46	84	1778.47	1170.77	1278.96	1265.57
NC_016810.1	RefSeq	sRNA	3138161	3138522	-	ncRNA0007	CsrB	NA			362	554.958	706.418	1243.13	901.863
NC_016810.1	RefSeq	tRNA	1809422	1809503	+			NA	tRNA-Tyr	tRNA Tyr anticodon GTA%2C Cove score 46.86	82	2421.75	1435.03	1236.63	1618.77
NC_016810.1	RefSeq	tRNA	1809711	1809792	+			NA	tRNA-Tyr	tRNA Tyr anticodon GTA%2C Cove score 46.86	82	2413.7	1439.84	1221.92	1620.54
NC_016810.1	RefSeq	tRNA	1180884	1180968	-			NA	tRNA-Ser	tRNA Ser anticodon GGA%2C Cove score 53.14	85	2194.51	1175.56	1186.54	1115.7
NC_017718.1	RefSeq	CDS	42696	42992	+	SL1344_P2_0054A	SL1344_P2_0054A	NA	hypothetical plasmid protein		297	626.947	649.418	1185.21	632.748
NC_016810.1	RefSeq	tRNA	2526657	2526729	-			NA	tRNA-Ala	tRNA Ala anticodon GGC%2C Cove score 66.32	73	1218.83	1050.02	1160.83	1348.84
NC_016810.1	RefSeq	tRNA	2526775	2526847	-			NA	tRNA-Ala	tRNA Ala anticodon GGC%2C Cove score 66.32	73	1218.83	1057.22	1160.83	1342.87
NC_016810.1	RefSeq	tRNA	3841737	3841810	-			NA	tRNA-Pro	tRNA Pro anticodon CGG%2C Cove score 62.47	74	930.213	831.505	1131.81	1020.53
NC_016810.1	RefSeq	tRNA	3969890	3969980	+			NA	tRNA-Sec	tRNA SeC%28p%29 anticodon TCA%2C Cove score 75.19	91	1852.09	1001.25	1121.55	1822.54
NC_016810.1	RefSeq	tRNA	1993157	1993229	-			NA	tRNA-Gly	tRNA Gly anticodon GCC%2C Cove score 71.11	73	985.92	806.874	1040.69	1500.03
NC_016810.1	RefSeq	tRNA	3482460	3482543	-			NA	tRNA-Leu	tRNA Leu anticodon GAG%2C Cove score 52.27	84	1298.97	1033.04	1023.17	1218.88
NC_016810.1	RefSeq	tRNA	4123066	4123138	+			NA	tRNA-Glu	tRNA Glu anticodon TTC%2C Cove score 56.72	73	1587.42	1114.86	1009.16	2072.99
NC_016810.1	RefSeq	tRNA	4417635	4417707	+			NA	tRNA-Glu	tRNA Glu anticodon TTC%2C Cove score 56.72	73	1587.42	1114.86	1009.16	2072.99
NC_016810.1	RefSeq	tRNA	2800374	2800446	-			NA	tRNA-Glu	tRNA Glu anticodon TTC%2C Cove score 56.72	73	1582.9	1109.45	1007.65	2063.05
NC_016810.1	RefSeq	tRNA	3591790	3591862	-			NA	tRNA-Glu	tRNA Glu anticodon TTC%2C Cove score 56.72	73	1582.9	1109.45	1007.65	2063.05
NC_016810.1	RefSeq	tRNA	1131644	1131728	+			NA	tRNA-Ser	tRNA Ser anticodon TGA%2C Cove score 58.36	85	1141.92	932.715	993.079	992.682
NC_016810.1	RefSeq	tRNA	2993134	2993223	-			NA	tRNA-Ser	tRNA Ser anticodon GCT%2C Cove score 51.70	90	1577.37	1000.69	979.322	1316.74
NC_016810.1	RefSeq	tRNA	1458589	1458662	-			NA	tRNA-Val	tRNA Val anticodon GAC%2C Cove score 75.54	74	1387.51	1044.71	976.26	1397.34
NC_016810.1	RefSeq	tRNA	2992776	2992849	-			NA	tRNA-Arg	tRNA Arg anticodon ACG%2C Cove score 80.27	74	992.673	929.224	957.002	1097.07
NC_016810.1	RefSeq	tRNA	2993054	2993127	-			NA	tRNA-Arg	tRNA Arg anticodon ACG%2C Cove score 80.27	74	1001.6	927.448	955.52	1087.25
NC_016810.1	RefSeq	tRNA	1993031	1993101	-			NA	tRNA-Cys	tRNA Cys anticodon GCA%2C Cove score 41.86	71	1125.29	944.414	954.206	983.874
NC_016810.1	RefSeq	tRNA	2992915	2992988	-			NA	tRNA-Arg	tRNA Arg anticodon ACG%2C Cove score 80.27	74	992.673	927.448	952.557	1102.95
NC_016810.1	RefSeq	tRNA	2992506	2992579	-			NA	tRNA-Arg	tRNA Arg anticodon ACG%2C Cove score 80.27	74	990.443	922.118	945.15	1085.29
NC_016810.1	RefSeq	3UTR	3218195	3218294	-	SL1344_3014	SL1344_3014_3UTR	NA			100	906.255	675.793	782.727	914.942
NC_016810.1	RefSeq	tRNA	4162453	4162526	+			NA	tRNA-Arg	tRNA Arg anticodon CCG%2C Cove score 75.57	74	1110.9	879.476	779.23	1373.79
NC_016810.1	RefSeq	sRNA	4231595	4231838	+	ncRNA0008	CsrC	NA			244	445.158	433.228	768.727	390.451
NC_016810.1	RefSeq	tRNA	3296849	3296921	+			NA	tRNA-Phe	tRNA Phe anticodon GAA%2C Cove score 75.98	73	909.036	814.078	738.846	1145.92
NC_016810.1	RefSeq	CDS	3038327	3038632	-	SL1344_2852	prgJ	NA			306	271.886	473.06	701.46	339.342
NC_016810.1	RefSeq	sRNA	555494	555573	+	ncRNA0003	ChiX	NA			80	528.236	644.239	656.383	462.917
NC_016810.1	RefSeq	tRNA	304258	304331	+			NA	tRNA-Asp	tRNA Asp anticodon GTC%2C Cove score 80.06	74	794.139	598.755	653.309	1022.49
NC_016810.1	RefSeq	tRNA	737540	737611	-			NA	tRNA-Gln	tRNA Gln anticodon CTG%2C Cove score 56.82	72	802.442	628.169	641.005	935.919
NC_016810.1	RefSeq	tRNA	737422	737493	-			NA	tRNA-Gln	tRNA Gln anticodon CTG%2C Cove score 56.82	72	804.735	633.647	634.915	933.902
NC_016810.1	RefSeq	tRNA	2529674	2529746	+			NA	tRNA-Val	tRNA Val anticodon TAC%2C Cove score 68.73	73	929.388	651.983	620.21	1078.27
NC_016810.1	RefSeq	tRNA	2529553	2529625	+			NA	tRNA-Val	tRNA Val anticodon TAC%2C Cove score 68.73	73	956.523	650.182	617.207	1082.25
NC_016810.1	RefSeq	tRNA	818396	818468	+			NA	tRNA-Val	tRNA Val anticodon TAC%2C Cove score 68.73	73	920.343	633.973	599.186	1054.4
NC_016810.1	RefSeq	tRNA	983983	984067	-			NA	tRNA-Ser	tRNA Ser anticodon GGA%2C Cove score 53.14	85	1095.31	587.781	593.268	556.995
NC_016810.1	RefSeq	sRNA	3435508	3435882	-	ncRNA0058	RnpB	NA			375	290.97	368.838	590.809	291.232
NC_016810.1	RefSeq	tRNA	2529791	2529863	+			NA	tRNA-Val	tRNA Val anticodon TAC%2C Cove score 68.73	73	915.82	630.37	590.176	1048.43
NC_016810.1	RefSeq	3UTR	3482411	3482556	-	SL1344_3264	secG_3UTR	NA			146	747.355	594.349	588.674	703.266
NC_016810.1	RefSeq	CDS	507591	507863	+	SL1344_0445	hupB	NA			273	272.1	306.299	562.182	397.916
NC_016810.1	RefSeq	tRNA	737961	738042	-			NA	tRNA-Leu	tRNA Leu anticodon TAG%2C Cove score 46.62	82	650.23	514.685	542.78	634.048
NC_016810.1	RefSeq	3UTR	3435469	3435914	-	SL1344_3220	SL1344_3220_3UTR	NA			446	245.02	310.121	496.756	244.87
NC_016810.1	RefSeq	CDS	2005226	2006713	-	SL1344_1888	fliC	NA			1488	274.457	440.466	496.336	297.192
NC_016810.1	RefSeq	CDS	3038651	3038893	-	SL1344_2853	prgI	NA			243	158.96	308.403	488.127	276.114
NC_016810.1	RefSeq	tRNA	2328470	2328543	+			NA	tRNA-Pro	tRNA Pro anticodon GGG%2C Cove score 49.10	74	586.681	533.016	485.908	463.162
NC_016810.1	RefSeq	3UTR	1992857	1993380	-	SL1344_1875	pgsA_3UTR	NA			524	577.128	431.065	485.156	549.043
NC_016810.1	RefSeq	CDS	692400	692612	+	SL1344_0617	cspE	NA			213	181.349	309.867	481.735	402.959
NC_016810.1	RefSeq	tRNA	818189	818261	+			NA	tRNA-Lys	tRNA Lys anticodon TTT%2C Cove score 87.80	73	488.437	419.647	447.513	700.281
NC_016810.1	RefSeq	sRNA	4121267	4121323	+	ncRNA0451	StyR-215d	NA			57	136.113	260.648	440.426	494.288
NC_016810.1	RefSeq	sRNA	4217432	4217488	+	ncRNA0452	StyR-215e	NA			57	136.113	260.648	440.426	494.288
NC_016810.1	RefSeq	5UTR	2805103	2805222	-	SL1344_2620	clpB_5UTR	NA			120	145.815	304.589	428.453	297.719
NC_016810.1	RefSeq	tRNA	818600	818672	+			NA	tRNA-Lys	tRNA Lys anticodon TTT%2C Cove score 87.80	73	483.915	396.233	415.976	686.355
NC_016810.1	RefSeq	CDS	4315780	4317288	-	SL1344_4035	glpK	NA			1509	90.0303	90.6139	415.546	192.772
NC_016810.1	RefSeq	sRNA	4372396	4372452	+	ncRNA0453	StyR-215f	NA			57	141.906	237.582	411.577	463.713
NC_016810.1	RefSeq	tRNA	818475	818547	+			NA	tRNA-Lys	tRNA Lys anticodon TTT%2C Cove score 87.80	73	477.131	385.426	409.97	672.429
NC_016810.1	RefSeq	tRNA	2529871	2529943	+			NA	tRNA-Lys	tRNA Lys anticodon TTT%2C Cove score 87.80	73	465.825	385.426	408.468	678.398
NC_016810.1	RefSeq	tRNA	818810	818882	+			NA	tRNA-Lys	tRNA Lys anticodon TTT%2C Cove score 87.80	73	465.825	385.426	403.963	670.44
NC_016810.1	RefSeq	CDS	3050433	3051662	-	SL1344_2863	sipC	NA			1230	213.925	304.536	403.565	198.716
NC_016810.1	RefSeq	3UTR	3841690	3841900	-	SL1344_3600	yhjW_3UTR	NA			211	330.148	292.864	399.536	359.975
NC_016810.1	RefSeq	tRNA	4751594	4751675	+			NA	tRNA-Leu	tRNA Leu anticodon CAA%2C Cove score 53.00	82	499.248	434.516	394.385	464.024
NC_016810.1	RefSeq	sRNA	2805082	2805222	-	ncRNA0068	RyfD	NA			141	127.61	273.212	375.526	258.528
NC_016810.1	RefSeq	CDS	3037572	3038330	-	SL1344_2851	prgK	NA			759	155.939	248.404	369.174	184.645
NC_016810.1	RefSeq	tRNA	4587163	4587235	-			NA	tRNA-Phe	tRNA Phe anticodon GAA%2C Cove score 75.98	73	452.257	405.238	364.918	561.021
NC_016810.1	RefSeq	5UTR	3857590	3857765	+	SL1344_3615	cspA_5UTR	NA			176	80.661	159.864	358.152	231.046
NC_016810.1	RefSeq	sRNA	3156779	3156984	+	ncRNA0016	GcvB	NA			206	172.286	201.045	350.163	270.718
NC_016810.1	RefSeq	CDS	4100377	4100616	-	SL1344_3837	atpE	NA			240	139.625	159.964	331.617	177.3
NC_016810.1	RefSeq	CDS	1611987	1613114	+	SL1344_1503	ompD	NA			1128	213.074	313.541	330.334	163.511
NC_016810.1	RefSeq	CDS	1784746	1785384	-	SL1344_1663	SL1344_1663	NA			639	109.016	166.661	319.956	150.911
NC_016810.1	RefSeq	CDS	4408040	4408312	+	SL1344_4109	hupA	NA			273	110.049	159.892	309.602	210.13
NC_016810.1	RefSeq	CDS	2385246	2386316	-	SL1344_2251	glpQ	NA			1071	80.7644	122.27	307.689	114.312
NC_016810.1	RefSeq	sRNA	4072486	4072528	+	ncRNA0050	Msr	NA			43	69.1007	97.8435	305.932	449.196
NC_016810.1	RefSeq	CDS	2386321	2387679	-	SL1344_2252	glpT	NA			1359	91.3433	130.8	304.919	103.765
NC_016810.1	RefSeq	tRNA	737863	737934	-			NA	tRNA-Gln	tRNA Gln anticodon TTG%2C Cove score 54.87	72	330.148	248.346	293.857	306.594
NC_016810.1	RefSeq	3UTR	1784646	1784745	-	SL1344_1663	SL1344_1663_3UTR	NA			100	92.4413	134.107	293.797	113.278
NC_016810.1	RefSeq	tRNA	2079891	2079977	-			NA	tRNA-Ser	tRNA Ser anticodon CGA%2C Cove score 48.92	87	447.786	253.887	283.514	243.717
NC_016810.1	RefSeq	tRNA	737753	737824	-			NA	tRNA-Gln	tRNA Gln anticodon TTG%2C Cove score 54.87	72	320.977	242.868	283.199	302.56
NC_016810.1	RefSeq	CDS	1804136	1804549	+	SL1344_1682	hns	NA			414	129.188	151.167	270.092	171.188
NC_016810.1	RefSeq	CDS	810524	811663	+	SL1344_0723	cydB	NA			1140	103.823	125.019	269.737	61.7859
NC_016810.1	RefSeq	CDS	811678	811791	+	SL1344_0724	SL1344_0724	NA			114	89.777	99.1846	269.256	66.2447
NC_016810.1	RefSeq	5UTR	2006714	2006775	-	SL1344_1888	fliC_5UTR	NA			62	138.449	203.578	268.759	168.653
NC_016810.1	RefSeq	CDS	3619784	3620968	-	SL1344_3412	tuf	NA			1185	167.999	197.826	266.987	159.445
NC_016810.1	RefSeq	CDS	3606452	3606784	-	SL1344_3384	rpsK	NA			333	134.835	199.387	263.365	194.947
NC_016810.1	RefSeq	5UTR	507473	507590	+	SL1344_0445	hupB_5UTR	NA			118	97.9251	145.962	254.554	187.074
NC_016810.1	RefSeq	CDS	4381934	4383118	+	SL1344_4085	tuf2	NA			1185	180.954	191.724	244.784	132.728
NC_016810.1	RefSeq	5UTR	2037006	2037150	-	SL1344_1924	cspB_5UTR	NA			145	51.2298	123.317	243.444	187.295
NC_017719.1	RefSeq	CDS	2857	3063	-	SL1344_P3_0005	SL1344_P3_0005	NA	repressor protein		207	6.37966	13.9734	243.083	164.873
NC_016810.1	RefSeq	tRNA	2503540	2503611	+			NA	tRNA-Arg	tRNA Arg anticodon CCT%2C Cove score 70.24	72	261.367	197.216	240.567	399.379
NC_016810.1	RefSeq	CDS	3611642	3612181	-	SL1344_3395	rplE	NA			540	258.616	302.398	240.161	155.18
NC_016810.1	RefSeq	5UTR	975021	975026	-	SL1344_0879	ybjX_5UTR	NA			6	165.074	131.477	237.522	145.229
NC_016810.1	RefSeq	5UTR	4407935	4408039	+	SL1344_4109	hupA_5UTR	NA			105	59.741	93.9123	237	130.014
NC_016810.1	RefSeq	CDS	2036793	2037005	-	SL1344_1924	cspB	NA			213	41.0747	92.5896	235.721	143.183
NC_016810.1	RefSeq	CDS	3060545	3060952	-	SL1344_2874	invB	NA			408	87.392	182.392	235.373	100.023
NC_016810.1	RefSeq	3UTR	1613115	1613173	+	SL1344_1503	ompD_3UTR	NA			59	97.9251	193.873	234.116	118.152
NC_016810.1	RefSeq	CDS	4386556	4386921	+	SL1344_4091	rplL	NA			366	143.425	145.846	230.633	173.402
NC_016810.1	RefSeq	5UTR	3040097	3040128	-	SL1344_2854	prgH_5UTR	NA			32	67.0612	115.043	229.529	190.613
NC_016810.1	RefSeq	sRNA	4123183	4123327	+	ncRNA0420	StyR-44d	NA			145	166.212	222.151	228.324	203.32
NC_016810.1	RefSeq	CDS	4591526	4592962	-	SL1344_4263	aspA	NA			1437	104.65	167.709	225.812	93.1809
NC_016810.1	RefSeq	5UTR	3612893	3612966	-	SL1344_3397	rplN_5UTR	NA			74	138.305	259.401	223.695	141.304
NC_016810.1	RefSeq	sRNA	3591601	3591745	-	ncRNA0419	StyR-44c	NA			145	160.52	217.618	221.519	197.311
NC_016810.1	RefSeq	CDS	808940	810508	+	SL1344_0722	cydA	NA			1569	92.1636	118.07	221.277	48.4096
NC_016810.1	RefSeq	CDS	3614643	3614975	-	SL1344_3402	rplV	NA			333	399.052	412.594	220.568	164.854
NC_016810.1	RefSeq	CDS	3051690	3053471	-	SL1344_2864	sipB	NA			1782	114.496	147.635	220.112	104.48
NC_016810.1	RefSeq	5UTR	1231413	1231414	+	SL1344_1127	SL1344_1127_5UTR	NA			2	82.5369	131.477	219.251	290.458
NC_017718.1	RefSeq	CDS	41942	42073	+	SL1344_P2_0054	pndA	NA	post-segregation killing protein		132	126.306	171.319	217.59	169.434
NC_016810.1	RefSeq	5UTR	1804100	1804135	+	SL1344_1682	hns_5UTR	NA			36	82.5369	153.39	216.206	153.297
NC_016810.1	RefSeq	5UTR	3549035	3549216	-	SL1344_3331	mdh_5UTR	NA			182	58.0479	44.789	215.637	172.359
NC_016810.1	RefSeq	sRNA	288995	289054	+	ncRNA0448	StyR-215a	NA			60	82.5369	118.33	215.597	222.684
NC_017718.1	RefSeq	CDS	41782	42066	+	SL1344_P2_0053	pndC	NA	counter protein for PndA		285	131.48	193.756	213.097	191.6
NC_016810.1	RefSeq	5UTR	3053972	3054030	-	SL1344_2865	spaT_5UTR	NA			59	44.7658	102.508	211.819	98.4602
NC_016810.1	RefSeq	sRNA	2800185	2800329	-	ncRNA0418	StyR-44b	NA			145	154.828	222.151	210.935	188.297
NC_016810.1	RefSeq	sRNA	4417752	4417894	+	ncRNA0423	StyR-44g	NA			143	147.758	209.628	207.752	189.915
NC_016810.1	RefSeq	CDS	3606858	3607214	-	SL1344_3385	rpsM	NA			357	101.726	143.999	205.74	136.686
NC_016810.1	RefSeq	CDS	3053474	3053971	-	SL1344_2865	spaT	NA			498	92.1496	113.525	203.622	102.068
NC_016810.1	RefSeq	CDS	3038918	3040096	-	SL1344_2854	prgH	NA			1179	70.5659	119.991	203.165	106.304
NC_016810.1	RefSeq	CDS	1236255	1236491	+	SL1344_1133	acpP	NA			237	115.621	114.28	203.062	131.135
NC_016810.1	RefSeq	CDS	803972	805180	+	SL1344_0719	sucB	NA			1209	31.1305	35.8871	201.751	116.159
NC_016810.1	RefSeq	5UTR	2003035	2003052	-	SL1344_1885	fliA_5UTR	NA			18	91.7077	124.173	200.98	177.502
NC_016810.1	RefSeq	3UTR	2889731	2889964	+	SL1344_2710	SL1344_2710_3UTR	NA			234	148.143	182.045	200.043	78.8208
NC_016810.1	RefSeq	5UTR	2387889	2387951	+	SL1344_2253	glpA_5UTR	NA			63	165.074	154.434	196.63	110.651
NC_016810.1	RefSeq	CDS	4317309	4318154	-	SL1344_4036	glpF	NA			846	60.2929	60.7655	196.186	88.9226
NC_016810.1	RefSeq	5UTR	2387680	2387757	-	SL1344_2252	glpT_5UTR	NA			78	38.0939	75.8523	193.953	52.1334
NC_016810.1	RefSeq	5UTR	3606419	3606495	-	SL1344_3383	rpsD_5UTR	NA			77	98.6155	112.695	192.201	147.115
NC_016810.1	RefSeq	5UTR	4381834	4381933	+	SL1344_4085	tuf2_5UTR	NA			100	112.25	128.848	188.556	130.706
NC_016810.1	RefSeq	CDS	3613056	3613310	-	SL1344_3398	rpsQ	NA			255	230.456	260.892	186.149	169.718
NC_016810.1	RefSeq	sRNA	3593605	3593666	-	ncRNA0450	StyR-215c	NA			62	82.5369	137.839	185.656	213.158
NC_016810.1	RefSeq	sRNA	4385776	4385866	+	ncRNA0425	StyR-55	NA			91	141.492	153.149	185.52	159.592
NC_016810.1	RefSeq	5UTR	1613098	1613197	+	SL1344_1504	SL1344_1504_5UTR	NA			100	97.3935	161.717	184.171	91.4942
NC_016810.1	RefSeq	sRNA	3038069	3038192	-	ncRNA0242	STnc1405	NA			124	82.5369	144.201	183.888	98.3808
NC_016810.1	RefSeq	3UTR	2328397	2328594	+	SL1344_2205	yejM_3UTR	NA			198	222.599	201.864	182.709	174.568
NC_016810.1	RefSeq	5UTR	4786558	4786583	-	SL1344_4442	SL1344_4442_5UTR	NA			26	25.396	25.2841	181.304	89.3716
NC_016810.1	RefSeq	5UTR	3138119	3138218	-	SL1344_2946	SL1344_2946_5UTR	NA			100	79.2354	128.848	177.593	139.42
NC_016810.1	RefSeq	3UTR	983932	984215	-	SL1344_0888	SL1344_0888_3UTR	NA			284	328.404	175.92	177.563	167.218
NC_016810.1	RefSeq	sRNA	3242849	3242861	-	ncRNA0054	pRNA	NA			13	50.7919	171.932	177.087	234.6
NC_016810.1	RefSeq	CDS	1022358	1024031	+	SL1344_0918	rpsA	NA			1674	114.98	131.163	172.428	131.695
NC_016810.1	RefSeq	CDS	805322	806488	+	SL1344_0720	sucC	NA			1167	25.7442	31.3202	171.249	106.65
NC_016810.1	RefSeq	sRNA	1290590	1290674	-	ncRNA0179	STnc520	NA			85	89.334	137.664	170.242	201.612
NC_016810.1	RefSeq	5UTR	156887	156937	+	SL1344_0134	lpxC_5UTR	NA			51	67.9716	128.899	167.663	62.6477
NC_016810.1	RefSeq	CDS	4385992	4386489	+	SL1344_4090	rplJ	NA			498	81.211	101.908	167.52	124.815
NC_016810.1	RefSeq	sRNA	4219508	4219651	+	ncRNA0421	StyR-44e	NA			144	124.952	167.999	167.484	142.203
NC_016810.1	RefSeq	5UTR	1894417	1894435	-	SL1344_1768	SL1344_1768_5UTR	NA			19	43.4405	76.1184	167.323	84.0798
NC_016810.1	RefSeq	CDS	3612521	3612892	-	SL1344_3397	rplN	NA			372	134.012	182.372	166.501	120.243
NC_016810.1	RefSeq	CDS	3605798	3606418	-	SL1344_3383	rpsD	NA			621	87.4545	112.211	166.292	122.778
NC_016810.1	RefSeq	sRNA	2802189	2802250	-	ncRNA0449	StyR-215b	NA			62	53.2496	106.03	166.207	173.338
NC_016810.1	RefSeq	5UTR	3710010	3710051	+	SL1344_3493	glpD_5UTR	NA			42	78.6066	81.3907	164.438	96.8192
NC_016810.1	RefSeq	3UTR	304125	304421	+	SL1344_0259	dnaQ_3UTR	NA			297	197.866	149.185	163.146	257.207
NC_016810.1	RefSeq	sRNA	4415831	4415892	+	ncRNA0454	StyR-215g	NA			62	85.1994	114.512	162.67	182.707
NC_016810.1	RefSeq	CDS	3613310	3613501	-	SL1344_3399	rpmC	NA			192	201.184	229.4	162.154	131.614
NC_016810.1	RefSeq	CDS	3608848	3609282	-	SL1344_3388	rplO	NA			435	117.259	159.284	161.036	89.8082
NC_016810.1	RefSeq	sRNA	291072	291217	+	ncRNA0417	StyR-44a	NA			146	116.456	147.687	160.684	122.35
NC_016810.1	RefSeq	CDS	3604783	3605772	-	SL1344_3382	pez	NA			990	107.381	108.768	158.459	146.109
NC_016810.1	RefSeq	sRNA	4374472	4374615	+	ncRNA0422	StyR-44f	NA			144	118.074	158.868	158.348	136.152
NC_016810.1	RefSeq	CDS	3611322	3611612	-	SL1344_3394	rpsN	NA			291	159.401	181.177	157.846	96.8192
NC_016810.1	RefSeq	3UTR	692613	692672	+	SL1344_0617	cspE_3UTR	NA			60	49.5221	81.0776	157.13	140.388
NC_016810.1	RefSeq	sRNA	3067499	3067586	+	ncRNA0025	InvR	NA			88	86.2886	140.442	156.964	99.0196
NC_016810.1	RefSeq	CDS	2363159	2364127	-	SL1344_2237	ompC	NA			969	124.189	154.001	156.689	88.4262
NC_016810.1	RefSeq	CDS	3321322	3322380	-	SL1344_3112	SL1344_3112	NA			1059	55.6481	90.1346	153.207	72.683
NC_016810.1	RefSeq	CDS	3609987	3610340	-	SL1344_3391	rl18	NA			354	124.971	161.19	152.051	90.6654
NC_016810.1	RefSeq	CDS	3533823	3534215	-	SL1344_3316	rpsI	NA			393	123.49	172.292	152.025	90.1675
NC_016810.1	RefSeq	CDS	1371873	1372229	+	SL1344_1270	rpl20	NA			357	95.2527	138.475	150.774	98.0396
NC_016810.1	RefSeq	CDS	3049331	3050362	-	SL1344_2862	sipD	NA			1032	97.4127	123.706	150.523	73.318
NC_016810.1	RefSeq	CDS	1117287	1118339	-	SL1344_1010	ompA	NA			1053	163.976	166.063	149.707	93.5092
NC_016810.1	RefSeq	CDS	3607509	3608840	-	SL1344_3387	prlA	NA			1332	77.9515	129.799	147.731	77.9569
NC_017719.1	RefSeq	CDS	3065	3277	-	SL1344_P3_0006	SL1344_P3_0006	NA	hypothetical protein		213	4.64997	4.93811	147.711	80.4554
NC_016810.1	RefSeq	5UTR	133916	133941	-	SL1344_0114	leuL_5UTR	NA			26	12.698	40.4545	147.573	83.7859
NC_016810.1	RefSeq	CDS	3037001	3037600	-	SL1344_2850	orgAa	NA			600	69.8812	96.4167	147.264	78.9077
NC_016810.1	RefSeq	CDS	3623251	3623721	-	SL1344_3414	rpsG	NA			471	142.293	171.395	146.167	87.569
NC_016810.1	RefSeq	CDS	254293	255018	+	SL1344_0217	rpsB	NA			726	90.2676	113.367	143.298	94.0187
NC_016810.1	RefSeq	3UTR	1117238	1117286	-	SL1344_1010	ompA_3UTR	NA			49	144.861	112.695	143.184	68.1686
NC_016810.1	RefSeq	CDS	1231988	1232161	+	SL1344_1128	rpl32	NA			174	89.1778	117.121	141.127	106.835
NC_016810.1	RefSeq	5UTR	1894631	1894655	-	SL1344_1769	SL1344_1769_5UTR	NA			25	33.0148	84.1454	140.321	92.9464
NC_016810.1	RefSeq	5UTR	1320981	1321041	+	SL1344_1221	SL1344_1221_5UTR	NA			61	54.1225	92.6807	140.177	66.6624
NC_016810.1	RefSeq	CDS	801156	803957	+	SL1344_0718	sucA	NA			2802	14.9639	17.6429	139.047	70.5412
NC_016810.1	RefSeq	5UTR	3066509	3066639	-	SL1344_2878	invF_5UTR	NA			131	25.2021	64.2332	138.915	77.6032
NC_016810.1	RefSeq	CDS	3059253	3060548	-	SL1344_2873	invC	NA			1296	58.0815	86.5356	138.47	67.2356
NC_016810.1	RefSeq	CDS	3604359	3604742	-	SL1344_3381	rplQ	NA			384	63.1923	95.1841	137.888	99.0884
NC_016810.1	RefSeq	CDS	3610350	3610883	-	SL1344_3392	rplF	NA			534	112.831	162.5	136.313	72.8864
NC_016810.1	RefSeq	CDS	3616423	3617028	-	SL1344_3406	rplD	NA			606	291.194	294.848	135.675	92.5055
NC_016810.1	RefSeq	CDS	1893115	1893324	-	SL1344_1766	cspC	NA			210	40.0893	72.6255	134.683	105.81
NC_016810.1	RefSeq	CDS	1371095	1371529	+	SL1344_1268	infC	NA			435	115.362	119.085	134.575	70.1105
NC_016810.1	RefSeq	sRNA	1686527	1686590	+	ncRNA0065	RydC	NA			64	141.86	135.586	133.606	99.8448
NC_016810.1	RefSeq	sRNA	3604974	3605468	-	ncRNA0261	STnc1675	NA			495	76.7009	79.9488	133.322	111.489
NC_016810.1	RefSeq	sRNA	1972226	1972265	-	ncRNA0501	RUF_125	NA			40	49.5221	72.3125	131.551	36.3072
NC_016810.1	RefSeq	3UTR	3321133	3321321	-	SL1344_3112	SL1344_3112_3UTR	NA			189	53.2778	75.1299	131.087	63.0093
NC_016810.1	RefSeq	CDS	3613924	3614625	-	SL1344_3401	rpsC	NA			702	163.898	212.386	130.864	101.784
NC_016810.1	RefSeq	tRNA	738054	738127	-			NA	tRNA-Met	tRNA Met anticodon CAT%2C Cove score 80.41	74	165.074	124.37	130.366	155.042
NC_016810.1	RefSeq	sRNA	2070802	2070885	-	ncRNA0235	STnc1290	NA			84	172.934	145.564	129.202	155.602
NC_016810.1	RefSeq	CDS	799913	800632	+	SL1344_0717	sdhB	NA			720	13.7561	17.7129	128.049	59.9069
NC_016810.1	RefSeq	sRNA	2897019	2897102	+	ncRNA0262	STnc1680	NA			84	174.9	118.956	127.896	179.807
NC_016810.1	RefSeq	3UTR	3607289	3607360	-	SL1344_3386	rpmJ_3UTR	NA			72	52.7319	87.6515	126.374	121.024
NC_016810.1	RefSeq	CDS	3612196	3612510	-	SL1344_3396	rplX	NA			315	128.915	163.199	124.59	80.2216
NC_016810.1	RefSeq	sRNA	2936814	2937274	-	ncRNA0263	STnc1685	NA			461	88.8032	126.914	123.418	77.4974
NC_016810.1	RefSeq	CDS	1893337	1893480	-	SL1344_1767	SL1344_1767	NA			144	59.61	63.9126	123.329	102.87
NC_016810.1	RefSeq	CDS	3621040	3623154	-	SL1344_3413	fusA	NA			2115	106.927	128.493	123.206	75.5327
NC_016810.1	RefSeq	5UTR	978818	978883	+	SL1344_0883	SL1344_0883_5UTR	NA			66	35.0156	57.7703	122.914	66.0131
NC_016810.1	RefSeq	CDS	3056911	3057822	-	SL1344_2870	spaO	NA			912	42.8975	67.1803	122.487	46.1802
NC_016810.1	RefSeq	CDS	4095422	4096804	-	SL1344_3832	atpD	NA			1383	24.588	28.9003	121.991	60.6958
NC_016810.1	RefSeq	CDS	3468958	3469842	-	SL1344_3254	SL1344_3254	NA			885	42.1544	78.1435	121.765	68.7581
NC_016810.1	RefSeq	5UTR	660725	660761	+	SL1344_0588	cstA_5UTR	NA			37	22.3073	17.7672	121.477	39.251
NC_016810.1	RefSeq	CDS	2544376	2544885	+	SL1344_2396	crr	NA			510	69.2663	78.113	121.018	79.1639
NC_016810.1	RefSeq	CDS	3710052	3711560	+	SL1344_3493	glpD	NA			1509	59.2909	58.5505	120.087	58.0338
NC_016810.1	RefSeq	CDS	2425377	2427218	-	SL1344_2287	nuoL	NA			1842	16.3998	18.8436	118.731	35.7947
NC_016810.1	RefSeq	sRNA	2036562	2036659	-	ncRNA0146	STnc220	NA			98	13.4754	29.5153	118.575	65.2048
NC_016810.1	RefSeq	sRNA	1401685	1401790	-	ncRNA0059	RprA	NA			106	101.224	99.2281	117.899	164.41
NC_016810.1	RefSeq	CDS	4096831	4097694	-	SL1344_3833	atpG	NA			864	28.4676	37.1302	117.112	66.7313
NC_016810.1	RefSeq	CDS	52280	52543	-	SL1344_0044	rpsT	NA			264	49.3971	81.1772	116.685	90.2179
NC_016810.1	RefSeq	CDS	3088055	3089047	-	SL1344_2903	rpoS	NA			993	50.2037	57.331	115.256	73.1263
NC_016810.1	RefSeq	5UTR	3037045	3037065	-	SL1344_2849	orgAb_5UTR	NA			21	39.3033	93.9123	114.846	69.1566
NC_016810.1	RefSeq	CDS	156938	157855	+	SL1344_0134	lpxC	NA			918	59.1604	82.6388	114.761	67.3938
NC_016810.1	RefSeq	CDS	3610896	3611288	-	SL1344_3393	rpsH	NA			393	117.61	148.874	114.368	65.0389
NC_016810.1	RefSeq	tRNA	737661	737734	-			NA	tRNA-Met	tRNA Met anticodon CAT%2C Cove score 80.41	74	158.382	115.487	114.07	135.416
NC_016810.1	RefSeq	sRNA	74847	74924	+	ncRNA0010	DapZ	NA			78	97.3512	106.193	113.842	78.2001
NC_016810.1	RefSeq	CDS	2786319	2786702	-	SL1344_2610	SL1344_2610	NA			384	49.0063	57.5213	113.622	69.5888
NC_016810.1	RefSeq	3UTR	4587115	4587350	-	SL1344_4259	yjdC_3UTR	NA			236	139.893	125.349	113.342	173.536
NC_016810.1	RefSeq	CDS	3609469	3609972	-	SL1344_3390	rpsE	NA			504	93.6728	124.434	113.106	68.5803
NC_016810.1	RefSeq	5UTR	1022222	1022357	+	SL1344_0918	rpsA_5UTR	NA			136	46.1236	77.3396	112.044	81.1573
NC_016810.1	RefSeq	CDS	4099847	4100317	-	SL1344_3836	atpF	NA			471	51.1694	61.4119	111.953	63.21
NC_016810.1	RefSeq	5UTR	1825000	1825001	-	SL1344_1696	SL1344_1696_5UTR	NA			2	0	0	109.626	0
NC_016810.1	RefSeq	sRNA	2760372	2760451	-	ncRNA0225	STnc1160	NA			80	142.376	110.112	109.626	156.121
NC_016810.1	RefSeq	CDS	1887122	1887922	+	SL1344_1760	manY	NA			801	67.5958	85.3535	109.489	40.0694
NC_016810.1	RefSeq	CDS	264912	265397	+	SL1344_0226	ompH	NA			486	57.0625	55.9996	109.174	75.3038
NC_016810.1	RefSeq	CDS	1231415	1231936	+	SL1344_1127	SL1344_1127	NA			522	63.8791	78.3322	108.786	78.7352
NC_016810.1	RefSeq	sRNA	2002640	2002727	-	ncRNA0234	STnc1285	NA			88	26.2617	38.8456	108.38	52.8105
NC_016810.1	RefSeq	CDS	3617701	3618012	-	SL1344_3408	rpsJ	NA			312	214.808	241.042	108.22	71.6835
NC_016810.1	RefSeq	CDS	2002315	2003034	-	SL1344_1885	fliA	NA			720	37.3709	47.4779	108.103	63.7393
NC_016810.1	RefSeq	CDS	3065858	3066508	-	SL1344_2878	invF	NA			651	37.5283	62.4063	107.436	43.7248
NC_016810.1	RefSeq	CDS	1887926	1888786	+	SL1344_1761	manZ	NA			861	60.968	92.8434	107.079	34.4096
NC_016810.1	RefSeq	CDS	4099299	4099832	-	SL1344_3835	atpH	NA			534	38.3317	40.3788	106.957	50.0414
NC_016810.1	RefSeq	5UTR	692360	692399	+	SL1344_0617	cspE_5UTR	NA			40	24.7611	72.3125	106.885	79.8759
NC_016810.1	RefSeq	CDS	3057822	3058832	-	SL1344_2871	invJ	NA			1011	43.1053	68.2745	106.806	59.6142
NC_016810.1	RefSeq	sRNA	3382993	3383144	-	ncRNA0076	SibD	NA			152	36.9244	56.2238	106.741	89.8126
NC_016810.1	RefSeq	sRNA	2705381	2705564	-	ncRNA0017	GlmY	NA			184	27.8113	60.7368	106.647	71.0358
NC_016810.1	RefSeq	5UTR	1992854	1992953	-	SL1344_1874A	SL1344_1874A_5UTR	NA			100	137.011	118.33	106.337	103.112
NC_016810.1	RefSeq	5UTR	1785385	1785413	-	SL1344_1663	SL1344_1663_5UTR	NA			29	28.461	45.337	105.845	45.071
NC_016810.1	RefSeq	CDS	3493918	3494175	-	SL1344_3275	rpmA	NA			258	40.9485	55.5466	105.801	72.0515
NC_016810.1	RefSeq	3UTR	1416178	1416230	-	SL1344_1311	lppA_3UTR	NA			53	46.719	69.4597	103.42	73.9845
NC_016810.1	RefSeq	CDS	3055961	3056221	-	SL1344_2868	spaQ	NA			261	27.8285	46.3445	103.325	53.4175
NC_017719.1	RefSeq	CDS	7851	8654	-	SL1344_P3_0014	aph%283%27%27%29-Ib	NA	aminoglycoside phosphotransferase		804	33.8771	44.8069	102.672	55.6349
NC_016810.1	RefSeq	3UTR	74842	74928	+	SL1344_0065	dapB_3UTR	NA			87	87.2804	95.2077	102.065	70.1105
NC_016810.1	RefSeq	CDS	3064173	3065861	-	SL1344_2877	invG	NA			1689	33.7184	58.5381	102.032	47.1198
NC_016810.1	RefSeq	5UTR	3620969	3621364	-	SL1344_3412	tuf_5UTR	NA			396	66.2796	92.2997	101.321	60.8787
NC_016810.1	RefSeq	3UTR	4584069	4584168	-	SL1344_4255	phoN_3UTR	NA			100	6.60295	0	100.856	88.5896
NC_016810.1	RefSeq	CDS	4094982	4095401	-	SL1344_3831	atpC	NA			420	21.6168	18.1564	100.229	65.0072
NC_016810.1	RefSeq	5UTR	4385616	4385991	+	SL1344_4090	rplJ_5UTR	NA			376	64.5368	81.8236	100.004	83.4293
NC_016810.1	RefSeq	CDS	1974745	1976760	-	SL1344_1856	cheA	NA			2016	54.2877	72.2603	99.8919	42.8627
NC_016810.1	RefSeq	CDS	3235893	3236282	-	SL1344_3030	gcvH	NA			390	32.5915	54.6136	99.5063	48.4096
NC_016810.1	RefSeq	5UTR	1888744	1888843	+	SL1344_1762	SL1344_1762_5UTR	NA			100	54.4743	67.0534	98.663	43.5686
NC_016810.1	RefSeq	3UTR	2036693	2036792	-	SL1344_1924	cspB_3UTR	NA			100	11.5552	43.3875	98.663	58.0915
NC_016810.1	RefSeq	CDS	3678085	3679704	+	SL1344_3467	pckA	NA			1620	33.8299	42.2837	98.5277	54.7746
NC_016810.1	RefSeq	5UTR	2950920	2950948	+	SL1344_2764	virK_5UTR	NA			29	28.461	63.4718	98.285	85.1341
NC_016810.1	RefSeq	CDS	806488	807357	+	SL1344_0721	sucD	NA			870	17.8356	24.482	97.655	66.438
NC_016810.1	RefSeq	CDS	3534231	3534659	-	SL1344_3317	rplM	NA			429	80.0358	99.9105	97.6153	53.4875
NC_016810.1	RefSeq	sRNA	1974403	1974566	-	ncRNA0144	STnc205	NA			164	103.674	133.081	97.5935	54.9036
NC_016810.1	RefSeq	CDS	3394760	3394975	+	SL1344_3183	rpsU	NA			216	46.6181	68.1734	97.4449	91.4404
NC_016810.1	RefSeq	CDS	3060976	3063033	-	SL1344_2875	invA	NA			2058	40.8273	68.869	96.8945	33.3786
NC_016810.1	RefSeq	CDS	423164	424138	-	SL1344_0367	hemB	NA			975	62.6434	66.3454	96.1332	63.4538
NC_016810.1	RefSeq	CDS	1466265	1466846	-	SL1344_1363	sodB	NA			582	45.6647	58.0578	96.0636	61.3854
NC_016810.1	RefSeq	5UTR	2808050	2808080	+	SL1344_2624	yfiA_5UTR	NA			31	90.5243	67.8592	95.4803	60.9024
NC_016810.1	RefSeq	CDS	4097745	4099286	-	SL1344_3834	atpA	NA			1542	28.1546	35.5551	95.1937	52.9303
NC_016810.1	RefSeq	CDS	2542302	2542559	+	SL1344_2394	ptsH	NA			258	44.7875	59.1138	95.1788	64.7338
NC_016810.1	RefSeq	sRNA	669616	669786	+	ncRNA0137	STnc70	NA			171	66.6087	69.1986	94.8806	81.532
NC_016810.1	RefSeq	5UTR	3607215	3607314	-	SL1344_3385	rpsM_5UTR	NA			100	33.0148	73.6273	94.278	79.8759
NC_016810.1	RefSeq	3UTR	4812327	4812426	+	SL1344_4464	SL1344_4464_3UTR	NA			100	49.5221	55.2204	94.278	53.7347
NC_016810.1	RefSeq	CDS	3494195	3494506	-	SL1344_3276	rplU	NA			312	33.8613	52.2538	94.1655	39.1001
NC_016810.1	RefSeq	sRNA	4163192	4163399	+	ncRNA0018	GlmZ	NA			208	30.1577	59.4176	93.8142	68.4251
NC_016810.1	RefSeq	CDS	1371625	1371822	+	SL1344_1269	rpl35	NA			198	62.5279	98.94	93.5693	58.6783
NC_016810.1	RefSeq	CDS	255276	256127	+	SL1344_0218	tsf	NA			852	84.2806	73.6087	92.8987	53.1824
NC_016810.1	RefSeq	CDS	1281238	1282488	+	SL1344_1176	icdA	NA			1251	19.0013	23.647	92.6253	52.4728
NC_016810.1	RefSeq	CDS	3058832	3059275	-	SL1344_2872	invI	NA			444	29.743	55.6706	92.0954	55.9327
NC_016810.1	RefSeq	5UTR	4315669	4315693	-	SL1344_4034	glpX_5UTR	NA			25	26.4118	21.0364	92.0855	46.4732
NC_016810.1	RefSeq	CDS	4595355	4595648	+	SL1344_4266	groES	NA			294	59.5164	63.9498	91.3546	85.4578
NC_016810.1	RefSeq	CDS	4327201	4327413	+	SL1344_4045	rpmE	NA			213	69.7495	72.8372	90.5826	83.1827
NC_016810.1	RefSeq	5UTR	1416149	1416248	-	SL1344_1310	lppB_5UTR	NA			100	37.967	65.7386	89.893	66.8053
NC_016810.1	RefSeq	CDS	4384868	4385572	+	SL1344_4089	rplA	NA			705	77.5027	81.4973	88.9444	56.0315
NC_016810.1	RefSeq	CDS	3046988	3047236	-	SL1344_2860	sipF	NA			249	38.4509	76.035	88.9332	54.2421
NC_016810.1	RefSeq	CDS	798133	799899	+	SL1344_0716	sdhA	NA			1767	16.0683	17.5601	87.8493	46.7658
NC_016810.1	RefSeq	5UTR	1046164	1046168	-	SL1344_0935	aspC_5UTR	NA			5	33.0148	52.5909	87.7005	29.0458
NC_016810.1	RefSeq	3UTR	2863727	2863826	+	SL1344_2674	sopE_3UTR	NA			100	36.3162	72.3125	87.7005	66.8053
NC_016810.1	RefSeq	5UTR	4386536	4386555	+	SL1344_4091	rplL_5UTR	NA			20	49.5221	92.0341	87.7005	87.1373
NC_016810.1	RefSeq	5UTR	257086	257143	+	SL1344_0220	frr_5UTR	NA			58	51.2298	113.342	86.9444	50.0789
NC_016810.1	RefSeq	CDS	3616124	3616426	-	SL1344_3405	rplW	NA			303	165.074	190.056	86.4703	55.5992
NC_016810.1	RefSeq	5UTR	3618013	3618182	-	SL1344_3408	rpsJ_5UTR	NA			170	71.8556	145.398	86.4107	47.8401
NC_016810.1	RefSeq	5UTR	3534660	3534817	-	SL1344_3317	rplM_5UTR	NA			158	48.0595	74.06	86.0353	64.3419
NC_016810.1	RefSeq	CDS	4786676	4787848	-	SL1344_4443	iadA	NA			1173	27.7234	22.8656	85.7939	53.4858
NC_016810.1	RefSeq	3UTR	1236492	1236541	+	SL1344_1133	acpP_3UTR	NA			50	69.331	63.1091	85.5079	58.0915
NC_016810.1	RefSeq	CDS	2428079	2428621	-	SL1344_2290	nuoI	NA			543	10.3361	12.3487	85.3989	20.8616
NC_016810.1	RefSeq	CDS	3040412	3041341	+	SL1344_2855	hilD	NA			930	30.3523	64.749	84.6357	49.1904
NC_016810.1	RefSeq	CDS	4499778	4501166	+	SL1344_4194	siiB	NA			1389	20.6788	43.7311	83.4228	24.6753
NC_016810.1	RefSeq	sRNA	3243669	3243814	+	ncRNA0075	SibC	NA			146	31.658	57.6339	83.3455	86.5405
NC_016810.1	RefSeq	5UTR	1370806	1371094	+	SL1344_1268	infC_5UTR	NA			289	70.2563	84.1636	83.0727	56.2824
NC_016810.1	RefSeq	CDS	1321042	1321788	+	SL1344_1221	SL1344_1221	NA			747	42.6496	58.2583	83.063	42.3827
NC_016810.1	RefSeq	CDS	1242511	1243944	+	SL1344_1140	ptsG	NA			1434	41.326	57.8537	81.8752	20.2551
NC_016810.1	RefSeq	sRNA	1290168	1290467	+	ncRNA0379	SLnc0014	NA			300	23.6606	41.1962	81.8538	50.346
NC_016810.1	RefSeq	CDS	3047255	3049312	-	SL1344_2861	sipA	NA			2058	42.993	66.5053	81.3935	40.2237
NC_016810.1	RefSeq	3UTR	1888787	1888835	+	SL1344_1761	manZ_3UTR	NA			49	64.0082	64.397	80.5412	29.6385
NC_016810.1	RefSeq	CDS	3032477	3033382	-	SL1344_2845	AvrA	NA			906	18.7667	33.087	80.2227	40.2345
NC_016810.1	RefSeq	CDS	3033543	3034298	-	SL1344_2846	sprB	NA			756	21.6168	44.1736	80.1891	34.5783
NC_016810.1	RefSeq	3UTR	3067409	3067594	+	SL1344_2879	invH_3UTR	NA			186	40.8247	72.1004	80.1563	50.752
NC_016810.1	RefSeq	CDS	2827261	2827809	-	SL1344_2648	rimM	NA			549	73.9675	93.6386	79.8729	58.4619
NC_016810.1	RefSeq	CDS	1375922	1376221	+	SL1344_1273	himA	NA			300	33.0148	49.0848	79.6612	49.3778
NC_016810.1	RefSeq	CDS	1134195	1134536	-	SL1344_1029	pipC	NA			342	35.7177	61.5098	79.174	50.1082
NC_016810.1	RefSeq	CDS	1134553	1136238	-	SL1344_1030	sigD	NA			1686	39.653	57.3946	79.0006	43.9304
NC_016810.1	RefSeq	CDS	4391344	4395567	+	SL1344_4093	rpoC	NA			4224	25.0503	33.1495	78.3262	41.9114
NC_016810.1	RefSeq	CDS	3486106	3488040	-	SL1344_3268	ftsH	NA			1935	38.2186	43.2142	78.0693	35.0501
NC_016810.1	RefSeq	5UTR	2364128	2364373	-	SL1344_2237	ompC_5UTR	NA			246	60.3928	86.0481	77.9857	70.8433
NC_016810.1	RefSeq	5UTR	1118340	1118472	-	SL1344_1010	ompA_5UTR	NA			133	58.3343	82.0497	76.6555	56.7812
NC_016810.1	RefSeq	CDS	3036364	3037044	-	SL1344_2849	orgAb	NA			681	28.3607	58.1126	76.6252	36.6804
NC_016810.1	RefSeq	CDS	1969850	1970239	-	SL1344_1851	cheY	NA			390	88.8859	132.489	76.1757	43.941
NC_016810.1	RefSeq	CDS	811928	812209	+	SL1344_0725	SL1344_0725	NA			282	28.0977	38.231	75.4162	24.2048
NC_016810.1	RefSeq	CDS	797786	798133	+	SL1344_0715	sdhD	NA			348	18.0253	19.2682	75.2888	32.134
NC_016810.1	RefSeq	CDS	3613501	3613911	-	SL1344_3400	rplP	NA			411	108.041	127.958	75.2175	57.9502
NC_016810.1	RefSeq	sRNA	4403810	4404049	-	ncRNA0244	STnc1460	NA			240	43.3319	43.2779	74.454	55.0659
NC_016810.1	RefSeq	5UTR	264828	264911	+	SL1344_0226	ompH_5UTR	NA			84	27.5123	34.4345	74.3888	41.4939
NC_016810.1	RefSeq	5UTR	1347991	1348017	+	SL1344_1246	osmE_5UTR	NA			27	122.277	58.4343	73.0837	48.4096
NC_016810.1	RefSeq	5UTR	1732405	1732437	+	SL1344_1612	tpx_5UTR	NA			33	20.0089	39.8416	73.0837	44.0087
NC_016810.1	RefSeq	5UTR	2131699	2131704	-	SL1344_2035	SL1344_2035_5UTR	NA			6	55.0246	43.8258	73.0837	96.8192
NC_016810.1	RefSeq	5UTR	2608302	2608307	-	SL1344_2459	SL1344_2459_5UTR	NA			6	0	87.6515	73.0837	0
NC_016810.1	RefSeq	5UTR	1236477	1236576	+	SL1344_1134	fabF_5UTR	NA			100	57.7758	55.2204	72.3529	46.4732
NC_016810.1	RefSeq	CDS	3766164	3767807	+	SL1344_3542	SL1344_3542	NA			1644	61.6516	71.2568	71.9501	23.0564
NC_016810.1	RefSeq	CDS	816702	817226	+	SL1344_0731	pal	NA			525	31.4426	41.8223	71.8308	47.0265
NC_016810.1	RefSeq	CDS	1113963	1114130	+	SL1344_1006	rmf	NA			168	49.1291	58.6952	71.7786	35.4427
NC_016810.1	RefSeq	CDS	1223286	1224239	+	SL1344_1121	flgL	NA			954	36.164	50.1653	71.5899	40.1891
NC_016810.1	RefSeq	CDS	3469952	3472087	-	SL1344_3255	pnp	NA			2136	41.2684	51.3968	71.2361	36.1712
NC_017719.1	RefSeq	CDS	27	842	-	SL1344_P3_0001	sulII	NA	dihydropteroate synthase type-2 %28dihydropteroate synthase type ii%29 %28dhps%29 %28dihydropteroate pyrophosphorylase type ii%29		816	20.6342	32.5471	70.3968	40.5786
NC_016810.1	RefSeq	CDS	2428636	2429613	-	SL1344_2291	nuoH	NA			978	8.94572	10.217	69.8331	22.5714
NC_016810.1	RefSeq	5UTR	898762	898794	+	SL1344_0808	ompX_5UTR	NA			33	25.0112	55.7782	69.7617	26.4052
NC_016810.1	RefSeq	CDS	3056247	3056921	-	SL1344_2869	spaP	NA			675	20.5425	37.7875	69.6731	24.3124
NC_016810.1	RefSeq	CDS	3617039	3617668	-	SL1344_3407	rplC	NA			630	131.535	156.521	69.6035	42.6466
NC_016810.1	RefSeq	CDS	2423534	2425063	-	SL1344_2286	nuoM	NA			1530	13.5943	15.8116	69.1429	22.9708
NC_016810.1	RefSeq	sRNA	1706784	1706905	-	ncRNA0015	FnrS	NA			122	46.0042	86.2146	68.2913	54.7584
NC_016810.1	RefSeq	CDS	3609286	3609465	-	SL1344_3389	rpmD	NA			180	60.5271	75.2342	68.2115	48.4096
NC_016810.1	RefSeq	3UTR	2385146	2385245	-	SL1344_2251	glpQ_3UTR	NA			100	14.8566	18.4068	67.9679	49.3778
NC_016810.1	RefSeq	5UTR	3611613	3611743	-	SL1344_3394	rpsN_5UTR	NA			131	63.0053	91.3315	67.7837	41.0188
NC_016810.1	RefSeq	5UTR	4319500	4319525	-	SL1344_4038	menG_5UTR	NA			26	38.0939	40.4545	67.4619	55.8572
NC_016810.1	RefSeq	CDS	3250231	3251310	-	SL1344_3044	fba	NA			1080	41.2684	49.5474	67.2979	39.5345
NC_016810.1	RefSeq	5UTR	4291997	4292032	+	SL1344_4009	cpxP_5UTR	NA			36	18.3415	40.1736	66.9934	40.3413
NC_016810.1	RefSeq	CDS	1163919	1167881	-	SL1344_1062	putA	NA			3963	2.70749	2.88633	66.915	26.6418
NC_016810.1	RefSeq	CDS	4810665	4812326	+	SL1344_4464	SL1344_4464	NA			1662	40.5235	52.9232	66.7515	27.9622
NC_016810.1	RefSeq	5UTR	1276217	1276239	-	SL1344_1169	phoP_5UTR	NA			23	57.417	91.4624	66.7286	44.2001
NC_016810.1	RefSeq	5UTR	3482890	3482973	-	SL1344_3264	secG_5UTR	NA			84	15.7213	21.9129	66.5584	46.6807
NC_016810.1	RefSeq	CDS	1221610	1223271	+	SL1344_1120	flgK	NA			1662	23.1421	34.1746	66.5537	39.2345
NC_016810.1	RefSeq	5UTR	3046658	3047036	-	SL1344_2859	sicP_5UTR	NA			379	36.5863	61.7492	66.5274	44.45
NC_016810.1	RefSeq	CDS	2390826	2392016	+	SL1344_2255	glpC	NA			1191	21.3446	28.15	66.4565	28.0459
NC_016810.1	RefSeq	sRNA	3035626	3035825	-	ncRNA0515	RUF_220c	NA			200	10.7298	38.1284	66.3235	30.4981
NC_016810.1	RefSeq	CDS	4100663	4101478	-	SL1344_3838	atpB	NA			816	32.9743	41.4089	65.9634	34.5274
NC_016810.1	RefSeq	3UTR	1134095	1134194	-	SL1344_1029	pipC_3UTR	NA			100	36.3162	56.5352	65.7753	29.0458
NC_016810.1	RefSeq	5UTR	2490040	2490044	-	SL1344_2349	SL1344_2349_5UTR	NA			5	33.0148	52.5909	65.7753	0
NC_016810.1	RefSeq	5UTR	2760317	2760416	-	SL1344_2578	SL1344_2578_5UTR	NA			100	100.695	70.9977	65.7753	101.66
NC_016810.1	RefSeq	5UTR	3505792	3505826	+	SL1344_3292	rpoN_5UTR	NA			35	37.7311	41.3214	65.7753	41.4939
NC_016810.1	RefSeq	CDS	1972323	1973984	-	SL1344_1854	tar	NA			1662	27.413	39.4748	65.7621	24.8165
NC_016810.1	RefSeq	sRNA	2071343	2071409	+	ncRNA0071	Sar	NA			67	39.4206	58.8704	65.4481	110.547
NC_016810.1	RefSeq	CDS	2826061	2826408	-	SL1344_2646	rpl19	NA			348	36.5249	58.9381	64.8933	42.5671
NC_016810.1	RefSeq	CDS	2008795	2009163	+	SL1344_1891	fliT	NA			369	30.4201	52.0208	64.7652	36.996
NC_016810.1	RefSeq	sRNA	2228847	2228931	+	ncRNA0009	CyaR	NA			85	31.0727	47.9505	64.4856	37.5886
NC_016810.1	RefSeq	CDS	2863004	2863726	+	SL1344_2674	sopE	NA			723	30.138	63.4655	64.441	36.5583
NC_016810.1	RefSeq	5UTR	1477688	1477733	-	SL1344_1377	slyB_5UTR	NA			46	21.5314	45.7312	64.3454	31.5715
NC_016810.1	RefSeq	5UTR	3246157	3246185	-	SL1344_3039	rpiA_5UTR	NA			29	45.5376	54.4044	64.2633	40.0631
NC_016810.1	RefSeq	CDS	216394	216849	-	SL1344_0187	dksA	NA			456	48.1465	53.3406	64.1887	39.492
NC_016810.1	RefSeq	5UTR	800770	801155	+	SL1344_0718	sucA_5UTR	NA			386	5.98713	10.8997	63.6169	41.3865
NC_016810.1	RefSeq	CDS	3063058	3064176	-	SL1344_2876	invE	NA			1119	27.1435	52.8729	63.5809	28.5526
NC_016810.1	RefSeq	CDS	993279	993773	+	SL1344_0897	lrp	NA			495	21.0094	25.7642	63.5607	28.7524
NC_016810.1	RefSeq	CDS	3232857	3235730	-	SL1344_3029	gcvP	NA			2874	25.3297	30.9251	63.2426	27.9947
NC_016810.1	RefSeq	CDS	4066999	4067139	+	SL1344_3806	rpmH	NA			141	45.6587	46.6231	62.9764	59.7395
NC_016810.1	RefSeq	CDS	4499149	4499781	+	SL1344_4193	siiA	NA			633	18.7762	36.3484	62.8658	21.5664
NC_016810.1	RefSeq	CDS	660762	662867	+	SL1344_0588	cstA	NA			2106	12.4628	9.67663	62.725	19.1018
NC_016810.1	RefSeq	CDS	4501156	4502475	+	SL1344_4195	siiC	NA			1320	11.0049	21.3153	62.6195	17.8235
NC_016810.1	RefSeq	CDS	2427215	2427517	-	SL1344_2288	nuoK	NA			303	5.99278	9.5462	62.5915	23.4858
NC_016810.1	RefSeq	CDS	1969195	1969839	-	SL1344_1850	cheZ	NA			645	117.215	123.324	62.5461	37.1516
NC_016810.1	RefSeq	CDS	1325546	1326541	-	SL1344_1225	gapA	NA			996	34.9704	39.2056	62.4073	46.514
NC_016810.1	RefSeq	CDS	3034683	3035570	-	SL1344_2847	hilC	NA			888	20.4483	40.1243	61.973	27.3122
NC_016810.1	RefSeq	5UTR	7619	7664	+	SL1344_0007	talB_5UTR	NA			46	28.7085	31.4402	61.9623	34.7286
NC_016810.1	RefSeq	5UTR	1236163	1236254	+	SL1344_1133	acpP_5UTR	NA			92	23.3256	40.0148	61.9623	41.0429
NC_016810.1	RefSeq	CDS	3035915	3036367	-	SL1344_2848	SL1344_2848	NA			453	33.5249	50.5012	61.9518	33.3417
NC_016810.1	RefSeq	CDS	1869671	1870483	+	SL1344_1743	minD	NA			813	32.2838	38.8125	61.8919	39.6566
NC_016810.1	RefSeq	5UTR	4383167	4383347	+	SL1344_4086	secE_5UTR	NA			181	27.3603	52.3003	61.7779	30.49
NC_016810.1	RefSeq	sRNA	254126	254276	+	ncRNA0091	Tff	NA			151	45.9146	45.2769	61.7098	49.0508
NC_016810.1	RefSeq	tRNA	3399709	3399781	+			NA	tRNA-Met	tRNA Met anticodon CAT%2C Cove score 86.32	73	54.2708	52.2307	61.5705	47.7465
NC_016810.1	RefSeq	5UTR	1885987	1886100	+	SL1344_1759	gptB_5UTR	NA			114	37.6484	36.9059	61.5442	25.4787
NC_016810.1	RefSeq	CDS	3046265	3046657	-	SL1344_2859	sicP	NA			393	25.6221	52.8585	61.368	38.8016
NC_016810.1	RefSeq	3UTR	3382992	3383263	-	SL1344_3173	rfaE_3UTR	NA			272	20.6342	32.8693	61.2613	51.2572
NC_016810.1	RefSeq	CDS	494071	494586	-	SL1344_0435	cyoC	NA			516	2.87919	1.0192	61.1864	27.0193
NC_016810.1	RefSeq	5UTR	470486	470521	+	SL1344_0411	ribH_5UTR	NA			36	18.3415	29.2172	60.9031	36.3072
NC_016810.1	RefSeq	CDS	1886101	1887069	+	SL1344_1759	gptB	NA			969	39.0112	50.0672	60.8654	23.6802
NC_016810.1	RefSeq	CDS	3044647	3046278	-	SL1344_2858	stpA	NA			1632	29.7376	44.3897	60.724	31.7688
NC_016810.1	RefSeq	5UTR	4625091	4625155	+	SL1344_4295	hfQ_5UTR	NA			65	30.4752	34.3864	60.7157	22.3429
NC_016810.1	RefSeq	3UTR	4072365	4072599	+	SL1344_3811	intA_3UTR	NA			235	16.8586	22.3791	60.6439	90.2273
NC_016810.1	RefSeq	CDS	4387239	4391267	+	SL1344_4092	rpoB	NA			4029	54.7378	65.8528	60.5403	33.5227
NC_016810.1	RefSeq	CDS	3417811	3418209	+	SL1344_3202	SL1344_3202	NA			399	48.8188	33.9402	59.6209	29.8465
NC_016810.1	RefSeq	CDS	247314	247700	-	SL1344_0212	SL1344_0212	NA			387	31.5645	30.9158	59.4867	44.2817
NC_016810.1	RefSeq	sRNA	3041345	3041651	+	ncRNA0183	STnc600	NA			307	22.0457	49.6787	59.2764	41.156
NC_016810.1	RefSeq	sRNA	817257	817293	+	ncRNA0203	STnc835	NA			37	17.8458	31.981	59.2571	31.4008
NC_016810.1	RefSeq	CDS	3596717	3597190	-	SL1344_3371	smg	NA			474	19.1541	20.526	59.2071	27.5751
NC_016810.1	RefSeq	5UTR	3472088	3472237	-	SL1344_3255	pnp_5UTR	NA			150	16.5074	35.0606	59.1978	30.9821
NC_016810.1	RefSeq	CDS	155686	156837	+	SL1344_0133	ftsZ	NA			1152	34.677	35.3802	59.1902	26.0958
NC_016810.1	RefSeq	3UTR	728166	728319	-	SL1344_0654	ybeJ_3UTR	NA			154	25.7258	31.5887	59.0839	40.5509
NC_016810.1	RefSeq	3UTR	3394976	3395066	+	SL1344_3183	rpsU_3UTR	NA			91	16.326	46.2338	59.0292	57.4532
NC_016810.1	RefSeq	5UTR	4480512	4480539	+	SL1344_4174	lexA_5UTR	NA			28	17.6865	56.3474	58.728	51.8674
NC_016810.1	RefSeq	sRNA	728173	728327	-	ncRNA0085	SroC	NA			155	25.5598	31.3849	58.7027	40.2893
NC_016810.1	RefSeq	5UTR	3494507	3494570	-	SL1344_3276	rplU_5UTR	NA			64	25.7928	43.141	58.2386	27.2304
NC_016810.1	RefSeq	CDS	1974221	1974724	-	SL1344_1855	cheW	NA			504	51.4218	75.6516	58.0754	31.1205
NC_016810.1	RefSeq	CDS	2436771	2437214	-	SL1344_2297	nuoA	NA			444	21.5637	30.7965	58.0225	32.055
NC_016810.1	RefSeq	3UTR	3144950	3145019	+	SL1344_2951	sdaB_3UTR	NA			70	37.7311	52.5909	57.9449	24.8964
NC_016810.1	RefSeq	CDS	1894487	1894630	-	SL1344_1769	SL1344_1769	NA			144	20.6342	30.1302	57.8579	26.2219
NC_016810.1	RefSeq	3UTR	3044592	3044646	-	SL1344_2858	stpA_3UTR	NA			55	30.0134	47.8099	57.8026	36.9673
NC_016810.1	RefSeq	CDS	181011	182435	+	SL1344_0154	lpdA	NA			1425	16.3336	16.4231	57.6207	37.5047
NC_016810.1	RefSeq	5UTR	808685	808939	+	SL1344_0722	cydA_5UTR	NA			255	26.5413	38.6698	57.6072	12.5295
NC_016810.1	RefSeq	3UTR	157856	157937	+	SL1344_0134	lpxC_3UTR	NA			82	44.2881	41.6879	57.4866	42.506
NC_016810.1	RefSeq	5UTR	4557320	4557342	-	SL1344_4230	SL1344_4230_5UTR	NA			23	14.3542	17.1492	57.1959	37.8858
NC_016810.1	RefSeq	5UTR	662831	662930	+	SL1344_0589	SL1344_0589_5UTR	NA			100	14.8566	5.25909	57.0053	17.4275
NC_016810.1	RefSeq	5UTR	728161	728260	-	SL1344_0653	gltJ_5UTR	NA			100	26.4118	27.6102	57.0053	34.8549
NC_016810.1	RefSeq	5UTR	1979635	1979990	-	SL1344_1860	flhD_5UTR	NA			356	13.9107	27.3295	56.9683	36.7152
NC_016810.1	RefSeq	CDS	4723616	4724002	-	SL1344_4389	SL1344_4389	NA			387	28.1521	30.9158	56.9373	27.7699
NC_017719.1	RefSeq	CDS	7015	7860	-	SL1344_P3_0013	strB	NA	streptomycin 3%27%27-kinase		846	17.561	24.7103	56.8861	27.4664
NC_016810.1	RefSeq	CDS	1979284	1979634	-	SL1344_1860	flhD	NA			351	14.1089	27.3443	56.8429	30.2043
NC_016810.1	RefSeq	CDS	133829	133915	-	SL1344_0114	leuL	NA			87	13.2818	33.2471	56.7029	61.764
NC_016810.1	RefSeq	5UTR	2401611	2401668	+	SL1344_2266	SL1344_2266_5UTR	NA			58	11.3844	13.6011	56.7029	30.0473
NC_016810.1	RefSeq	CDS	4503766	4520445	+	SL1344_4197	siiE	NA			16680	17.0418	28.9203	56.6399	31.2225
NC_016810.1	RefSeq	5UTR	3040377	3040411	+	SL1344_2855	hilD_5UTR	NA			35	28.2984	30.0519	56.3789	33.1952
NC_016810.1	RefSeq	CDS	797403	797792	+	SL1344_0714	sdhC	NA			390	16.9306	20.2273	55.9371	26.4391
NC_016810.1	RefSeq	CDS	3614990	3615268	-	SL1344_3403	rpsS	NA			279	82.8327	95.6627	55.7951	42.6837
NC_016810.1	RefSeq	CDS	3118827	3120125	-	SL1344_2931	eno	NA			1299	44.4772	50.9107	55.7833	39.4656
NC_016810.1	RefSeq	CDS	1235365	1236099	+	SL1344_1132	fabG	NA			735	30.0951	42.5736	55.7823	39.1229
NC_016810.1	RefSeq	3UTR	3619725	3619783	-	SL1344_3412	tuf_3UTR	NA			59	16.7872	31.198	55.7418	46.7686
NC_016810.1	RefSeq	CDS	4265281	4266183	-	SL1344_3983	fdoH	NA			903	11.1512	12.2304	55.7233	23.8027
NC_016810.1	RefSeq	CDS	4663965	4664171	+	SL1344_4339	SL1344_4339	NA			207	32.6958	26.6765	55.6072	42.7969
NC_016810.1	RefSeq	sRNA	3943835	3943917	-	ncRNA0407	StyR-8	NA			83	13.9219	26.9291	55.4732	36.7446
NC_016810.1	RefSeq	CDS	2826449	2827216	-	SL1344_2647	trmD	NA			768	44.2776	55.8094	55.3837	32.3361
NC_016810.1	RefSeq	CDS	4595692	4597338	+	SL1344_4267	groEL	NA			1647	36.8835	38.8764	55.3785	58.1092
NC_016810.1	RefSeq	CDS	2427514	2428068	-	SL1344_2289	nuoJ	NA			555	7.13833	6.86998	55.1091	12.037
NC_016810.1	RefSeq	CDS	3251412	3252575	-	SL1344_3045	pgk	NA			1164	31.625	35.2413	55.0953	29.9441
NC_016810.1	RefSeq	CDS	4502472	4503749	+	SL1344_4196	siiD	NA			1278	10.9791	19.3409	54.8986	22.273
NC_016810.1	RefSeq	5UTR	52544	52583	-	SL1344_0044	rpsT_5UTR	NA			40	24.7611	42.7301	54.8128	61.7222
NC_016810.1	RefSeq	5UTR	1868880	1868939	+	SL1344_1742	minC_5UTR	NA			60	11.0049	8.76515	54.8128	43.5686
NC_016810.1	RefSeq	3UTR	2421970	2422069	-	SL1344_2285	nuoN_3UTR	NA			100	6.60295	18.4068	54.8128	20.332
NC_016810.1	RefSeq	5UTR	4269247	4269387	-	SL1344_3984	SL1344_3984_5UTR	NA			141	31.6099	16.7843	54.424	36.0497
NC_016810.1	RefSeq	CDS	3472329	3472598	-	SL1344_3256	rpsO	NA			270	33.0148	41.391	54.4068	45.1823
NC_016810.1	RefSeq	CDS	494675	496666	-	SL1344_0436	cyoB	NA			1992	3.48047	2.24409	54.3725	22.6738
NC_016810.1	RefSeq	CDS	2542608	2544335	+	SL1344_2395	ptsI	NA			1728	25.6972	32.6411	54.3687	34.6263
NC_016810.1	RefSeq	sRNA	1662190	1662282	-	ncRNA0070	RyjB	NA			93	24.8498	36.7571	54.2234	35.9168
NC_016810.1	RefSeq	5UTR	158081	158202	+	SL1344_0135	SL1344_0135_5UTR	NA			122	24.3551	21.5536	53.9142	32.1408
NC_016810.1	RefSeq	CDS	3401507	3403072	-	SL1344_3189	cheM	NA			1566	43.7456	56.2514	53.6227	17.6204
NC_016810.1	RefSeq	CDS	463675	464646	+	SL1344_0403	secF	NA			972	26.6632	32.7341	53.4594	20.7683
NC_016810.1	RefSeq	CDS	3142234	3143523	+	SL1344_2950	sdaC	NA			1290	33.0148	44.0296	53.3681	18.9135
NC_016810.1	RefSeq	CDS	4146381	4146710	+	SL1344_3875	trxA	NA			330	21.5096	25.897	53.1518	36.9673
NC_016810.1	RefSeq	CDS	2935806	2937326	-	SL1344_2756	flaG	NA			1521	44.9313	63.5344	53.047	34.4692
NC_016810.1	RefSeq	5UTR	3943777	3943917	-	SL1344_3694	rpmB_5UTR	NA			141	22.244	28.9063	52.8691	35.0197
NC_016810.1	RefSeq	3UTR	4386922	4387000	+	SL1344_4091	rplL_3UTR	NA			79	27.164	14.9784	52.7313	49.6352
NC_016810.1	RefSeq	CDS	2422070	2423527	-	SL1344_2285	nuoN	NA			1458	14.1524	19.929	52.7075	17.1326
NC_016810.1	RefSeq	5UTR	1430647	1430671	+	SL1344_1322	SL1344_1322_5UTR	NA			25	13.2059	10.5182	52.6203	46.4732
NC_016810.1	RefSeq	CDS	795365	796648	-	SL1344_0712	gltA	NA			1284	9.64216	12.4924	52.3368	30.765
NC_016810.1	RefSeq	CDS	3378556	3379209	-	SL1344_3168	ribB	NA			654	33.0652	44.4289	52.2984	36.6403
NC_016810.1	RefSeq	5UTR	1978522	1978737	-	SL1344_1858	motA_5UTR	NA			216	8.40653	17.0433	52.2752	20.1707
NC_016810.1	RefSeq	CDS	3548096	3549034	-	SL1344_3331	mdh	NA			939	12.13	15.402	52.186	36.1912
NC_016810.1	RefSeq	CDS	3623817	3624191	-	SL1344_3415	rpsL	NA			375	49.7422	77.4839	52.0356	36.404
NC_016810.1	RefSeq	CDS	3482557	3482889	-	SL1344_3264	secG	NA			333	12.8886	22.5051	52.0145	28.348
NC_016810.1	RefSeq	5UTR	3089048	3089613	-	SL1344_2903	rpoS_5UTR	NA			566	13.9992	20.2094	51.9075	31.5603
NC_016810.1	RefSeq	tRNA	613046	613119	+			NA	tRNA-Arg	tRNA Arg anticodon TCT%2C Cove score 84.06	74	93.6905	69.2921	51.8499	72.6144
NC_016810.1	RefSeq	CDS	2006970	2008373	+	SL1344_1889	fliD	NA			1404	29.6286	54.4076	51.6115	24.8254
NC_016810.1	RefSeq	CDS	3607361	3607477	-	SL1344_3386	rpmJ	NA			117	32.4504	49.4444	51.5334	39.7207
NC_016810.1	RefSeq	3UTR	3035815	3035914	-	SL1344_2848	SL1344_2848_3UTR	NA			100	29.7133	39.4432	51.524	37.7595
NC_016810.1	RefSeq	CDS	4482781	4482993	+	SL1344_4176	SL1344_4176	NA			213	48.0496	29.0114	51.4674	33.4094
NC_016810.1	RefSeq	CDS	2499456	2499740	-	SL1344_2359	SL1344_2359	NA			285	25.4851	35.9833	51.1586	35.6702
NC_016810.1	RefSeq	5UTR	3472599	3472701	-	SL1344_3256	rpsO_5UTR	NA			103	17.6292	33.1884	51.0876	45.1196
NC_016810.1	RefSeq	CDS	4628293	4629297	+	SL1344_4298	hflC	NA			1005	24.6379	29.3044	51.0495	23.699
NC_016810.1	RefSeq	5UTR	3488041	3488083	-	SL1344_3268	ftsH_5UTR	NA			43	7.67785	18.3457	50.9886	16.8871
NC_016810.1	RefSeq	CDS	1977691	1978521	-	SL1344_1858	motA	NA			831	9.13766	13.923	50.9211	18.8745
NC_016810.1	RefSeq	CDS	2389570	2390829	+	SL1344_2254	glpB	NA			1260	16.2454	22.539	50.8106	24.5506
NC_016810.1	RefSeq	5UTR	1711201	1711226	+	SL1344_1591	fnr_5UTR	NA			26	0	30.3409	50.5964	22.3429
NC_016810.1	RefSeq	CDS	501151	502449	+	SL1344_0441	tig	NA			1299	34.5651	38.1578	50.4666	30.5215
NC_016810.1	RefSeq	5UTR	4592963	4593069	-	SL1344_4263	aspA_5UTR	NA			107	23.1412	34.4053	50.2024	24.431
NC_016810.1	RefSeq	CDS	1236577	1237818	+	SL1344_1134	fabF	NA			1242	37.4805	43.614	50.0465	32.5069
NC_016810.1	RefSeq	5UTR	4629654	4629675	+	SL1344_4299	purA_5UTR	NA			22	15.0067	23.905	49.8298	26.4052
NC_016810.1	RefSeq	5UTR	3766133	3766163	+	SL1344_3542	SL1344_3542_5UTR	NA			31	21.2998	33.9296	49.5083	9.3696
NC_016810.1	RefSeq	5UTR	4482710	4482780	+	SL1344_4176	SL1344_4176_5UTR	NA			71	55.7996	25.9251	49.4087	34.7731
NC_016810.1	RefSeq	3UTR	3243619	3243718	+	SL1344_3037	SL1344_3037_3UTR	NA			100	13.2059	34.1841	49.3315	56.6392
NC_016810.1	RefSeq	CDS	1978703	1979281	-	SL1344_1859	flhC	NA			579	15.1104	19.9827	49.2274	24.8319
NC_016810.1	RefSeq	CDS	2429610	2432336	-	SL1344_2292	nuoG	NA			2727	11.017	13.2586	49.2049	23.5391
NC_016810.1	RefSeq	CDS	4319014	4319499	-	SL1344_4038	menG	NA			486	23.0967	28.9466	49.1736	21.5154
NC_016810.1	RefSeq	CDS	1850384	1851709	+	SL1344_1723	gdhA	NA			1326	8.7143	8.62634	49.0256	27.9286
NC_016810.1	RefSeq	CDS	2387952	2389580	+	SL1344_2253	glpA	NA			1629	16.8215	26.5537	48.9244	23.9819
NC_016810.1	RefSeq	CDS	1217951	1218733	+	SL1344_1116	flgG	NA			783	13.071	13.769	48.8625	33.3859
NC_016810.1	RefSeq	CDS	1476732	1477172	+	SL1344_1376	slyA	NA			441	25.4536	34.8817	48.7225	28.3213
NC_016810.1	RefSeq	5UTR	1546403	1546429	-	SL1344_1441	SL1344_1441_5UTR	NA			27	12.2277	19.4781	48.7225	32.2731
NC_016810.1	RefSeq	CDS	4019024	4019122	-	SL1344_3763	ivbL	NA			99	16.6741	26.5611	48.7225	48.4096
NC_016810.1	RefSeq	5UTR	1167882	1167924	-	SL1344_1062	putA_5UTR	NA			43	7.67785	6.11522	48.4392	33.7741
NC_016810.1	RefSeq	sRNA	2211623	2211781	+	ncRNA0074	SibA	NA			159	21.8022	28.1146	48.2628	42.0159
NC_016810.1	RefSeq	CDS	4651496	4651810	+	SL1344_4325	priB	NA			315	45.0678	75.9646	48.0264	40.5719
NC_016810.1	RefSeq	CDS	1477220	1477687	-	SL1344_1377	slyB	NA			468	26.8069	29.779	48.0197	30.7215
NC_016810.1	RefSeq	CDS	3054109	3055179	-	SL1344_2866	spaS	NA			1071	10.9433	16.2045	47.8013	19.6622
NC_016810.1	RefSeq	5UTR	1986920	1986958	+	SL1344_1868	ftnA_5UTR	NA			39	16.9306	13.4848	47.7855	29.7905
NC_016810.1	RefSeq	CDS	2022104	2022517	+	SL1344_1906	fliN	NA			414	10.7657	15.8789	47.6633	23.854
NC_016810.1	RefSeq	5UTR	4405453	4405475	+	SL1344_4106	hemE_5UTR	NA			23	14.3542	22.8656	47.6633	31.5715
NC_016810.1	RefSeq	CDS	7665	8618	+	SL1344_0007	talB	NA			954	25.6089	28.6659	46.9988	25.2704
NC_016810.1	RefSeq	5UTR	4198808	4198835	+	SL1344_3924	ubiE_5UTR	NA			28	11.791	18.7825	46.9824	20.747
NC_016810.1	RefSeq	sRNA	4797969	4798032	+	ncRNA0090	SymR	NA			64	33.5306	39.0323	46.2483	40.8456
NC_016810.1	RefSeq	sRNA	4580485	4580565	+	ncRNA0164	STnc440	NA			81	28.5313	42.2026	46.0157	28.6872
NC_016810.1	RefSeq	CDS	4383348	4383731	+	SL1344_4086	secE	NA			384	22.7836	37.6628	45.9628	26.0958
NC_016810.1	RefSeq	5UTR	4146907	4147128	+	SL1344_3876	rho_5UTR	NA			222	16.3587	33.1654	45.9242	35.3259
NC_016810.1	RefSeq	CDS	3143582	3144949	+	SL1344_2951	sdaB	NA			1368	23.8923	35.8487	45.8376	21.4446
NC_016810.1	RefSeq	5UTR	1221586	1221609	+	SL1344_1120	flgK_5UTR	NA			24	13.7561	10.9564	45.6773	24.2048
NC_016810.1	RefSeq	5UTR	4810641	4810664	+	SL1344_4464	SL1344_4464_5UTR	NA			24	6.87807	10.9564	45.6773	12.1024
NC_016810.1	RefSeq	CDS	898795	899310	+	SL1344_0808	ompX	NA			516	28.1521	37.4557	45.4649	28.708
NC_016810.1	RefSeq	CDS	1011663	1013945	-	SL1344_0910	pflB	NA			2283	41.3588	55.4013	45.4252	23.9185
NC_016810.1	RefSeq	5UTR	2658218	2658251	-	SL1344_2488	ndk_5UTR	NA			34	14.5653	15.4679	45.1399	25.6286
NC_016810.1	RefSeq	sRNA	3034326	3034476	-	ncRNA0514	RUF_219c	NA			151	9.83883	24.3799	45.0118	17.312
NC_016810.1	RefSeq	3UTR	2951879	2951978	+	SL1344_2764	virK_3UTR	NA			100	24.7611	35.4989	44.9465	11.6183
NC_016810.1	RefSeq	CDS	4652084	4652533	+	SL1344_4327	rplI	NA			450	58.6929	58.1422	44.8247	33.8867
NC_016810.1	RefSeq	3UTR	3857967	3858025	+	SL1344_3615	cspA_3UTR	NA			59	5.59572	13.3706	44.5935	34.4611
NC_016810.1	RefSeq	CDS	2311374	2311946	+	SL1344_2191	SL1344_2191	NA			573	20.1661	32.1236	44.3859	31.4282
NC_016810.1	RefSeq	sRNA	497375	497538	-	ncRNA0218	STnc1065	NA			164	6.03928	1.60338	44.1176	19.4819
NC_016810.1	RefSeq	CDS	4147129	4148388	+	SL1344_3876	rho	NA			1260	21.7478	33.7041	44.0242	26.8558
NC_016810.1	RefSeq	3UTR	423064	423163	-	SL1344_0367	hemB_3UTR	NA			100	29.7133	36.8136	43.8502	39.2118
NC_016810.1	RefSeq	5UTR	1326848	1326852	+	SL1344_1226	SL1344_1226_5UTR	NA			5	0	0	43.8502	0
NC_016810.1	RefSeq	5UTR	2416806	2416825	-	SL1344_2280	SL1344_2280_5UTR	NA			20	33.0148	13.1477	43.8502	14.5229
NC_016810.1	RefSeq	5UTR	4093735	4093754	-	SL1344_3829	glmU_5UTR	NA			20	0	26.2955	43.8502	14.5229
NC_016810.1	RefSeq	sRNA	2770951	2771060	-	ncRNA0241	STnc1400	NA			110	48.0215	51.3957	43.8502	39.6079
NC_016810.1	RefSeq	CDS	493742	494071	-	SL1344_0434	cyoD	NA			330	1.00045	3.18733	43.518	16.2832
NC_016810.1	RefSeq	3UTR	4591468	4591525	-	SL1344_4263	aspA_3UTR	NA			58	22.7688	27.2022	43.4722	17.5276
NC_016810.1	RefSeq	5UTR	1466847	1466899	-	SL1344_1363	sodB_5UTR	NA			53	24.9168	29.7684	43.4365	35.6222
NC_016810.1	RefSeq	3UTR	1163871	1163918	-	SL1344_1062	putA_3UTR	NA			48	0	2.73911	43.3935	18.1536
NC_016810.1	RefSeq	CDS	4590110	4591294	-	SL1344_4262	dcuA	NA			1185	31.2038	48.8186	43.2952	12.2556
NC_016810.1	RefSeq	3UTR	4094926	4094981	-	SL1344_3831	atpC_3UTR	NA			56	5.89549	11.739	43.0672	31.1205
NC_016810.1	RefSeq	CDS	4788319	4788990	-	SL1344_4445	SL1344_4445	NA			672	9.82582	9.58688	42.9041	15.128
NC_016810.1	RefSeq	3UTR	247214	247313	-	SL1344_0212	SL1344_0212_3UTR	NA			100	19.8089	26.2955	42.754	30.4981
NC_016810.1	RefSeq	sRNA	1550746	1550843	+	ncRNA0046	MgrR	NA			98	25.2664	37.5649	42.5079	23.7108
NC_016810.1	RefSeq	5UTR	2001559	2001700	-	SL1344_1883	fliY_5UTR	NA			142	30.2248	25.9251	42.4606	25.5685
NC_016810.1	RefSeq	CDS	4384436	4384864	+	SL1344_4088	rplK	NA			429	27.7047	33.0992	42.4192	30.4676
NC_016810.1	RefSeq	CDS	2432367	2433704	-	SL1344_2293	nuoF	NA			1338	10.8569	16.1153	42.2771	22.7938
NC_016810.1	RefSeq	5UTR	993819	993907	+	SL1344_0898	ftsK_5UTR	NA			89	14.8381	16.25	41.8794	22.845
NC_016810.1	RefSeq	3UTR	1321789	1321851	+	SL1344_1221	SL1344_1221_3UTR	NA			63	26.2022	25.0433	41.7621	13.8313
NC_016810.1	RefSeq	CDS	3331190	3332368	-	SL1344_3122	hybB	NA			1179	16.8014	28.6596	41.7488	9.36165
NC_016810.1	RefSeq	CDS	3615285	3616106	-	SL1344_3404	rplB	NA			822	65.2664	92.6099	41.6097	31.6253
NC_016810.1	RefSeq	CDS	3332358	3333344	-	SL1344_3123	hybA	NA			987	25.0872	37.5649	41.54	13.6842
NC_016810.1	RefSeq	CDS	4580940	4581155	-	SL1344_4249	SL1344_4249	NA			216	13.7561	24.3476	41.1096	20.1707
NC_016810.1	RefSeq	CDS	1215950	1217161	+	SL1344_1114	flgE	NA			1212	12.6666	16.4889	41.0644	26.3617
NC_017718.1	RefSeq	transcript	295	441	+	SL1344_P2_0104	PK-repZ	NA	RepZ mRNA leader sequence	inhibitor of RepZ protein synthesis	147	28.0738	38.4593	41.0164	46.4337
NC_017720.1	RefSeq	CDS	76217	77206	+	SL1344_P1_0084	repA2	NA	DNA replication		990	13.6728	21.7801	40.9712	25.5251
NC_016810.1	RefSeq	5UTR	1227700	1228061	-	SL1344_1122	ams_5UTR	NA			362	7.29608	17.4334	40.8825	23.6699
NC_016810.1	RefSeq	CDS	3488144	3488770	-	SL1344_3269	ftsJ	NA			627	8.16154	14.2591	40.738	22.9309
NC_016810.1	RefSeq	CDS	944335	944598	-	SL1344_0848	grxA	NA			264	10.6298	18.9248	40.6943	25.305
NC_016810.1	RefSeq	5UTR	1316632	1316658	-	SL1344_1218	SL1344_1218_5UTR	NA			27	12.2277	9.73906	40.6021	21.5154
NC_016810.1	RefSeq	3UTR	1893034	1893114	-	SL1344_1766	cspC_3UTR	NA			81	6.11384	25.9708	40.6021	48.4096
NC_016810.1	RefSeq	5UTR	2005148	2005247	-	SL1344_1887	fliB_5UTR	NA			100	19.8089	30.2398	40.5615	21.7843
NC_016810.1	RefSeq	5UTR	501010	501150	+	SL1344_0441	tig_5UTR	NA			141	17.561	28.9063	40.4293	30.8997
NC_016810.1	RefSeq	CDS	492840	493730	-	SL1344_0433	cyoE	NA			891	1.11161	1.9183	40.356	17.9295
NC_016810.1	RefSeq	CDS	4651094	4651489	+	SL1344_4324	rpsF	NA			396	53.3572	69.7228	40.1407	31.5396
NC_016810.1	RefSeq	sRNA	4481095	4481209	+	ncRNA0489	StyR-377	NA			115	15.7897	18.2925	40.0372	26.52
NC_016810.1	RefSeq	sRNA	1242408	1242503	+	ncRNA0190	STnc680	NA			96	17.1952	28.7607	39.9677	10.5896
NC_016810.1	RefSeq	CDS	1971303	1972169	-	SL1344_1853	cheR	NA			867	15.2317	23.3535	39.9558	17.7558
NC_016810.1	RefSeq	CDS	2808081	2808419	+	SL1344_2624	yfiA	NA			339	28.2427	33.3541	39.7756	26.9894
NC_016810.1	RefSeq	CDS	4318553	4318792	+	SL1344_4037	SL1344_4037	NA			240	18.5708	23.5563	39.7393	24.2048
NC_016810.1	RefSeq	3UTR	1835562	1835608	+	SL1344_1708	prs_3UTR	NA			47	17.561	27.9739	39.6518	12.3599
NC_016810.1	RefSeq	CDS	1834614	1835561	+	SL1344_1708	prs	NA			948	36.2187	38.1395	39.5485	22.6729
NC_016810.1	RefSeq	5UTR	797179	797402	+	SL1344_0714	sdhC_5UTR	NA			224	16.2126	9.39123	39.152	18.1536
NC_016810.1	RefSeq	5UTR	3331194	3331207	-	SL1344_3121	hybC_5UTR	NA			14	0	18.7825	39.152	20.747
NC_016810.1	RefSeq	5UTR	3954370	3954411	+	SL1344_3706	gmk_5UTR	NA			42	7.86066	21.9129	39.152	41.4939
NC_016810.1	RefSeq	CDS	1384623	1387001	+	SL1344_1283	pps	NA			2379	26.5756	33.9884	39.1224	23.9911
NC_016810.1	RefSeq	5UTR	1041469	1041586	+	SL1344_0932	ycbB_5UTR	NA			118	2.79786	2.22843	39.0193	22.1535
NC_016810.1	RefSeq	5UTR	1049447	1049505	-	SL1344_0937	asnS_5UTR	NA			59	22.3829	31.198	39.0193	44.3071
NC_016810.1	RefSeq	5UTR	1893481	1893683	-	SL1344_1767	SL1344_1767_5UTR	NA			203	19.5161	31.0882	38.882	42.2094
NC_016810.1	RefSeq	3UTR	3679705	3679789	+	SL1344_3467	pckA_3UTR	NA			85	19.4204	20.1083	38.6914	27.3372
NC_016810.1	RefSeq	sRNA	3511800	3511918	+	ncRNA0002	ArcZ	NA			119	19.4204	28.7261	38.6914	58.5797
NC_016810.1	RefSeq	CDS	185853	188450	+	SL1344_0159	acnB	NA			2598	9.97559	10.7287	38.6517	29.0681
NC_016810.1	RefSeq	sRNA	4230504	4230612	+	ncRNA0077	Spf	NA			109	18.1733	44.6299	38.2181	19.9856
NC_016810.1	RefSeq	CDS	3571515	3571985	+	SL1344_3352	accB	NA			471	24.5333	34.614	38.1711	29.9091
NC_017720.1	RefSeq	CDS	92242	92487	-	SL1344_P1_0102	repC	NA	plasmid replication protein		246	14.0917	20.844	37.8788	25.9759
NC_016810.1	RefSeq	5UTR	2378003	2378031	+	SL1344_2245	ubiG_5UTR	NA			29	11.3844	36.2696	37.8019	30.0473
NC_016810.1	RefSeq	5UTR	3322381	3322438	-	SL1344_3112	SL1344_3112_5UTR	NA			58	5.6922	22.6685	37.8019	20.0316
NC_016810.1	RefSeq	CDS	3782177	3782611	+	SL1344_3556	uspA	NA			435	24.2867	21.7618	37.8019	26.7087
NC_016810.1	RefSeq	CDS	3757249	3758103	-	SL1344_3533	rpoH	NA			855	17.7623	25.5266	37.6958	20.8926
NC_016810.1	RefSeq	5UTR	1242406	1242510	+	SL1344_1140	ptsG_5UTR	NA			105	15.7213	26.2955	37.5859	11.0651
NC_016810.1	RefSeq	CDS	2418359	2419360	+	SL1344_2283	SL1344_2283	NA			1002	18.4514	28.8673	37.5265	18.5522
NC_016810.1	RefSeq	sRNA	142801	142976	+	ncRNA0168	STnc475	NA			176	18.7584	19.4228	37.3724	26.4052
NC_016810.1	RefSeq	5UTR	463625	463674	+	SL1344_0403	secF_5UTR	NA			50	19.8089	23.6659	37.2727	14.5229
NC_016810.1	RefSeq	5UTR	3144960	3145059	+	SL1344_2952	exo_5UTR	NA			100	24.7611	32.8693	37.2727	18.8797
NC_016810.1	RefSeq	3UTR	4553765	4553864	+	SL1344_4227	proP_3UTR	NA			100	3.30148	14.4625	37.2727	26.1412
NC_016810.1	RefSeq	3UTR	1706777	1707000	-	SL1344_1587	SL1344_1587_3UTR	NA			224	25.0558	46.9562	37.1944	29.8238
NC_016810.1	RefSeq	5UTR	3917818	3917873	-	SL1344_3667	secB_5UTR	NA			56	14.7387	16.4347	37.1944	15.5602
NC_016810.1	RefSeq	CDS	1976765	1977694	-	SL1344_1857	motB	NA			930	9.58493	17.2476	37.1312	22.7994
NC_016810.1	RefSeq	CDS	3943540	3943776	-	SL1344_3694	rpmB	NA			237	27.164	29.4021	37.0044	20.2217
NC_016810.1	RefSeq	5UTR	796649	797019	-	SL1344_0712	gltA_5UTR	NA			371	11.5685	7.08772	36.9358	28.9675
NC_016810.1	RefSeq	5UTR	4606354	4606448	-	SL1344_4280	frdA_5UTR	NA			95	13.9009	27.6794	36.9265	12.2298
NC_016810.1	RefSeq	CDS	176244	178907	+	SL1344_0152	aceE	NA			2664	7.24986	7.89653	36.8299	21.6426
NC_016810.1	RefSeq	CDS	461457	461789	+	SL1344_0401	yajC	NA			333	22.3073	23.6896	36.5419	12.2114
NC_016810.1	RefSeq	5UTR	1189626	1189628	+	SL1344_1085	SL1344_1085_5UTR	NA			3	0	0	36.5419	0
NC_016810.1	RefSeq	5UTR	1375754	1375921	+	SL1344_1273	himA_5UTR	NA			168	14.7387	17.9999	36.5419	16.4247
NC_016810.1	RefSeq	5UTR	1770985	1770993	-	SL1344_1648	SL1344_1648_5UTR	NA			9	0	29.2172	36.5419	16.1365
NC_016810.1	RefSeq	5UTR	2487553	2487588	-	SL1344_2347	fabB_5UTR	NA			36	0	7.30429	36.5419	24.2048
NC_016810.1	RefSeq	3UTR	3250177	3250230	-	SL1344_3044	fba_3UTR	NA			54	12.2277	26.7824	36.5419	26.8942
NC_016810.1	RefSeq	5UTR	4165836	4165841	-	SL1344_3891	hemX_5UTR	NA			6	27.5123	21.9129	36.5419	0
NC_016810.1	RefSeq	5UTR	4663788	4663964	+	SL1344_4339	SL1344_4339_5UTR	NA			177	25.1807	40.1117	36.5419	26.2561
NC_017720.1	RefSeq	CDS	68174	68524	+	SL1344_P1_0072	SL1344_P1_0072	NA	putative transposase		351	11.7574	24.3476	36.5419	21.9291
NC_016810.1	RefSeq	CDS	266532	266987	+	SL1344_0228	fabZ	NA			456	12.6701	17.8763	36.3014	23.8863
NC_016810.1	RefSeq	5UTR	1131169	1131280	-	SL1344_1025	SL1344_1025_5UTR	NA			112	14.7387	15.2608	36.2156	9.0768
NC_016810.1	RefSeq	CDS	3627797	3628387	-	SL1344_3422	slyD	NA			591	33.5175	28.4756	35.7999	24.0819
NC_016810.1	RefSeq	CDS	3811595	3812881	-	SL1344_3579	dctA	NA			1287	9.87621	11.9525	35.7752	13.0898
NC_016810.1	RefSeq	CDS	2016770	2017477	+	SL1344_1900	fliH	NA			708	5.59572	5.19967	35.7677	28.3073
NC_016810.1	RefSeq	CDS	1217182	1217937	+	SL1344_1115	flgF	NA			756	11.791	9.56514	35.6718	27.2784
NC_016810.1	RefSeq	CDS	2008388	2008795	+	SL1344_1890	fliS	NA			408	18.6113	33.5138	35.4671	23.4929
NC_016810.1	RefSeq	sRNA	2729634	2729701	-	ncRNA0238	STnc1380	NA			68	58.2613	23.2019	35.4671	49.1215
NC_016810.1	RefSeq	CDS	4629676	4630974	+	SL1344_4299	purA	NA			1299	28.7195	30.3643	35.4448	21.0185
NC_016810.1	RefSeq	CDS	2650764	2651942	-	SL1344_2482	SL1344_2482	NA			1179	23.382	27.879	35.4261	18.2306
NC_016810.1	RefSeq	3UTR	1978638	1978702	-	SL1344_1859	flhC_3UTR	NA			65	7.61879	10.1136	35.4175	15.64
NC_016810.1	RefSeq	CDS	1168303	1169811	+	SL1344_1063	putP	NA			1509	3.063	1.39406	35.3795	13.1851
NC_016810.1	RefSeq	5UTR	1876026	1876053	-	SL1344_1749	SL1344_1749_5UTR	NA			28	11.791	9.39123	35.2368	46.6807
NC_016810.1	RefSeq	CDS	3242447	3242776	+	SL1344_3036	SL1344_3036	NA			330	15.5069	19.9208	35.2131	18.9238
NC_016810.1	RefSeq	CDS	1970257	1971306	-	SL1344_1852	cheB	NA			1050	22.6387	37.0641	35.1846	21.3002
NC_016810.1	RefSeq	CDS	3156998	3157225	-	SL1344_2963	SL1344_2963	NA			228	40.5444	40.9425	35.0994	21.6569
NC_016810.1	RefSeq	5UTR	254193	254292	+	SL1344_0217	rpsB_5UTR	NA			100	21.4596	23.6659	35.0802	30.4981
NC_016810.1	RefSeq	CDS	4603836	4604570	-	SL1344_4279	frdB	NA			735	19.5393	25.401	35.0504	16.5976
NC_016810.1	RefSeq	CDS	1215225	1215923	+	SL1344_1113	flgD	NA			699	12.044	13.5427	34.9735	24.7242
NC_016810.1	RefSeq	3UTR	2005157	2005225	-	SL1344_1888	fliC_3UTR	NA			69	14.3542	24.7711	34.9531	21.0477
NC_016810.1	RefSeq	CDS	3403460	3404980	-	SL1344_3190	aer	NA			1521	14.0003	18.4984	34.8841	13.9404
NC_016810.1	RefSeq	CDS	2554315	2555106	-	SL1344_2408	ucpA	NA			792	18.3415	23.905	34.7424	17.2368
NC_016810.1	RefSeq	5UTR	2311317	2311373	+	SL1344_2191	SL1344_2191_5UTR	NA			57	14.4802	29.986	34.6186	25.4787
NC_016810.1	RefSeq	5UTR	4318155	4318230	-	SL1344_4036	glpF_5UTR	NA			76	2.17202	10.3798	34.6186	17.1981
NC_016810.1	RefSeq	5UTR	2006938	2006969	+	SL1344_1889	fliD_5UTR	NA			32	5.15856	8.21733	34.258	18.1536
NC_016810.1	RefSeq	5UTR	2309209	2309224	+	SL1344_2189	SL1344_2189_5UTR	NA			16	0	0	34.258	18.1536
NC_016810.1	RefSeq	CDS	4311703	4312470	-	SL1344_4030	tpiA	NA			768	23.4284	26.3639	34.258	21.1792
NC_016810.1	RefSeq	5UTR	4675853	4675884	-	SL1344_4347	ppa_5UTR	NA			32	10.3171	24.652	34.258	9.0768
NC_016810.1	RefSeq	CDS	1212761	1213183	-	SL1344_1108	flgN	NA			423	10.9269	16.1627	34.2094	23.0031
NC_016810.1	RefSeq	CDS	178922	180811	+	SL1344_0153	aceF	NA			1890	7.07459	5.63474	34.1637	18.9028
NC_016810.1	RefSeq	5UTR	3782010	3782176	+	SL1344_3556	uspA_5UTR	NA			167	7.90773	23.6187	34.1349	20.8712
NC_016810.1	RefSeq	CDS	4266196	4269246	-	SL1344_3984	SL1344_3984	NA			3051	7.30415	10.4285	33.9908	18.7546
NC_016810.1	RefSeq	5UTR	180940	181010	+	SL1344_0154	lpdA_5UTR	NA			71	6.97495	12.9625	33.9685	20.4548
NC_016810.1	RefSeq	5UTR	3677946	3678084	+	SL1344_3467	pckA_5UTR	NA			139	9.50065	15.1341	33.9129	22.9859
NC_016810.1	RefSeq	5UTR	4498679	4499148	+	SL1344_4193	siiA_5UTR	NA			470	11.2391	21.8196	33.8207	13.5959
NC_016810.1	RefSeq	5UTR	8703	8728	+	SL1344_0008	mog_5UTR	NA			26	6.34899	10.1136	33.7309	22.3429
NC_016810.1	RefSeq	5UTR	1214363	1214388	+	SL1344_1111	flgB_5UTR	NA			26	12.698	10.1136	33.7309	33.5143
NC_016810.1	RefSeq	5UTR	3185694	3185719	+	SL1344_2984	SL1344_2984_5UTR	NA			26	12.698	15.1705	33.7309	11.1714
NC_016810.1	RefSeq	5UTR	4140771	4140796	-	SL1344_3870	ppiC_5UTR	NA			26	25.396	25.2841	33.7309	33.5143
NC_016810.1	RefSeq	5UTR	4224608	4224633	+	SL1344_3944	SL1344_3944_5UTR	NA			26	12.698	30.3409	33.7309	11.1714
NC_016810.1	RefSeq	5UTR	944599	944631	-	SL1344_0848	grxA_5UTR	NA			33	10.0045	7.96832	33.2199	26.4052
NC_016810.1	RefSeq	5UTR	3918845	3918877	+	SL1344_3670	SL1344_3670_5UTR	NA			33	10.0045	7.96832	33.2199	17.6035
NC_016810.1	RefSeq	5UTR	4364485	4364517	+	SL1344_4074	oxyR_5UTR	NA			33	15.0067	7.96832	33.2199	26.4052
NC_016810.1	RefSeq	sRNA	2381315	2381496	+	ncRNA0497	RUF_107c.111	NA			182	22.675	24.5617	33.1286	16.7572
NC_016810.1	RefSeq	CDS	146318	147400	+	SL1344_0125	mraY	NA			1083	7.92598	11.0475	33.1002	10.5938
NC_016810.1	RefSeq	CDS	1672732	1674357	-	SL1344_1556	trg	NA			1626	13.9084	18.9211	32.9686	10.718
NC_016810.1	RefSeq	CDS	503571	504842	+	SL1344_0443	clpX	NA			1272	16.741	17.9851	32.9221	14.0434
NC_016810.1	RefSeq	3UTR	3041342	3041441	+	SL1344_2855	hilD_3UTR	NA			100	13.2059	28.925	32.8877	18.8797
NC_016810.1	RefSeq	3UTR	3401407	3401506	-	SL1344_3189	cheM_3UTR	NA			100	19.8089	36.8136	32.8877	14.5229
NC_016810.1	RefSeq	5UTR	2544152	2544375	+	SL1344_2396	crr_5UTR	NA			224	16.2126	23.4781	32.7898	22.0437
NC_016810.1	RefSeq	CDS	2434204	2436006	-	SL1344_2295	nuoC	NA			1803	13.0008	13.8551	32.7721	14.9015
NC_016810.1	RefSeq	CDS	3417093	3417461	+	SL1344_3201	SL1344_3201	NA			369	9.8418	17.8153	32.6797	22.4337
NC_016810.1	RefSeq	CDS	669937	670500	+	SL1344_0596	ahpC	NA			564	18.1464	20.9804	32.6544	20.3423
NC_016810.1	RefSeq	sRNA	176086	176169	+	ncRNA0424	StyR-51	NA			84	1.96516	3.13041	32.6267	24.2048
NC_016810.1	RefSeq	5UTR	1024113	1024186	+	SL1344_0919	himD_5UTR	NA			74	17.8458	23.0974	32.5914	15.7004
NC_016810.1	RefSeq	CDS	4604563	4606353	-	SL1344_4280	frdA	NA			1791	17.8807	21.1421	32.5633	17.4339
NC_016810.1	RefSeq	5UTR	285396	285422	-	SL1344_0245	rcsF_5UTR	NA			27	12.2277	9.73906	32.4816	10.7577
NC_016810.1	RefSeq	5UTR	442066	442092	+	SL1344_0386	SL1344_0386_5UTR	NA			27	12.2277	19.4781	32.4816	10.7577
NC_016810.1	RefSeq	CDS	4603060	4603419	-	SL1344_4277	frdD	NA			360	11.922	14.9738	32.2786	15.7331
NC_016810.1	RefSeq	CDS	2577695	2579974	-	SL1344_2435	maeB	NA			2280	6.66087	9.28414	32.2145	10.3826
NC_016810.1	RefSeq	CDS	2400783	2401388	-	SL1344_2265	ais	NA			606	4.90318	11.0649	32.2002	23.7255
NC_016810.1	RefSeq	5UTR	4591295	4591543	-	SL1344_4262	dcuA_5UTR	NA			249	19.2255	27.4571	32.1392	12.8315
NC_016810.1	RefSeq	CDS	1289191	1289661	+	SL1344_1184	pagC	NA			471	20.678	27.0771	32.1196	8.9419
NC_016810.1	RefSeq	CDS	2436093	2436755	-	SL1344_2296	nuoB	NA			663	9.9592	16.8561	32.0775	13.1429
NC_016810.1	RefSeq	CDS	4601060	4601206	+	SL1344_4273	ecnB	NA			147	62.8852	24.1489	32.0673	19.759
NC_016810.1	RefSeq	CDS	1894129	1894416	-	SL1344_1768	SL1344_1768	NA			288	13.183	19.1738	31.9741	19.1621
NC_016810.1	RefSeq	CDS	3943352	3943519	-	SL1344_3693	rpmG	NA			168	29.4775	23.4781	31.9741	24.2048
NC_016810.1	RefSeq	CDS	3531970	3532608	-	SL1344_3314	sspA	NA			639	18.3415	24.4848	31.9098	23.6366
NC_016810.1	RefSeq	5UTR	4788991	4789052	-	SL1344_4445	SL1344_4445_5UTR	NA			62	10.6499	12.7236	31.8268	16.3968
NC_016810.1	RefSeq	3UTR	1969095	1969194	-	SL1344_1850	cheZ_3UTR	NA			100	33.0148	55.2204	31.7914	26.1412
NC_016810.1	RefSeq	CDS	2403809	2405791	+	SL1344_2268	SL1344_2268	NA			1983	7.24227	9.34861	31.7875	12.67
NC_016810.1	RefSeq	CDS	1369055	1370983	+	SL1344_1267	thrS	NA			1929	22.934	25.2186	31.5976	20.1769
NC_016810.1	RefSeq	5UTR	3035571	3035598	-	SL1344_2847	hilC_5UTR	NA			28	0	14.0868	31.3216	10.3735
NC_016810.1	RefSeq	CDS	3466890	3468779	-	SL1344_3253	SL1344_3253	NA			1890	15.1973	25.5302	31.3216	14.3692
NC_016810.1	RefSeq	5UTR	3875808	3875828	-	SL1344_3631	SL1344_3631_5UTR	NA			21	0	12.5216	31.3216	13.8313
NC_017720.1	RefSeq	CDS	55572	56312	+	SL1344_P1_0061	SL1344_P1_0061	NA	putative carbonic anhydrase		741	15.3712	26.4374	31.2159	17.6391
NC_017719.1	RefSeq	CDS	1988	2827	-	SL1344_P3_0004	repA	NA	regulatory protein		840	1.57213	1.40868	31.1911	27.3168
NC_016810.1	RefSeq	sRNA	981624	981711	-	ncRNA0170	STnc490a	NA			88	37.5168	35.8574	31.1436	33.0065
NC_016810.1	RefSeq	sRNA	1270920	1271007	-	ncRNA0171	STnc490b	NA			88	37.5168	35.8574	31.1436	33.0065
NC_016810.1	RefSeq	sRNA	1872588	1872675	+	ncRNA0172	STnc490c	NA			88	37.5168	35.8574	31.1436	33.0065
NC_016810.1	RefSeq	sRNA	2003753	2003840	+	ncRNA0173	STnc490d	NA			88	37.5168	35.8574	31.1436	33.0065
NC_016810.1	RefSeq	sRNA	2577497	2577584	+	ncRNA0174	STnc490e	NA			88	37.5168	35.8574	31.1436	33.0065
NC_016810.1	RefSeq	sRNA	3485887	3485974	+	ncRNA0175	STnc490f	NA			88	37.5168	35.8574	31.1436	33.0065
NC_016810.1	RefSeq	sRNA	3657129	3657216	+	ncRNA0176	STnc490g	NA			88	37.5168	35.8574	31.1436	33.0065
NC_016810.1	RefSeq	CDS	3236308	3237402	-	SL1344_3031	gcvT	NA			1095	16.7335	20.8923	31.1357	15.6502
NC_016810.1	RefSeq	5UTR	3334466	3334610	-	SL1344_3124	hyb0_5UTR	NA			145	25.0457	34.4561	30.9976	12.0189
NC_016810.1	RefSeq	3UTR	2228762	2228938	+	SL1344_2112	SL1344_2112_3UTR	NA			177	14.9219	23.0271	30.9677	18.051
NC_016810.1	RefSeq	5UTR	2437215	2437519	-	SL1344_2297	nuoA_5UTR	NA			305	14.6131	19.3983	30.9108	14.2848
NC_016810.1	RefSeq	sRNA	3033415	3033542	-	ncRNA0182	STnc590	NA			128	3.86892	18.489	30.8322	10.2114
NC_016810.1	RefSeq	sRNA	126714	126802	-	ncRNA0084	SroA	NA			89	20.4024	10.3409	30.7937	17.9496
NC_016810.1	RefSeq	CDS	265401	266426	+	SL1344_0227	lpxD	NA			1026	9.33166	14.3523	30.7721	17.552
NC_016810.1	RefSeq	5UTR	3597191	3597329	-	SL1344_3371	smg_5UTR	NA			139	7.12549	11.3506	30.7583	14.6274
NC_016810.1	RefSeq	sRNA	2759412	2759518	-	ncRNA0280	STnc2080	NA			107	24.6839	18.4314	30.7361	29.8601
NC_016810.1	RefSeq	5UTR	1384573	1384622	+	SL1344_1283	pps_5UTR	NA			50	16.5074	36.8136	30.6952	17.4275
NC_016810.1	RefSeq	5UTR	4387139	4387238	+	SL1344_4092	rpoB_5UTR	NA			100	14.8566	23.6659	30.6952	11.6183
NC_016810.1	RefSeq	3UTR	4477372	4477471	-	SL1344_4172	plsB_3UTR	NA			100	21.4596	21.0364	30.6952	15.9752
NC_016810.1	RefSeq	CDS	1218788	1219486	+	SL1344_1117	flgH	NA			699	5.43161	6.77136	30.5822	22.6466
NC_016810.1	RefSeq	5UTR	4856247	4856361	+	SL1344_4507	nadR_5UTR	NA			115	4.30627	4.57312	30.5045	10.1029
NC_016810.1	RefSeq	sRNA	3924034	3924166	-	ncRNA0384	SLnc0035	NA			133	38.4758	39.542	30.4973	14.1953
NC_016810.1	RefSeq	CDS	496677	497633	-	SL1344_0437	cyoA	NA			957	5.51971	1.64862	30.4706	16.086
NC_016810.1	RefSeq	CDS	4314658	4315668	-	SL1344_4034	glpX	NA			1011	8.16389	8.19295	30.4696	13.6466
NC_016810.1	RefSeq	CDS	4875950	4876666	-	SL1344_4525	arcA	NA			717	13.8137	17.2369	30.4261	21.0653
NC_016810.1	RefSeq	CDS	3474315	3476993	-	SL1344_3259	infB	NA			2679	27.8512	33.5687	30.4038	18.4314
NC_016810.1	RefSeq	CDS	4641861	4642181	-	SL1344_4311	SL1344_4311	NA			321	12.8562	19.6602	30.3946	18.5495
NC_016810.1	RefSeq	5UTR	2381315	2381513	+	SL1344_2247	nrdB_5UTR	NA			199	20.7379	22.4635	30.2985	15.3257
NC_016810.1	RefSeq	5UTR	978561	978647	-	SL1344_0882	cspD_5UTR	NA			87	22.7688	13.6011	30.2415	31.7166
NC_016810.1	RefSeq	5UTR	3808677	3808716	-	SL1344_3576	SL1344_3576_5UTR	NA			40	20.6342	32.8693	30.147	32.6765
NC_016810.1	RefSeq	CDS	3477018	3478520	-	SL1344_3260	nusA	NA			1503	20.7578	23.3562	29.9774	18.2623
NC_016810.1	RefSeq	5UTR	1125305	1125326	-	SL1344_1016	mgsA_5UTR	NA			22	7.50335	5.97624	29.8979	13.2026
NC_016810.1	RefSeq	5UTR	1508874	1508895	-	SL1344_1405	rstA_5UTR	NA			22	0	11.9525	29.8979	13.2026
NC_016810.1	RefSeq	5UTR	4224266	4224287	+	SL1344_3943	SL1344_3943_5UTR	NA			22	0	11.9525	29.8979	19.8039
NC_016810.1	RefSeq	CDS	2131363	2131698	-	SL1344_2035	SL1344_2035	NA			336	13.7561	14.8695	29.6903	17.7214
NC_016810.1	RefSeq	5UTR	1310955	1310991	+	SL1344_1212	SL1344_1212_5UTR	NA			37	0	7.10688	29.6285	3.9251
NC_016810.1	RefSeq	5UTR	3278768	3278804	+	SL1344_3071	SL1344_3071_5UTR	NA			37	8.92291	10.6603	29.6285	7.85021
NC_016810.1	RefSeq	3UTR	800633	800732	+	SL1344_0717	sdhB_3UTR	NA			100	3.30148	7.88864	29.5989	14.5229
NC_016810.1	RefSeq	3UTR	3870606	3870705	-	SL1344_3628	bax_3UTR	NA			100	9.90443	18.4068	29.5989	13.0706
NC_016810.1	RefSeq	CDS	1363971	1364930	-	SL1344_1263	SL1344_1263	NA			960	19.0867	31.6367	29.5761	19.8177
NC_016810.1	RefSeq	5UTR	424139	424164	-	SL1344_0367	hemB_5UTR	NA			26	12.698	20.2273	29.5146	11.1714
NC_016810.1	RefSeq	CDS	3219939	3221456	-	SL1344_3016	lysS	NA			1518	13.7018	22.2593	29.4646	15.4987
NC_016810.1	RefSeq	5UTR	993011	993278	+	SL1344_0897	lrp_5UTR	NA			268	9.85515	16.1894	29.4516	19.5083
NC_016810.1	RefSeq	CDS	2168641	2169954	-	SL1344_2067	rfbH	NA			1314	7.53762	8.80517	29.367	13.484
NC_016810.1	RefSeq	CDS	3257113	3259059	-	SL1344_3052	tktA	NA			1947	14.5828	17.4223	29.2785	14.9928
NC_016810.1	RefSeq	5UTR	691628	691642	+	SL1344_0616	pagP_5UTR	NA			15	11.0049	17.5303	29.2335	0
NC_016810.1	RefSeq	5UTR	740015	740059	-	SL1344_0662	asnB_5UTR	NA			45	29.3464	40.904	29.2335	22.5911
NC_016810.1	RefSeq	5UTR	2155531	2155560	-	SL1344_2056	cld_5UTR	NA			30	5.50246	17.5303	29.2335	0
NC_016810.1	RefSeq	CDS	4480540	4481148	+	SL1344_4174	lexA	NA			609	11.1133	18.9984	29.1615	16.693
NC_016810.1	RefSeq	CDS	2495127	2495612	-	SL1344_2356	SL1344_2356	NA			486	15.2846	21.1013	29.0981	18.5271
NC_016810.1	RefSeq	CDS	2284334	2285332	-	SL1344_2167	mglB	NA			999	6.60956	7.63331	29.0799	17.2995
NC_016810.1	RefSeq	CDS	3329490	3331193	-	SL1344_3121	hybC	NA			1704	15.7905	23.6875	29.0791	10.3978
NC_016810.1	RefSeq	5UTR	1712096	1712129	+	SL1344_1592	SL1344_1592_5UTR	NA			34	14.5653	19.3349	29.0185	21.3572
NC_016810.1	RefSeq	CDS	3042432	3044093	+	SL1344_2856	hilA	NA			1662	12.8126	27.0549	28.8905	15.3792
NC_016810.1	RefSeq	CDS	4060169	4062583	-	SL1344_3802	gyrB	NA			2415	13.3973	16.387	28.8703	15.6955
NC_016810.1	RefSeq	CDS	4603430	4603825	-	SL1344_4278	frdC	NA			396	10.0045	17.2647	28.7906	12.4691
NC_016810.1	RefSeq	CDS	2154547	2155530	-	SL1344_2056	cld	NA			984	11.072	11.8917	28.7433	10.9217
NC_016810.1	RefSeq	5UTR	196327	196349	-	SL1344_0168	SL1344_0168_5UTR	NA			23	14.3542	11.4328	28.598	12.6286
NC_016810.1	RefSeq	5UTR	4356481	4356503	-	SL1344_4068	yijP_5UTR	NA			23	14.3542	11.4328	28.598	18.9429
NC_016810.1	RefSeq	5UTR	4597541	4597563	+	SL1344_4268	yjeI_5UTR	NA			23	7.17712	11.4328	28.598	12.6286
NC_016810.1	RefSeq	5UTR	4167766	4167911	+	SL1344_3894	cyaA_5UTR	NA			146	10.1758	16.2095	28.5327	18.8996
NC_016810.1	RefSeq	5UTR	2073408	2073534	+	SL1344_1968	SL1344_1968_5UTR	NA			127	27.2957	39.3397	28.4854	32.019
NC_016810.1	RefSeq	CDS	4600191	4600757	+	SL1344_4271	efp	NA			567	16.8859	22.0288	28.4214	15.8804
NC_016810.1	RefSeq	3UTR	1401525	1401972	-	SL1344_1298	SL1344_1298_3UTR	NA			448	23.9504	24.065	28.3852	39.2247
NC_016810.1	RefSeq	CDS	1759544	1759852	-	SL1344_1641	SL1344_1641	NA			309	7.47907	10.2118	28.382	15.9799
NC_016810.1	RefSeq	CDS	4625156	4625464	+	SL1344_4295	hfQ	NA			309	8.01329	21.2746	28.382	17.8599
NC_016810.1	RefSeq	CDS	4836462	4837079	+	SL1344_4489	osmY	NA			618	37.6625	27.657	28.382	17.1549
NC_016810.1	RefSeq	5UTR	2418328	2418358	+	SL1344_2283	SL1344_2283_5UTR	NA			31	10.6499	16.9648	28.2905	18.7392
NC_016810.1	RefSeq	CDS	3366586	3367167	-	SL1344_3156	SL1344_3156	NA			582	6.2399	8.58443	28.254	19.4637
NC_016810.1	RefSeq	CDS	3507283	3507570	+	SL1344_3293	SL1344_3293	NA			288	6.87807	12.7825	28.1677	11.0939
NC_016810.1	RefSeq	5UTR	3033383	3033456	-	SL1344_2845	AvrA_5UTR	NA			74	8.92291	10.6603	28.1471	7.85021
NC_016810.1	RefSeq	CDS	257144	257701	+	SL1344_0220	frr	NA			558	23.0748	27.8034	28.094	17.4379
NC_016810.1	RefSeq	5UTR	4626867	4627030	+	SL1344_4297	hflK_5UTR	NA			164	11.072	14.4304	28.0748	14.1687
NC_016810.1	RefSeq	CDS	1748989	1749777	+	SL1344_1631	fabI	NA			789	15.6914	20.1632	28.0664	17.1182
NC_016810.1	RefSeq	CDS	1219498	1220595	+	SL1344_1118	flgI	NA			1098	3.60817	4.66996	27.9555	14.6816
NC_016810.1	RefSeq	CDS	3663746	3664267	-	SL1344_3454	aroK	NA			522	14.5467	20.4016	27.9314	17.8058
NC_016810.1	RefSeq	CDS	528735	531884	-	SL1344_0468	acrB	NA			3150	19.9661	19.1999	27.8414	8.52931
NC_016810.1	RefSeq	5UTR	1497562	1497624	-	SL1344_1396	SL1344_1396_5UTR	NA			63	7.86066	14.6086	27.8414	13.8313
NC_016810.1	RefSeq	CDS	2001705	2002256	-	SL1344_1884	fliZ	NA			552	6.87807	13.3383	27.8036	21.5738
NC_016810.1	RefSeq	CDS	1130590	1131168	-	SL1344_1025	SL1344_1025	NA			579	11.4041	15.2141	27.6431	11.2872
NC_016810.1	RefSeq	CDS	3333347	3334465	-	SL1344_3124	hyb0	NA			1119	13.7193	23.2641	27.6268	11.9402
NC_016810.1	RefSeq	CDS	2015782	2016777	+	SL1344_1899	fliG	NA			996	4.9721	5.67623	27.6265	16.6226
NC_016810.1	RefSeq	CDS	154363	155625	+	SL1344_0132	ftsA	NA			1263	7.71128	15.1985	27.6017	15.5233
NC_016810.1	RefSeq	CDS	3055166	3055957	-	SL1344_2867	spaR	NA			792	9.17077	13.6125	27.5448	10.6354
NC_016810.1	RefSeq	5UTR	162459	162506	-	SL1344_0138	SL1344_0138_5UTR	NA			48	3.43904	8.21733	27.4064	15.128
NC_016810.1	RefSeq	5UTR	699101	699140	-	SL1344_0625	dacA_5UTR	NA			40	8.25369	26.2955	27.4064	7.26144
NC_016810.1	RefSeq	CDS	1415909	1416148	-	SL1344_1310	lppB	NA			240	17.1952	23.5563	27.4064	21.7843
NC_016810.1	RefSeq	5UTR	1973985	1974008	-	SL1344_1854	tar_5UTR	NA			24	0	5.47822	27.4064	6.0512
NC_016810.1	RefSeq	5UTR	2361912	2361919	-	SL1344_2235	ada_5UTR	NA			8	0	0	27.4064	0
NC_016810.1	RefSeq	5UTR	2682034	2682057	-	SL1344_2507	SL1344_2507_5UTR	NA			24	13.7561	10.9564	27.4064	6.0512
NC_016810.1	RefSeq	5UTR	4189294	4189317	+	SL1344_3917	yigM_5UTR	NA			24	0	0	27.4064	12.1024
NC_016810.1	RefSeq	5UTR	4314562	4314585	-	SL1344_4033	fpr_5UTR	NA			24	0	10.9564	27.4064	48.4096
NC_016810.1	RefSeq	5UTR	4584922	4584953	-	SL1344_4255	phoN_5UTR	NA			32	0	4.10866	27.4064	45.384
NC_016810.1	RefSeq	CDS	2000758	2001558	-	SL1344_1883	fliY	NA			801	11.7468	11.654	27.3722	14.8674
NC_016810.1	RefSeq	CDS	3637128	3637760	+	SL1344_3433	cap	NA			633	16.9507	19.3166	27.3631	19.7309
NC_016810.1	RefSeq	CDS	1024187	1024471	+	SL1344_0919	himD	NA			285	17.3762	19.3756	27.3102	13.2489
NC_016810.1	RefSeq	CDS	457559	458161	-	SL1344_0397	SL1344_0397	NA			603	25.1854	28.5631	27.27	20.2309
NC_016810.1	RefSeq	CDS	4642267	4642596	-	SL1344_4312	yjfO	NA			330	3.50156	12.3509	27.2403	15.4031
NC_016810.1	RefSeq	5UTR	4264653	4264785	-	SL1344_3981	fdhE_5UTR	NA			133	2.48231	3.9542	27.2003	9.82751
NC_016810.1	RefSeq	CDS	4584169	4584921	-	SL1344_4255	phoN	NA			753	3.94599	5.93656	27.0788	15.8151
NC_016810.1	RefSeq	CDS	1732438	1732944	+	SL1344_1612	tpx	NA			507	9.1165	10.8916	27.028	16.6139
NC_016810.1	RefSeq	CDS	2486338	2487552	-	SL1344_2347	fabB	NA			1215	6.92902	8.22409	26.9778	12.6702
NC_016810.1	RefSeq	CDS	2691398	2692651	-	SL1344_2517	glyA	NA			1254	18.6926	17.2996	26.9256	18.4142
NC_016810.1	RefSeq	CDS	4651815	4652042	+	SL1344_4326	rpsR	NA			228	23.1682	32.2927	26.9256	19.1091
NC_016810.1	RefSeq	CDS	2600708	2601742	-	SL1344_2451	nlpB	NA			1035	15.4707	20.0709	26.9033	18.9429
NC_016810.1	RefSeq	CDS	3328515	3329003	-	SL1344_3119	hybE	NA			489	16.2036	27.1558	26.902	13.0676
NC_016810.1	RefSeq	3UTR	1804550	1804602	+	SL1344_1682	hns_3UTR	NA			53	6.2292	19.8456	26.8893	21.9213
NC_016810.1	RefSeq	CDS	262375	264789	+	SL1344_0225	yaeT	NA			2415	15.9264	21.5046	26.873	15.6955
NC_016810.1	RefSeq	CDS	3924196	3925221	-	SL1344_3674	tdh	NA			1026	12.2277	12.5583	26.8187	11.8901
NC_016810.1	RefSeq	CDS	4627031	4628290	+	SL1344_4297	hflK	NA			1260	10.4809	15.4434	26.7974	11.8719
NC_016810.1	RefSeq	CDS	139950	140408	+	SL1344_0119	mraZ	NA			459	8.99095	17.1866	26.7496	11.3905
NC_016810.1	RefSeq	CDS	3661226	3662503	-	SL1344_3452	damX	NA			1278	13.3041	12.8597	26.6773	13.6365
NC_016810.1	RefSeq	CDS	4202049	4202303	+	SL1344_3927	tatA	NA			255	8.41553	18.5615	26.6541	12.5295
NC_016810.1	RefSeq	CDS	4581178	4581465	-	SL1344_4250	SL1344_4250	NA			288	15.4757	29.2172	26.6451	18.1536
NC_016810.1	RefSeq	CDS	3626353	3627171	-	SL1344_3420	fkpA	NA			819	12.0933	20.5483	26.6367	17.0232
NC_016810.1	RefSeq	5UTR	2020598	2020630	+	SL1344_1904	fliL_5UTR	NA			33	0	11.9525	26.5759	17.6035
NC_016810.1	RefSeq	5UTR	4720006	4720270	+	SL1344_4387	mgtA_5UTR	NA			265	6.2292	7.44211	26.4756	15.893
NC_016810.1	RefSeq	5UTR	4146298	4146380	+	SL1344_3875	trxA_5UTR	NA			83	7.95536	9.50438	26.4158	10.4985
NC_016810.1	RefSeq	CDS	471013	471432	+	SL1344_0412	nusB	NA			420	13.7561	20.9738	26.3623	14.5229
NC_016810.1	RefSeq	CDS	979235	981511	+	SL1344_0884	clpA	NA			2277	6.16217	10.3357	26.3352	12.8837
NC_016810.1	RefSeq	3UTR	1118596	1118695	-	SL1344_1011	sulA_3UTR	NA			100	3.30148	10.5182	26.3101	7.26144
NC_016810.1	RefSeq	5UTR	1163861	1163960	-	SL1344_1061	SL1344_1061_5UTR	NA			100	0	2.62955	26.3101	11.6183
NC_016810.1	RefSeq	3UTR	1169812	1169911	+	SL1344_1063	putP_3UTR	NA			100	4.95221	2.62955	26.3101	23.2366
NC_016810.1	RefSeq	3UTR	1212661	1212760	-	SL1344_1108	flgN_3UTR	NA			100	14.8566	21.0364	26.3101	29.0458
NC_016810.1	RefSeq	5UTR	2992133	2992157	-	SL1344_2805	SL1344_2805_5UTR	NA			25	13.2059	26.2955	26.3101	11.6183
NC_016810.1	RefSeq	3UTR	3181271	3181370	-	SL1344_2981	ptsP_3UTR	NA			100	9.90443	26.2955	26.3101	11.6183
NC_016810.1	RefSeq	3UTR	255019	255227	+	SL1344_0217	rpsB_3UTR	NA			209	19.7457	20.1305	26.2262	25.0155
NC_016810.1	RefSeq	CDS	1048046	1049446	-	SL1344_0937	asnS	NA			1401	12.3717	17.7368	26.2131	14.6162
NC_016810.1	RefSeq	CDS	1234423	1235352	+	SL1344_1131	fabD	NA			930	22.0098	23.3266	26.1687	13.8982
NC_016810.1	RefSeq	5UTR	348004	348087	+	SL1344_0300	sinR_5UTR	NA			84	7.86066	6.26082	26.1013	3.45783
NC_016810.1	RefSeq	5UTR	1269538	1269558	+	SL1344_1164	pepT_5UTR	NA			21	15.7213	0	26.1013	13.8313
NC_016810.1	RefSeq	5UTR	1856620	1856661	+	SL1344_1729	cvrA_5UTR	NA			42	7.86066	9.39123	26.1013	6.91566
NC_016810.1	RefSeq	5UTR	4101868	4101951	-	SL1344_3839	atpI_5UTR	NA			84	0	15.6521	26.1013	12.1024
NC_016810.1	RefSeq	3UTR	3378497	3378555	-	SL1344_3168	ribB_3UTR	NA			59	5.59572	20.0559	26.0128	17.2305
NC_016810.1	RefSeq	5UTR	1044188	1044263	+	SL1344_0934	SL1344_0934_5UTR	NA			76	8.68809	13.8397	25.9639	13.3763
NC_016810.1	RefSeq	CDS	1793477	1794484	-	SL1344_1674	oppD	NA			1008	5.4042	4.17388	25.8838	9.22088
NC_016810.1	RefSeq	sRNA	3633247	3633424	-	ncRNA0255	STnc1590	NA			178	19.475	22.1591	25.8667	27.7403
NC_016810.1	RefSeq	CDS	4675322	4675852	-	SL1344_4347	ppa	NA			531	23.0046	27.2363	25.8064	13.128
NC_016810.1	RefSeq	sRNA	1060741	1060834	+	ncRNA0027	IsrB	NA			94	14.0488	19.5817	25.657	20.0848
NC_016810.1	RefSeq	5UTR	1611957	1611986	+	SL1344_1503	ompD_5UTR	NA			30	11.0049	35.0606	25.5793	19.3638
NC_016810.1	RefSeq	CDS	1499039	1500685	+	SL1344_1398	fumA	NA			1647	5.2118	7.66352	25.5593	15.6075
NC_016810.1	RefSeq	CDS	147403	148719	+	SL1344_0126	murD	NA			1317	7.3951	12.379	25.5543	13.8943
NC_016810.1	RefSeq	5UTR	2512036	2512276	+	SL1344_2369	SL1344_2369_5UTR	NA			241	4.10972	9.81988	25.4732	16.8731
NC_016810.1	RefSeq	CDS	2768985	2770070	+	SL1344_2594	SL1344_2594	NA			1086	15.0482	23.0025	25.438	14.7101
NC_016810.1	RefSeq	CDS	4787861	4788322	-	SL1344_4444	SL1344_4444	NA			462	6.43145	7.11457	25.3895	15.0887
NC_016810.1	RefSeq	CDS	2993527	2993712	-	SL1344_2806	csrA	NA			186	8.87493	12.7236	25.3435	10.1504
NC_016810.1	RefSeq	CDS	2381514	2382644	+	SL1344_2247	nrdB	NA			1131	18.5361	25.9235	25.2982	13.3544
NC_016810.1	RefSeq	5UTR	3389900	3389925	+	SL1344_3177	cca_5UTR	NA			26	19.047	20.2273	25.2982	22.3429
NC_016810.1	RefSeq	CDS	4581462	4582337	-	SL1344_4251	SL1344_4251	NA			876	8.29138	21.6127	25.279	14.2576
NC_016810.1	RefSeq	5UTR	255176	255275	+	SL1344_0218	tsf_5UTR	NA			100	9.90443	15.7773	25.2139	15.9752
NC_016810.1	RefSeq	3UTR	812210	812309	+	SL1344_0725	SL1344_0725_3UTR	NA			100	4.95221	5.25909	25.2139	5.80915
NC_016810.1	RefSeq	3UTR	896648	896747	-	SL1344_0806	dps_3UTR	NA			100	16.5074	15.7773	25.2139	14.5229
NC_016810.1	RefSeq	3UTR	3032377	3032476	-	SL1344_2845	AvrA_3UTR	NA			100	6.60295	7.88864	25.2139	17.4275
NC_016810.1	RefSeq	CDS	3577682	3577978	+	SL1344_3358	fis	NA			297	16.6741	31.8733	25.0995	19.0705
NC_016810.1	RefSeq	3UTR	507864	507933	+	SL1344_0445	hupB_3UTR	NA			70	16.5074	30.0519	25.0573	18.6723
NC_017719.1	RefSeq	CDS	1150	1998	-	SL1344_P3_0003	repC	NA	replication protein c		849	1.55547	2.16806	25.0499	23.264
NC_016810.1	RefSeq	CDS	1275542	1276216	-	SL1344_1169	phoP	NA			675	14.9178	23.7633	25.0109	16.3517
NC_016810.1	RefSeq	CDS	2176672	2177694	-	SL1344_2075	galF	NA			1023	14.5226	15.4226	24.9685	14.1964
NC_016810.1	RefSeq	CDS	299914	301281	-	SL1344_0255	mltD	NA			1368	16.2902	23.3545	24.9222	15.3934
NC_016810.1	RefSeq	5UTR	1113831	1113962	+	SL1344_1006	rmf_5UTR	NA			132	10.0045	18.9248	24.9149	13.2026
NC_016810.1	RefSeq	5UTR	1674358	1674401	-	SL1344_1556	trg_5UTR	NA			44	11.255	23.905	24.9149	6.60131
NC_016810.1	RefSeq	5UTR	3758104	3758323	-	SL1344_3533	rpoH_5UTR	NA			220	12.7557	16.7335	24.9149	14.5229
NC_016810.1	RefSeq	5UTR	1878093	1878123	+	SL1344_1751	SL1344_1751_5UTR	NA			31	10.6499	8.4824	24.7542	28.1088
NC_016810.1	RefSeq	CDS	1373530	1375917	+	SL1344_1272	pheT	NA			2388	13.8944	15.6914	24.7438	13.0755
NC_016810.1	RefSeq	5UTR	1043457	1043687	+	SL1344_0933	SL1344_0933_5UTR	NA			231	8.57526	14.7983	24.6776	18.2322
NC_016810.1	RefSeq	CDS	2416494	2416805	-	SL1344_2280	SL1344_2280	NA			312	20.1051	12.642	24.5955	14.4298
NC_016810.1	RefSeq	CDS	4383733	4384278	+	SL1344_4087	nusG	NA			546	16.9306	19.0233	24.4951	14.6293
NC_016810.1	RefSeq	CDS	3089110	3090243	-	SL1344_2904	nlpD	NA			1134	6.98725	9.97094	24.4579	15.3681
NC_016810.1	RefSeq	5UTR	301282	301308	-	SL1344_0255	mltD_5UTR	NA			27	12.2277	4.86953	24.3612	10.7577
NC_016810.1	RefSeq	5UTR	1867735	1867743	-	SL1344_1739	SL1344_1739_5UTR	NA			9	18.3415	14.6086	24.3612	32.2731
NC_016810.1	RefSeq	CDS	2133120	2133587	-	SL1344_2037	gyrI	NA			468	10.9344	9.8327	24.3612	13.9643
NC_016810.1	RefSeq	5UTR	2499741	2499785	-	SL1344_2359	SL1344_2359_5UTR	NA			45	7.33661	17.5303	24.3612	16.1365
NC_016810.1	RefSeq	5UTR	2721631	2721702	-	SL1344_2541	recO_5UTR	NA			72	18.3415	18.2607	24.3612	12.1024
NC_016810.1	RefSeq	5UTR	2783298	2783315	+	SL1344_2607	srmB_5UTR	NA			18	0	14.6086	24.3612	16.1365
NC_016810.1	RefSeq	5UTR	3157400	3157417	+	SL1344_2964	SL1344_2964_5UTR	NA			18	0	0	24.3612	8.06827
NC_016810.1	RefSeq	5UTR	3460244	3460378	-	SL1344_3245	SL1344_3245_5UTR	NA			135	12.2277	14.6086	24.3612	20.4396
NC_016810.1	RefSeq	5UTR	3596691	3596717	-	SL1344_3370	SL1344_3370_5UTR	NA			27	6.11384	14.6086	24.3612	10.7577
NC_016810.1	RefSeq	CDS	2379116	2381401	+	SL1344_2246	nrdA	NA			2286	15.4531	21.1077	24.3133	12.3883
NC_016810.1	RefSeq	CDS	815375	816667	+	SL1344_0730	tolB	NA			1293	12.1284	17.5913	24.2482	12.1305
NC_016810.1	RefSeq	CDS	1000359	1001651	+	SL1344_0901	serS	NA			1293	10.4687	14.2357	24.2482	14.8261
NC_016810.1	RefSeq	CDS	998133	998747	+	SL1344_0899	lolA	NA			615	5.90508	9.4065	24.2424	13.2241
NC_016810.1	RefSeq	CDS	694061	694264	+	SL1344_0620	tatE	NA			204	16.1837	12.8899	24.1821	21.3572
NC_016810.1	RefSeq	sRNA	52537	52672	-	ncRNA0416	StyR-29	NA			136	7.28267	15.4679	24.1821	25.6286
NC_016810.1	RefSeq	3UTR	1243945	1244003	+	SL1344_1140	ptsG_3UTR	NA			59	16.7872	8.91371	24.1548	9.84602
NC_016810.1	RefSeq	CDS	2997430	2998491	-	SL1344_2809	recA	NA			1062	11.1914	13.9896	24.1548	15.4528
NC_016810.1	RefSeq	CDS	4676079	4677077	-	SL1344_4348	fbp	NA			999	15.202	21.7155	24.1418	16.2819
NC_016810.1	RefSeq	5UTR	3395111	3395210	+	SL1344_3184	dnaG_5UTR	NA			100	23.1103	28.925	24.1176	29.0458
NC_016810.1	RefSeq	3UTR	4146711	4146810	+	SL1344_3875	trxA_3UTR	NA			100	9.90443	14.4625	24.1176	17.4275
NC_016810.1	RefSeq	CDS	1406879	1407106	+	SL1344_1301	SL1344_1301	NA			228	9.4121	20.7596	24.0407	10.1915
NC_016810.1	RefSeq	sRNA	901188	901397	-	ncRNA0061	RybA	NA			210	11.0049	21.9129	24.0132	11.7566
NC_016810.1	RefSeq	5UTR	3954907	3955089	+	SL1344_3707	rpoZ_5UTR	NA			183	13.5306	10.7768	23.9619	18.2528
NC_016810.1	RefSeq	CDS	2950949	2951878	+	SL1344_2764	virK	NA			930	14.9099	24.599	23.929	17.8022
NC_016810.1	RefSeq	3UTR	662868	662922	+	SL1344_0588	cstA_3UTR	NA			55	0	2.3905	23.9183	10.5621
NC_017720.1	RefSeq	CDS	91915	91992	-	SL1344_P1_0100	tap	NA	plasmid replication protein		78	4.23266	10.1136	23.8928	14.8953
NC_016810.1	RefSeq	5UTR	1432841	1432863	-	SL1344_1324	SL1344_1324_5UTR	NA			23	0	0	23.8316	0
NC_016810.1	RefSeq	3UTR	3612996	3613055	-	SL1344_3398	rpsQ_3UTR	NA			60	27.5123	39.4432	23.7522	31.4662
NC_016810.1	RefSeq	CDS	1348018	1348359	+	SL1344_1246	osmE	NA			342	17.3762	14.6086	23.7202	12.7394
NC_016810.1	RefSeq	CDS	4090346	4092175	-	SL1344_3828	glmS	NA			1830	10.2833	13.8662	23.6623	14.2054
NC_016810.1	RefSeq	5UTR	961825	961903	+	SL1344_0869	SL1344_0869_5UTR	NA			79	10.4477	9.98561	23.5903	14.7067
NC_016810.1	RefSeq	5UTR	1610343	1610421	-	SL1344_1500	fdnG_5UTR	NA			79	12.5372	11.6499	23.5903	11.03
NC_016810.1	RefSeq	5UTR	1789037	1789064	+	SL1344_1669	SL1344_1669_5UTR	NA			28	5.89549	18.7825	23.4912	20.747
NC_016810.1	RefSeq	5UTR	3531356	3531383	-	SL1344_3312	SL1344_3312_5UTR	NA			28	0	18.7825	23.4912	0
NC_016810.1	RefSeq	CDS	2401669	2402826	+	SL1344_2266	SL1344_2266	NA			1158	8.41049	11.808	23.4777	15.3004
NC_016810.1	RefSeq	CDS	2601759	2602637	-	SL1344_2452	dapA	NA			879	9.76546	12.8635	23.4467	12.0611
NC_016810.1	RefSeq	sRNA	1925621	1925723	-	ncRNA0072	SdsR	NA			103	24.0399	29.359	23.4152	22.5598
NC_016810.1	RefSeq	5UTR	836370	836444	-	SL1344_0749	gpmA_5UTR	NA			75	8.80393	8.76515	23.3868	7.74554
NC_016810.1	RefSeq	CDS	1468129	1468476	+	SL1344_1365	SL1344_1365	NA			348	9.487	9.0674	23.3112	17.5276
NC_016810.1	RefSeq	sRNA	2808307	2808466	+	ncRNA0281	STnc2090	NA			160	13.4122	22.1868	23.2954	14.5229
NC_016810.1	RefSeq	CDS	3498067	3498363	-	SL1344_3281	SL1344_3281	NA			297	21.1206	18.5927	23.2539	15.1586
NC_016810.1	RefSeq	CDS	1989254	1989919	-	SL1344_1871	SL1344_1871	NA			666	8.42719	10.2655	23.209	10.2489
NC_016810.1	RefSeq	sRNA	3489125	3489247	-	ncRNA0259	STnc1660	NA			123	5.36825	5.3446	23.1729	12.9879
NC_016810.1	RefSeq	CDS	2405788	2406687	+	SL1344_2269	SL1344_2269	NA			900	2.93464	4.82083	23.1432	6.93871
NC_016810.1	RefSeq	5UTR	363987	364005	+	SL1344_0315	crl_5UTR	NA			19	8.68809	6.91986	23.0791	15.2872
NC_016810.1	RefSeq	CDS	3572086	3573345	+	SL1344_3353	accC	NA			1260	15.8523	21.4955	23.0562	21.8996
NC_016810.1	RefSeq	3UTR	868497	868596	+	SL1344_0776	slrP_3UTR	NA			100	6.60295	15.7773	23.0214	11.6183
NC_016810.1	RefSeq	3UTR	973952	974051	-	SL1344_0879	ybjX_3UTR	NA			100	9.90443	10.5182	23.0214	8.71373
NC_016810.1	RefSeq	CDS	502696	503319	+	SL1344_0442	clpP	NA			624	7.6717	12.642	23.0143	12.8006
NC_016810.1	RefSeq	CDS	4597564	4597935	+	SL1344_4268	yjeI	NA			372	11.5374	18.0251	22.986	12.4928
NC_016810.1	RefSeq	sRNA	1062745	1062806	-	ncRNA0220	STnc1080	NA			62	18.6374	10.603	22.986	25.7664
NC_016810.1	RefSeq	5UTR	4366974	4367016	+	SL1344_4076	yijC_5UTR	NA			43	7.67785	3.05761	22.9449	3.37741
NC_016810.1	RefSeq	CDS	1868940	1869647	+	SL1344_1742	minC	NA			708	8.39358	11.885	22.9161	13.9485
NC_016810.1	RefSeq	sRNA	3829661	3829727	+	ncRNA0056	RdlD	NA			67	14.7827	21.5858	22.9068	39.0167
NC_016810.1	RefSeq	5UTR	1791191	1791214	+	SL1344_1671	SL1344_1671_5UTR	NA			24	20.6342	10.9564	22.8387	6.0512
NC_016810.1	RefSeq	5UTR	4066903	4066998	+	SL1344_3806	rpmH_5UTR	NA			96	8.59759	10.9564	22.8387	24.2048
NC_016810.1	RefSeq	CDS	1837416	1837694	-	SL1344_1710	SL1344_1710	NA			279	9.4666	9.89614	22.7895	7.808
NC_017720.1	RefSeq	CDS	9912	10643	-	SL1344_P1_0008	traT	NA	conjugative transfer%2C surface exclusion protein		732	8.34389	15.6264	22.7638	14.0864
NC_016810.1	RefSeq	CDS	4292033	4292533	+	SL1344_4009	cpxP	NA			501	4.61284	11.2845	22.7566	16.523
NC_016810.1	RefSeq	CDS	4497578	4498108	+	SL1344_4192	ssb	NA			531	10.5697	16.5894	22.7096	12.034
NC_016810.1	RefSeq	5UTR	4733471	4733499	+	SL1344_4400	SL1344_4400_5UTR	NA			29	11.3844	9.0674	22.6812	10.0158
NC_016810.1	RefSeq	sRNA	898557	898793	+	ncRNA0187	STnc650	NA			237	7.66165	16.0879	22.6652	9.80448
NC_016810.1	RefSeq	5UTR	4384344	4384435	+	SL1344_4088	rplK_5UTR	NA			92	17.9428	22.8656	22.6401	20.5215
NC_016810.1	RefSeq	CDS	4625536	4626816	+	SL1344_4296	hflX	NA			1281	7.60293	11.9058	22.5926	13.3778
NC_016810.1	RefSeq	sRNA	4776443	4776588	-	ncRNA0385	SLnc0039	NA			146	11.3064	14.4085	22.5258	18.8996
NC_016810.1	RefSeq	CDS	4101487	4101867	-	SL1344_3839	atpI	NA			381	11.2649	14.4936	22.443	13.7224
NC_016810.1	RefSeq	CDS	1136570	1136740	+	SL1344_1031	SL1344_1031	NA			171	9.65344	16.1463	22.438	13.5887
NC_016810.1	RefSeq	CDS	4264649	4265284	-	SL1344_3982	fdoI	NA			636	4.6719	5.78831	22.4077	8.67719
NC_016810.1	RefSeq	5UTR	3237403	3237510	-	SL1344_3031	gcvT_5UTR	NA			108	12.2277	9.73906	22.3311	18.826
NC_017720.1	RefSeq	CDS	91997	92119	-	SL1344_P1_0101	repA3	NA	plasmid replication protein		123	18.7889	19.2406	22.2816	28.3373
NC_016810.1	RefSeq	CDS	4188437	4189237	+	SL1344_3916	SL1344_3916	NA			801	2.6791	2.29798	22.1715	9.79071
NC_016810.1	RefSeq	CDS	1163465	1163860	-	SL1344_1061	SL1344_1061	NA			396	0.416853	0.332013	22.1466	8.06827
NC_016810.1	RefSeq	CDS	3328996	3329490	-	SL1344_3120	hybD	NA			495	12.0054	16.7335	22.1466	9.09514
NC_016810.1	RefSeq	CDS	1538160	1538501	-	SL1344_1433	SL1344_1433	NA			342	6.27473	6.15098	22.1174	9.76685
NC_016810.1	RefSeq	3UTR	4837080	4837433	+	SL1344_4489	osmY_3UTR	NA			354	28.9112	12.9992	21.987	12.3075
NC_016810.1	RefSeq	CDS	266991	267779	+	SL1344_0229	lpxA	NA			789	8.7872	13.8309	21.9529	13.621
NC_016810.1	RefSeq	CDS	4785649	4786557	-	SL1344_4442	SL1344_4442	NA			909	2.72399	2.74815	21.9492	11.5033
NC_016810.1	RefSeq	5UTR	715951	715975	+	SL1344_0641	SL1344_0641_5UTR	NA			25	13.2059	5.25909	21.9251	23.2366
NC_016810.1	RefSeq	5UTR	1954765	1954774	+	SL1344_1837	yecD_5UTR	NA			10	16.5074	0	21.9251	0
NC_016810.1	RefSeq	5UTR	2025852	2025871	-	SL1344_1912	dsrB_5UTR	NA			20	24.7611	0	21.9251	14.5229
NC_016810.1	RefSeq	5UTR	2254855	2254874	+	SL1344_2139	SL1344_2139_5UTR	NA			20	0	6.57386	21.9251	14.5229
NC_016810.1	RefSeq	5UTR	3121846	3121895	-	SL1344_2932	pyrG_5UTR	NA			50	3.30148	5.25909	21.9251	17.4275
NC_016810.1	RefSeq	5UTR	3370924	3370958	+	SL1344_3161	SL1344_3161_5UTR	NA			35	9.43279	15.026	21.9251	12.4482
NC_016810.1	RefSeq	5UTR	4859407	4859416	-	SL1344_4508	SL1344_4508_5UTR	NA			10	0	0	21.9251	14.5229
NC_016810.1	RefSeq	CDS	1626357	1626989	-	SL1344_1514	SL1344_1514	NA			633	11.4743	9.76213	21.8212	10.7832
NC_016810.1	RefSeq	CDS	1799981	1802659	+	SL1344_1680	adh	NA			2679	12.0154	12.6619	21.7696	11.3299
NC_016810.1	RefSeq	CDS	2017477	2018847	+	SL1344_1901	fliI	NA			1371	2.88969	4.02775	21.7492	15.0419
NC_016810.1	RefSeq	CDS	978339	978560	-	SL1344_0882	cspD	NA			222	8.92291	7.10688	21.7276	13.7379
NC_016810.1	RefSeq	CDS	470522	470992	+	SL1344_0411	ribH	NA			471	9.46283	12.2824	21.6458	12.9503
NC_016810.1	RefSeq	CDS	3662601	3663689	-	SL1344_3453	aroB	NA			1089	10.3076	15.0915	21.6432	13.336
NC_016810.1	RefSeq	CDS	3120208	3121845	-	SL1344_2932	pyrG	NA			1638	14.8143	17.3377	21.6173	12.9447
NC_016810.1	RefSeq	3UTR	4580370	4580572	+	SL1344_4247	SL1344_4247_3UTR	NA			203	13.0107	18.7825	21.6011	12.8774
NC_016810.1	RefSeq	CDS	2827828	2828076	-	SL1344_2649	rps16	NA			249	13.2589	17.9527	21.5729	14.5812
NC_016810.1	RefSeq	CDS	3044111	3044593	+	SL1344_2857	iagB	NA			483	9.22773	17.6936	21.562	10.8245
NC_016810.1	RefSeq	3UTR	2935755	2935805	-	SL1344_2756	flaG_3UTR	NA			51	6.47348	25.7799	21.4952	8.54287
NC_016810.1	RefSeq	sRNA	3758033	3758323	-	ncRNA0473	StyR-296	NA			291	10.778	16.2652	21.473	12.9758
NC_016810.1	RefSeq	5UTR	3066873	3066964	+	SL1344_2879	invH_5UTR	NA			92	7.17712	11.4328	21.4485	7.89287
NC_016810.1	RefSeq	CDS	1274079	1275542	-	SL1344_1168	phoQ	NA			1464	7.55461	11.4055	21.4159	9.6224
NC_016810.1	RefSeq	CDS	3596148	3596690	-	SL1344_3370	SL1344_3370	NA			543	6.38407	7.99033	21.4002	11.7681
NC_016810.1	RefSeq	5UTR	1208607	1208647	+	SL1344_1104	rimJ_5UTR	NA			41	40.2619	6.41352	21.3904	21.253
NC_016810.1	RefSeq	3UTR	1224240	1224321	+	SL1344_1121	flgL_3UTR	NA			82	24.1571	25.6541	21.3904	17.7108
NC_016810.1	RefSeq	CDS	4166594	4167550	-	SL1344_3893	hemC	NA			957	9.31451	10.716	21.3065	14.1131
NC_016810.1	RefSeq	CDS	1951353	1952093	-	SL1344_1834	SL1344_1834	NA			741	14.4802	16.3238	21.3038	11.3674
NC_016810.1	RefSeq	CDS	4144972	4146237	-	SL1344_3874	rhlB	NA			1266	6.78028	9.34672	21.3017	13.5363
NC_016810.1	RefSeq	5UTR	4327098	4327200	+	SL1344_4045	rpmE_5UTR	NA			103	16.0266	20.4237	21.2865	29.6098
NC_016810.1	RefSeq	5UTR	2133588	2133618	-	SL1344_2037	gyrI_5UTR	NA			31	0	8.4824	21.2179	4.6848
NC_016810.1	RefSeq	3UTR	2513198	2513228	+	SL1344_2369	SL1344_2369_3UTR	NA			31	0	0	21.2179	14.0544
NC_016810.1	RefSeq	5UTR	2780417	2780633	-	SL1344_2604	rpoE_5UTR	NA			217	6.08567	9.69418	21.2179	14.0544
NC_016810.1	RefSeq	5UTR	4651001	4651093	+	SL1344_4324	rpsF_5UTR	NA			93	24.8498	25.4472	21.2179	31.232
NC_016810.1	RefSeq	sRNA	739998	740059	-	ncRNA0468	StyR-287	NA			62	23.9623	29.6884	21.2179	16.3968
NC_016810.1	RefSeq	CDS	189599	189961	+	SL1344_0161	SL1344_0161	NA			363	6.36648	7.96832	21.1399	13.6027
NC_016810.1	RefSeq	5UTR	216850	216901	-	SL1344_0187	dksA_5UTR	NA			52	6.34899	25.2841	21.0818	11.1714
NC_016810.1	RefSeq	3UTR	3088003	3088054	-	SL1344_2903	rpoS_3UTR	NA			52	6.34899	7.58523	21.0818	16.7572
NC_016810.1	RefSeq	5UTR	3339257	3339282	+	SL1344_3131	SL1344_3131_5UTR	NA			26	6.34899	20.2273	21.0818	16.7572
NC_016810.1	RefSeq	5UTR	3926428	3926453	-	SL1344_3675	kbl_5UTR	NA			26	6.34899	10.1136	21.0818	0
NC_016810.1	RefSeq	CDS	3955090	3955365	+	SL1344_3707	rpoZ	NA			276	12.56	14.7674	21.0513	10.5238
NC_016810.1	RefSeq	3UTR	4292534	4292606	+	SL1344_4009	cpxP_3UTR	NA			73	4.52257	9.00529	21.0241	13.9261
NC_016810.1	RefSeq	sRNA	1224246	1224318	+	ncRNA0204	STnc840	NA			73	24.8741	25.2148	21.0241	15.9155
NC_016810.1	RefSeq	5UTR	2285333	2285752	-	SL1344_2167	mglB_5UTR	NA			420	6.28852	7.82603	20.8811	15.906
NC_016810.1	RefSeq	CDS	2099738	2100415	-	SL1344_1997	cbiQ	NA			678	5.59985	9.50204	20.858	8.35387
NC_016810.1	RefSeq	CDS	3418206	3418505	+	SL1344_3203	SL1344_3203	NA			300	17.6079	13.586	20.8289	10.6501
NC_016810.1	RefSeq	CDS	56689	57189	+	SL1344_0048	lspA	NA			501	11.5321	18.1076	20.7873	15.0736
NC_016810.1	RefSeq	5UTR	2806998	2807071	+	SL1344_2623	SL1344_2623_5UTR	NA			74	8.92291	10.6603	20.74	15.7004
NC_016810.1	RefSeq	CDS	2402829	2403812	+	SL1344_2267	pmrF	NA			984	6.3748	10.422	20.7219	12.6928
NC_016810.1	RefSeq	5UTR	2993713	2993839	-	SL1344_2806	csrA_5UTR	NA			127	10.3983	10.3525	20.7166	14.8659
NC_016810.1	RefSeq	sRNA	974644	974892	+	ncRNA0219	STnc1070	NA			249	10.6072	17.4247	20.6924	11.665
NC_016810.1	RefSeq	5UTR	2805964	2806016	-	SL1344_2621	SL1344_2621_5UTR	NA			53	6.2292	17.3649	20.6841	16.441
NC_016810.1	RefSeq	CDS	896748	897251	-	SL1344_0806	dps	NA			504	13.4286	11.9999	20.6635	12.9669
NC_016810.1	RefSeq	CDS	2135036	2135800	-	SL1344_2039	phsC	NA			765	2.37361	7.21836	20.6354	4.17652
NC_016810.1	RefSeq	5UTR	2408320	2408404	+	SL1344_2271	SL1344_2271_5UTR	NA			85	5.82613	6.18717	20.6354	10.2514
NC_016810.1	RefSeq	CDS	4624123	4625073	+	SL1344_4294	miaA	NA			951	5.90169	9.67761	20.634	9.1627
NC_016810.1	RefSeq	5UTR	4130247	4130517	+	SL1344_3861	ilvG_5UTR	NA			271	1.82738	10.1883	20.6306	10.718
NC_016810.1	RefSeq	CDS	3531464	3531964	-	SL1344_3313	sspB	NA			501	12.5206	14.9585	20.5685	11.0154
NC_016810.1	RefSeq	5UTR	680284	680315	-	SL1344_0605	rna_5UTR	NA			32	0	8.21733	20.5548	13.6152
NC_016810.1	RefSeq	5UTR	1713387	1713418	-	SL1344_1593	SL1344_1593_5UTR	NA			32	10.3171	0	20.5548	4.5384
NC_016810.1	RefSeq	3UTR	1497573	1497663	-	SL1344_1397	manA_3UTR	NA			91	9.06999	10.1136	20.4795	9.57553
NC_016810.1	RefSeq	CDS	2021103	2022107	+	SL1344_1905	fliM	NA			1005	6.73435	8.11104	20.398	15.0287
NC_016810.1	RefSeq	5UTR	497634	497676	-	SL1344_0437	cyoA_5UTR	NA			43	3.83893	0	20.3955	13.5097
NC_016810.1	RefSeq	5UTR	4864116	4864158	-	SL1344_4513	rob_5UTR	NA			43	15.3557	12.2304	20.3955	13.5097
NC_016810.1	RefSeq	CDS	141348	141713	+	SL1344_0121	ftsL	NA			366	9.02042	11.4953	20.3676	12.3008
NC_016810.1	RefSeq	sRNA	932197	932336	+	ncRNA0266	STnc1710	NA			140	4.71639	11.2695	20.359	13.4855
NC_016810.1	RefSeq	5UTR	638216	638242	-	SL1344_0568	SL1344_0568_5UTR	NA			27	12.2277	9.73906	20.301	16.1365
NC_016810.1	RefSeq	5UTR	1026975	1027001	+	SL1344_0921	msbA_5UTR	NA			27	0	0	20.301	0
NC_016810.1	RefSeq	5UTR	1469710	1469736	-	SL1344_1367	gloA_5UTR	NA			27	12.2277	14.6086	20.301	16.1365
NC_016810.1	RefSeq	3UTR	3472275	3472328	-	SL1344_3256	rpsO_3UTR	NA			54	6.11384	4.86953	20.301	10.7577
NC_016810.1	RefSeq	3UTR	1376222	1376308	+	SL1344_1273	himA_3UTR	NA			87	5.6922	12.0899	20.161	16.693
NC_016810.1	RefSeq	CDS	1044264	1044911	+	SL1344_0934	SL1344_0934	NA			648	11.2087	13.797	20.1319	9.41298
NC_016810.1	RefSeq	sRNA	1231270	1231378	+	ncRNA0079	SraB	NA			109	4.54331	14.4746	20.1148	18.6532
NC_016810.1	RefSeq	CDS	104473	105759	-	SL1344_0093	surA	NA			1287	8.97837	9.09206	20.1023	7.56047
NC_016810.1	RefSeq	CDS	2896802	2897353	+	SL1344_2719	SL1344_2719	NA			552	27.2132	18.3401	20.0583	27.8881
NC_016810.1	RefSeq	5UTR	2401389	2401492	-	SL1344_2265	ais_5UTR	NA			104	6.34899	5.05682	20.0277	15.3607
NC_016810.1	RefSeq	CDS	2993947	2996577	-	SL1344_2807	alaS	NA			2631	8.90934	14.492	19.9584	12.6406
NC_016810.1	RefSeq	5UTR	139906	139949	+	SL1344_0119	mraZ_5UTR	NA			44	15.0067	11.9525	19.9319	13.2026
NC_016810.1	RefSeq	5UTR	1468041	1468128	+	SL1344_1365	SL1344_1365_5UTR	NA			88	15.0067	11.9525	19.9319	11.5523
NC_016810.1	RefSeq	CDS	1537564	1538124	-	SL1344_1432	speG	NA			561	8.53323	8.90577	19.9319	8.80175
NC_016810.1	RefSeq	5UTR	1702962	1702983	+	SL1344_1582	SL1344_1582_5UTR	NA			22	15.0067	23.905	19.9319	6.60131
NC_016810.1	RefSeq	5UTR	1927927	1927959	+	SL1344_1811	SL1344_1811_5UTR	NA			33	0	7.96832	19.9319	8.80175
NC_016810.1	RefSeq	5UTR	1993930	1993962	-	SL1344_1875	pgsA_5UTR	NA			33	0	7.96832	19.9319	0
NC_016810.1	RefSeq	5UTR	4105921	4105942	-	SL1344_3842	mioC_5UTR	NA			22	0	11.9525	19.9319	13.2026
NC_016810.1	RefSeq	3UTR	4383119	4383184	+	SL1344_4085	tuf2_3UTR	NA			66	5.00224	13.9446	19.9319	13.2026
NC_016810.1	RefSeq	sRNA	2989429	2989505	+	ncRNA0047	MicA	NA			77	0	13.66	19.9319	3.77218
NC_016810.1	RefSeq	CDS	3181371	3183617	-	SL1344_2981	ptsP	NA			2247	5.95059	8.19173	19.8565	8.14367
NC_016810.1	RefSeq	5UTR	284177	284237	-	SL1344_0243	proS_5UTR	NA			61	18.9429	12.9322	19.7685	9.5232
NC_016810.1	RefSeq	CDS	1213188	1213481	-	SL1344_1109	flgM	NA			294	5.61475	12.0744	19.7624	14.8193
NC_016810.1	RefSeq	CDS	3221466	3222347	-	SL1344_3017	prfB	NA			882	9.17077	9.0931	19.7624	13.1727
NC_016810.1	RefSeq	3UTR	1136741	1136840	+	SL1344_1031	SL1344_1031_3UTR	NA			100	6.60295	15.7773	19.7326	5.80915
NC_016810.1	RefSeq	3UTR	1466165	1466264	-	SL1344_1363	sodB_3UTR	NA			100	11.5552	11.833	19.7326	13.0706
NC_016810.1	RefSeq	3UTR	1672632	1672731	-	SL1344_1556	trg_3UTR	NA			100	1.65074	13.1477	19.7326	11.6183
NC_016810.1	RefSeq	3UTR	3711561	3711660	+	SL1344_3493	glpD_3UTR	NA			100	3.30148	17.092	19.7326	14.5229
NC_016810.1	RefSeq	3UTR	4261073	4261172	+	SL1344_3975	yiiD_3UTR	NA			100	3.30148	10.5182	19.7326	5.80915
NC_016810.1	RefSeq	CDS	1214389	1214805	+	SL1344_1111	flgB	NA			417	5.54205	9.4588	19.7168	9.05503
NC_016810.1	RefSeq	CDS	1870487	1870753	+	SL1344_1744	minE	NA			267	8.65555	11.8182	19.708	17.9496
NC_016810.1	RefSeq	3UTR	3782612	3782739	+	SL1344_3556	uspA_3UTR	NA			128	9.02747	14.3803	19.6983	11.346
NC_016810.1	RefSeq	CDS	3807909	3808676	-	SL1344_3576	SL1344_3576	NA			768	9.67229	15.0651	19.6983	13.0479
NC_016810.1	RefSeq	CDS	4225637	4226260	+	SL1344_3945	dsbA	NA			624	8.46532	11.3778	19.6764	12.1024
NC_016810.1	RefSeq	sRNA	1170291	1170591	+	ncRNA0189	STnc670	NA			301	6.58101	12.2304	19.667	14.9571
NC_016810.1	RefSeq	5UTR	1189126	1189153	+	SL1344_1084	SL1344_1084_5UTR	NA			28	0	0	19.576	0
NC_016810.1	RefSeq	3UTR	1372230	1372274	+	SL1344_1270	rpl20_3UTR	NA			45	7.33661	11.6869	19.489	9.68192
NC_016810.1	RefSeq	CDS	978884	979204	+	SL1344_0883	SL1344_0883	NA			321	5.14249	8.60132	19.4662	9.04852
NC_016810.1	RefSeq	CDS	3917350	3917817	-	SL1344_3667	secB	NA			468	11.2871	11.7992	19.4421	11.7921
NC_016810.1	RefSeq	CDS	2652587	2653861	-	SL1344_2484	hisS	NA			1275	11.6523	13.7149	19.3457	11.0488
NC_016810.1	RefSeq	5UTR	3253644	3253677	-	SL1344_3046	epd_5UTR	NA			34	9.71022	7.73396	19.3457	8.54287
NC_016810.1	RefSeq	5UTR	3681848	3681881	-	SL1344_3469	ompR_5UTR	NA			34	0	0	19.3457	0
NC_016810.1	RefSeq	CDS	2991566	2992132	-	SL1344_2805	SL1344_2805	NA			567	4.0759	10.2028	19.3343	11.0138
NC_016810.1	RefSeq	5UTR	1136239	1136295	-	SL1344_1030	sigD_5UTR	NA			57	17.3762	6.91986	19.2326	15.2872
NC_016810.1	RefSeq	5UTR	4776418	4776588	-	SL1344_4431	SL1344_4431_5UTR	NA			171	9.65344	12.302	19.2326	16.1365
NC_016810.1	RefSeq	5UTR	4225471	4225636	+	SL1344_3945	dsbA_5UTR	NA			166	5.96652	9.50438	19.1515	8.74872
NC_016810.1	RefSeq	5UTR	2862878	2863003	+	SL1344_2674	sopE_5UTR	NA			126	10.4809	27.1302	19.141	13.8313
NC_016810.1	RefSeq	CDS	2409034	2409291	-	SL1344_2273	pmrD	NA			258	3.83893	9.17283	19.1207	9.00644
NC_016810.1	RefSeq	CDS	3511029	3511682	-	SL1344_3299	SL1344_3299	NA			654	13.1251	9.0466	19.109	7.99425
NC_016810.1	RefSeq	CDS	2653972	2655090	-	SL1344_2485	gcpE	NA			1119	10.6214	14.8044	19.1037	12.1997
NC_016810.1	RefSeq	CDS	4563690	4565045	+	SL1344_4235	melA	NA			1356	10.7128	8.04765	19.0794	10.1746
NC_016810.1	RefSeq	5UTR	189553	189598	+	SL1344_0161	SL1344_0161_5UTR	NA			46	7.17712	11.4328	19.0653	18.9429
NC_016810.1	RefSeq	5UTR	1626990	1627035	-	SL1344_1514	SL1344_1514_5UTR	NA			46	14.3542	11.4328	19.0653	6.3143
NC_016810.1	RefSeq	5UTR	2011185	2011207	-	SL1344_1893	yedD_5UTR	NA			23	0	5.7164	19.0653	6.3143
NC_016810.1	RefSeq	5UTR	2415013	2415035	-	SL1344_2278	menD_5UTR	NA			23	14.3542	11.4328	19.0653	12.6286
NC_016810.1	RefSeq	CDS	2433701	2434201	-	SL1344_2294	nuoE	NA			501	7.24875	6.82317	19.0368	11.0154
NC_016810.1	RefSeq	CDS	3371636	3372799	+	SL1344_3162	SL1344_3162	NA			1164	6.52353	10.3917	19.0244	8.48416
NC_016810.1	RefSeq	CDS	1514089	1515477	+	SL1344_1410	pntB	NA			1389	9.2698	10.6015	19.0207	7.21439
NC_016810.1	RefSeq	CDS	3918878	3920422	+	SL1344_3670	SL1344_3670	NA			1545	2.56425	4.76552	19.016	10.9039
NC_016810.1	RefSeq	5UTR	1000128	1000358	+	SL1344_0901	serS_5UTR	NA			231	7.14605	10.8141	18.9828	12.5739
NC_016810.1	RefSeq	3UTR	4384279	4384359	+	SL1344_4087	nusG_3UTR	NA			81	8.15179	16.2318	18.9476	10.7577
NC_016810.1	RefSeq	CDS	3478548	3478970	-	SL1344_3261	SL1344_3261	NA			423	8.5854	13.0545	18.9188	13.0466
NC_016810.1	RefSeq	5UTR	1031023	1031051	+	SL1344_0924	SL1344_0924_5UTR	NA			29	11.3844	4.5337	18.901	10.0158
NC_016810.1	RefSeq	CDS	1702984	1703418	+	SL1344_1582	SL1344_1582	NA			435	8.34856	16.9258	18.901	7.34491
NC_016810.1	RefSeq	sRNA	4292542	4292599	+	ncRNA0206	STnc870	NA			58	5.6922	11.3342	18.901	15.0237
NC_016810.1	RefSeq	CDS	2102129	2102923	-	SL1344_2001	cbiK	NA			795	9.96672	14.3881	18.8914	6.75908
NC_016810.1	RefSeq	5UTR	1498969	1499038	+	SL1344_1398	fumA_5UTR	NA			70	4.71639	0	18.793	6.22409
NC_016810.1	RefSeq	CDS	835617	836369	-	SL1344_0749	gpmA	NA			753	9.42652	8.03181	18.7805	14.2722
NC_016810.1	RefSeq	CDS	259351	260109	+	SL1344_0222	SL1344_0222	NA			759	7.39461	9.00766	18.7764	12.0546
NC_016810.1	RefSeq	CDS	3288188	3288514	-	SL1344_3083	SL1344_3083	NA			327	5.04813	10.4538	18.7738	16.4326
NC_016810.1	RefSeq	5UTR	2477321	2477402	-	SL1344_2335	accD_5UTR	NA			82	8.05238	24.0507	18.7166	10.6265
NC_016810.1	RefSeq	5UTR	2555107	2555147	-	SL1344_2408	ucpA_5UTR	NA			41	12.0786	6.41352	18.7166	14.1687
NC_016810.1	RefSeq	5UTR	3142111	3142233	+	SL1344_2950	sdaC_5UTR	NA			123	5.36825	8.55137	18.7166	4.72289
NC_016810.1	RefSeq	sRNA	2319950	2320037	-	ncRNA0237	STnc1340	NA			88	0	7.4703	18.6862	4.95098
NC_016810.1	RefSeq	5UTR	1162142	1162188	-	SL1344_1058	wrbA_5UTR	NA			47	0	5.59478	18.6597	9.26992
NC_016810.1	RefSeq	3UTR	527519	527618	-	SL1344_0466	hha_3UTR	NA			100	3.30148	7.88864	18.6363	14.5229
NC_016810.1	RefSeq	3UTR	3767808	3767907	+	SL1344_3542	SL1344_3542_3UTR	NA			100	11.5552	28.925	18.6363	10.166
NC_016810.1	RefSeq	CDS	845702	846391	+	SL1344_0759	modB	NA			690	8.13407	11.0517	18.5887	11.9972
NC_016810.1	RefSeq	5UTR	2656122	2656287	-	SL1344_2486	yfgA_5UTR	NA			166	15.9107	15.0486	18.4911	10.4985
NC_016810.1	RefSeq	sRNA	2462091	2462185	-	ncRNA0496	RUF_107c.108	NA			95	12.1633	13.8397	18.4633	6.1149
NC_016810.1	RefSeq	CDS	4106619	4107611	+	SL1344_3844	asnA	NA			993	28.9253	79.0452	18.4365	10.8227
NC_016810.1	RefSeq	CDS	53855	56689	+	SL1344_0047	ileS	NA			2835	10.8302	13.5883	18.3676	9.47701
NC_016810.1	RefSeq	CDS	153536	154366	+	SL1344_0131	ftsQ	NA			831	4.37018	7.11971	18.3369	7.68961
NC_016810.1	RefSeq	5UTR	185745	185852	+	SL1344_0159	acnB_5UTR	NA			108	4.58538	4.86953	18.2709	17.4812
NC_016810.1	RefSeq	5UTR	365757	365792	+	SL1344_0317	proB_5UTR	NA			36	4.58538	7.30429	18.2709	16.1365
NC_016810.1	RefSeq	5UTR	733733	733744	-	SL1344_0658	ybeZ_5UTR	NA			12	0	0	18.2709	0
NC_016810.1	RefSeq	5UTR	777411	777458	+	SL1344_0692	SL1344_0692_5UTR	NA			48	20.6342	32.8693	18.2709	24.2048
NC_016810.1	RefSeq	5UTR	988119	988148	-	SL1344_0893	aat_5UTR	NA			30	5.50246	8.76515	18.2709	19.3638
NC_016810.1	RefSeq	5UTR	2602638	2602661	-	SL1344_2452	dapA_5UTR	NA			24	27.5123	21.9129	18.2709	12.1024
NC_016810.1	RefSeq	CDS	2657786	2658217	-	SL1344_2488	ndk	NA			432	4.9675	5.47822	18.2709	10.0853
NC_016810.1	RefSeq	5UTR	3197152	3197175	-	SL1344_2993	SL1344_2993_5UTR	NA			24	13.7561	5.47822	18.2709	12.1024
NC_016810.1	RefSeq	5UTR	4172413	4172436	-	SL1344_3898	cyaY_5UTR	NA			24	6.87807	10.9564	18.2709	0
NC_016810.1	RefSeq	CDS	4173567	4173770	+	SL1344_3900	SL1344_3900	NA			204	4.85511	11.6009	18.2709	10.6786
NC_016810.1	RefSeq	5UTR	4595283	4595354	+	SL1344_4266	groES_5UTR	NA			72	4.58538	9.13037	18.2709	10.0853
NC_016810.1	RefSeq	CDS	1214809	1215213	+	SL1344_1112	flgC	NA			405	6.52143	7.46661	18.1356	10.3991
NC_016810.1	RefSeq	5UTR	1168170	1168302	+	SL1344_1063	putP_5UTR	NA			133	0	0.988551	18.1336	4.36778
NC_016810.1	RefSeq	CDS	4067739	4069385	+	SL1344_3809	yidC	NA			1647	11.2254	12.2936	18.1045	5.37885
NC_016810.1	RefSeq	CDS	744669	746621	+	SL1344_0667	nagE	NA			1953	10.2273	8.1458	18.0745	5.50278
NC_016810.1	RefSeq	sRNA	3191786	3191870	-	ncRNA0052	OmrB	NA			85	5.82613	20.1083	18.056	11.96
NC_016810.1	RefSeq	CDS	2020631	2021098	+	SL1344_1904	fliL	NA			468	4.9381	7.86616	18.0367	9.93018
NC_016810.1	RefSeq	CDS	986884	987102	-	SL1344_0891	infA	NA			219	6.78385	10.206	18.0206	23.8732
NC_016810.1	RefSeq	CDS	2371427	2374063	-	SL1344_2241	gyrA	NA			2637	13.1458	14.0103	18.0007	12.0611
NC_016810.1	RefSeq	3UTR	3533756	3533822	-	SL1344_3316	rpsI_3UTR	NA			67	14.7827	9.81174	17.9982	8.67038
NC_016810.1	RefSeq	sRNA	2311208	2311408	+	ncRNA0110	sRNA2	NA			201	5.74884	12.4282	17.9982	13.7281
NC_016810.1	RefSeq	CDS	1043688	1044236	+	SL1344_0933	SL1344_0933	NA			549	9.62179	12.9322	17.9714	8.46507
NC_016810.1	RefSeq	3UTR	1237819	1237879	+	SL1344_1134	fabF_3UTR	NA			61	0	8.62146	17.9714	9.5232
NC_016810.1	RefSeq	5UTR	3628388	3628448	-	SL1344_3422	slyD_5UTR	NA			61	5.41225	4.31073	17.9714	0
NC_016810.1	RefSeq	CDS	2406684	2408330	+	SL1344_2270	pqaB	NA			1647	3.20726	2.79399	17.9048	7.40693
NC_016810.1	RefSeq	5UTR	240111	240159	+	SL1344_0205	SL1344_0205_5UTR	NA			49	3.36885	5.36642	17.8981	8.89156
NC_016810.1	RefSeq	5UTR	3532609	3532755	-	SL1344_3314	sspA_5UTR	NA			147	8.98361	8.94403	17.8981	14.8193
NC_016810.1	RefSeq	CDS	1831307	1832563	-	SL1344_1705	hemA	NA			1257	8.40471	9.20445	17.8785	13.0556
NC_016810.1	RefSeq	5UTR	2779810	2780036	-	SL1344_2603	rseA_5UTR	NA			227	13.0896	13.9007	17.8685	8.31707
NC_016810.1	RefSeq	sRNA	3379213	3379513	-	ncRNA0087	SroG	NA			301	10.4199	15.2881	17.846	13.0272
NC_016810.1	RefSeq	CDS	1233454	1234407	+	SL1344_1130	fabH	NA			954	10.382	14.333	17.8113	9.59058
NC_016810.1	RefSeq	5UTR	1326542	1326695	-	SL1344_1225	gapA_5UTR	NA			154	8.57526	13.66	17.7964	9.43044
NC_016810.1	RefSeq	3UTR	1997152	1997225	-	SL1344_1879	sdiA_3UTR	NA			74	6.69218	8.8836	17.7771	11.7753
NC_016810.1	RefSeq	5UTR	2374064	2374100	-	SL1344_2241	gyrA_5UTR	NA			37	8.92291	14.2138	17.7771	31.4008
NC_016810.1	RefSeq	5UTR	3463001	3463037	+	SL1344_3249	SL1344_3249_5UTR	NA			37	0	7.10688	17.7771	7.85021
NC_016810.1	RefSeq	CDS	4631181	4631606	+	SL1344_4300	SL1344_4300	NA			426	5.03746	9.25896	17.7563	6.13643
NC_016810.1	RefSeq	CDS	3367167	3367994	-	SL1344_3157	icc	NA			828	6.57903	8.89218	17.7413	12.1024
NC_016810.1	RefSeq	CDS	844929	845702	+	SL1344_0758	modA	NA			774	8.95749	10.7016	17.7044	9.94461
NC_016810.1	RefSeq	CDS	2324149	2324433	+	SL1344_2201	rplY	NA			285	18.5346	16.6077	17.694	18.3447
NC_016810.1	RefSeq	CDS	143482	144969	+	SL1344_0123	murE	NA			1488	5.32496	6.3618	17.6815	10.3456
NC_016810.1	RefSeq	5UTR	432757	432787	+	SL1344_0374	SL1344_0374_5UTR	NA			31	10.6499	8.4824	17.6815	9.3696
NC_016810.1	RefSeq	5UTR	979049	979234	+	SL1344_0884	clpA_5UTR	NA			186	1.77499	6.3618	17.6815	7.808
NC_016810.1	RefSeq	5UTR	4185983	4186013	+	SL1344_3913	rhtC_5UTR	NA			31	0	0	17.6815	4.6848
NC_016810.1	RefSeq	5UTR	3379210	3379513	-	SL1344_3168	ribB_5UTR	NA			304	10.3171	15.5697	17.6699	12.8986
NC_016810.1	RefSeq	CDS	169	255	+	SL1344_0001	thrL	NA			87	3.7948	4.5337	17.6409	6.67719
NC_016810.1	RefSeq	sRNA	3191584	3191670	-	ncRNA0051	OmrA	NA			87	3.7948	7.55616	17.6409	5.00789
NC_016810.1	RefSeq	3UTR	3118771	3118826	-	SL1344_2931	eno_3UTR	NA			56	11.791	11.739	17.6184	10.3735
NC_016810.1	RefSeq	5UTR	3282877	3282932	+	SL1344_3077	SL1344_3077_5UTR	NA			56	11.791	11.739	17.6184	7.78012
NC_016810.1	RefSeq	CDS	1898702	1900750	-	SL1344_1774	prc	NA			2049	8.21744	12.4483	17.6022	9.92291
NC_016810.1	RefSeq	CDS	2678487	2678810	-	SL1344_2503	SL1344_2503	NA			324	8.66128	11.3622	17.5942	9.86122
NC_016810.1	RefSeq	CDS	4263723	4264652	-	SL1344_3981	fdhE	NA			930	4.61497	5.37219	17.5637	8.12032
NC_016810.1	RefSeq	3UTR	288802	288901	+	SL1344_0249	SL1344_0249_3UTR	NA			100	11.5552	13.1477	17.5401	26.1412
NC_016810.1	RefSeq	5UTR	1636599	1636623	+	SL1344_1524	srfA_5UTR	NA			25	0	0	17.5401	5.80915
NC_016810.1	RefSeq	3UTR	1749778	1749877	+	SL1344_1631	fabI_3UTR	NA			100	9.90443	13.1477	17.5401	7.26144
NC_016810.1	RefSeq	3UTR	2583179	2583278	-	SL1344_2438	SL1344_2438_3UTR	NA			100	14.8566	18.4068	17.5401	8.71373
NC_016810.1	RefSeq	3UTR	4597936	4598035	+	SL1344_4268	yjeI_3UTR	NA			100	6.60295	13.1477	17.5401	10.166
NC_016810.1	RefSeq	3UTR	4785549	4785648	-	SL1344_4442	SL1344_4442_3UTR	NA			100	6.60295	1.31477	17.5401	8.71373
NC_016810.1	RefSeq	CDS	2103714	2104439	-	SL1344_2003	cbiH	NA			726	8.8676	15.9366	17.5159	6.00119
NC_016810.1	RefSeq	CDS	4580663	4580932	-	SL1344_4248	SL1344_4248	NA			270	7.948	12.6608	17.4589	12.9092
NC_016810.1	RefSeq	CDS	3456032	3456427	+	SL1344_3238	SL1344_3238	NA			396	11.6719	7.96832	17.4404	8.43501
NC_016810.1	RefSeq	5UTR	4595080	4595123	-	SL1344_4265	yjeH_5UTR	NA			44	3.75168	8.96436	17.4404	3.30065
NC_016810.1	RefSeq	CDS	759169	760809	+	SL1344_0680	pgm	NA			1641	11.7694	9.93491	17.4359	10.797
NC_016810.1	RefSeq	CDS	1220595	1221545	+	SL1344_1119	flgJ	NA			951	2.60369	3.17979	17.4064	12.8278
NC_016810.1	RefSeq	CDS	3507688	3508179	+	SL1344_3294	ptsN	NA			492	4.69722	8.55137	17.3797	9.74096
NC_016810.1	RefSeq	5UTR	1104358	1104458	+	SL1344_0999	SL1344_0999_5UTR	NA			101	3.26879	2.60351	17.3664	10.0654
NC_016810.1	RefSeq	CDS	3140305	3141669	+	SL1344_2949	SL1344_2949	NA			1365	4.83733	7.12771	17.3473	7.23484
NC_016810.1	RefSeq	CDS	1512549	1514078	+	SL1344_1409	pntA	NA			1530	8.63131	9.79634	17.3395	6.07493
NC_016810.1	RefSeq	CDS	285514	286329	-	SL1344_0246	yaeC	NA			816	10.5194	11.1176	17.3305	8.3649
NC_016810.1	RefSeq	CDS	2538804	2539790	-	SL1344_2391	SL1344_2391	NA			987	6.18818	11.8556	17.3268	8.97564
NC_016810.1	RefSeq	5UTR	1866922	1866940	-	SL1344_1738	SL1344_1738_5UTR	NA			19	17.3762	0	17.3093	7.64362
NC_016810.1	RefSeq	CDS	1194087	1196630	+	SL1344_1088	mdoH	NA			2544	8.69492	10.9048	17.2798	5.25199
NC_016810.1	RefSeq	CDS	1990157	1990462	-	SL1344_1872	SL1344_1872	NA			306	5.39457	11.6009	17.1962	5.22064
NC_016810.1	RefSeq	CDS	4206707	4207408	+	SL1344_3933	ubiB	NA			702	6.81929	9.73906	17.1778	9.51642
NC_016810.1	RefSeq	CDS	662931	663128	+	SL1344_0589	SL1344_0589	NA			198	2.50112	3.32013	17.1636	14.6696
NC_016810.1	RefSeq	CDS	4143372	4144853	-	SL1344_3873	gppA	NA			1482	6.12622	8.2506	17.1614	7.83961
NC_016810.1	RefSeq	5UTR	1281123	1281237	+	SL1344_1176	icdA_5UTR	NA			115	5.7417	4.57312	17.1588	10.1029
NC_016810.1	RefSeq	CDS	1878124	1878468	+	SL1344_1751	SL1344_1751	NA			345	9.56949	10.2895	17.1588	18.5219
NC_016810.1	RefSeq	5UTR	1990463	1990692	-	SL1344_1872	SL1344_1872_5UTR	NA			230	2.87085	14.291	17.1588	7.57716
NC_016810.1	RefSeq	5UTR	4435975	4436006	-	SL1344_4125	pepE_5UTR	NA			32	0	8.21733	17.129	9.0768
NC_016810.1	RefSeq	5UTR	1368901	1369054	+	SL1344_1267	thrS_5UTR	NA			154	4.28763	12.8062	17.0845	13.2026
NC_016810.1	RefSeq	CDS	3508225	3509079	+	SL1344_3295	SL1344_3295	NA			855	5.21286	7.99628	17.0529	8.49291
NC_016810.1	RefSeq	CDS	2473607	2474095	-	SL1344_2332	cvpA	NA			489	10.1272	13.4435	17.0379	7.72178
NC_016810.1	RefSeq	CDS	260991	262343	+	SL1344_0224	yaeL	NA			1353	7.19834	9.62029	17.0151	6.97699
NC_016810.1	RefSeq	CDS	2100685	2101422	-	SL1344_1999	cbiM	NA			738	6.71032	7.12614	16.934	4.32931
NC_016810.1	RefSeq	5UTR	247701	247726	-	SL1344_0212	SL1344_0212_5UTR	NA			26	0	20.2273	16.8655	16.7572
NC_016810.1	RefSeq	5UTR	474060	474085	-	SL1344_0415	SL1344_0415_5UTR	NA			26	12.698	10.1136	16.8655	0
NC_016810.1	RefSeq	5UTR	2409292	2409317	-	SL1344_2273	pmrD_5UTR	NA			26	0	25.2841	16.8655	0
NC_016810.1	RefSeq	5UTR	2443537	2443562	-	SL1344_2302	SL1344_2302_5UTR	NA			26	0	10.1136	16.8655	0
NC_016810.1	RefSeq	5UTR	2971872	2971884	+	SL1344_2786	SL1344_2786_5UTR	NA			13	0	20.2273	16.8655	0
NC_016810.1	RefSeq	5UTR	2999074	2999099	-	SL1344_2810	SL1344_2810_5UTR	NA			26	12.698	5.05682	16.8655	11.1714
NC_016810.1	RefSeq	5UTR	3191494	3191532	-	SL1344_2988	aas_5UTR	NA			39	12.698	16.8561	16.8655	3.72382
NC_016810.1	RefSeq	5UTR	3593938	3593963	+	SL1344_3366	yrdA_5UTR	NA			26	6.34899	10.1136	16.8655	0
NC_016810.1	RefSeq	CDS	3397106	3398953	+	SL1344_3185	rpoD	NA			1848	17.2398	18.8536	16.8472	11.0808
NC_016810.1	RefSeq	CDS	545529	546173	+	SL1344_0481	adk	NA			645	9.98121	15.8996	16.8262	9.45676
NC_016810.1	RefSeq	CDS	2096115	2096858	-	SL1344_1993	cobS	NA			744	2.66248	6.00837	16.7975	6.2464
NC_016810.1	RefSeq	CDS	2723498	2724472	-	SL1344_2544	lepB	NA			975	9.48116	12.6758	16.753	5.6602
NC_016810.1	RefSeq	CDS	4067156	4067515	+	SL1344_3807	rnpA	NA			360	8.25369	12.7825	16.7484	10.4887
NC_016810.1	RefSeq	3UTR	2828088	2828389	-	SL1344_2650	ffh_3UTR	NA			302	10.932	9.57781	16.6979	9.6178
NC_016810.1	RefSeq	CDS	508154	510025	+	SL1344_0446	ppiD	NA			1872	8.81804	9.06013	16.6312	5.50814
NC_016810.1	RefSeq	CDS	46190	47356	+	SL1344_0040	nhaA	NA			1167	6.36531	5.06982	16.627	4.72896
NC_017720.1	RefSeq	CDS	56447	57079	+	SL1344_P1_0062	rlgA	NA	putative resolvase		633	10.1704	13.7085	16.6257	8.71832
NC_016810.1	RefSeq	CDS	2446934	2449078	+	SL1344_2307	pta	NA			2145	10.4662	12.4428	16.5588	6.90599
NC_016810.1	RefSeq	CDS	3598418	3598927	+	SL1344_3373	def	NA			510	7.12083	7.21836	16.5513	6.8343
NC_016810.1	RefSeq	CDS	1722495	1723607	+	SL1344_1602	SL1344_1602	NA			1113	6.97077	10.6316	16.5473	13.5703
NC_016810.1	RefSeq	5UTR	1837695	1837747	-	SL1344_1710	SL1344_1710_5UTR	NA			53	6.2292	4.96141	16.5473	5.48033
NC_016810.1	RefSeq	5UTR	3856737	3856789	-	SL1344_3613	SL1344_3613_5UTR	NA			53	3.1146	2.4807	16.5473	0
NC_016810.1	RefSeq	3UTR	4230356	4230620	+	SL1344_3947	polA_3UTR	NA			265	7.47504	18.8533	16.5473	8.2205
NC_016810.1	RefSeq	CDS	527619	527837	-	SL1344_0466	hha	NA			219	10.5527	10.8064	16.5189	5.30516
NC_016810.1	RefSeq	CDS	3505827	3507260	+	SL1344_3292	rpoN	NA			1434	5.29525	7.60991	16.5126	9.51988
NC_016810.1	RefSeq	3UTR	2131843	2131942	-	SL1344_2036	yeeA_3UTR	NA			100	6.60295	10.5182	16.4438	5.80915
NC_016810.1	RefSeq	3UTR	4630975	4631074	+	SL1344_4299	purA_3UTR	NA			100	8.25369	11.833	16.4438	8.71373
NC_016810.1	RefSeq	5UTR	3252576	3252809	-	SL1344_3045	pgk_5UTR	NA			234	7.05443	8.9899	16.397	7.44763
NC_016810.1	RefSeq	CDS	4202307	4202855	+	SL1344_3928	tatB	NA			549	7.21634	8.62146	16.3739	11.6395
NC_016810.1	RefSeq	CDS	676860	677288	-	SL1344_0602	SL1344_0602	NA			429	8.46532	9.80716	16.3544	8.46322
NC_016810.1	RefSeq	5UTR	2539791	2539837	-	SL1344_2391	SL1344_2391_5UTR	NA			47	7.02442	5.59478	16.3272	9.26992
NC_016810.1	RefSeq	3UTR	3637761	3637807	+	SL1344_3433	cap_3UTR	NA			47	10.5366	8.39217	16.3272	9.26992
NC_016810.1	RefSeq	CDS	2620521	2622098	-	SL1344_2471	guaA	NA			1578	37.8686	31.5779	16.3257	9.11131
NC_016810.1	RefSeq	CDS	3066965	3067408	+	SL1344_2879	invH	NA			444	5.57682	11.2526	16.2957	11.7753
NC_016810.1	RefSeq	5UTR	280508	280561	-	SL1344_0239	SL1344_0239_5UTR	NA			54	6.11384	0	16.2408	5.37885
NC_016810.1	RefSeq	5UTR	1909296	1909349	-	SL1344_1783	SL1344_1783_5UTR	NA			54	15.2846	12.1738	16.2408	10.7577
NC_016810.1	RefSeq	5UTR	1920693	1920746	+	SL1344_1799	pagK_5UTR	NA			54	12.2277	14.6086	16.2408	13.4471
NC_016810.1	RefSeq	5UTR	4019123	4019149	-	SL1344_3763	ivbL_5UTR	NA			27	0	19.4781	16.2408	21.5154
NC_016810.1	RefSeq	sRNA	941813	941893	-	ncRNA0062	RybB	NA			81	4.0759	3.24635	16.2408	14.3436
NC_016810.1	RefSeq	CDS	273039	273998	+	SL1344_0233	accA	NA			960	7.56588	10.9564	16.2154	9.98448
NC_016810.1	RefSeq	CDS	3926630	3927562	+	SL1344_3676	rfaD	NA			933	6.19248	6.62318	16.2147	7.16026
NC_016810.1	RefSeq	5UTR	1364931	1365160	-	SL1344_1263	SL1344_1263_5UTR	NA			230	4.30627	18.2925	16.2055	8.84002
NC_016810.1	RefSeq	CDS	2171065	2171838	-	SL1344_2069	rfbF	NA			774	4.26547	8.8331	16.1464	7.88063
NC_016810.1	RefSeq	CDS	3576691	3577656	+	SL1344_3357	SL1344_3357	NA			966	10.5948	17.4214	16.1147	12.7789
NC_016810.1	RefSeq	3UTR	1305902	1306146	-	SL1344_1202	SL1344_1202_3UTR	NA			245	24.9295	25.2222	16.1082	8.29879
NC_016810.1	RefSeq	CDS	1480339	1481613	+	SL1344_1381	tyrS	NA			1275	6.73242	11.7556	16.0784	11.5044
NC_016810.1	RefSeq	5UTR	1538502	1538542	-	SL1344_1433	SL1344_1433_5UTR	NA			41	12.0786	9.62029	16.0428	7.08433
NC_016810.1	RefSeq	3UTR	2446858	2446898	+	SL1344_2306	ackA_3UTR	NA			41	8.05238	6.41352	16.0428	10.6265
NC_016810.1	RefSeq	CDS	256272	256997	+	SL1344_0219	pyrH	NA			726	10.2318	13.7635	16.0059	9.00179
NC_016810.1	RefSeq	CDS	678832	679242	-	SL1344_0604	rnk	NA			411	8.03279	6.71782	16.0037	8.48051
NC_016810.1	RefSeq	3UTR	1550577	1550850	+	SL1344_1445	SL1344_1445_3UTR	NA			274	9.03689	13.4356	16.0037	8.48051
NC_016810.1	RefSeq	CDS	4863246	4864115	-	SL1344_4513	rob	NA			870	5.31272	7.70729	16.0028	8.01262
NC_016810.1	RefSeq	CDS	2512277	2513197	+	SL1344_2369	SL1344_2369	NA			921	1.79233	5.99571	15.9499	7.25356
NC_016810.1	RefSeq	3UTR	899311	899365	+	SL1344_0808	ompX_3UTR	NA			55	12.0054	19.124	15.9455	0
NC_016810.1	RefSeq	CDS	3245497	3246156	-	SL1344_3039	rpiA	NA			660	12.0054	12.3509	15.9455	12.3224
NC_016810.1	RefSeq	5UTR	153123	153535	+	SL1344_0131	ftsQ_5UTR	NA			413	3.99694	9.55041	15.9262	8.79109
NC_016810.1	RefSeq	CDS	149960	151027	+	SL1344_0128	murG	NA			1068	3.4004	5.90909	15.9101	9.79071
NC_016810.1	RefSeq	CDS	1170638	1171492	+	SL1344_1064	phoH	NA			855	8.30196	8.91893	15.8989	10.5312
NC_016810.1	RefSeq	CDS	4173804	4174631	+	SL1344_3901	dapF	NA			828	3.78792	7.62187	15.8878	7.54208
NC_017718.1	RefSeq	CDS	33969	34301	+	SL1344_P2_0048	nikA	NA	relaxosome component		333	6.94004	4.73792	15.8019	7.85021
NC_016810.1	RefSeq	CDS	542698	543303	+	SL1344_0479	recR	NA			606	10.3512	13.8854	15.7383	10.0654
NC_016810.1	RefSeq	5UTR	148	168	+	SL1344_0001	thrL_5UTR	NA			21	7.86066	6.26082	15.6608	13.8313
NC_016810.1	RefSeq	5UTR	527441	527454	-	SL1344_0465	maa_5UTR	NA			14	11.791	18.7825	15.6608	20.747
NC_016810.1	RefSeq	5UTR	987103	987137	-	SL1344_0891	infA_5UTR	NA			35	4.71639	15.026	15.6608	12.4482
NC_016810.1	RefSeq	5UTR	1122728	1122755	+	SL1344_1015	helD_5UTR	NA			28	0	0	15.6608	10.3735
NC_016810.1	RefSeq	5UTR	2275617	2275637	+	SL1344_2158	yohJ_5UTR	NA			21	0	18.7825	15.6608	13.8313
NC_016810.1	RefSeq	3UTR	2311947	2312030	+	SL1344_2191	SL1344_2191_3UTR	NA			84	7.86066	23.4781	15.6608	17.2891
NC_016810.1	RefSeq	3UTR	2600666	2600707	-	SL1344_2451	nlpB_3UTR	NA			42	15.7213	6.26082	15.6608	20.747
NC_016810.1	RefSeq	CDS	3459740	3460243	-	SL1344_3245	SL1344_3245	NA			504	10.8084	8.8695	15.6608	11.5261
NC_016810.1	RefSeq	5UTR	3734485	3734512	-	SL1344_3509	gntR_5UTR	NA			28	0	0	15.6608	10.3735
NC_016810.1	RefSeq	5UTR	3996662	3996689	-	SL1344_3738	SL1344_3738_5UTR	NA			28	0	4.69562	15.6608	20.747
NC_016810.1	RefSeq	5UTR	4263060	4263073	+	SL1344_3979	SL1344_3979_5UTR	NA			14	0	9.39123	15.6608	10.3735
NC_016810.1	RefSeq	5UTR	4429600	4429627	+	SL1344_4123	metH_5UTR	NA			28	5.89549	0	15.6608	0
NC_016810.1	RefSeq	sRNA	285917	285972	-	ncRNA0210	STnc925	NA			56	14.7387	14.0868	15.6608	7.78012
NC_016810.1	RefSeq	CDS	1606397	1607281	-	SL1344_1499	fdnH	NA			885	7.83401	10.5479	15.6077	5.90761
NC_016810.1	RefSeq	CDS	1004962	1005825	+	SL1344_0904	dmsC	NA			864	11.2724	12.0216	15.6064	6.21929
NC_016810.1	RefSeq	CDS	2014107	2015789	+	SL1344_1898	fliF	NA			1683	7.25815	6.71839	15.5677	9.66466
NC_016810.1	RefSeq	sRNA	1376238	1376364	+	ncRNA0181	STnc540	NA			127	3.89938	11.3878	15.5375	13.7224
NC_016810.1	RefSeq	CDS	2651953	2652573	-	SL1344_2483	SL1344_2483	NA			621	10.6328	11.4328	15.5347	8.88679
NC_016810.1	RefSeq	CDS	2828390	2829751	-	SL1344_2650	ffh	NA			1362	6.54478	8.30179	15.5343	11.4093
NC_016810.1	RefSeq	CDS	703836	704153	-	SL1344_0630	SL1344_0630	NA			318	5.7101	7.02866	15.5131	11.4174
NC_016810.1	RefSeq	5UTR	3415729	3415898	+	SL1344_3199	SL1344_3199_5UTR	NA			170	3.88409	12.3743	15.4766	5.98001
NC_016810.1	RefSeq	CDS	993908	997993	+	SL1344_0898	ftsK	NA			4086	6.70637	7.36865	15.4538	6.71763
NC_016810.1	RefSeq	5UTR	1710445	1710515	+	SL1344_1590	ogt_5UTR	NA			71	16.2749	11.1108	15.4402	12.2729
NC_016810.1	RefSeq	CDS	1833497	1834348	+	SL1344_1707	ipk	NA			852	9.68743	9.72191	15.4402	7.84099
NC_016810.1	RefSeq	5UTR	3042084	3042431	+	SL1344_2856	hilA_5UTR	NA			348	3.7948	9.82301	15.4358	8.34648
NC_016810.1	RefSeq	CDS	4224288	4224557	+	SL1344_3943	SL1344_3943	NA			270	4.89107	7.79125	15.4288	11.8335
NC_016810.1	RefSeq	CDS	1161545	1162141	-	SL1344_1058	wrbA	NA			597	9.40119	8.36874	15.4247	9.73057
NC_016810.1	RefSeq	CDS	3335027	3336670	-	SL1344_3126	SL1344_3126	NA			1644	33.9385	40.9467	15.4036	4.50527
NC_016810.1	RefSeq	5UTR	1759853	1759909	-	SL1344_1641	SL1344_1641_5UTR	NA			57	5.79206	2.30662	15.386	10.1915
NC_016810.1	RefSeq	3UTR	944235	944334	-	SL1344_0848	grxA_3UTR	NA			100	4.95221	7.88864	15.3476	10.166
NC_016810.1	RefSeq	5UTR	975048	975147	+	SL1344_0880	ybjY_5UTR	NA			100	3.30148	2.62955	15.3476	11.6183
NC_016810.1	RefSeq	5UTR	2935739	2935838	-	SL1344_2755	fljA_5UTR	NA			100	6.60295	23.6659	15.3476	11.6183
NC_016810.1	RefSeq	3UTR	3156898	3156997	-	SL1344_2963	SL1344_2963_3UTR	NA			100	16.5074	15.7773	15.3476	13.0706
NC_016810.1	RefSeq	3UTR	3633508	3633607	-	SL1344_3428	SL1344_3428_3UTR	NA			100	13.2059	2.62955	15.3476	11.6183
NC_016810.1	RefSeq	CDS	4063833	4064933	-	SL1344_3804	dnaN	NA			1101	12.894	14.3299	15.3336	8.83772
NC_016810.1	RefSeq	CDS	813535	813963	+	SL1344_0728	tolR	NA			429	6.92617	9.50069	15.3322	7.44763
NC_016810.1	RefSeq	CDS	846394	847452	+	SL1344_0760	modC	NA			1059	6.23508	8.44235	15.3207	7.81685
NC_016810.1	RefSeq	CDS	3337751	3338266	-	SL1344_3128	SL1344_3128	NA			516	6.39821	8.91803	15.2966	5.62902
NC_016810.1	RefSeq	CDS	3759397	3760065	-	SL1344_3535	ftsE	NA			669	4.44145	7.07501	15.2394	7.815
NC_016810.1	RefSeq	5UTR	3222348	3222606	-	SL1344_3017	prfB_5UTR	NA			259	11.4723	9.13742	15.2375	11.2146
NC_016810.1	RefSeq	CDS	152614	153534	+	SL1344_0130	ddl	NA			921	5.377	9.56458	15.2357	8.9881
NC_016810.1	RefSeq	5UTR	522771	522842	+	SL1344_0459	SL1344_0459_5UTR	NA			72	4.58538	9.13037	15.2258	18.1536
NC_016810.1	RefSeq	5UTR	2682116	2682151	+	SL1344_2508	suhB_5UTR	NA			36	0	7.30429	15.2258	4.03413
NC_016810.1	RefSeq	5UTR	4844252	4844287	+	SL1344_4496	deoB_5UTR	NA			36	9.17077	7.30429	15.2258	4.03413
NC_016810.1	RefSeq	CDS	2443613	2444290	-	SL1344_2303	SL1344_2303	NA			678	9.73887	8.53245	15.1988	9.63908
NC_016810.1	RefSeq	CDS	1492387	1492617	-	SL1344_1393	SL1344_1393	NA			231	3.57303	9.10665	15.1862	6.28696
NC_016810.1	RefSeq	3UTR	4498109	4498202	+	SL1344_4192	ssb_3UTR	NA			94	7.02442	11.1896	15.161	9.26992
NC_016810.1	RefSeq	CDS	1483302	1484807	-	SL1344_1384	SL1344_1384	NA			1506	5.48054	7.6826	15.1408	4.24307
NC_016810.1	RefSeq	5UTR	1119206	1119234	-	SL1344_1011	sulA_5UTR	NA			29	5.6922	18.1348	15.1208	10.0158
NC_016810.1	RefSeq	5UTR	1568899	1568927	-	SL1344_1466	hyaC2_5UTR	NA			29	0	0	15.1208	0
NC_016810.1	RefSeq	5UTR	2094941	2094969	-	SL1344_1991	erfK_5UTR	NA			29	0	0	15.1208	0
NC_016810.1	RefSeq	5UTR	3184161	3184189	-	SL1344_2982	rppH_5UTR	NA			29	5.6922	9.0674	15.1208	10.0158
NC_016810.1	RefSeq	5UTR	3807800	3807828	-	SL1344_3575	SL1344_3575_5UTR	NA			29	0	9.0674	15.1208	15.0237
NC_016810.1	RefSeq	5UTR	4173538	4173566	+	SL1344_3900	SL1344_3900_5UTR	NA			29	5.6922	27.2022	15.1208	5.00789
NC_016810.1	RefSeq	5UTR	4784880	4784908	+	SL1344_4441	SL1344_4441_5UTR	NA			29	0	18.1348	15.1208	30.0473
NC_016810.1	RefSeq	CDS	282458	284176	-	SL1344_0243	proS	NA			1719	9.6029	11.5492	15.1142	9.46226
NC_016810.1	RefSeq	CDS	360451	361908	-	SL1344_0312	pepD	NA			1458	8.03857	9.46853	15.113	10.3593
NC_016810.1	RefSeq	CDS	4677252	4678631	+	SL1344_4349	mpl	NA			1380	2.99047	4.19203	15.0934	9.99764
NC_016810.1	RefSeq	CDS	2101419	2102132	-	SL1344_2000	cbiL	NA			714	6.47348	5.89254	15.0466	3.66123
NC_016810.1	RefSeq	3UTR	2501428	2501478	-	SL1344_2361	vacJ_3UTR	NA			51	6.47348	5.15597	15.0466	5.69525
NC_016810.1	RefSeq	CDS	1712130	1713077	+	SL1344_1592	SL1344_1592	NA			948	5.57211	9.70824	15.033	10.4173
NC_016810.1	RefSeq	CDS	2832775	2833365	-	SL1344_2654	grpE	NA			591	9.77594	6.67397	15.0248	5.89762
NC_016810.1	RefSeq	CDS	3925231	3926427	-	SL1344_3675	kbl	NA			1197	8.826	8.23792	15.0197	9.09955
NC_016810.1	RefSeq	CDS	2072244	2072939	+	SL1344_1967	SL1344_1967	NA			696	5.21785	6.42274	14.9633	8.76381
NC_016810.1	RefSeq	CDS	1272877	1273998	-	SL1344_1167	SL1344_1167	NA			1122	5.59073	7.14805	14.9489	10.2256
NC_016810.1	RefSeq	5UTR	1927491	1927512	-	SL1344_1809	SL1344_1809_5UTR	NA			22	15.0067	0	14.9489	6.60131
NC_016810.1	RefSeq	5UTR	2610376	2610419	-	SL1344_2461	upp_5UTR	NA			44	30.0134	23.905	14.9489	16.5033
NC_016810.1	RefSeq	5UTR	4106597	4106618	+	SL1344_3844	asnA_5UTR	NA			22	30.0134	47.8099	14.9489	13.2026
NC_016810.1	RefSeq	5UTR	507992	508153	+	SL1344_0446	ppiD_5UTR	NA			162	6.11384	5.68112	14.8874	3.5859
NC_016810.1	RefSeq	CDS	2555344	2556243	-	SL1344_2409	SL1344_2409	NA			900	8.80393	7.59646	14.8604	6.77734
NC_016810.1	RefSeq	CDS	1909580	1910302	-	SL1344_1784	sopE2	NA			723	6.3929	13.8206	14.8593	6.42783
NC_016810.1	RefSeq	3UTR	1893819	1894128	-	SL1344_1768	SL1344_1768_3UTR	NA			310	3.19498	8.4824	14.8525	5.62176
NC_016810.1	RefSeq	CDS	1711227	1711979	+	SL1344_1591	fnr	NA			753	5.26132	12.0477	14.8497	7.52181
NC_016810.1	RefSeq	CDS	597956	598450	-	SL1344_0529	ppiB	NA			495	10.6714	10.89	14.8382	10.2687
NC_016810.1	RefSeq	5UTR	3367995	3368127	-	SL1344_3157	icc_5UTR	NA			133	4.96462	7.90841	14.8365	12.0114
NC_016810.1	RefSeq	5UTR	4027701	4027737	-	SL1344_3771	SL1344_3771_5UTR	NA			37	0	10.6603	14.8143	11.7753
NC_016810.1	RefSeq	CDS	4105477	4105920	-	SL1344_3842	mioC	NA			444	5.20503	8.29136	14.8143	9.81276
NC_017720.1	RefSeq	CDS	91053	91934	-	SL1344_P1_0099	repA	NA	DNA replication		882	4.4918	7.75149	14.7908	7.40963
NC_016810.1	RefSeq	3UTR	1387002	1387053	+	SL1344_1283	pps_3UTR	NA			52	12.698	17.6989	14.7573	13.9643
NC_016810.1	RefSeq	CDS	2655117	2656121	-	SL1344_2486	yfgA	NA			1005	5.91309	9.0268	14.7258	8.67038
NC_016810.1	RefSeq	CDS	1232295	1233374	+	SL1344_1129	plsX	NA			1080	6.11384	8.76515	14.7182	11.8335
NC_016810.1	RefSeq	5UTR	4715275	4715453	-	SL1344_4382	nrdD_5UTR	NA			179	3.6888	4.40706	14.6984	5.67934
NC_016810.1	RefSeq	CDS	4820282	4822474	-	SL1344_4472	mdoB	NA			2193	7.90367	11.7508	14.6967	5.09923
NC_016810.1	RefSeq	CDS	1995815	1996471	-	SL1344_1877	sirA	NA			657	7.03511	7.20423	14.6835	6.63145
NC_016810.1	RefSeq	CDS	1508142	1508873	-	SL1344_1405	rstA	NA			732	7.21634	10.238	14.6766	9.3248
NC_016810.1	RefSeq	CDS	2157076	2158482	-	SL1344_2058	gnd	NA			1407	8.68192	11.0265	14.6479	6.606
NC_016810.1	RefSeq	CDS	1189154	1189693	+	SL1344_1084	SL1344_1084	NA			540	3.05692	5.35648	14.6167	6.72356
NC_016810.1	RefSeq	5UTR	1670064	1670093	-	SL1344_1553	SL1344_1553_5UTR	NA			30	5.50246	0	14.6167	9.68192
NC_016810.1	RefSeq	5UTR	2022487	2022516	+	SL1344_1907	fliO_5UTR	NA			30	0	4.38258	14.6167	4.84096
NC_016810.1	RefSeq	3UTR	2786259	2786318	-	SL1344_2610	SL1344_2610_3UTR	NA			60	5.50246	4.38258	14.6167	9.68192
NC_016810.1	RefSeq	5UTR	3825974	3825988	+	SL1344_3587	SL1344_3587_5UTR	NA			15	0	0	14.6167	0
NC_016810.1	RefSeq	CDS	3923988	3924107	-	SL1344_3673A	SL1344_3673A	NA			120	12.3805	13.1477	14.6167	6.0512
NC_016810.1	RefSeq	5UTR	4487853	4487882	+	SL1344_4182	dnaB_5UTR	NA			30	5.50246	0	14.6167	0
NC_016810.1	RefSeq	CDS	4238822	4240645	+	SL1344_3955	typA	NA			1824	17.0142	19.6783	14.6047	8.28059
NC_016810.1	RefSeq	CDS	1804681	1805589	-	SL1344_1683	galU	NA			909	9.44316	14.03	14.5926	10.2251
NC_016810.1	RefSeq	CDS	4167912	4170458	+	SL1344_3894	cyaA	NA			2547	4.47196	6.76228	14.5909	9.18015
NC_016810.1	RefSeq	CDS	679477	680283	-	SL1344_0605	rna	NA			807	7.97754	6.84268	14.5352	11.1576
NC_016810.1	RefSeq	sRNA	1345903	1345970	+	ncRNA0257	STnc1640	NA			68	19.4204	11.6009	14.5093	17.0857
NC_016810.1	RefSeq	5UTR	4497472	4497577	+	SL1344_4192	ssb_5UTR	NA			106	7.7865	12.4035	14.4788	19.1812
NC_016810.1	RefSeq	CDS	4092364	4093734	-	SL1344_3829	glmU	NA			1371	5.77939	8.82269	14.4728	9.95734
NC_016810.1	RefSeq	CDS	3503949	3504524	+	SL1344_3289	SL1344_3289	NA			576	2.86586	6.39126	14.4645	5.79907
NC_016810.1	RefSeq	CDS	2003942	2005147	-	SL1344_1887	fliB	NA			1206	8.48638	11.12	14.4531	7.58658
NC_016810.1	RefSeq	CDS	1189629	1191116	+	SL1344_1085	SL1344_1085	NA			1488	3.66091	4.32956	14.4399	8.6864
NC_016810.1	RefSeq	CDS	2952171	2953067	+	SL1344_2765	mig-14	NA			897	11.2258	19.3478	14.4212	8.90478
NC_016810.1	RefSeq	5UTR	3627172	3627445	-	SL1344_3420	fkpA_5UTR	NA			274	4.81967	5.75813	14.4034	7.42045
NC_016810.1	RefSeq	CDS	1792476	1793480	-	SL1344_1673	oppF	NA			1005	3.77781	4.97128	14.3986	9.68192
NC_016810.1	RefSeq	3UTR	52219	52279	-	SL1344_0044	rpsT_3UTR	NA			61	10.8245	12.9322	14.3771	14.2848
NC_016810.1	RefSeq	CDS	2476406	2477320	-	SL1344_2335	accD	NA			915	10.4637	12.3574	14.3771	7.77728
NC_016810.1	RefSeq	CDS	2802529	2805102	-	SL1344_2620	clpB	NA			2574	8.27293	8.93882	14.3527	9.08385
NC_016810.1	RefSeq	CDS	140410	141351	+	SL1344_0120	mraW	NA			942	5.95808	7.81606	14.3142	7.40019
NC_016810.1	RefSeq	5UTR	4563667	4563689	+	SL1344_4235	melA_5UTR	NA			23	14.3542	11.4328	14.299	25.2572
NC_016810.1	RefSeq	5UTR	3120126	3120617	-	SL1344_2931	eno_5UTR	NA			492	9.72996	13.896	14.2602	10.9217
NC_016810.1	RefSeq	5UTR	3637709	3637808	+	SL1344_3434	yhfK_5UTR	NA			100	9.90443	7.88864	14.2513	13.0706
NC_016810.1	RefSeq	CDS	461817	463664	+	SL1344_0402	secD	NA			1848	6.43145	8.32405	14.2371	5.34392
NC_016810.1	RefSeq	CDS	2583279	2583509	-	SL1344_2438	SL1344_2438	NA			231	4.28763	9.67582	14.2371	6.91566
NC_016810.1	RefSeq	CDS	1965387	1965779	-	SL1344_1847	flhE	NA			393	3.36028	1.67274	14.2262	7.39078
NC_016810.1	RefSeq	CDS	2022517	2022894	+	SL1344_1907	fliO	NA			378	6.11384	3.47823	14.2107	10.3735
NC_016810.1	RefSeq	CDS	2603355	2603825	+	SL1344_2454	bcp	NA			471	5.95808	10.0492	14.1978	12.3337
NC_016810.1	RefSeq	CDS	364006	364407	+	SL1344_0315	crl	NA			402	5.74884	5.88704	14.1804	8.30911
NC_016810.1	RefSeq	CDS	1894788	1895027	+	SL1344_1770	SL1344_1770	NA			240	2.06342	7.12168	14.16	9.0768
NC_016810.1	RefSeq	5UTR	354728	354758	+	SL1344_0306	gmhA_5UTR	NA			31	0	0	14.1452	0
NC_016810.1	RefSeq	5UTR	1652454	1652484	-	SL1344_1534	SL1344_1534_5UTR	NA			31	0	8.4824	14.1452	9.3696
NC_016810.1	RefSeq	3UTR	4343202	4343263	+	SL1344_4056	katG_3UTR	NA			62	0	4.2412	14.1452	4.6848
NC_016810.1	RefSeq	sRNA	2364629	2364721	+	ncRNA0049	MicF	NA			93	3.54997	21.206	14.1452	14.0544
NC_016810.1	RefSeq	CDS	3498363	3498998	-	SL1344_3282	SL1344_3282	NA			636	11.6797	12.4035	14.1341	10.9607
NC_016810.1	RefSeq	CDS	1104459	1105001	+	SL1344_0999	SL1344_0999	NA			543	4.25605	6.29541	14.1322	5.34913
NC_016810.1	RefSeq	CDS	3624612	3624968	-	SL1344_3417	SL1344_3417	NA			357	5.08631	5.52425	14.1254	6.50885
NC_016810.1	RefSeq	CDS	2169981	2171060	-	SL1344_2068	rfbG	NA			1080	2.44554	4.62605	14.1092	7.66485
NC_016810.1	RefSeq	CDS	1036776	1041242	+	SL1344_0931	mukB	NA			4467	5.39529	5.38624	14.0867	7.6402
NC_016810.1	RefSeq	CDS	4806232	4806519	+	SL1344_4459	SL1344_4459	NA			288	1.14635	1.36955	14.0838	5.04267
NC_016810.1	RefSeq	3UTR	2176563	2176671	-	SL1344_2075	galF_3UTR	NA			109	3.02888	12.0621	14.0803	10.659
NC_016810.1	RefSeq	CDS	4408324	4409016	+	SL1344_4110	SL1344_4110	NA			693	6.66965	7.96832	14.0789	10.0591
NC_016810.1	RefSeq	5UTR	190157	190195	+	SL1344_0162	kdgT_5UTR	NA			39	0	0	14.0546	7.44763
NC_016810.1	RefSeq	5UTR	361909	361986	-	SL1344_0312	pepD_5UTR	NA			78	12.698	10.1136	14.0546	11.1714
NC_016810.1	RefSeq	CDS	2768366	2768833	+	SL1344_2593	SL1344_2593	NA			468	7.40716	10.3946	14.0546	13.3437
NC_016810.1	RefSeq	3UTR	3489268	3489345	-	SL1344_3271	greA_3UTR	NA			78	8.46532	6.74242	14.0546	7.44763
NC_016810.1	RefSeq	5UTR	4601021	4601059	+	SL1344_4273	ecnB_5UTR	NA			39	16.9306	6.74242	14.0546	14.8953
NC_016810.1	RefSeq	CDS	756539	757069	-	SL1344_0676	fldA	NA			531	3.41961	7.6757	14.0387	9.84602
NC_016810.1	RefSeq	CDS	755805	756257	-	SL1344_0675	fur	NA			453	4.00841	12.7704	14.0359	12.5031
NC_016810.1	RefSeq	CDS	2445655	2446857	+	SL1344_2306	ackA	NA			1203	6.58648	10.492	14.0335	6.27755
NC_016810.1	RefSeq	5UTR	3636956	3637127	+	SL1344_3433	cap_5UTR	NA			172	7.67785	9.17283	14.0219	2.53306
NC_017720.1	RefSeq	CDS	73528	73746	-	SL1344_P1_0080	ccdA	NA	toxin addiction system		219	5.27633	4.80282	14.0161	10.6103
NC_016810.1	RefSeq	5UTR	844835	844928	+	SL1344_0758	modA_5UTR	NA			94	7.02442	9.79086	13.9948	12.3599
NC_016810.1	RefSeq	5UTR	3248216	3248262	-	SL1344_3041	SL1344_3041_5UTR	NA			47	14.0488	22.3791	13.9948	9.26992
NC_016810.1	RefSeq	CDS	2281654	2282664	-	SL1344_2165	mglC	NA			1011	0.489833	1.56056	13.9878	5.45865
NC_016810.1	RefSeq	CDS	1940045	1941487	+	SL1344_1822	pykA	NA			1443	7.55015	6.74242	13.9786	7.04506
NC_016810.1	RefSeq	CDS	1856662	1858395	+	SL1344_1729	cvrA	NA			1734	5.4263	7.43066	13.9719	4.6902
NC_016810.1	RefSeq	CDS	103484	104473	-	SL1344_0092	pdxA	NA			990	5.16898	5.71063	13.9523	6.60131
NC_016810.1	RefSeq	CDS	3870706	3871530	-	SL1344_3628	bax	NA			825	4.80215	8.44642	13.9523	7.74554
NC_016810.1	RefSeq	CDS	3360958	3361350	-	SL1344_3150	SL1344_3150	NA			393	6.72056	7.6946	13.9473	6.6517
NC_016810.1	RefSeq	3UTR	2770071	2770188	+	SL1344_2594	SL1344_2594_3UTR	NA			118	4.19679	4.45686	13.9355	7.38452
NC_016810.1	RefSeq	3UTR	1044910	1044972	-	SL1344_0935	aspC_3UTR	NA			63	10.4809	12.5216	13.9207	9.22088
NC_016810.1	RefSeq	sRNA	1363927	1363997	-	ncRNA0370	STnc4210	NA			71	4.64997	5.55538	13.8962	10.2274
NC_016810.1	RefSeq	CDS	2970901	2971350	+	SL1344_2784	SL1344_2784	NA			450	4.03514	6.71995	13.8859	8.391
NC_016810.1	RefSeq	5UTR	357029	357107	-	SL1344_0308	yafK_5UTR	NA			79	0	13.3142	13.8767	11.03
NC_016810.1	RefSeq	5UTR	3094347	3094425	-	SL1344_2910	ftsB_5UTR	NA			79	6.26862	8.32135	13.8767	5.51502
NC_016810.1	RefSeq	CDS	2018869	2019312	+	SL1344_1902	fliJ	NA			444	4.83324	5.62628	13.8266	8.1773
NC_016810.1	RefSeq	5UTR	3109049	3109159	+	SL1344_2924	sopD_5UTR	NA			111	4.46145	10.6603	13.8266	10.4669
NC_016810.1	RefSeq	CDS	2724489	2726288	-	SL1344_2545	lepA	NA			1800	8.4371	8.98428	13.825	6.61598
NC_016810.1	RefSeq	3UTR	3398958	3399076	-	SL1344_3186	mug_3UTR	NA			119	1.38717	0	13.8183	2.44082
NC_016810.1	RefSeq	CDS	1044973	1046163	-	SL1344_0935	aspC	NA			1191	5.26684	8.6106	13.8067	5.97499
NC_016810.1	RefSeq	sRNA	2372043	2372177	-	ncRNA0250	STnc1545	NA			135	9.78215	11.6869	13.8047	8.60615
NC_016810.1	RefSeq	CDS	3226728	3227141	-	SL1344_3022	SL1344_3022	NA			414	7.17712	10.1625	13.7694	7.01588
NC_016810.1	RefSeq	CDS	467023	467886	-	SL1344_0407	tsx	NA			864	7.6423	9.58688	13.7032	5.37885
NC_016810.1	RefSeq	5UTR	708521	708600	-	SL1344_0635	rlpB_5UTR	NA			80	10.3171	13.1477	13.7032	3.63072
NC_016810.1	RefSeq	3UTR	1252619	1252682	+	SL1344_1149	SL1344_1149_3UTR	NA			64	15.4757	20.5433	13.7032	9.0768
NC_016810.1	RefSeq	CDS	1602344	1602487	+	SL1344_1495	rpsV	NA			144	6.87807	9.13037	13.7032	4.03413
NC_016810.1	RefSeq	5UTR	1655060	1655091	-	SL1344_1537	SL1344_1537_5UTR	NA			32	20.6342	12.326	13.7032	9.0768
NC_016810.1	RefSeq	5UTR	2462990	2463037	-	SL1344_2323	hisJ_5UTR	NA			48	10.3171	10.9564	13.7032	18.1536
NC_016810.1	RefSeq	3UTR	2808420	2808475	+	SL1344_2624	yfiA_3UTR	NA			56	8.84324	16.4347	13.7032	7.78012
NC_016810.1	RefSeq	5UTR	3336671	3336718	-	SL1344_3126	SL1344_3126_5UTR	NA			48	6.87807	21.9129	13.7032	6.0512
NC_016810.1	RefSeq	5UTR	3982542	3982565	-	SL1344_3727	cigR_5UTR	NA			24	0	5.47822	13.7032	0
NC_016810.1	RefSeq	sRNA	441095	441126	+	ncRNA0442	StyR-169	NA			32	10.3171	8.21733	13.7032	13.6152
NC_016810.1	RefSeq	CDS	3472749	3473693	-	SL1344_3257	truB	NA			945	6.46321	10.5738	13.6887	7.3767
NC_016810.1	RefSeq	sRNA	4601021	4601437	+	ncRNA0228	STnc1190	NA			417	23.3558	9.4588	13.6703	8.70676
NC_016810.1	RefSeq	5UTR	4777743	4778023	+	SL1344_4433	SL1344_4433_5UTR	NA			281	7.04941	4.67891	13.6544	5.16829
NC_016810.1	RefSeq	CDS	2096855	2097400	-	SL1344_1994	cobU	NA			546	3.02333	4.09361	13.653	5.05375
NC_016810.1	RefSeq	CDS	3564936	3565979	-	SL1344_3346	mreB	NA			1044	9.17077	11.3342	13.6507	10.1549
NC_016810.1	RefSeq	5UTR	4116665	4116921	+	SL1344_3852	rbsK_5UTR	NA			257	6.4231	6.13902	13.6499	8.47639
NC_016810.1	RefSeq	CDS	866199	868496	+	SL1344_0776	slrP	NA			2298	5.31569	7.43779	13.6436	7.01497
NC_016810.1	RefSeq	CDS	158693	161398	+	SL1344_0136	secA	NA			2706	7.62536	8.89148	13.612	7.35268
NC_016810.1	RefSeq	CDS	4555011	4555679	-	SL1344_4229	basR	NA			669	7.40241	8.45071	13.6008	8.68334
NC_016810.1	RefSeq	CDS	731141	732019	-	SL1344_0656	SL1344_0656	NA			879	5.63392	5.08558	13.5941	6.27838
NC_016810.1	RefSeq	CDS	505028	507382	+	SL1344_0444	lon	NA			2355	7.71045	6.86697	13.5926	9.37358
NC_016810.1	RefSeq	CDS	2836262	2836600	+	SL1344_2657	smpA	NA			339	4.86943	8.14461	13.5819	5.14084
NC_016810.1	RefSeq	sRNA	4498083	4498195	+	ncRNA0185	STnc620	NA			113	8.76498	10.4716	13.5819	8.99648
NC_016810.1	RefSeq	5UTR	272829	273038	+	SL1344_0233	accA_5UTR	NA			210	6.28852	13.1477	13.5727	8.29879
NC_016810.1	RefSeq	CDS	4199601	4200206	+	SL1344_3925	SL1344_3925	NA			606	5.44798	9.5462	13.5675	8.3878
NC_016810.1	RefSeq	5UTR	3871531	3871627	-	SL1344_3628	bax_5UTR	NA			97	1.70179	2.71087	13.5619	2.99441
NC_016810.1	RefSeq	CDS	3489346	3489822	-	SL1344_3271	greA	NA			477	5.53707	9.92281	13.5596	9.74281
NC_016810.1	RefSeq	CDS	1086605	1087138	-	SL1344_0983	sodCI	NA			534	4.6369	7.14015	13.5492	5.43928
NC_016810.1	RefSeq	CDS	3227122	3227388	-	SL1344_3023	SL1344_3023	NA			267	6.18254	10.3409	13.5492	6.52714
NC_016810.1	RefSeq	5UTR	4293687	4293767	+	SL1344_4011	pfkA_5UTR	NA			81	8.15179	3.24635	13.534	3.5859
NC_016810.1	RefSeq	3UTR	694265	694329	+	SL1344_0620	tatE_3UTR	NA			65	2.5396	6.06818	13.4924	8.93716
NC_016810.1	RefSeq	5UTR	2495613	2495742	-	SL1344_2356	SL1344_2356_5UTR	NA			130	2.5396	6.06818	13.4924	6.70287
NC_016810.1	RefSeq	5UTR	3781790	3781919	-	SL1344_3555	uspB_5UTR	NA			130	8.88859	6.06818	13.4924	7.82001
NC_016810.1	RefSeq	CDS	4202858	4203637	+	SL1344_3929	tatC	NA			780	6.77226	7.92235	13.4924	6.70287
NC_016810.1	RefSeq	CDS	2681302	2682033	-	SL1344_2507	SL1344_2507	NA			732	6.53981	10.7768	13.4786	7.3408
NC_016810.1	RefSeq	CDS	4844288	4845511	+	SL1344_4496	deoB	NA			1224	8.49644	9.98969	13.4345	8.06827
NC_016810.1	RefSeq	3UTR	3604310	3604358	-	SL1344_3381	rplQ_3UTR	NA			49	13.4754	10.7328	13.4235	8.89156
NC_016810.1	RefSeq	CDS	531907	533100	-	SL1344_0469	acrA	NA			1194	5.80662	12.9936	13.4048	5.83834
NC_016810.1	RefSeq	5UTR	2603314	2603354	+	SL1344_2454	bcp_5UTR	NA			41	0	3.20676	13.369	14.1687
NC_016810.1	RefSeq	CDS	2807072	2807809	+	SL1344_2623	SL1344_2623	NA			738	5.81561	9.08583	13.369	7.87148
NC_016810.1	RefSeq	5UTR	1863462	1863494	-	SL1344_1733	fadR_5UTR	NA			33	15.0067	7.96832	13.2879	4.40087
NC_016810.1	RefSeq	5UTR	2653862	2653927	-	SL1344_2484	hisS_5UTR	NA			66	7.50335	3.98416	13.2879	4.40087
NC_016810.1	RefSeq	CDS	105813	108173	-	SL1344_0094	imp	NA			2361	4.89418	6.79383	13.2795	6.27418
NC_016810.1	RefSeq	CDS	1794496	1795404	-	SL1344_1675	oppC	NA			909	1.63439	2.60351	13.266	6.07117
NC_016810.1	RefSeq	CDS	3636416	3636820	-	SL1344_3432	SL1344_3432	NA			405	6.11384	6.4927	13.2633	10.3991
NC_016810.1	RefSeq	CDS	3364666	3366558	-	SL1344_3155	parE	NA			1893	5.92975	6.94544	13.2616	7.51845
NC_016810.1	RefSeq	5UTR	1292311	1292368	+	SL1344_1187	SL1344_1187_5UTR	NA			58	5.6922	0	13.2307	17.5276
NC_016810.1	RefSeq	CDS	3415899	3416561	+	SL1344_3199	SL1344_3199	NA			663	4.48164	6.34581	13.2278	5.25715
NC_016810.1	RefSeq	CDS	1496053	1497561	-	SL1344_1396	SL1344_1396	NA			1509	7.11053	8.01584	13.2219	7.41062
NC_016810.1	RefSeq	CDS	1307448	1308086	+	SL1344_1205	SL1344_1205	NA			639	4.39163	8.23019	13.21	5.68188
NC_016810.1	RefSeq	3UTR	1345896	1345978	+	SL1344_1243	SL1344_1243_3UTR	NA			83	15.9107	11.0884	13.2079	13.998
NC_016810.1	RefSeq	CDS	3239185	3240363	-	SL1344_3033	visB	NA			1179	5.46046	6.35641	13.2034	7.02124
NC_016810.1	RefSeq	3UTR	857431	857530	+	SL1344_0768	hutH_3UTR	NA			100	3.30148	0	13.1551	11.6183
NC_016810.1	RefSeq	3UTR	1005826	1005925	+	SL1344_0904	dmsC_3UTR	NA			100	8.25369	6.57386	13.1551	1.45229
NC_016810.1	RefSeq	3UTR	1191117	1191216	+	SL1344_1085	SL1344_1085_3UTR	NA			100	1.65074	2.62955	13.1551	2.90458
NC_016810.1	RefSeq	3UTR	1263739	1263838	+	SL1344_1158	cobB_3UTR	NA			100	6.60295	7.88864	13.1551	8.71373
NC_016810.1	RefSeq	CDS	1282936	1284060	+	SL1344_1177	SL1344_1177	NA			1125	4.40197	9.23263	13.1551	3.3564
NC_016810.1	RefSeq	3UTR	1284061	1284160	+	SL1344_1177	SL1344_1177_3UTR	NA			100	6.60295	5.25909	13.1551	11.6183
NC_016810.1	RefSeq	3UTR	1307252	1307351	+	SL1344_1204	aroQ_3UTR	NA			100	4.95221	6.57386	13.1551	2.90458
NC_016810.1	RefSeq	3UTR	1477173	1477272	+	SL1344_1376	slyA_3UTR	NA			100	6.60295	7.88864	13.1551	4.35686
NC_016810.1	RefSeq	5UTR	1932744	1932768	-	SL1344_1815	yebF_5UTR	NA			25	0	10.5182	13.1551	5.80915
NC_016810.1	RefSeq	3UTR	2392017	2392116	+	SL1344_2255	glpC_3UTR	NA			100	1.65074	5.25909	13.1551	2.90458
NC_016810.1	RefSeq	3UTR	3343685	3343784	+	SL1344_3136	yghB_3UTR	NA			100	6.60295	3.94432	13.1551	2.90458
NC_016810.1	RefSeq	3UTR	3364566	3364665	-	SL1344_3155	parE_3UTR	NA			100	6.60295	10.5182	13.1551	7.26144
NC_016810.1	RefSeq	3UTR	3379919	3380018	-	SL1344_3170	glgS_3UTR	NA			100	9.90443	9.20341	13.1551	11.6183
NC_016810.1	RefSeq	5UTR	4056365	4056389	-	SL1344_3798	SL1344_3798_5UTR	NA			25	0	5.25909	13.1551	11.6183
NC_016810.1	RefSeq	3UTR	4105377	4105476	-	SL1344_3842	mioC_3UTR	NA			100	0	2.62955	13.1551	4.35686
NC_016810.1	RefSeq	CDS	57796	58746	+	SL1344_0050	lytB	NA			951	4.33948	6.22132	13.1412	8.55185
NC_016810.1	RefSeq	CDS	974052	975020	-	SL1344_0879	ybjX	NA			969	6.13277	8.81942	13.1234	7.34387
NC_016810.1	RefSeq	5UTR	3916254	3916370	-	SL1344_3665	cysE_5UTR	NA			117	8.46532	7.86616	13.1176	6.20636
NC_016810.1	RefSeq	CDS	4330569	4330886	-	SL1344_4048	metJ	NA			318	6.2292	14.8842	13.0999	9.13389
NC_016810.1	RefSeq	CDS	1862742	1863461	-	SL1344_1733	fadR	NA			720	6.87807	7.85211	13.0942	6.25291
NC_016810.1	RefSeq	CDS	3370959	3371630	+	SL1344_3161	SL1344_3161	NA			672	5.4042	8.02168	13.0507	6.48343
NC_016810.1	RefSeq	CDS	4205143	4206621	+	SL1344_3932	SL1344_3932	NA			1479	6.47348	7.91175	13.0454	8.44468
NC_016810.1	RefSeq	CDS	476002	476901	-	SL1344_0417	ispA	NA			900	4.40197	6.57386	13.0333	7.10008
NC_016810.1	RefSeq	CDS	708535	711117	-	SL1344_0636	leuS	NA			2583	7.34939	8.29686	13.0294	7.53413
NC_016810.1	RefSeq	CDS	2118037	2118558	+	SL1344_2018	pduE	NA			522	6.00843	20.6535	13.0207	2.78216
NC_016810.1	RefSeq	CDS	4857739	4859406	-	SL1344_4508	SL1344_4508	NA			1668	7.52135	7.25174	13.0131	9.31624
NC_016810.1	RefSeq	5UTR	3394625	3394759	+	SL1344_3183	rpsU_5UTR	NA			135	3.66831	9.73906	12.9927	10.7577
NC_016810.1	RefSeq	CDS	1986959	1987456	+	SL1344_1868	ftnA	NA			498	7.29242	9.50438	12.9878	9.91522
NC_016810.1	RefSeq	CDS	4407263	4407853	+	SL1344_4108	SL1344_4108	NA			591	5.30694	7.34137	12.9844	7.12629
NC_016810.1	RefSeq	CDS	2155673	2156839	-	SL1344_2057	udg	NA			1167	3.96064	3.6052	12.9634	5.72453
NC_016810.1	RefSeq	CDS	3343025	3343684	+	SL1344_3136	yghB	NA			660	3.50156	5.37862	12.9557	5.72114
NC_016810.1	RefSeq	CDS	2779841	2780416	-	SL1344_2604	rpoE	NA			576	9.45735	11.8695	12.9419	7.564
NC_016810.1	RefSeq	CDS	2793068	2794423	+	SL1344_2616	pssA	NA			1356	4.38249	6.69021	12.9352	7.81837
NC_016810.1	RefSeq	5UTR	1318559	1318626	-	SL1344_1219	SL1344_1219_5UTR	NA			68	0	0	12.8971	8.54287
NC_016810.1	RefSeq	5UTR	2091670	2091703	+	SL1344_1989	SL1344_1989_5UTR	NA			34	0	0	12.8971	0
NC_016810.1	RefSeq	CDS	2098914	2099729	-	SL1344_1996	cbiO	NA			816	2.42756	5.15597	12.8971	4.62739
NC_016810.1	RefSeq	5UTR	2299230	2299246	+	SL1344_2179	yeiH_5UTR	NA			17	0	0	12.8971	0
NC_016810.1	RefSeq	5UTR	3139276	3139309	-	SL1344_2947	syd_5UTR	NA			34	0	0	12.8971	17.0857
NC_016810.1	RefSeq	3UTR	3548045	3548095	-	SL1344_3331	mdh_3UTR	NA			51	6.47348	0	12.8971	17.0857
NC_016810.1	RefSeq	5UTR	4202015	4202048	+	SL1344_3927	tatA_5UTR	NA			34	4.85511	7.73396	12.8971	8.54287
NC_016810.1	RefSeq	sRNA	3778180	3778332	-	ncRNA0198	STnc770	NA			153	8.63131	6.0153	12.8971	4.74604
NC_016810.1	RefSeq	CDS	728320	729246	-	SL1344_0654	ybeJ	NA			927	3.20532	2.55296	12.8902	11.2799
NC_016810.1	RefSeq	CDS	2357775	2358269	+	SL1344_2232	eco	NA			495	8.67054	9.82759	12.845	11.4423
NC_016810.1	RefSeq	CDS	4320588	4321919	-	SL1344_4040	hslU	NA			1332	4.33752	6.21852	12.839	7.19602
NC_017720.1	RefSeq	CDS	72929	73219	-	SL1344_P1_0078	SL1344_P1_0078	NA	hypothetical protein		291	4.53811	2.71087	12.8085	7.98509
NC_016810.1	RefSeq	CDS	707930	708520	-	SL1344_0635	rlpB	NA			591	6.42419	9.34356	12.7989	5.65188
NC_016810.1	RefSeq	CDS	4742586	4742705	-	SL1344_4408	SL1344_4408	NA			120	9.6293	8.76515	12.7896	13.3126
NC_016810.1	RefSeq	5UTR	1418137	1418419	-	SL1344_1312	pykF_5UTR	NA			283	7.58289	5.57501	12.7832	7.18446
NC_016810.1	RefSeq	5UTR	2828077	2828145	-	SL1344_2649	rps16_5UTR	NA			69	9.56949	7.62187	12.7102	14.7334
NC_016810.1	RefSeq	3UTR	4184038	4184106	+	SL1344_3911	pldA_3UTR	NA			69	4.78475	3.81094	12.7102	4.20953
NC_016810.1	RefSeq	CDS	1494348	1495349	-	SL1344_1395	add	NA			1002	5.93079	5.51102	12.6912	4.78299
NC_016810.1	RefSeq	CDS	432788	433003	+	SL1344_0374	SL1344_0374	NA			216	7.6423	4.26084	12.6881	6.72356
NC_016810.1	RefSeq	CDS	1224496	1227699	-	SL1344_1122	ams	NA			3204	4.6369	5.99116	12.6596	5.75657
NC_016810.1	RefSeq	5UTR	2114535	2114560	+	SL1344_2014	pduA_5UTR	NA			26	0	15.1705	12.6491	0
NC_016810.1	RefSeq	CDS	4293768	4294730	+	SL1344_4011	pfkA	NA			963	6.3424	8.87437	12.636	5.27831
NC_017718.1	RefSeq	CDS	30311	31360	+	SL1344_P2_0044	ydgA	NA	putative transposase		1050	5.9741	6.8869	12.633	5.80915
NC_016810.1	RefSeq	CDS	1031231	1031977	+	SL1344_0925	kdsB	NA			747	7.5134	11.4405	12.6209	9.7208
NC_016810.1	RefSeq	CDS	1769645	1769896	+	SL1344_1647	SL1344_1647	NA			252	9.17077	7.82603	12.6156	10.3735
NC_016810.1	RefSeq	CDS	3917861	3918112	-	SL1344_3668	grxC	NA			252	10.4809	8.34776	12.6156	9.22088
NC_016810.1	RefSeq	sRNA	3488778	3489090	-	ncRNA0518	RUF_247c	NA			313	2.10957	8.82116	12.6087	9.2798
NC_016810.1	RefSeq	CDS	3916331	3917350	-	SL1344_3666	gpsA	NA			1020	6.95899	9.15185	12.5747	6.8343
NC_016810.1	RefSeq	CDS	2109181	2110140	-	SL1344_2010	cbiB	NA			960	4.81465	10.6825	12.5613	4.08456
NC_016810.1	RefSeq	CDS	2618927	2619118	+	SL1344_2468	SL1344_2468	NA			192	1.71952	10.9564	12.5613	12.8588
NC_016810.1	RefSeq	5UTR	2779160	2779439	-	SL1344_2602	rseB_5UTR	NA			280	6.48504	7.98255	12.5286	5.18674
NC_016810.1	RefSeq	sRNA	1252605	1252674	+	ncRNA0205	STnc850	NA			70	14.1492	18.7825	12.5286	8.29879
NC_016810.1	RefSeq	CDS	4354747	4356480	-	SL1344_4068	yijP	NA			1734	5.5215	7.73396	12.5178	4.85771
NC_016810.1	RefSeq	CDS	812839	813531	+	SL1344_0727	tolQ	NA			693	3.33482	8.34776	12.497	5.4487
NC_016810.1	RefSeq	CDS	3720234	3722681	-	SL1344_3501	glgP	NA			2448	5.52943	6.0153	12.4941	5.99188
NC_016810.1	RefSeq	sRNA	2760478	2760556	-	ncRNA0037	IsrK	NA			79	4.17908	4.99281	12.489	27.5751
NC_016810.1	RefSeq	CDS	2158646	2160076	-	SL1344_2059	rfbP	NA			1431	2.53782	5.97206	12.487	2.74017
NC_016810.1	RefSeq	CDS	2501479	2502234	-	SL1344_2361	vacJ	NA			756	7.6423	10.2608	12.4706	7.29986
NC_016810.1	RefSeq	5UTR	260604	260990	+	SL1344_0224	yaeL_5UTR	NA			387	3.41238	5.77549	12.4639	4.12795
NC_016810.1	RefSeq	CDS	2013070	2013456	+	SL1344_1896	SL1344_1896	NA			387	1.70619	3.39735	12.4639	4.12795
NC_016810.1	RefSeq	CDS	2105475	2106248	-	SL1344_2005	cbiF	NA			774	12.3699	15.4579	12.4639	5.06612
NC_016810.1	RefSeq	CDS	3124343	3126577	-	SL1344_2937	relA	NA			2235	5.02238	6.23561	12.4586	6.82283
NC_016810.1	RefSeq	5UTR	936764	936807	-	SL1344_0840	deoR_5UTR	NA			44	3.75168	11.9525	12.4575	6.60131
NC_016810.1	RefSeq	CDS	3536273	3536677	+	SL1344_3319	SL1344_3319	NA			405	6.52143	5.19416	12.4513	5.73743
NC_016810.1	RefSeq	CDS	872644	873348	+	SL1344_0783	SL1344_0783	NA			705	4.68294	5.96776	12.4398	4.11997
NC_016810.1	RefSeq	sRNA	2449088	2449184	+	ncRNA0252	STnc1560	NA			97	6.80717	12.1989	12.4318	5.98882
NC_016810.1	RefSeq	CDS	1897627	1898508	-	SL1344_1773	htpX	NA			882	5.80191	9.0931	12.4292	5.76305
NC_016810.1	RefSeq	3UTR	795312	795364	-	SL1344_0712	gltA_3UTR	NA			53	0	4.96141	12.4104	5.48033
NC_016810.1	RefSeq	sRNA	2828093	2828145	-	ncRNA0102	rpsP-leader	NA			53	9.3438	7.44211	12.4104	13.7008
NC_016810.1	RefSeq	CDS	3729950	3731056	-	SL1344_3506	asd	NA			1107	3.57884	5.70091	12.3787	7.08433
NC_016810.1	RefSeq	5UTR	2514960	2515021	-	SL1344_2370	SL1344_2370_5UTR	NA			62	5.32496	6.3618	12.3771	16.3968
NC_016810.1	RefSeq	CDS	2246181	2247290	-	SL1344_2131	mrp	NA			1110	5.65117	7.93601	12.3452	6.14933
NC_016810.1	RefSeq	CDS	2474406	2475080	-	SL1344_2333	dedD	NA			675	7.09206	5.06431	12.343	6.88492
NC_016810.1	RefSeq	CDS	2019309	2020526	+	SL1344_1903	fliK	NA			1218	2.71057	3.02247	12.3306	9.65807
NC_016810.1	RefSeq	CDS	4224634	4225620	+	SL1344_3944	SL1344_3944	NA			987	3.67946	6.52724	12.3287	8.09279
NC_016810.1	RefSeq	5UTR	528240	528328	-	SL1344_0467	SL1344_0467_5UTR	NA			89	3.70952	2.95455	12.3175	6.52714
NC_016810.1	RefSeq	CDS	542369	542698	+	SL1344_0478	SL1344_0478	NA			330	10.0045	12.3509	12.2914	6.60131
NC_016810.1	RefSeq	5UTR	152498	152613	+	SL1344_0130	ddl_5UTR	NA			116	2.8461	9.0674	12.2856	2.50395
NC_016810.1	RefSeq	CDS	2805232	2805963	-	SL1344_2621	SL1344_2621	NA			732	3.60817	7.00494	12.2805	7.7376
NC_016810.1	RefSeq	CDS	1416778	1418136	-	SL1344_1312	pykF	NA			1359	11.2964	12.2867	12.2613	6.6256
NC_016810.1	RefSeq	CDS	4631644	4634082	+	SL1344_4301	rnr	NA			2439	4.39926	6.19921	12.2256	7.32396
NC_016810.1	RefSeq	5UTR	533101	533567	-	SL1344_0469	acrA_5UTR	NA			467	2.82782	7.0384	12.2067	8.39653
NC_016810.1	RefSeq	5UTR	961032	961067	-	SL1344_0867	artP_5UTR	NA			36	4.58538	3.65215	12.1806	0
NC_016810.1	RefSeq	3UTR	1044912	1044956	+	SL1344_0934	SL1344_0934_3UTR	NA			45	7.33661	23.3737	12.1806	9.68192
NC_016810.1	RefSeq	5UTR	1237924	1237941	+	SL1344_1135	pabC_5UTR	NA			18	9.17077	0	12.1806	0
NC_016810.1	RefSeq	CDS	1278442	1279548	-	SL1344_1172	trmU	NA			1107	6.11384	5.93845	12.1806	7.87148
NC_016810.1	RefSeq	5UTR	1365294	1365401	+	SL1344_1265	SL1344_1265_5UTR	NA			108	6.11384	12.1738	12.1806	8.06827
NC_016810.1	RefSeq	5UTR	2878223	2878267	-	SL1344_2695	SL1344_2695_5UTR	NA			45	0	5.84343	12.1806	3.22731
NC_016810.1	RefSeq	5UTR	2998492	2998545	-	SL1344_2809	recA_5UTR	NA			54	6.11384	14.6086	12.1806	8.06827
NC_016810.1	RefSeq	CDS	3328181	3328522	-	SL1344_3118	hybF	NA			342	3.86137	10.7642	12.1806	3.82181
NC_016810.1	RefSeq	3UTR	3943298	3943351	-	SL1344_3693	rpmG_3UTR	NA			54	6.11384	2.43476	12.1806	10.7577
NC_016810.1	RefSeq	5UTR	4128009	4128044	+	SL1344_3859	SL1344_3859_5UTR	NA			36	4.58538	7.30429	12.1806	8.06827
NC_017718.1	RefSeq	CDS	378	467	+	SL1344_P2_0001	repY	NA	regulator of repZ translation		90	9.17077	11.6869	12.1806	12.9092
NC_016810.1	RefSeq	5UTR	2438780	2439167	-	SL1344_2299	lrhA_5UTR	NA			388	2.55269	8.13261	12.1492	8.23462
NC_016810.1	RefSeq	CDS	102666	103487	-	SL1344_0091	ksgA	NA			822	7.02869	4.79844	12.1362	6.36039
NC_016810.1	RefSeq	5UTR	2475081	2475333	-	SL1344_2333	dedD_5UTR	NA			253	3.26233	7.79509	12.1325	9.18443
NC_016810.1	RefSeq	CDS	1900770	1901456	-	SL1344_1775	proP	NA			687	9.61128	10.3345	12.1274	9.30141
NC_016810.1	RefSeq	CDS	2135797	2136375	-	SL1344_2040	phsB	NA			579	2.56591	5.22276	12.1175	4.01323
NC_016810.1	RefSeq	3UTR	4597339	4597519	+	SL1344_4267	groEL_3UTR	NA			181	3.64804	6.53754	12.1133	13.6403
NC_016810.1	RefSeq	5UTR	1265671	1265806	-	SL1344_1160	potC_5UTR	NA			136	2.42756	7.73396	12.0911	4.27144
NC_016810.1	RefSeq	3UTR	1363871	1363970	-	SL1344_1263	SL1344_1263_3UTR	NA			100	1.65074	5.25909	12.0588	5.80915
NC_016810.1	RefSeq	3UTR	1515478	1515577	+	SL1344_1410	pntB_3UTR	NA			100	9.90443	5.25909	12.0588	2.90458
NC_016810.1	RefSeq	3UTR	1974121	1974220	-	SL1344_1855	cheW_3UTR	NA			100	9.90443	10.5182	12.0588	2.90458
NC_016810.1	RefSeq	3UTR	2013457	2013556	+	SL1344_1896	SL1344_1896_3UTR	NA			100	0	1.31477	12.0588	8.71373
NC_016810.1	RefSeq	3UTR	3636316	3636415	-	SL1344_3432	SL1344_3432_3UTR	NA			100	1.65074	3.94432	12.0588	2.90458
NC_016810.1	RefSeq	3UTR	3729850	3729949	-	SL1344_3506	asd_3UTR	NA			100	3.30148	10.5182	12.0588	14.5229
NC_016810.1	RefSeq	3UTR	4785644	4785743	+	SL1344_4441	SL1344_4441_3UTR	NA			100	0	1.31477	12.0588	8.71373
NC_016810.1	RefSeq	CDS	1952678	1954450	-	SL1344_1836	aspS	NA			1773	10.2415	8.08292	12.057	8.76451
NC_016810.1	RefSeq	3UTR	2003851	2003941	-	SL1344_1887	fliB_3UTR	NA			91	3.628	7.22403	12.0468	4.78776
NC_016810.1	RefSeq	CDS	438742	439551	-	SL1344_0381	proC	NA			810	5.29866	7.14197	12.0453	9.86122
NC_016810.1	RefSeq	CDS	1114230	1114748	-	SL1344_1007	fabA	NA			519	12.0863	10.3865	12.0398	9.79385
NC_016810.1	RefSeq	CDS	3856026	3856736	-	SL1344_3613	SL1344_3613	NA			711	2.32171	5.36264	12.0264	6.94484
NC_016810.1	RefSeq	5UTR	2970828	2970900	+	SL1344_2784	SL1344_2784_5UTR	NA			73	6.78385	5.40318	12.0138	19.8944
NC_016810.1	RefSeq	CDS	878496	878906	+	SL1344_0790	SL1344_0790	NA			411	2.81148	5.43823	12.0028	6.36039
NC_016810.1	RefSeq	3UTR	676796	676859	-	SL1344_0602	SL1344_0602_3UTR	NA			64	0	8.21733	11.9903	11.346
NC_016810.1	RefSeq	CDS	894003	894725	-	SL1344_0803	glnQ	NA			723	5.02299	7.27398	11.9785	5.62435
NC_016810.1	RefSeq	3UTR	1114131	1114185	+	SL1344_1006	rmf_3UTR	NA			55	6.00268	11.9525	11.9592	10.5621
NC_016810.1	RefSeq	sRNA	3489916	3489970	-	ncRNA0019	GraL	NA			55	15.0067	9.56198	11.9592	10.5621
NC_016810.1	RefSeq	sRNA	128577	128815	+	ncRNA0073	SgrS	NA			239	13.8137	12.1025	11.9258	6.68417
NC_016810.1	RefSeq	5UTR	2991068	2991297	-	SL1344_2803	gshA_5UTR	NA			230	2.15314	5.7164	11.9158	3.78858
NC_016810.1	RefSeq	CDS	3123903	3124178	-	SL1344_2936	SL1344_2936	NA			276	2.99047	6.66914	11.9158	4.73572
NC_016810.1	RefSeq	CDS	4528937	4530583	+	SL1344_4205	SL1344_4205	NA			1647	5.01135	5.42833	11.9144	3.26258
NC_016810.1	RefSeq	CDS	1965779	1967857	-	SL1344_1848	flhA	NA			2079	1.82621	2.40314	11.8642	6.14725
NC_016810.1	RefSeq	5UTR	500450	500486	+	SL1344_0440	bolA_5UTR	NA			37	0	7.10688	11.8514	0
NC_016810.1	RefSeq	5UTR	2247291	2247327	-	SL1344_2131	mrp_5UTR	NA			37	8.92291	14.2138	11.8514	7.85021
NC_016810.1	RefSeq	CDS	200812	201348	+	SL1344_0171	hpt	NA			537	6.4554	10.2831	11.8404	6.22023
NC_016810.1	RefSeq	CDS	3109160	3110113	+	SL1344_2924	sopD	NA			954	7.2674	11.8522	11.8359	6.69818
NC_016810.1	RefSeq	CDS	3286184	3287230	-	SL1344_3081	ansB	NA			1047	4.72991	5.39973	11.8316	4.85483
NC_016810.1	RefSeq	CDS	4733500	4733916	+	SL1344_4400	SL1344_4400	NA			417	7.52135	6.30586	11.8301	5.9206
NC_016810.1	RefSeq	CDS	2097397	2098917	-	SL1344_1995	cbiP	NA			1521	2.49618	4.66783	11.8202	4.96509
NC_016810.1	RefSeq	CDS	4555676	4557319	-	SL1344_4230	SL1344_4230	NA			1644	4.21721	4.71847	11.8028	4.77029
NC_016810.1	RefSeq	CDS	1607295	1610342	-	SL1344_1500	fdnG	NA			3048	6.87807	9.74864	11.797	5.28884
NC_016810.1	RefSeq	CDS	4737596	4740451	-	SL1344_4405	valS	NA			2856	7.28267	7.77999	11.784	6.10205
NC_016810.1	RefSeq	CDS	138340	139344	+	SL1344_0118	fruR	NA			1005	4.10631	6.67198	11.7807	7.51433
NC_016810.1	RefSeq	CDS	2607576	2608301	-	SL1344_2459	SL1344_2459	NA			726	6.13911	7.42502	11.778	8.60171
NC_016810.1	RefSeq	CDS	240160	240504	+	SL1344_0205	SL1344_0205	NA			345	7.17712	10.2895	11.7569	8.41906
NC_016810.1	RefSeq	CDS	1001888	1004332	+	SL1344_0902	dmsA	NA			2445	8.1693	11.2388	11.7472	5.64284
NC_016810.1	RefSeq	5UTR	992734	992761	-	SL1344_0896	trxB_5UTR	NA			28	0	4.69562	11.7456	5.18674
NC_016810.1	RefSeq	5UTR	1737642	1737669	-	SL1344_1616	pspE_5UTR	NA			28	11.791	9.39123	11.7456	10.3735
NC_016810.1	RefSeq	5UTR	1837942	1837969	+	SL1344_1711	pth_5UTR	NA			28	11.791	9.39123	11.7456	10.3735
NC_016810.1	RefSeq	3UTR	2499400	2499455	-	SL1344_2359	SL1344_2359_3UTR	NA			56	0	4.69562	11.7456	10.3735
NC_016810.1	RefSeq	5UTR	2583510	2583565	-	SL1344_2438	SL1344_2438_5UTR	NA			56	5.89549	11.739	11.7456	5.18674
NC_016810.1	RefSeq	5UTR	4312471	4312610	-	SL1344_4030	tpiA_5UTR	NA			140	7.07459	6.57386	11.7456	7.26144
NC_016810.1	RefSeq	5UTR	4371309	4371336	+	SL1344_4080	murI_5UTR	NA			28	5.89549	4.69562	11.7456	10.3735
NC_016810.1	RefSeq	CDS	4744037	4745119	+	SL1344_4410	SL1344_4410	NA			1083	3.3533	6.91986	11.742	5.76624
NC_016810.1	RefSeq	CDS	3494764	3495735	+	SL1344_3277	ispB	NA			972	4.75521	7.30429	11.7295	4.7812
NC_016810.1	RefSeq	5UTR	1602269	1602343	+	SL1344_1495	rpsV_5UTR	NA			75	13.2059	10.5182	11.6934	3.87277
NC_016810.1	RefSeq	5UTR	4876667	4877163	-	SL1344_4525	arcA_5UTR	NA			497	5.97853	9.5235	11.6905	8.76633
NC_016810.1	RefSeq	sRNA	2539669	2539837	-	ncRNA0103	zipA-leader	NA			169	3.90707	5.4458	11.6761	8.59342
NC_016810.1	RefSeq	CDS	3863164	3864075	-	SL1344_3621	glyQ	NA			912	4.70605	6.63153	11.6597	5.57347
NC_016810.1	RefSeq	CDS	773872	774078	+	SL1344_0689	ybfA	NA			207	6.37966	5.08125	11.651	7.01588
NC_016810.1	RefSeq	CDS	2439711	2440925	+	SL1344_2300	SL1344_2300	NA			1215	4.89107	6.81734	11.6393	6.45461
NC_016810.1	RefSeq	sRNA	466718	466783	-	ncRNA0057	RdlE	NA			66	15.0067	9.9604	11.627	24.2048
NC_016810.1	RefSeq	CDS	2410753	2411715	-	SL1344_2275	menC	NA			963	6.68523	8.32826	11.6114	4.37345
NC_016810.1	RefSeq	CDS	2682152	2682955	+	SL1344_2508	suhB	NA			804	5.74884	7.3588	11.5898	4.69645
NC_016810.1	RefSeq	5UTR	3626089	3626287	-	SL1344_3419	SL1344_3419_5UTR	NA			199	6.63613	3.96414	11.5685	5.83834
NC_016810.1	RefSeq	CDS	3488897	3489190	+	SL1344_3270	SL1344_3270	NA			294	3.36885	4.47202	11.5592	5.92771
NC_016810.1	RefSeq	CDS	11593	13509	+	SL1344_0012	dnaK	NA			1917	5.85551	7.81868	11.5516	10.0759
NC_016810.1	RefSeq	5UTR	1307410	1307447	+	SL1344_1205	SL1344_1205_5UTR	NA			38	4.34405	17.2996	11.5395	15.2872
NC_016810.1	RefSeq	5UTR	1512023	1512079	-	SL1344_1408	SL1344_1408_5UTR	NA			57	5.79206	6.91986	11.5395	5.09575
NC_016810.1	RefSeq	5UTR	1769626	1769644	+	SL1344_1647	SL1344_1647_5UTR	NA			19	0	0	11.5395	15.2872
NC_016810.1	RefSeq	5UTR	1832564	1832601	-	SL1344_1705	hemA_5UTR	NA			38	0	6.91986	11.5395	0
NC_016810.1	RefSeq	5UTR	1928621	1928639	+	SL1344_1812	exoX_5UTR	NA			19	0	0	11.5395	22.9309
NC_016810.1	RefSeq	5UTR	3664268	3664647	-	SL1344_3454	aroK_5UTR	NA			380	6.08167	6.91986	11.5395	8.40798
NC_016810.1	RefSeq	5UTR	3768946	3768983	+	SL1344_3545	SL1344_3545_5UTR	NA			38	8.68809	6.91986	11.5395	7.64362
NC_016810.1	RefSeq	5UTR	3918631	3918668	-	SL1344_3669	SL1344_3669_5UTR	NA			38	0	0	11.5395	15.2872
NC_016810.1	RefSeq	5UTR	4318496	4318552	+	SL1344_4037	SL1344_4037_5UTR	NA			57	5.79206	9.22647	11.5395	5.09575
NC_016810.1	RefSeq	5UTR	4421974	4421992	-	SL1344_4116	yjaB_5UTR	NA			19	17.3762	0	11.5395	7.64362
NC_016810.1	RefSeq	CDS	936835	937443	-	SL1344_0841	ybjG	NA			609	2.16846	5.18137	11.5206	5.7233
NC_016810.1	RefSeq	CDS	3290468	3290743	+	SL1344_3086	SL1344_3086	NA			276	7.17712	6.19277	11.5186	10.5238
NC_016810.1	RefSeq	CDS	3336977	3337471	-	SL1344_3127	SL1344_3127	NA			495	3.33482	5.84343	11.5162	2.93392
NC_017720.1	RefSeq	CDS	10679	11173	-	SL1344_P1_0009	traS	NA	conjugative transfer%2C surface exclusion protein		495	4.00179	10.0932	11.5162	5.86783
NC_016810.1	RefSeq	5UTR	2502235	2502396	-	SL1344_2361	vacJ_5UTR	NA			162	8.15179	6.4927	11.5039	5.37885
NC_016810.1	RefSeq	5UTR	4206621	4206706	+	SL1344_3933	ubiB_5UTR	NA			86	9.59731	9.17283	11.4724	10.1322
NC_016810.1	RefSeq	5UTR	2169955	2170107	-	SL1344_2067	rfbH_5UTR	NA			153	1.07891	1.71866	11.4641	1.89842
NC_016810.1	RefSeq	5UTR	2681143	2681209	-	SL1344_2506	SL1344_2506_5UTR	NA			67	2.46379	5.88704	11.4534	6.50278
NC_016810.1	RefSeq	CDS	1306147	1306395	-	SL1344_1202	SL1344_1202	NA			249	9.28126	11.0884	11.4468	10.4985
NC_016810.1	RefSeq	CDS	1789065	1789361	+	SL1344_1669	SL1344_1669	NA			297	3.89063	4.86953	11.4424	5.86783
NC_016810.1	RefSeq	CDS	2040072	2040263	-	SL1344_1927B	SL1344_1927B	NA			192	1.71952	4.10866	11.4193	4.5384
NC_016810.1	RefSeq	CDS	3457049	3457624	+	SL1344_3240	SL1344_3240	NA			576	4.2988	5.93474	11.4193	4.5384
NC_016810.1	RefSeq	3UTR	3626305	3626352	-	SL1344_3420	fkpA_3UTR	NA			48	6.87807	8.21733	11.4193	0
NC_016810.1	RefSeq	5UTR	3926582	3926629	+	SL1344_3676	rfaD_5UTR	NA			48	0	5.47822	11.4193	15.128
NC_016810.1	RefSeq	CDS	1567541	1568149	-	SL1344_1465	hyaD2	NA			609	1.08423	3.02247	11.3406	5.00789
NC_016810.1	RefSeq	5UTR	4483608	4483636	-	SL1344_4177	zur_5UTR	NA			29	0	0	11.3406	0
NC_016810.1	RefSeq	CDS	3505054	3505779	+	SL1344_3291	SL1344_3291	NA			726	4.54749	9.5982	11.325	7.00139
NC_016810.1	RefSeq	CDS	601976	602188	-	SL1344_0534	SL1344_0534	NA			213	1.54999	7.40717	11.3228	4.09095
NC_016810.1	RefSeq	CDS	365793	366896	+	SL1344_0317	proB	NA			1104	3.73808	4.76367	11.32	7.89287
NC_016810.1	RefSeq	CDS	1041587	1043428	+	SL1344_0932	ycbB	NA			1842	2.24041	3.92576	11.3077	6.70166
NC_016810.1	RefSeq	3UTR	1732945	1733041	+	SL1344_1612	tpx_3UTR	NA			97	3.40358	9.48805	11.3016	17.9665
NC_016810.1	RefSeq	CDS	895525	896271	-	SL1344_0805	glnH	NA			747	9.72322	10.9124	11.3001	5.63807
NC_016810.1	RefSeq	CDS	4151962	4153224	+	SL1344_3880	rffD	NA			1263	6.53499	9.88942	11.2837	5.97933
NC_016810.1	RefSeq	CDS	2378032	2378760	+	SL1344_2245	ubiG	NA			729	4.52877	6.132	11.2784	6.37493
NC_016810.1	RefSeq	CDS	1246545	1246904	+	SL1344_1142	SL1344_1142	NA			360	6.87807	5.113	11.2671	7.26144
NC_016810.1	RefSeq	5UTR	526773	526811	-	SL1344_0464	SL1344_0464_5UTR	NA			39	0	6.74242	11.2436	3.72382
NC_016810.1	RefSeq	5UTR	2521009	2521047	+	SL1344_2375	SL1344_2375_5UTR	NA			39	8.46532	6.74242	11.2436	7.44763
NC_016810.1	RefSeq	3UTR	2825983	2826060	-	SL1344_2646	rpl19_3UTR	NA			78	16.9306	13.4848	11.2436	3.72382
NC_016810.1	RefSeq	CDS	3936997	3937230	-	SL1344_3686	SL1344_3686	NA			234	9.17077	8.42803	11.2436	8.6889
NC_016810.1	RefSeq	5UTR	4231866	4231904	+	SL1344_3950	SL1344_3950_5UTR	NA			39	8.46532	6.74242	11.2436	7.44763
NC_016810.1	RefSeq	CDS	4520485	4522551	+	SL1344_4198	siiF	NA			2067	5.75003	12.5307	11.2436	3.51303
NC_016810.1	RefSeq	5UTR	2474096	2474515	-	SL1344_2332	cvpA_5UTR	NA			420	5.50246	7.51299	11.2236	5.18674
NC_016810.1	RefSeq	CDS	3503386	3503952	+	SL1344_3288	SL1344_3288	NA			567	4.0759	3.942	11.2139	6.91566
NC_016810.1	RefSeq	CDS	3758349	3759404	-	SL1344_3534	ftsX	NA			1056	5.15856	5.22921	11.2117	6.87636
NC_016810.1	RefSeq	sRNA	2026216	2026303	-	ncRNA0011	DsrA	NA			88	3.75168	10.4584	11.2117	18.1536
NC_016810.1	RefSeq	CDS	3252597	3253643	-	SL1344_3046	epd	NA			1047	3.78393	5.39973	11.2034	4.71612
NC_016810.1	RefSeq	5UTR	561828	561876	-	SL1344_0494	SL1344_0494_5UTR	NA			49	6.73771	5.36642	11.1863	5.92771
NC_016810.1	RefSeq	5UTR	1932297	1932394	-	SL1344_1814	SL1344_1814_5UTR	NA			98	6.73771	12.0744	11.1863	13.3373
NC_016810.1	RefSeq	5UTR	175261	175319	+	SL1344_0151	pdhR_5UTR	NA			59	5.59572	13.3706	11.1484	7.38452
NC_016810.1	RefSeq	3UTR	464647	464705	+	SL1344_0403	secF_3UTR	NA			59	0	8.91371	11.1484	2.46151
NC_016810.1	RefSeq	5UTR	4836216	4836461	+	SL1344_4489	osmY_5UTR	NA			246	10.7365	9.62029	11.1408	3.54217
NC_016810.1	RefSeq	CDS	746832	748499	+	SL1344_0668	glnS	NA			1668	7.12549	7.01527	11.1071	7.31368
NC_016810.1	RefSeq	CDS	4364518	4365435	+	SL1344_4074	oxyR	NA			918	4.31565	6.0153	11.1059	6.16985
NC_016810.1	RefSeq	5UTR	3962339	3962417	-	SL1344_3712	gltS_5UTR	NA			79	2.08954	3.32854	11.1013	3.67668
NC_016810.1	RefSeq	CDS	991765	992733	-	SL1344_0896	trxB	NA			969	7.1549	6.24144	11.087	7.7935
NC_016810.1	RefSeq	CDS	220920	223442	+	SL1344_0191	mrcB	NA			2523	5.29963	5.83649	11.0799	4.20202
NC_016810.1	RefSeq	sRNA	259068	259166	+	ncRNA0209	STnc920	NA			99	6.66965	10.6244	11.0733	8.80175
NC_016810.1	RefSeq	CDS	975148	976266	+	SL1344_0880	ybjY	NA			1119	4.72061	4.69981	11.0703	8.04664
NC_016810.1	RefSeq	CDS	151146	152621	+	SL1344_0129	murC	NA			1476	2.68413	4.18661	11.0665	6.29718
NC_016810.1	RefSeq	CDS	2805960	2806940	-	SL1344_2622	rluD	NA			981	4.54331	5.76302	11.0631	7.84621
NC_016810.1	RefSeq	CDS	3946036	3946491	+	SL1344_3697	dut	NA			456	4.70605	5.18989	11.0587	5.73272
NC_016810.1	RefSeq	CDS	1859542	1860840	-	SL1344_1731	dadA	NA			1299	2.2874	1.21457	11.0554	7.26703
NC_016810.1	RefSeq	CDS	3269629	3271542	-	SL1344_3062	speA	NA			1914	13.9718	14.5628	11.0542	7.20833
NC_016810.1	RefSeq	CDS	1203793	1204050	-	SL1344_1098	SL1344_1098	NA			258	3.83893	5.60562	11.0475	5.62902
NC_016810.1	RefSeq	CDS	2282680	2284200	-	SL1344_2166	mglA	NA			1521	1.19383	1.4695	11.0274	5.72895
NC_016810.1	RefSeq	CDS	4198836	4199591	+	SL1344_3924	ubiE	NA			756	3.49362	3.82606	11.0206	6.72356
NC_016810.1	RefSeq	CDS	1926234	1927109	-	SL1344_1808	SL1344_1808	NA			876	2.07284	2.5515	11.0126	4.14466
NC_016810.1	RefSeq	CDS	2029188	2029406	-	SL1344_1916	SL1344_1916	NA			219	0.753762	4.80282	11.0126	3.31573
NC_016810.1	RefSeq	CDS	1365402	1366238	+	SL1344_1265	SL1344_1265	NA			837	4.14164	5.34077	11.0018	5.72587
NC_016810.1	RefSeq	5UTR	256172	256271	+	SL1344_0219	pyrH_5UTR	NA			100	8.25369	10.5182	10.9626	14.5229
NC_016810.1	RefSeq	CDS	278214	278603	+	SL1344_0236	SL1344_0236	NA			390	2.5396	2.69697	10.9626	2.97905
NC_016810.1	RefSeq	5UTR	746802	746831	+	SL1344_0668	glnS_5UTR	NA			30	11.0049	0	10.9626	4.84096
NC_016810.1	RefSeq	5UTR	863658	863687	+	SL1344_0775	uvrB_5UTR	NA			30	0	0	10.9626	0
NC_016810.1	RefSeq	5UTR	944748	944767	+	SL1344_0849	ybjC_5UTR	NA			20	0	0	10.9626	0
NC_016810.1	RefSeq	3UTR	1276240	1276339	-	SL1344_1170	purB_3UTR	NA			100	8.25369	18.4068	10.9626	10.166
NC_016810.1	RefSeq	3UTR	1311304	1311403	+	SL1344_1212	SL1344_1212_3UTR	NA			100	0	2.62955	10.9626	5.80915
NC_016810.1	RefSeq	3UTR	1335460	1335559	+	SL1344_1233	topB_3UTR	NA			100	1.65074	3.94432	10.9626	0
NC_016810.1	RefSeq	5UTR	1380416	1380425	+	SL1344_1279	SL1344_1279_5UTR	NA			10	0	0	10.9626	0
NC_016810.1	RefSeq	3UTR	1523997	1524096	+	SL1344_1419	bioD_3UTR	NA			100	1.65074	2.62955	10.9626	0
NC_016810.1	RefSeq	3UTR	1711980	1712079	+	SL1344_1591	fnr_3UTR	NA			100	8.25369	7.88864	10.9626	27.5935
NC_016810.1	RefSeq	3UTR	1713078	1713177	+	SL1344_1592	SL1344_1592_3UTR	NA			100	6.60295	5.25909	10.9626	5.80915
NC_016810.1	RefSeq	3UTR	1837316	1837415	-	SL1344_1710	SL1344_1710_3UTR	NA			100	3.30148	2.62955	10.9626	4.35686
NC_016810.1	RefSeq	CDS	1867812	1868471	-	SL1344_1740	SL1344_1740	NA			660	4.00179	6.97228	10.9626	5.28105
NC_016810.1	RefSeq	5UTR	2040483	2040502	+	SL1344_1928	SL1344_1928_5UTR	NA			20	0	13.1477	10.9626	7.26144
NC_016810.1	RefSeq	3UTR	2583217	2583316	+	SL1344_2437	tktB_3UTR	NA			100	3.30148	0	10.9626	0
NC_016810.1	RefSeq	3UTR	3188039	3188138	-	SL1344_2987	ygeD_3UTR	NA			100	4.95221	7.88864	10.9626	11.6183
NC_016810.1	RefSeq	3UTR	3393269	3393368	+	SL1344_3180	SL1344_3180_3UTR	NA			100	1.65074	2.62955	10.9626	5.80915
NC_016810.1	RefSeq	3UTR	3707670	3707769	-	SL1344_3489	SL1344_3489_3UTR	NA			100	0	0	10.9626	2.90458
NC_016810.1	RefSeq	3UTR	3923948	3923987	-	SL1344_3673A	SL1344_3673A_3UTR	NA			40	4.12684	0	10.9626	0
NC_016810.1	RefSeq	5UTR	4292661	4292680	+	SL1344_4010	yiiP_5UTR	NA			20	0	0	10.9626	0
NC_016810.1	RefSeq	3UTR	4482994	4483093	+	SL1344_4176	SL1344_4176_3UTR	NA			100	3.30148	3.94432	10.9626	7.26144
NC_016810.1	RefSeq	3UTR	4583922	4584021	+	SL1344_4254	SL1344_4254_3UTR	NA			100	4.95221	5.25909	10.9626	4.35686
NC_016810.1	RefSeq	3UTR	4602399	4602498	+	SL1344_4275	sugE_3UTR	NA			100	1.65074	0	10.9626	4.35686
NC_016810.1	RefSeq	3UTR	4672490	4672529	+	SL1344_4344	SL1344_4344_3UTR	NA			40	8.25369	13.1477	10.9626	14.5229
NC_016810.1	RefSeq	5UTR	4824655	4824694	-	SL1344_4475	dnaT_5UTR	NA			40	0	0	10.9626	3.63072
NC_016810.1	RefSeq	sRNA	3566010	3566249	-	ncRNA0100	mreB-leader	NA			240	3.43904	3.83475	10.9626	4.23584
NC_016810.1	RefSeq	sRNA	1295333	1295432	-	ncRNA0193	STnc720	NA			100	3.30148	2.62955	10.9626	8.71373
NC_016810.1	RefSeq	CDS	1927110	1927490	-	SL1344_1809	SL1344_1809	NA			381	3.46612	2.76068	10.9338	5.71767
NC_016810.1	RefSeq	CDS	1605748	1606389	-	SL1344_1498	fdnI	NA			642	4.62824	4.50545	10.9284	3.61941
NC_016810.1	RefSeq	CDS	3339283	3340167	+	SL1344_3131	SL1344_3131	NA			885	5.96877	6.53672	10.9006	6.23581
NC_016810.1	RefSeq	5UTR	2541849	2542301	+	SL1344_2394	ptsH_5UTR	NA			453	4.73722	5.80474	10.89	9.6178
NC_016810.1	RefSeq	CDS	2527433	2527825	+	SL1344_2380	SL1344_2380	NA			393	5.88049	7.6946	10.8789	2.95631
NC_016810.1	RefSeq	CDS	715976	716449	+	SL1344_0641	SL1344_0641	NA			474	4.17908	4.43805	10.87	5.51502
NC_016810.1	RefSeq	CDS	260122	260979	+	SL1344_0223	cdsA	NA			858	3.0783	5.66977	10.8603	4.90867
NC_016810.1	RefSeq	CDS	2437841	2438779	-	SL1344_2299	lrhA	NA			939	8.78987	9.66127	10.8575	6.18653
NC_016810.1	RefSeq	5UTR	3563320	3563612	-	SL1344_3343	SL1344_3343_5UTR	NA			293	4.50713	8.52583	10.8503	6.93926
NC_016810.1	RefSeq	CDS	370217	370540	+	SL1344_0322	SL1344_0322	NA			324	4.0759	6.08691	10.8272	4.48237
NC_016810.1	RefSeq	sRNA	4318834	4318914	-	ncRNA0445	StyR-195	NA			81	10.1897	9.73906	10.8272	3.5859
NC_016810.1	RefSeq	CDS	1004343	1004960	+	SL1344_0903	dmsB	NA			618	8.01329	10.6373	10.8206	4.69996
NC_016810.1	RefSeq	CDS	2171835	2172827	-	SL1344_2070	rfbI	NA			993	3.49099	7.14982	10.819	3.80257
NC_016810.1	RefSeq	CDS	2991144	2991569	-	SL1344_2804	SL1344_2804	NA			426	1.93749	5.24675	10.8082	4.09095
NC_016810.1	RefSeq	CDS	1290898	1291242	-	SL1344_1185	SL1344_1185	NA			345	4.30627	9.90843	10.8037	4.20953
NC_016810.1	RefSeq	CDS	3955384	3957495	+	SL1344_3708	spoT	NA			2112	6.33095	8.52859	10.7965	7.28895
NC_016810.1	RefSeq	5UTR	3242325	3242446	+	SL1344_3036	SL1344_3036_5UTR	NA			122	2.70613	4.31073	10.7828	7.1424
NC_016810.1	RefSeq	CDS	2892957	2893190	-	SL1344_2714	SL1344_2714	NA			234	5.64355	9.55177	10.7752	6.827
NC_016810.1	RefSeq	CDS	4163467	4164606	-	SL1344_3890	hemY	NA			1140	3.33044	6.45853	10.7702	3.82181
NC_017720.1	RefSeq	CDS	93464	93748	-	SL1344_P1_0104	SL1344_P1_0104	NA	hypothetical protein		285	0.579206	0.922647	10.7702	5.60532
NC_016810.1	RefSeq	CDS	4406550	4407221	+	SL1344_4107	nfi	NA			672	2.94775	5.86952	10.7668	2.37726
NC_016810.1	RefSeq	CDS	2678839	2679225	-	SL1344_2504	nifU	NA			387	5.11857	9.51257	10.7643	9.75697
NC_016810.1	RefSeq	CDS	1786952	1787491	+	SL1344_1666	ispZ	NA			540	3.05692	7.06082	10.7595	3.76519
NC_016810.1	RefSeq	CDS	2095018	2096088	-	SL1344_1992	cobT	NA			1071	2.77435	4.05112	10.7476	8.67847
NC_016810.1	RefSeq	5UTR	3941836	3941937	+	SL1344_3691	coaD_5UTR	NA			102	6.47348	7.73396	10.7476	4.27144
NC_016810.1	RefSeq	CDS	144966	146324	+	SL1344_0124	murF	NA			1359	4.12988	5.41775	10.7286	4.70204
NC_016810.1	RefSeq	CDS	1337071	1337346	+	SL1344_1235	SL1344_1235	NA			276	4.78475	8.09824	10.7242	4.73572
NC_016810.1	RefSeq	CDS	958831	959547	-	SL1344_0865	artQ	NA			717	7.36731	8.80183	10.7026	5.87397
NC_016810.1	RefSeq	5UTR	822987	823027	+	SL1344_0737	aroG_5UTR	NA			41	0	6.41352	10.6952	7.08433
NC_016810.1	RefSeq	5UTR	897252	897292	-	SL1344_0806	dps_5UTR	NA			41	16.1048	9.62029	10.6952	14.1687
NC_016810.1	RefSeq	CDS	697889	699100	-	SL1344_0625	dacA	NA			1212	6.40138	8.02749	10.6731	6.71024
NC_016810.1	RefSeq	CDS	2477470	2478129	-	SL1344_2336	dedA	NA			660	5.00224	5.17941	10.6304	5.28105
NC_016810.1	RefSeq	CDS	3454032	3456074	+	SL1344_3237	SL1344_3237	NA			2043	4.36318	7.07905	10.6245	6.611
NC_016810.1	RefSeq	5UTR	711118	711179	-	SL1344_0636	leuS_5UTR	NA			62	5.32496	4.2412	10.6089	14.0544
NC_016810.1	RefSeq	CDS	1332462	1333505	+	SL1344_1232	selD	NA			1044	4.58538	6.42274	10.6055	5.147
NC_016810.1	RefSeq	CDS	148806	149963	+	SL1344_0127	ftsW	NA			1158	1.99571	3.40615	10.6028	4.76571
NC_016810.1	RefSeq	CDS	4405476	4406540	+	SL1344_4106	hemE	NA			1065	3.40997	6.04919	10.6023	6.54552
NC_016810.1	RefSeq	CDS	3927565	3928611	+	SL1344_3677	rfaF	NA			1047	3.94159	4.77186	10.5752	6.38064
NC_016810.1	RefSeq	CDS	2837046	2837522	-	SL1344_2659	SL1344_2659	NA			477	6.92133	6.61521	10.5719	11.5696
NC_016810.1	RefSeq	5UTR	1320616	1320781	-	SL1344_1220	SL1344_1220_5UTR	NA			166	1.98884	0.792032	10.5663	5.24923
NC_016810.1	RefSeq	3UTR	1130538	1130589	-	SL1344_1025	SL1344_1025_3UTR	NA			52	0	15.1705	10.5409	5.58572
NC_016810.1	RefSeq	CDS	1310992	1311303	+	SL1344_1212	SL1344_1212	NA			312	2.11633	2.94981	10.5409	5.58572
NC_016810.1	RefSeq	CDS	3183630	3184160	-	SL1344_2982	rppH	NA			531	6.21747	5.69487	10.529	6.56401
NC_016810.1	RefSeq	5UTR	3932931	3933003	-	SL1344_3681	rfaZ_5UTR	NA			73	0	0	10.512	3.97887
NC_016810.1	RefSeq	CDS	4703860	4704246	+	SL1344_4369	cybC	NA			387	6.82476	9.17283	10.481	8.2559
NC_016810.1	RefSeq	5UTR	1568150	1568411	-	SL1344_1465	hyaD2_5UTR	NA			262	1.26011	2.50911	10.4605	6.09739
NC_016810.1	RefSeq	5UTR	3986498	3986780	-	SL1344_3729	mgtC_5UTR	NA			283	2.3332	5.11042	10.459	6.15811
NC_016810.1	RefSeq	CDS	3698422	3701127	+	SL1344_3482	malT	NA			2706	3.96519	5.39319	10.4521	4.50821
NC_016810.1	RefSeq	5UTR	545487	545528	+	SL1344_0481	adk_5UTR	NA			42	7.86066	3.13041	10.4405	0
NC_016810.1	RefSeq	3UTR	936772	936834	-	SL1344_0841	ybjG_3UTR	NA			63	2.62022	8.34776	10.4405	4.61044
NC_016810.1	RefSeq	3UTR	2154463	2154546	-	SL1344_2056	cld_3UTR	NA			84	0	3.13041	10.4405	6.91566
NC_016810.1	RefSeq	5UTR	2258709	2258750	-	SL1344_2143	yehZ_5UTR	NA			42	3.93033	0	10.4405	0
NC_016810.1	RefSeq	5UTR	4063686	4063748	-	SL1344_3803	recF_5UTR	NA			63	15.7213	25.0433	10.4405	0
NC_016810.1	RefSeq	5UTR	4563422	4563442	-	SL1344_4234	melR_5UTR	NA			21	15.7213	6.26082	10.4405	13.8313
NC_016810.1	RefSeq	5UTR	4600151	4600192	-	SL1344_4270	SL1344_4270_5UTR	NA			42	0	0	10.4405	0
NC_016810.1	RefSeq	CDS	4473370	4474728	+	SL1344_4168	lamB	NA			1359	4.37282	5.22426	10.406	5.66382
NC_016810.1	RefSeq	CDS	2160148	2161581	-	SL1344_2060	rfbK	NA			1434	2.53251	3.8508	10.3968	4.25356
NC_016810.1	RefSeq	CDS	522843	523412	+	SL1344_0459	SL1344_0459	NA			570	4.63365	5.53588	10.3856	4.58617
NC_017719.1	RefSeq	CDS	5666	5950	+	SL1344_P3_0011	mobC	NA	mobilization protein c		285	3.47524	1.38397	10.3856	5.09575
NC_016810.1	RefSeq	5UTR	504954	505027	+	SL1344_0444	lon_5UTR	NA			74	4.46145	3.55344	10.37	3.9251
NC_016810.1	RefSeq	3UTR	4664172	4664245	+	SL1344_4339	SL1344_4339_3UTR	NA			74	4.46145	8.8836	10.37	3.9251
NC_016810.1	RefSeq	CDS	4845721	4846440	+	SL1344_4497	deoD	NA			720	6.41954	6.93908	10.3535	4.63925
NC_016810.1	RefSeq	CDS	3782936	3784408	+	SL1344_3557	SL1344_3557	NA			1473	1.3448	3.03478	10.3448	3.155
NC_016810.1	RefSeq	CDS	1068940	1069257	+	SL1344_0962	SL1344_0962	NA			318	2.0764	2.06725	10.342	6.39372
NC_016810.1	RefSeq	3UTR	4148389	4148441	+	SL1344_3876	rho_3UTR	NA			53	0	7.44211	10.342	0
NC_016810.1	RefSeq	CDS	1713132	1713386	-	SL1344_1593	SL1344_1593	NA			255	5.17879	3.09358	10.3177	4.5562
NC_016810.1	RefSeq	CDS	1430672	1430884	+	SL1344_1322	SL1344_1322	NA			213	4.64997	3.08632	10.2935	6.81825
NC_016810.1	RefSeq	CDS	2721642	2722547	-	SL1344_2542	era	NA			906	7.10582	6.82056	10.285	3.36623
NC_016810.1	RefSeq	CDS	162267	162458	-	SL1344_0138	SL1344_0138	NA			192	5.15856	6.163	10.2774	8.3204
NC_016810.1	RefSeq	CDS	440903	441094	+	SL1344_0384	SL1344_0384	NA			192	0.859759	1.36955	10.2774	6.8076
NC_016810.1	RefSeq	5UTR	669873	669936	+	SL1344_0596	ahpC_5UTR	NA			64	2.57928	4.10866	10.2774	4.5384
NC_016810.1	RefSeq	5UTR	2611794	2611825	+	SL1344_2463	purN_5UTR	NA			32	5.15856	8.21733	10.2774	9.0768
NC_016810.1	RefSeq	5UTR	3098079	3098110	+	SL1344_2915	iap_5UTR	NA			32	0	8.21733	10.2774	9.0768
NC_016810.1	RefSeq	5UTR	3576659	3576690	+	SL1344_3357	SL1344_3357_5UTR	NA			32	10.3171	24.652	10.2774	0
NC_016810.1	RefSeq	sRNA	3479058	3479185	-	ncRNA0184	STnc610	NA			128	5.15856	9.24449	10.2774	10.2114
NC_016810.1	RefSeq	sRNA	2672472	2672567	-	ncRNA0279	STnc2070	NA			96	3.43904	8.21733	10.2774	15.128
NC_016810.1	RefSeq	CDS	2779159	2779809	-	SL1344_2603	rseA	NA			651	6.59281	6.26082	10.2721	4.01554
NC_016810.1	RefSeq	CDS	2456124	2456678	-	SL1344_2315	SL1344_2315	NA			555	5.35374	5.9224	10.2712	3.9251
NC_016810.1	RefSeq	CDS	2139285	2141633	+	SL1344_2043	sopA	NA			2349	4.0759	6.04493	10.2672	4.26598
NC_016810.1	RefSeq	CDS	3496312	3497571	-	SL1344_3279	murA	NA			1260	6.68156	9.59993	10.2665	4.95622
NC_016810.1	RefSeq	CDS	2136390	2138666	-	SL1344_2041	phsA	NA			2277	2.89985	4.0419	10.2548	2.42367
NC_016810.1	RefSeq	CDS	3760068	3761543	-	SL1344_3536	ftsY	NA			1476	4.80906	6.59168	10.2495	11.8072
NC_016810.1	RefSeq	CDS	4174628	4175335	+	SL1344_3902	SL1344_3902	NA			708	5.36257	6.31388	10.2193	9.23065
NC_016810.1	RefSeq	CDS	1942648	1943967	-	SL1344_1824	SL1344_1824	NA			1320	4.2519	8.36673	10.2151	7.26144
NC_016810.1	RefSeq	5UTR	56528	56688	+	SL1344_0048	lspA_5UTR	NA			161	4.10121	4.89977	10.2136	2.70613
NC_017720.1	RefSeq	CDS	57063	58727	+	SL1344_P1_0063	rlgA2	NA	putative integrase protein		1665	4.26317	6.63309	10.2054	7.32686
NC_016810.1	RefSeq	CDS	1880944	1882308	+	SL1344_1755	sdaA	NA			1365	7.49786	7.03138	10.1996	5.00055
NC_016810.1	RefSeq	3UTR	256128	256170	+	SL1344_0218	tsf_3UTR	NA			43	11.5168	9.17283	10.1977	13.5097
NC_016810.1	RefSeq	5UTR	1996472	1996514	-	SL1344_1877	sirA_5UTR	NA			43	3.83893	6.11522	10.1977	6.75483
NC_016810.1	RefSeq	5UTR	3404981	3405023	-	SL1344_3190	aer_5UTR	NA			43	7.67785	0	10.1977	0
NC_016810.1	RefSeq	CDS	3624968	3625354	-	SL1344_3418	SL1344_3418	NA			387	2.13274	4.41655	10.1977	3.75268
NC_016810.1	RefSeq	5UTR	4600148	4600190	+	SL1344_4271	efp_5UTR	NA			43	7.67785	18.3457	10.1977	6.75483
NC_016810.1	RefSeq	sRNA	2747046	2747185	+	ncRNA0239	STnc1385	NA			140	3.5373	11.2695	10.1795	9.33614
NC_016810.1	RefSeq	CDS	1932811	1933101	-	SL1344_1816	SL1344_1816	NA			291	3.40358	4.06631	10.1714	5.98882
NC_016810.1	RefSeq	CDS	1952123	1952575	-	SL1344_1835	ntpA	NA			453	4.73722	7.25592	10.164	3.84712
NC_016810.1	RefSeq	3UTR	1001652	1001705	+	SL1344_0901	serS_3UTR	NA			54	3.05692	7.30429	10.1505	5.37885
NC_016810.1	RefSeq	CDS	1209268	1209915	+	SL1344_1105	SL1344_1105	NA			648	4.84013	4.46373	10.1505	6.94767
NC_016810.1	RefSeq	5UTR	1480274	1480338	+	SL1344_1381	tyrS_5UTR	NA			65	5.07919	12.1364	10.1193	22.3429
NC_016810.1	RefSeq	CDS	3274081	3275436	+	SL1344_3066	galP	NA			1356	11.3214	8.04765	10.1056	4.60534
NC_016810.1	RefSeq	CDS	268924	269520	+	SL1344_0231	rnhB	NA			597	4.42409	3.08322	10.0995	5.83834
NC_016810.1	RefSeq	5UTR	2239562	2239713	-	SL1344_2124	thiM_5UTR	NA			152	6.51607	2.59495	10.0971	5.73272
NC_016810.1	RefSeq	CDS	2411715	2412572	-	SL1344_2276	menB	NA			858	6.73378	6.43595	10.0937	6.26278
NC_016810.1	RefSeq	CDS	1294980	1295294	-	SL1344_1190	SL1344_1190	NA			315	1.04809	0	10.0925	5.99357
NC_016810.1	RefSeq	CDS	164057	165100	+	SL1344_0141	guaC	NA			1044	3.16233	5.41525	10.0805	6.12075
NC_017719.1	RefSeq	CDS	4306	4719	-	SL1344_P3_0009	mobB	NA	mobilization protein		414	0	1.27031	10.0622	5.61271
NC_016810.1	RefSeq	CDS	727420	728160	-	SL1344_0653	gltJ	NA			741	2.00494	0.709729	10.0601	2.93985
NC_016810.1	RefSeq	sRNA	2672651	2672945	+	ncRNA0067	RyfA	NA			295	3.917	6.2396	10.0335	10.3383
NC_016810.1	RefSeq	CDS	1124846	1125304	-	SL1344_1016	mgsA	NA			459	5.75421	7.16107	10.0311	5.37885
NC_016810.1	RefSeq	CDS	1756776	1756994	+	SL1344_1637	osmB	NA			219	18.0903	16.2095	10.0115	4.64202
NC_016810.1	RefSeq	CDS	4153239	4154291	+	SL1344_3881	rffG	NA			1053	6.89767	7.24186	9.99435	4.96509
NC_016810.1	RefSeq	5UTR	4174233	4174627	+	SL1344_3902	SL1344_3902_5UTR	NA			395	3.34327	7.65564	9.99119	6.98569
NC_016810.1	RefSeq	CDS	244488	245915	+	SL1344_0210	htrA	NA			1428	4.39272	5.34011	9.97992	5.18674
NC_016810.1	RefSeq	CDS	4183291	4184037	+	SL1344_3911	pldA	NA			747	3.53572	4.75219	9.9793	4.27715
NC_016810.1	RefSeq	5UTR	370206	370216	+	SL1344_0322	SL1344_0322_5UTR	NA			11	0	0	9.96596	0
NC_016810.1	RefSeq	CDS	697517	697780	-	SL1344_0624	SL1344_0624	NA			264	4.37696	6.47426	9.96596	3.85076
NC_016810.1	RefSeq	5UTR	1127011	1127032	-	SL1344_1019	SL1344_1019_5UTR	NA			22	0	0	9.96596	0
NC_016810.1	RefSeq	5UTR	1546519	1546540	+	SL1344_1442	dcp_5UTR	NA			22	0	0	9.96596	0
NC_016810.1	RefSeq	5UTR	1910303	1910324	-	SL1344_1784	sopE2_5UTR	NA			22	0	11.9525	9.96596	13.2026
NC_016810.1	RefSeq	5UTR	2138667	2138688	-	SL1344_2041	phsA_5UTR	NA			22	0	0	9.96596	0
NC_016810.1	RefSeq	5UTR	2344341	2344417	+	SL1344_2222	narP_5UTR	NA			77	2.14382	3.41499	9.96596	3.77218
NC_016810.1	RefSeq	3UTR	2723432	2723497	-	SL1344_2544	lepB_3UTR	NA			66	5.00224	3.98416	9.96596	11.0022
NC_016810.1	RefSeq	CDS	2778203	2779159	-	SL1344_2602	rseB	NA			957	3.44982	6.18232	9.96596	5.15964
NC_016810.1	RefSeq	3UTR	2832731	2832774	-	SL1344_2654	grpE_3UTR	NA			44	7.50335	5.97624	9.96596	6.60131
NC_016810.1	RefSeq	5UTR	3202299	3202320	-	SL1344_2997	SL1344_2997_5UTR	NA			22	0	0	9.96596	6.60131
NC_016810.1	RefSeq	5UTR	3276085	3276106	+	SL1344_3068	endA_5UTR	NA			22	0	0	9.96596	0
NC_016810.1	RefSeq	5UTR	3514246	3514267	-	SL1344_3300	arcB_5UTR	NA			22	0	5.97624	9.96596	0
NC_016810.1	RefSeq	5UTR	4324645	4324699	-	SL1344_4043	cytR_5UTR	NA			55	0	4.78099	9.96596	5.28105
NC_016810.1	RefSeq	5UTR	4587927	4587948	-	SL1344_4259	yjdC_5UTR	NA			22	7.50335	5.97624	9.96596	13.2026
NC_016810.1	RefSeq	sRNA	1292947	1293012	+	ncRNA0230	STnc1210	NA			66	10.0045	11.9525	9.96596	26.4052
NC_016810.1	RefSeq	CDS	3395211	3396956	+	SL1344_3184	dnaG	NA			1746	4.91629	7.6808	9.9203	5.73928
NC_016810.1	RefSeq	CDS	3670820	3671383	-	SL1344_3461	yrfE	NA			564	3.21952	6.76036	9.91295	6.17995
NC_016810.1	RefSeq	5UTR	3271746	3272099	-	SL1344_3063	SL1344_3063_5UTR	NA			354	9.3262	7.42809	9.90966	2.87176
NC_016810.1	RefSeq	CDS	3334655	3334942	-	SL1344_3125	SL1344_3125	NA			288	21.2074	30.1302	9.89675	2.01707
NC_016810.1	RefSeq	CDS	3372861	3373691	-	SL1344_3163	SL1344_3163	NA			831	3.37696	7.75257	9.894	7.34008
NC_016810.1	RefSeq	CDS	1241419	1242216	+	SL1344_1139	SL1344_1139	NA			798	4.13719	5.93131	9.89103	4.54978
NC_016810.1	RefSeq	5UTR	2601743	2602230	-	SL1344_2451	nlpB_5UTR	NA			488	5.41225	7.8132	9.88427	6.8448
NC_016810.1	RefSeq	3UTR	554775	554874	+	SL1344_0487	ushA_3UTR	NA			100	4.95221	6.57386	9.8663	7.26144
NC_016810.1	RefSeq	3UTR	716450	716549	+	SL1344_0641	SL1344_0641_3UTR	NA			100	0	5.25909	9.8663	5.80915
NC_016810.1	RefSeq	3UTR	1180362	1180461	+	SL1344_1071	SL1344_1071_3UTR	NA			100	0	1.31477	9.8663	2.90458
NC_016810.1	RefSeq	3UTR	1537524	1537623	+	SL1344_1431	SL1344_1431_3UTR	NA			100	6.60295	5.25909	9.8663	2.90458
NC_016810.1	RefSeq	3UTR	2400683	2400782	-	SL1344_2265	ais_3UTR	NA			100	0	5.25909	9.8663	5.80915
NC_016810.1	RefSeq	3UTR	3370747	3370846	+	SL1344_3160	tolC_3UTR	NA			100	13.2059	13.1477	9.8663	7.26144
NC_016810.1	RefSeq	3UTR	4313715	4313814	-	SL1344_4033	fpr_3UTR	NA			100	3.30148	1.31477	9.8663	8.71373
NC_016810.1	RefSeq	3UTR	4490410	4490509	+	SL1344_4183	alr_3UTR	NA			100	4.95221	0	9.8663	2.90458
NC_016810.1	RefSeq	3UTR	4641761	4641860	-	SL1344_4311	SL1344_4311_3UTR	NA			100	4.95221	2.62955	9.8663	2.90458
NC_016810.1	RefSeq	5UTR	748856	748944	+	SL1344_0669	ybfM_5UTR	NA			89	7.41905	5.90909	9.85398	1.63178
NC_016810.1	RefSeq	CDS	354759	355337	+	SL1344_0306	gmhA	NA			579	5.70203	7.03937	9.84547	4.26406
NC_016810.1	RefSeq	5UTR	2692652	2692874	-	SL1344_2517	glyA_5UTR	NA			223	1.48048	3.5375	9.83189	6.5125
NC_016810.1	RefSeq	5UTR	458162	458451	-	SL1344_0397	SL1344_0397_5UTR	NA			290	8.5383	9.52077	9.8285	10.0158
NC_016810.1	RefSeq	5UTR	3488771	3488837	-	SL1344_3269	ftsJ_5UTR	NA			67	2.46379	9.81174	9.81721	10.838
NC_016810.1	RefSeq	CDS	598623	600008	+	SL1344_0530	cysS	NA			1386	4.16853	6.16596	9.80777	6.18218
NC_016810.1	RefSeq	3UTR	4090290	4090345	-	SL1344_3828	glmS_3UTR	NA			56	0	9.39123	9.788	5.18674
NC_016810.1	RefSeq	CDS	2104439	2105494	-	SL1344_2004	cbiG	NA			1056	4.37696	9.08886	9.75834	3.16313
NC_016810.1	RefSeq	3UTR	188451	188495	+	SL1344_0159	acnB_3UTR	NA			45	0	5.84343	9.74449	0
NC_016810.1	RefSeq	CDS	1827260	1828114	-	SL1344_1700	kdsA	NA			855	4.82672	7.68873	9.74449	6.96419
NC_016810.1	RefSeq	CDS	2023641	2023910	+	SL1344_1909	fliQ	NA			270	1.22277	4.86953	9.74449	9.68192
NC_016810.1	RefSeq	5UTR	2357730	2357774	+	SL1344_2232	eco_5UTR	NA			45	0	5.84343	9.74449	3.22731
NC_016810.1	RefSeq	CDS	2607190	2607549	+	SL1344_2458	SL1344_2458	NA			360	4.58538	4.01736	9.74449	8.87509
NC_016810.1	RefSeq	CDS	3499017	3499568	-	SL1344_3283	SL1344_3283	NA			552	2.99047	5.47822	9.73125	3.94644
NC_016810.1	RefSeq	CDS	3279368	3279784	+	SL1344_3072	SL1344_3072	NA			417	4.75032	3.78352	9.72697	3.83098
NC_016810.1	RefSeq	CDS	2175210	2176295	-	SL1344_2074	rfbB	NA			1086	3.04003	6.17435	9.69066	3.47693
NC_016810.1	RefSeq	CDS	1309991	1310239	+	SL1344_1210	SL1344_1210	NA			249	3.97768	2.64011	9.68579	5.83248
NC_016810.1	RefSeq	3UTR	986816	986883	-	SL1344_0891	infA_3UTR	NA			68	9.71022	0	9.67284	17.0857
NC_016810.1	RefSeq	5UTR	2579975	2580110	-	SL1344_2435	maeB_5UTR	NA			136	2.42756	3.86698	9.67284	8.54287
NC_016810.1	RefSeq	5UTR	3456347	3456448	+	SL1344_3239	SL1344_3239_5UTR	NA			102	9.71022	10.3119	9.67284	5.69525
NC_016810.1	RefSeq	CDS	3954412	3955035	+	SL1344_3706	gmk	NA			624	6.34899	6.11032	9.66251	6.98215
NC_017718.1	RefSeq	CDS	14855	15229	+	SL1344_P2_0020	SL1344_P2_0020	NA	hypothetical protein		375	3.52157	2.10364	9.64705	3.87277
NC_016810.1	RefSeq	3UTR	2878979	2879069	-	SL1344_2697	SL1344_2697_3UTR	NA			91	0	2.88961	9.63741	4.78776
NC_016810.1	RefSeq	CDS	1161297	1161524	-	SL1344_1057	SL1344_1057	NA			228	8.68809	9.80313	9.61628	8.91756
NC_016810.1	RefSeq	CDS	4165857	4166597	-	SL1344_3892	hemD	NA			741	2.67326	3.72608	9.61628	6.27169
NC_016810.1	RefSeq	CDS	2070185	2071393	-	SL1344_1965	SL1344_1965	NA			1209	12.5614	10.8749	9.61151	11.7721
NC_016810.1	RefSeq	CDS	269544	273026	+	SL1344_0232	dnaE	NA			3483	4.0285	5.398	9.59971	4.92018
NC_016810.1	RefSeq	sRNA	3459586	3459745	-	ncRNA0106	asyhbQ	NA			160	0	3.28693	9.59224	5.44608
NC_016810.1	RefSeq	sRNA	4233988	4234067	+	ncRNA0528	RUF_107c.63	NA			80	8.25369	3.28693	9.59224	9.0768
NC_016810.1	RefSeq	CDS	817236	818024	+	SL1344_0732	ybgF	NA			789	2.92907	7.33207	9.58703	7.73081
NC_016810.1	RefSeq	CDS	1100463	1103075	+	SL1344_0997	pepN	NA			2613	3.47457	5.33356	9.56549	4.94656
NC_016810.1	RefSeq	CDS	3383264	3384697	-	SL1344_3173	rfaE	NA			1434	5.98594	5.68451	9.55592	6.07652
NC_016810.1	RefSeq	CDS	1997226	1997948	-	SL1344_1879	sdiA	NA			723	4.33804	3.81884	9.55244	5.82522
NC_016810.1	RefSeq	CDS	699240	700307	-	SL1344_0626	rlpA	NA			1068	3.4004	8.61742	9.54605	6.52714
NC_016810.1	RefSeq	CDS	474116	475978	-	SL1344_0416	dxs	NA			1863	4.34171	5.64583	9.53266	5.06703
NC_016810.1	RefSeq	5UTR	756258	756326	-	SL1344_0675	fur_5UTR	NA			69	0	3.81094	9.53266	8.41906
NC_016810.1	RefSeq	5UTR	1287898	1287920	-	SL1344_1182	cspH_5UTR	NA			23	0	5.7164	9.53266	12.6286
NC_016810.1	RefSeq	5UTR	1450132	1450154	+	SL1344_1347	ssaM_5UTR	NA			23	0	0	9.53266	0
NC_016810.1	RefSeq	5UTR	1491782	1491804	-	SL1344_1391	rnfA_5UTR	NA			23	7.17712	11.4328	9.53266	0
NC_016810.1	RefSeq	5UTR	1536710	1536732	-	SL1344_1430	SL1344_1430_5UTR	NA			23	0	0	9.53266	0
NC_016810.1	RefSeq	5UTR	1832739	1832876	+	SL1344_1706	hemM_5UTR	NA			138	2.39237	2.8582	9.53266	3.15715
NC_016810.1	RefSeq	CDS	2120759	2121034	+	SL1344_2021	pduJ	NA			276	3.58856	6.66914	9.53266	4.20953
NC_016810.1	RefSeq	5UTR	2400290	2400312	+	SL1344_2264	SL1344_2264_5UTR	NA			23	0	11.4328	9.53266	0
NC_016810.1	RefSeq	5UTR	2527023	2527068	+	SL1344_2379	SL1344_2379_5UTR	NA			46	0	11.4328	9.53266	0
NC_016810.1	RefSeq	5UTR	3084362	3084384	+	SL1344_2898	SL1344_2898_5UTR	NA			23	0	11.4328	9.53266	12.6286
NC_016810.1	RefSeq	5UTR	3356584	3356629	-	SL1344_3146	sufI_5UTR	NA			46	3.58856	8.5746	9.53266	12.6286
NC_016810.1	RefSeq	5UTR	3619333	3619355	-	SL1344_3410	bfr_5UTR	NA			23	14.3542	11.4328	9.53266	12.6286
NC_016810.1	RefSeq	5UTR	4677229	4677251	+	SL1344_4349	mpl_5UTR	NA			23	0	11.4328	9.53266	0
NC_016810.1	RefSeq	sRNA	2039988	2040056	+	ncRNA0233	STnc1280	NA			69	7.17712	15.2437	9.53266	25.2572
NC_016810.1	RefSeq	CDS	4778024	4778761	+	SL1344_4433	SL1344_4433	NA			738	2.9078	6.23537	9.50682	4.72289
NC_016810.1	RefSeq	CDS	47418	48317	+	SL1344_0041	nhaR	NA			900	3.66831	5.25909	9.50088	5.97052
NC_016810.1	RefSeq	CDS	1567242	1567541	-	SL1344_1464	SL1344_1464	NA			300	2.20098	1.31477	9.50088	2.42048
NC_016810.1	RefSeq	CDS	4289814	4291187	-	SL1344_4007	cpxA	NA			1374	4.0848	5.16723	9.4945	3.48803
NC_016810.1	RefSeq	5UTR	1798093	1798254	-	SL1344_1677	oppA_5UTR	NA			162	5.09487	4.86953	9.47381	7.17179
NC_016810.1	RefSeq	5UTR	4199369	4199600	+	SL1344_3925	SL1344_3925_5UTR	NA			232	2.8461	3.40027	9.45048	5.00789
NC_016810.1	RefSeq	CDS	2202707	2204563	-	SL1344_2097	asmA	NA			1857	3.46682	5.87647	9.44539	4.69237
NC_016810.1	RefSeq	CDS	1838671	1839762	+	SL1344_1712	SL1344_1712	NA			1092	4.53499	7.10362	9.43663	6.64967
NC_016810.1	RefSeq	CDS	3618856	3619332	-	SL1344_3410	bfr	NA			477	11.0741	5.23704	9.42274	4.87141
NC_016810.1	RefSeq	CDS	3857175	3857465	+	SL1344_3614	SL1344_3614	NA			291	1.70179	2.25906	9.418	6.98695
NC_017720.1	RefSeq	CDS	58660	59685	+	SL1344_P1_0064	SL1344_P1_0064	NA	putative phosphoribulokinase %2F uridine kinase family		1026	5.47028	6.53542	9.40258	6.22814
NC_016810.1	RefSeq	CDS	3240360	3241502	-	SL1344_3034	pepP	NA			1143	4.76591	4.4861	9.39922	5.97179
NC_016810.1	RefSeq	CDS	1511078	1512022	-	SL1344_1408	SL1344_1408	NA			945	6.81257	8.20863	9.39648	7.99143
NC_016810.1	RefSeq	CDS	3380019	3380228	-	SL1344_3170	glgS	NA			210	3.93033	11.2695	9.39648	6.22409
NC_016810.1	RefSeq	CDS	3918199	3918630	-	SL1344_3669	SL1344_3669	NA			432	6.49596	6.08691	9.38923	6.72356
NC_016810.1	RefSeq	CDS	1326853	1327296	+	SL1344_1226	SL1344_1226	NA			444	4.46145	2.9612	9.38237	6.54184
NC_016810.1	RefSeq	CDS	3982062	3982541	-	SL1344_3727	cigR	NA			480	3.43904	6.29995	9.36385	5.14352
NC_016810.1	RefSeq	CDS	3594494	3594751	-	SL1344_3367	SL1344_3367	NA			258	1.27964	3.05761	9.34792	2.25161
NC_016810.1	RefSeq	CDS	4483092	4483607	-	SL1344_4177	zur	NA			516	2.55928	4.07681	9.34792	3.65887
NC_016810.1	RefSeq	CDS	1262917	1263738	+	SL1344_1158	cobB	NA			822	6.42623	6.71782	9.33551	5.30032
NC_016810.1	RefSeq	CDS	1829351	1830184	-	SL1344_1703	hemK	NA			834	4.75032	5.67528	9.33263	4.17925
NC_016810.1	RefSeq	CDS	540395	542323	+	SL1344_0477	dnaX	NA			1929	3.50857	4.97555	9.32016	6.09826
NC_017720.1	RefSeq	CDS	50438	51379	+	SL1344_P1_0056	samB2	NA	putative transposase		942	5.25713	5.02461	9.31003	6.47517
NC_016810.1	RefSeq	CDS	3201120	3202298	-	SL1344_2997	SL1344_2997	NA			1179	2.66022	1.67274	9.29818	7.51396
NC_016810.1	RefSeq	CDS	1249799	1250341	+	SL1344_1147	SL1344_1147	NA			543	3.04003	6.29541	9.28688	6.41895
NC_016810.1	RefSeq	CDS	3090419	3091045	-	SL1344_2905	pcm	NA			627	5.52879	6.71016	9.26659	4.86412
NC_016810.1	RefSeq	3UTR	978268	978338	-	SL1344_0882	cspD_3UTR	NA			71	4.64997	1.85179	9.26413	6.13643
NC_016810.1	RefSeq	CDS	4654470	4655132	+	SL1344_4330	fklB	NA			663	5.97552	4.75936	9.25947	5.69525
NC_016810.1	RefSeq	CDS	1046348	1047439	-	SL1344_0936	ompF	NA			1092	6.65132	8.90963	9.23585	5.85171
NC_016810.1	RefSeq	CDS	1868521	1868853	-	SL1344_1741	SL1344_1741	NA			333	3.96574	6.31723	9.21777	3.48898
NC_016810.1	RefSeq	CDS	4149733	4150779	+	SL1344_3878	SL1344_3878	NA			1047	3.62626	5.90204	9.21399	6.65805
NC_016810.1	RefSeq	CDS	1114817	1116403	-	SL1344_1008	SL1344_1008	NA			1587	4.78475	5.63356	9.18727	4.20953
NC_016810.1	RefSeq	CDS	1565756	1566817	-	SL1344_1462	hyaF2	NA			1062	0.93262	3.83785	9.18708	4.10251
NC_016810.1	RefSeq	CDS	141729	143495	+	SL1344_0122	ftsI	NA			1767	3.92366	4.83646	9.18199	5.5067
NC_016810.1	RefSeq	CDS	3561267	3562736	-	SL1344_3342	rnG	NA			1470	7.29918	11.6272	9.17275	6.81686
NC_016810.1	RefSeq	CDS	4103209	4105098	-	SL1344_3841	gidA	NA			1890	4.45437	6.05213	9.16447	4.9178
NC_016810.1	RefSeq	3UTR	528687	528734	-	SL1344_0468	acrB_3UTR	NA			48	0	10.9564	9.13546	0
NC_016810.1	RefSeq	5UTR	553098	553121	+	SL1344_0487	ushA_5UTR	NA			24	13.7561	0	9.13546	0
NC_016810.1	RefSeq	5UTR	869497	869520	-	SL1344_0777	SL1344_0777_5UTR	NA			24	0	0	9.13546	6.0512
NC_016810.1	RefSeq	5UTR	934650	934757	+	SL1344_0839	dacC_5UTR	NA			108	6.11384	2.43476	9.13546	5.37885
NC_016810.1	RefSeq	5UTR	1056088	1056111	-	SL1344_0942	SL1344_0942_5UTR	NA			24	0	0	9.13546	0
NC_016810.1	RefSeq	5UTR	1130504	1130527	-	SL1344_1024	SL1344_1024_5UTR	NA			24	6.87807	0	9.13546	6.0512
NC_016810.1	RefSeq	5UTR	1133648	1133695	-	SL1344_1027	pipB_5UTR	NA			48	0	0	9.13546	0
NC_016810.1	RefSeq	5UTR	1206368	1206391	-	SL1344_1101	SL1344_1101_5UTR	NA			24	6.87807	0	9.13546	0
NC_016810.1	RefSeq	5UTR	1310648	1310671	+	SL1344_1211	SL1344_1211_5UTR	NA			24	6.87807	0	9.13546	0
NC_016810.1	RefSeq	5UTR	1472878	1472901	+	SL1344_1372	sodC_5UTR	NA			24	0	5.47822	9.13546	0
NC_016810.1	RefSeq	5UTR	1685719	1685742	+	SL1344_1568	SL1344_1568_5UTR	NA			24	0	0	9.13546	0
NC_016810.1	RefSeq	5UTR	1894764	1894787	+	SL1344_1770	SL1344_1770_5UTR	NA			24	6.87807	5.47822	9.13546	12.1024
NC_016810.1	RefSeq	5UTR	1986360	1986383	+	SL1344_1867	SL1344_1867_5UTR	NA			24	0	0	9.13546	12.1024
[truncated: 7,882 more rows]
