# Supplementary material for: In vivo targets of Salmonella FinO include a FinP-like small RNA controlling copy number of a cohabitating plasmid
Source: Nucleic Acids Res. 2021 May 3;49(9):5319–35. doi: 10.1093/nar/gkab281 (PMC8136791; doi:10.1093/nar/gkab281)
Supplement: gkab281_Supplemental_Files [file gkab281_supplemental_files.zip › SupplementarytableS3.xlsx]

## Sheet: ProQ RIP-seq Deseq2 OD2.0
Table S3A ProQ RIP-seq
Genome	Source	Type	Start	End	Strand	Locus_tag	Name	log2FoldChange	lfcSE	stat	pvalue	padj
NC_016810.1	RefSeq	sRNA	2211623	2211781	+	ncRNA0074	SibA	4.14643	0.321678	12.89	5.12418e-38	3.59162e-35
NC_016810.1	RefSeq	CDS	726021	726746	-	SL1344_0651	gltL	3.97521	0.506177	7.8534	4.04901e-15	2.67608e-13
NC_016810.1	RefSeq	3UTR	692613	692672	+	SL1344_0617	cspE_3UTR	3.91226	0.380837	10.2728	9.34688e-25	1.67676e-22
NC_016810.1	RefSeq	sRNA	1376238	1376364	+	ncRNA0181	STnc540	3.83653	0.435334	8.81284	1.22009e-18	1.17856e-16
NC_016810.1	RefSeq	3UTR	1376222	1376308	+	SL1344_1273	himA_3UTR	3.75495	0.459205	8.17706	2.90844e-16	2.11726e-14
NC_016810.1	RefSeq	3UTR	4675257	4675321	-	SL1344_4347	ppa_3UTR	3.62292	0.781756	4.63434	3.58081e-06	5.33721e-05
NC_016810.1	RefSeq	5UTR	692360	692399	+	SL1344_0617	cspE_5UTR	3.60814	0.469766	7.68072	1.58199e-14	9.34862e-13
NC_016810.1	RefSeq	3UTR	2513198	2513228	+	SL1344_2369	SL1344_2369_3UTR	3.50471	0.749236	4.67772	2.90088e-06	4.4155e-05
NC_016810.1	RefSeq	CDS	692400	692612	+	SL1344_0617	cspE	3.45562	0.38106	9.06843	1.20746e-19	1.29044e-17
NC_016810.1	RefSeq	sRNA	3382993	3383144	-	ncRNA0076	SibD	3.31676	0.303482	10.929	8.37341e-28	1.9118e-25
NC_016810.1	RefSeq	3UTR	4094926	4094981	-	SL1344_3831	atpC_3UTR	3.30798	0.525163	6.29896	2.99649e-10	9.23396e-09
NC_016810.1	RefSeq	3UTR	46028	46094	+	SL1344_0039	SL1344_0039_3UTR	3.29079	0.68156	4.82833	1.37686e-06	2.22378e-05
NC_016810.1	RefSeq	CDS	4094982	4095401	-	SL1344_3831	atpC	3.29021	0.345907	9.51182	1.8735e-21	2.35265e-19
NC_016810.1	RefSeq	3UTR	3382992	3383263	-	SL1344_3173	rfaE_3UTR	3.28542	0.303732	10.8168	2.86503e-27	6.25698e-25
NC_016810.1	RefSeq	CDS	1163465	1163860	-	SL1344_1061	SL1344_1061	3.26944	0.614815	5.31777	1.05047e-07	2.14493e-06
NC_016810.1	RefSeq	sRNA	4475779	4475869	+	ncRNA0284	STnc2130	3.25959	0.783386	4.1609	3.17e-05	0.000382672
NC_016810.1	RefSeq	CDS	1375922	1376221	+	SL1344_1273	himA	3.18359	0.247144	12.8815	5.72027e-38	3.59162e-35
NC_016810.1	RefSeq	3UTR	3378386	3378445	+	SL1344_3167	dsbB_3UTR	3.17191	0.81191	3.90673	9.35522e-05	0.00100409
NC_016810.1	RefSeq	3UTR	1416178	1416230	-	SL1344_1311	lppA_3UTR	3.15601	0.380641	8.29128	1.12036e-16	8.5266e-15
NC_016810.1	RefSeq	3UTR	1804550	1804602	+	SL1344_1682	hns_3UTR	3.15395	0.491987	6.41064	1.44906e-10	4.82028e-09
NC_016810.1	RefSeq	CDS	500487	500804	+	SL1344_0440	bolA	3.14196	0.511912	6.1377	8.37238e-10	2.44503e-08
NC_016810.1	RefSeq	CDS	492840	493730	-	SL1344_0433	cyoE	3.13474	0.408512	7.67357	1.67269e-14	9.76968e-13
NC_016810.1	RefSeq	5UTR	1416149	1416248	-	SL1344_1310	lppB_5UTR	3.0359	0.364341	8.33259	7.90911e-17	6.40766e-15
NC_016810.1	RefSeq	CDS	978339	978560	-	SL1344_0882	cspD	3.02936	0.38551	7.85807	3.90108e-15	2.61269e-13
NC_016810.1	RefSeq	5UTR	507473	507590	+	SL1344_0445	hupB_5UTR	3.01829	0.28766	10.4926	9.34543e-26	1.80546e-23
NC_016810.1	RefSeq	CDS	3794701	3795678	-	SL1344_3566	SL1344_3566	3.01403	0.522549	5.76794	8.02456e-09	2.00534e-07
NC_016810.1	RefSeq	3UTR	1324227	1324326	-	SL1344_1224	SL1344_1224_3UTR	2.99754	0.717461	4.17798	2.94114e-05	0.000356844
NC_016810.1	RefSeq	CDS	507591	507863	+	SL1344_0445	hupB	2.99555	0.246968	12.1293	7.39117e-34	4.12509e-31
NC_016810.1	RefSeq	CDS	726746	727420	-	SL1344_0652	gltK	2.9933	0.532027	5.62622	1.84204e-08	4.2836e-07
NC_016810.1	RefSeq	3UTR	4475810	4475876	+	SL1344_4169	malM_3UTR	2.99004	0.800958	3.73308	0.000189153	0.00190404
NC_016810.1	RefSeq	5UTR	133916	133941	-	SL1344_0114	leuL_5UTR	2.95397	0.513474	5.75292	8.77157e-09	2.14925e-07
NC_016810.1	RefSeq	3UTR	182436	182504	+	SL1344_0154	lpdA_3UTR	2.94819	0.787101	3.74563	0.00017994	0.00181865
NC_016810.1	RefSeq	CDS	4330569	4330886	-	SL1344_4048	metJ	2.90216	0.337166	8.60752	7.46567e-18	6.69644e-16
NC_016810.1	RefSeq	3UTR	4875883	4875949	-	SL1344_4525	arcA_3UTR	2.89598	0.673838	4.29774	1.72546e-05	0.000223953
NC_016810.1	RefSeq	5UTR	1416468	1416505	-	SL1344_1311	lppA_5UTR	2.87863	0.419912	6.85532	7.11553e-12	2.77064e-10
NC_017718.1	RefSeq	CDS	30311	31360	+	SL1344_P2_0044	ydgA	2.85772	0.307678	9.28803	1.57169e-20	1.79422e-18
NC_016810.1	RefSeq	sRNA	2036562	2036659	-	ncRNA0146	STnc220	2.77224	0.37617	7.36965	1.71078e-13	8.59326e-12
NC_016810.1	RefSeq	3UTR	1415857	1415908	-	SL1344_1310	lppB_3UTR	2.74356	0.723458	3.79229	0.000149264	0.00154588
NC_016810.1	RefSeq	3UTR	1236492	1236541	+	SL1344_1133	acpP_3UTR	2.73251	0.33444	8.17039	3.07396e-16	2.20579e-14
NC_016810.1	RefSeq	5UTR	2147230	2147329	+	SL1344_2048	hisG_5UTR	2.72601	0.716782	3.80312	0.000142887	0.00148831
NC_016810.1	RefSeq	3UTR	2786259	2786318	-	SL1344_2610	SL1344_2610_3UTR	2.70627	0.615726	4.39525	1.10647e-05	0.000147813
NC_016810.1	RefSeq	5UTR	4720006	4720270	+	SL1344_4387	mgtA_5UTR	2.69362	0.367586	7.32787	2.33838e-13	1.14036e-11
NC_016810.1	RefSeq	5UTR	3478971	3479170	-	SL1344_3261	SL1344_3261_5UTR	2.69083	0.498443	5.39846	6.72158e-08	1.41266e-06
NC_016810.1	RefSeq	sRNA	3479058	3479185	-	ncRNA0184	STnc610	2.68281	0.48013	5.58768	2.30127e-08	5.0977e-07
NC_016810.1	RefSeq	CDS	494071	494586	-	SL1344_0435	cyoC	2.68069	0.462115	5.80092	6.59502e-09	1.68156e-07
NC_016810.1	RefSeq	3UTR	3161117	3161220	-	SL1344_2968	mltA_3UTR	2.67115	0.64361	4.15026	3.32101e-05	0.000398125
NC_016810.1	RefSeq	CDS	1850384	1851709	+	SL1344_1723	gdhA	2.6618	0.249564	10.6658	1.47149e-26	3.0797e-24
NC_017718.1	RefSeq	CDS	14855	15229	+	SL1344_P2_0020	SL1344_P2_0020	2.64305	0.489742	5.39682	6.78342e-08	1.41971e-06
NC_016810.1	RefSeq	sRNA	4019328	4019458	-	ncRNA0045	IstR-2	2.63953	0.810089	3.25833	0.00112071	0.00944518
NC_016810.1	RefSeq	3UTR	1237819	1237879	+	SL1344_1134	fabF_3UTR	2.636	0.630612	4.18006	2.91433e-05	0.000354448
NC_016810.1	RefSeq	CDS	1163919	1167881	-	SL1344_1062	putA	2.61544	0.296362	8.82516	1.093e-18	1.07649e-16
NC_016810.1	RefSeq	5UTR	1375754	1375921	+	SL1344_1273	himA_5UTR	2.59899	0.348778	7.45171	9.21385e-14	5.03056e-12
NC_016810.1	RefSeq	3UTR	1325488	1325545	-	SL1344_1225	gapA_3UTR	2.58857	0.757985	3.41506	0.00063767	0.00571967
NC_016810.1	RefSeq	sRNA	4019328	4019404	-	ncRNA0044	IstR-1	2.5844	0.811336	3.18537	0.0014457	NA
NC_016810.1	RefSeq	5UTR	1236163	1236254	+	SL1344_1133	acpP_5UTR	2.55812	0.329976	7.75244	9.01402e-15	5.52164e-13
NC_017718.1	RefSeq	CDS	14223	14855	+	SL1344_P2_0019	parA	2.55517	0.431649	5.91955	3.22829e-09	8.71812e-08
NC_016810.1	RefSeq	3UTR	986816	986883	-	SL1344_0891	infA_3UTR	2.54962	0.652711	3.9062	9.37577e-05	0.00100415
NC_016810.1	RefSeq	sRNA	4526162	4526302	-	ncRNA0083	SraL	2.5303	0.595171	4.25137	2.12464e-05	0.000266136
NC_016810.1	RefSeq	3UTR	4288598	4288652	+	SL1344_4004	sodA_3UTR	2.5292	0.645048	3.92095	8.82004e-05	0.000950709
NC_016810.1	RefSeq	3UTR	3044592	3044646	-	SL1344_2858	stpA_3UTR	2.52735	0.362483	6.97233	3.11729e-12	1.28345e-10
NC_016810.1	RefSeq	CDS	1416231	1416467	-	SL1344_1311	lppA	2.52355	0.378163	6.67318	2.50318e-11	9.31368e-10
NC_016810.1	RefSeq	5UTR	4407935	4408039	+	SL1344_4109	hupA_5UTR	2.51688	0.262274	9.59637	8.2807e-22	1.06651e-19
NC_016810.1	RefSeq	5UTR	3577964	3578063	+	SL1344_3359	yhdJ_5UTR	2.51435	0.770523	3.26318	0.0011017	0.00931621
NC_016810.1	RefSeq	sRNA	941813	941893	-	ncRNA0062	RybB	2.50231	0.620525	4.03257	5.51709e-05	0.000621353
NC_016810.1	RefSeq	CDS	4408324	4409016	+	SL1344_4110	SL1344_4110	2.47894	0.292609	8.47185	2.41526e-17	2.05624e-15
NC_016810.1	RefSeq	CDS	1858458	1859528	-	SL1344_1730	alr	2.46406	0.465627	5.29192	1.21039e-07	2.44168e-06
NC_016810.1	RefSeq	CDS	2954935	2956350	-	SL1344_2768	tctE	2.45952	0.533667	4.60872	4.05162e-06	5.96812e-05
NC_016810.1	RefSeq	3UTR	3088003	3088054	-	SL1344_2903	rpoS_3UTR	2.45767	0.596549	4.1198	3.79194e-05	0.000447111
NC_016810.1	RefSeq	3UTR	1114139	1114229	-	SL1344_1007	fabA_3UTR	2.45515	0.799112	3.07235	0.0021238	0.0163367
NC_016810.1	RefSeq	CDS	1804136	1804549	+	SL1344_1682	hns	2.45506	0.216705	11.329	9.42274e-30	2.39637e-27
NC_016810.1	RefSeq	5UTR	2805103	2805222	-	SL1344_2620	clpB_5UTR	2.45031	0.342783	7.14828	8.78723e-13	3.90604e-11
NC_016810.1	RefSeq	3UTR	4090290	4090345	-	SL1344_3828	glmS_3UTR	2.44678	0.655374	3.73341	0.000188907	0.00190404
NC_016810.1	RefSeq	CDS	1294980	1295294	-	SL1344_1190	SL1344_1190	2.44516	0.665706	3.67303	0.000239694	0.00235613
NC_016810.1	RefSeq	CDS	3577682	3577978	+	SL1344_3358	fis	2.4398	0.301544	8.09102	5.91656e-16	4.07108e-14
NC_016810.1	RefSeq	CDS	3377708	3378385	+	SL1344_3167	dsbB	2.43878	0.649956	3.75223	0.000175269	0.00177854
NC_016810.1	RefSeq	sRNA	2805082	2805222	-	ncRNA0068	RyfD	2.43457	0.345317	7.05025	1.78593e-12	7.73338e-11
NC_016810.1	RefSeq	CDS	1236255	1236491	+	SL1344_1133	acpP	2.43456	0.251998	9.66102	4.41447e-22	5.83523e-20
NC_016810.1	RefSeq	3UTR	1613115	1613173	+	SL1344_1503	ompD_3UTR	2.42054	0.291152	8.31367	9.27851e-17	7.39777e-15
NC_016810.1	RefSeq	5UTR	3161112	3161277	-	SL1344_2967	SL1344_2967_5UTR	2.41779	0.595688	4.05883	4.93199e-05	0.000563032
NC_016810.1	RefSeq	3UTR	981512	981567	+	SL1344_0884	clpA_3UTR	2.41488	0.712774	3.388	0.000704033	0.00623481
NC_016810.1	RefSeq	3UTR	2808420	2808475	+	SL1344_2624	yfiA_3UTR	2.40342	0.517873	4.64095	3.46808e-06	5.19069e-05
NC_016810.1	RefSeq	5UTR	1236477	1236576	+	SL1344_1134	fabF_5UTR	2.36896	0.303357	7.80913	5.7586e-15	3.66145e-13
NC_016810.1	RefSeq	CDS	4408040	4408312	+	SL1344_4109	hupA	2.35035	0.220684	10.6503	1.73836e-26	3.4927e-24
NC_016810.1	RefSeq	5UTR	1168170	1168302	+	SL1344_1063	putP_5UTR	2.34599	0.725835	3.23213	0.00122872	0.0101846
NC_016810.1	RefSeq	CDS	4474892	4475809	+	SL1344_4169	malM	2.33788	0.442123	5.28784	1.23767e-07	2.48674e-06
NC_016810.1	RefSeq	CDS	337307	337753	+	SL1344_0288	sciX	2.33714	0.762054	3.0669	0.00216292	0.0165868
NC_016810.1	RefSeq	3UTR	4757148	4757269	+	SL1344_4419	SL1344_4419_3UTR	2.33083	0.82253	2.83373	0.00460079	NA
NC_016810.1	RefSeq	3UTR	3573346	3573395	+	SL1344_3353	accC_3UTR	2.32358	0.784867	2.96048	0.00307163	0.0222087
NC_016810.1	RefSeq	3UTR	3577979	3578048	+	SL1344_3358	fis_3UTR	2.31248	0.778479	2.97051	0.00297309	0.0216747
NC_016810.1	RefSeq	5UTR	978561	978647	-	SL1344_0882	cspD_5UTR	2.30699	0.443837	5.19783	2.01623e-07	3.82171e-06
NC_016810.1	RefSeq	3UTR	3250177	3250230	-	SL1344_3044	fba_3UTR	2.29007	0.452224	5.06402	4.1051e-07	7.31204e-06
NC_016810.1	RefSeq	CDS	2657786	2658217	-	SL1344_2488	ndk	2.28339	0.384628	5.93661	2.90968e-09	7.9431e-08
NC_016810.1	RefSeq	sRNA	2808307	2808466	+	ncRNA0281	STnc2090	2.28061	0.359806	6.33844	2.32098e-10	7.42567e-09
NC_016810.1	RefSeq	CDS	4535006	4536964	-	SL1344_4211	acs	2.27125	0.46621	4.87173	1.10627e-06	1.82789e-05
NC_016810.1	RefSeq	sRNA	1231270	1231378	+	ncRNA0079	SraB	2.26833	0.528837	4.28928	1.7925e-05	0.000232055
NC_016810.1	RefSeq	CDS	2789067	2789486	+	SL1344_2613	trxC	2.26776	0.634962	3.57149	0.000354952	0.00335136
NC_016810.1	RefSeq	CDS	2956337	2957011	-	SL1344_2769	tctD	2.26645	0.552353	4.10327	4.0735e-05	0.000473638
NC_016810.1	RefSeq	3UTR	1805692	1805791	-	SL1344_1684	SL1344_1684_3UTR	2.2636	0.794341	2.84966	0.00437658	0.0295081
NC_016810.1	RefSeq	3UTR	1224445	1224495	-	SL1344_1122	ams_3UTR	2.25945	0.817594	2.76353	0.00571797	NA
NC_016810.1	RefSeq	CDS	1168303	1169811	+	SL1344_1063	putP	2.24895	0.418265	5.37685	7.57994e-08	1.57984e-06
NC_016810.1	RefSeq	CDS	2960408	2961394	+	SL1344_2773	csiD	2.24728	0.773635	2.90483	0.00367448	0.0255283
NC_016810.1	RefSeq	CDS	1415909	1416148	-	SL1344_1310	lppB	2.24141	0.400426	5.59757	2.17382e-08	4.92565e-07
NC_016810.1	RefSeq	CDS	494675	496666	-	SL1344_0436	cyoB	2.2414	0.352016	6.36732	1.92355e-10	6.31503e-09
NC_016810.1	RefSeq	CDS	493742	494071	-	SL1344_0434	cyoD	2.24039	0.509597	4.3964	1.10061e-05	0.000147557
NC_016810.1	RefSeq	CDS	2129155	2130369	+	SL1344_2033	pduW	2.23834	0.600016	3.73046	0.00019113	0.00192009
NC_016810.1	RefSeq	CDS	2281654	2282664	-	SL1344_2165	mglC	2.23214	0.450013	4.96016	7.0436e-07	1.19125e-05
NC_016810.1	RefSeq	3UTR	978268	978338	-	SL1344_0882	cspD_3UTR	2.2302	0.674287	3.30749	0.000941356	0.00807841
NC_016810.1	RefSeq	3UTR	3781315	3781459	+	SL1344_3554	pitA_3UTR	2.21719	0.718734	3.08485	0.00203654	0.0158352
NC_016810.1	RefSeq	CDS	799913	800632	+	SL1344_0717	sdhB	2.19804	0.259213	8.47968	2.25814e-17	1.95562e-15
NC_016810.1	RefSeq	3UTR	500805	500893	+	SL1344_0440	bolA_3UTR	2.19446	0.71742	3.05881	0.00222215	0.0169633
NC_016810.1	RefSeq	CDS	133829	133915	-	SL1344_0114	leuL	2.19247	0.443738	4.94091	7.77607e-07	1.30633e-05
NC_016810.1	RefSeq	sRNA	1363845	1363959	+	ncRNA0322	STnc3460	2.19236	0.798635	2.74513	0.00604875	0.0384721
NC_016810.1	RefSeq	5UTR	1804100	1804135	+	SL1344_1682	hns_5UTR	2.18984	0.321215	6.81736	9.27262e-12	3.55545e-10
NC_016810.1	RefSeq	5UTR	2806998	2807071	+	SL1344_2623	SL1344_2623_5UTR	2.18737	0.507515	4.30997	1.63274e-05	0.000212468
NC_016810.1	RefSeq	5UTR	1613098	1613197	+	SL1344_1504	SL1344_1504_5UTR	2.18515	0.2648	8.25208	1.55658e-16	1.14981e-14
NC_016810.1	RefSeq	sRNA	1294946	1295057	-	ncRNA0320	STnc3430	2.1825	0.791771	2.75647	0.00584281	0.037339
NC_016810.1	RefSeq	CDS	1188744	1189064	+	SL1344_1083	SL1344_1083	2.18071	0.721426	3.02277	0.00250473	0.0188908
NC_016810.1	RefSeq	3UTR	2013476	2013575	-	SL1344_1897	fliE_3UTR	2.17707	0.670159	3.24858	0.00115981	0.00970953
NC_016810.1	RefSeq	3UTR	507864	507933	+	SL1344_0445	hupB_3UTR	2.16603	0.407724	5.31248	1.08143e-07	2.19919e-06
NC_016810.1	RefSeq	3UTR	795312	795364	-	SL1344_0712	gltA_3UTR	2.16365	0.723475	2.99064	0.00278395	0.0205644
NC_016810.1	RefSeq	3UTR	4105377	4105476	-	SL1344_3842	mioC_3UTR	2.15689	0.707839	3.04715	0.00231024	0.0175823
NC_016810.1	RefSeq	CDS	4733500	4733916	+	SL1344_4400	SL1344_4400	2.15519	0.379279	5.68235	1.32855e-08	3.1627e-07
NC_016810.1	RefSeq	5UTR	756258	756326	-	SL1344_0675	fur_5UTR	2.15394	0.715183	3.01174	0.00259755	0.0194448
NC_016810.1	RefSeq	3UTR	3412710	3412889	+	SL1344_3196	SL1344_3196_3UTR	2.14993	0.628383	3.42136	0.000623079	0.00560882
NC_016810.1	RefSeq	3UTR	844763	844804	+	SL1344_0757	SL1344_0757_3UTR	2.14624	0.812938	2.64011	0.00828798	NA
NC_016810.1	RefSeq	3UTR	80278	80364	+	SL1344_0068	carB_3UTR	2.14421	0.812919	2.63767	0.00834787	NA
NC_016810.1	RefSeq	3UTR	1851710	1851765	+	SL1344_1723	gdhA_3UTR	2.13805	0.7852	2.72294	0.0064703	0.0407272
NC_016810.1	RefSeq	3UTR	3857967	3858025	+	SL1344_3615	cspA_3UTR	2.1294	0.528501	4.02912	5.59852e-05	0.000629113
NC_016810.1	RefSeq	3UTR	2459796	2459895	+	SL1344_2319	SL1344_2319_3UTR	2.1284	0.775367	2.74502	0.00605077	0.0384721
NC_016810.1	RefSeq	3UTR	2815208	2815381	-	SL1344_2631	int_3UTR	2.12499	0.687641	3.09026	0.00199984	0.0155739
NC_016810.1	RefSeq	CDS	795365	796648	-	SL1344_0712	gltA	2.12317	0.229911	9.23478	2.58823e-20	2.88903e-18
NC_016810.1	RefSeq	CDS	3795854	3796573	-	SL1344_3567	SL1344_3567	2.1203	0.728408	2.91087	0.00360421	0.0251793
NC_016810.1	RefSeq	3UTR	1893034	1893114	-	SL1344_1766	cspC_3UTR	2.11972	0.494393	4.28751	1.80683e-05	0.000233309
NC_016810.1	RefSeq	CDS	2770178	2770384	-	SL1344_2595	SL1344_2595	2.11735	0.76623	2.76334	0.00572138	0.036742
NC_016810.1	RefSeq	3UTR	1001652	1001705	+	SL1344_0901	serS_3UTR	2.11473	0.657824	3.21473	0.00130566	0.0106639
NC_016810.1	RefSeq	3UTR	2036693	2036792	-	SL1344_1924	cspB_3UTR	2.10876	0.406466	5.18803	2.12531e-07	4.01332e-06
NC_016810.1	RefSeq	CDS	4534446	4534760	-	SL1344_4210	SL1344_4210	2.10742	0.788283	2.67343	0.00750805	0.0465119
NC_016810.1	RefSeq	5UTR	2657580	2657720	-	SL1344_2487	SL1344_2487_5UTR	2.09714	0.643987	3.25649	0.00112798	0.00949049
NC_016810.1	RefSeq	5UTR	4288567	4288666	+	SL1344_4005	SL1344_4005_5UTR	2.09689	0.577743	3.62945	0.000284021	0.00272779
NC_016810.1	RefSeq	CDS	844511	844762	+	SL1344_0757	SL1344_0757	2.09404	0.461049	4.5419	5.57501e-06	8.02387e-05
NC_016810.1	RefSeq	CDS	1340264	1341298	+	SL1344_1239	astA	2.08932	0.781535	2.67335	0.00750969	0.0465119
NC_016810.1	RefSeq	CDS	986884	987102	-	SL1344_0891	infA	2.08914	0.451823	4.6238	3.76772e-06	5.56626e-05
NC_016810.1	RefSeq	5UTR	854135	854222	+	SL1344_0767	hutU_5UTR	2.08158	0.806203	2.58195	0.00982441	NA
NC_016810.1	RefSeq	3UTR	2770071	2770188	+	SL1344_2594	SL1344_2594_3UTR	2.08049	0.57913	3.59244	0.000327598	0.00312838
NC_016810.1	RefSeq	CDS	2807072	2807809	+	SL1344_2623	SL1344_2623	2.07911	0.286179	7.26507	3.72846e-13	1.78362e-11
NC_016810.1	RefSeq	CDS	2127809	2128363	+	SL1344_2030	pduT	2.07084	0.671856	3.08227	0.00205425	0.0159409
NC_016810.1	RefSeq	sRNA	1662190	1662282	-	ncRNA0070	RyjB	2.06591	0.337892	6.11412	9.70904e-10	2.80279e-08
NC_016810.1	RefSeq	CDS	855910	857430	+	SL1344_0768	hutH	2.06582	0.411226	5.02357	5.07209e-07	8.84622e-06
NC_016810.1	RefSeq	CDS	854223	855908	+	SL1344_0767	hutU	2.06304	0.436658	4.72461	2.30559e-06	3.56338e-05
NC_016810.1	RefSeq	CDS	3743652	3744068	+	SL1344_3518	SL1344_3518	2.05828	0.784864	2.62247	0.00872946	0.0523872
NC_016810.1	RefSeq	5UTR	4072589	4072688	+	SL1344_3812	SL1344_3812_5UTR	2.0558	0.810664	2.53595	0.0112144	NA
NC_016810.1	RefSeq	3UTR	2501419	2501476	+	SL1344_2360	fadL_3UTR	2.05569	0.818449	2.51169	0.0120153	NA
NC_016810.1	RefSeq	5UTR	1061568	1061667	-	SL1344_0949	SL1344_0949_5UTR	2.05254	0.704608	2.91302	0.00357947	0.0250413
NC_016810.1	RefSeq	3UTR	991703	991764	-	SL1344_0896	trxB_3UTR	2.05041	0.807122	2.54039	0.0110728	NA
NC_016810.1	RefSeq	sRNA	176086	176169	+	ncRNA0424	StyR-51	2.04966	0.638095	3.21216	0.00131742	0.0107078
NC_016810.1	RefSeq	3UTR	2072940	2072988	+	SL1344_1967	SL1344_1967_3UTR	2.0421	0.814736	2.50646	0.0121947	NA
NC_016810.1	RefSeq	5UTR	1163861	1163960	-	SL1344_1061	SL1344_1061_5UTR	2.03119	0.681543	2.98028	0.00287989	0.0210563
NC_016810.1	RefSeq	CDS	1925864	1926217	-	SL1344_1807	SL1344_1807	2.03092	0.520633	3.90087	9.58463e-05	0.00102433
NC_016810.1	RefSeq	CDS	4532800	4534449	-	SL1344_4209	SL1344_4209	2.02459	0.603307	3.35582	0.000791307	0.00693671
NC_016810.1	RefSeq	3UTR	216926	217025	-	SL1344_0188	sfsA_3UTR	2.02128	0.80099	2.52348	0.01162	0.0658773
NC_016810.1	RefSeq	CDS	728320	729246	-	SL1344_0654	ybeJ	2.02061	0.366508	5.51314	3.5248e-08	7.59874e-07
NC_016810.1	RefSeq	CDS	1068940	1069257	+	SL1344_0962	SL1344_0962	2.01208	0.507111	3.96773	7.2562e-05	0.000795805
NC_016810.1	RefSeq	sRNA	2459769	2459846	+	ncRNA0394	SLnc1015	2.00686	0.753328	2.66399	0.00772203	0.0474178
NC_016810.1	RefSeq	3UTR	1163871	1163918	-	SL1344_1062	putA_3UTR	2.00419	0.726009	2.76056	0.00577032	0.0369698
NC_016810.1	RefSeq	5UTR	1325466	1325565	-	SL1344_1224A	SL1344_1224A_5UTR	2.0012	0.605273	3.30627	0.000945467	0.00809043
NC_016810.1	RefSeq	3UTR	1835562	1835608	+	SL1344_1708	prs_3UTR	1.99354	0.470751	4.23481	2.28749e-05	0.000284407
NC_016810.1	RefSeq	5UTR	4130247	4130517	+	SL1344_3861	ilvG_5UTR	1.98972	0.45606	4.36285	1.28379e-05	0.000168808
NC_016810.1	RefSeq	3UTR	2838155	2838254	+	SL1344_2660	smpB_3UTR	1.98861	0.8156	2.43822	0.0147598	NA
NC_016810.1	RefSeq	CDS	3346109	3346936	+	SL1344_3139	dkgA	1.98499	0.545512	3.63876	0.000273953	0.0026565
NC_016810.1	RefSeq	CDS	1926234	1927109	-	SL1344_1808	SL1344_1808	1.98055	0.392854	5.04144	4.62049e-07	8.11493e-06
NC_016810.1	RefSeq	sRNA	3412774	3412960	+	ncRNA0081	SraF	1.97923	0.636964	3.10729	0.00188812	0.0148188
NC_016810.1	RefSeq	5UTR	4733471	4733499	+	SL1344_4400	SL1344_4400_5UTR	1.97807	0.66134	2.991	0.0027807	0.0205644
NC_016810.1	RefSeq	3UTR	1061560	1061616	-	SL1344_0950	SL1344_0950_3UTR	1.97782	0.752171	2.62949	0.0085514	0.0515032
NC_016810.1	RefSeq	3UTR	2650701	2650763	-	SL1344_2482	SL1344_2482_3UTR	1.97395	0.778867	2.53439	0.0112644	0.064151
NC_016810.1	RefSeq	CDS	169	255	+	SL1344_0001	thrL	1.97253	0.629706	3.13246	0.00173346	0.0137121
NC_016810.1	RefSeq	CDS	3488897	3489190	+	SL1344_3270	SL1344_3270	1.97242	0.444876	4.43365	9.26525e-06	0.000127505
NC_016810.1	RefSeq	3UTR	4313715	4313814	-	SL1344_4033	fpr_3UTR	1.96848	0.668245	2.94575	0.00322174	0.0230197
NC_016810.1	RefSeq	CDS	2463227	2464009	-	SL1344_2324	argT	1.96439	0.686581	2.86112	0.00422141	0.0286156
NC_016810.1	RefSeq	3UTR	1169812	1169911	+	SL1344_1063	putP_3UTR	1.9636	0.593741	3.30716	0.000942454	0.00807841
NC_016810.1	RefSeq	3UTR	1046285	1046347	-	SL1344_0936	ompF_3UTR	1.96169	0.710778	2.75992	0.00578152	0.0369944
NC_016810.1	RefSeq	CDS	1859542	1860840	-	SL1344_1731	dadA	1.96081	0.38798	5.05389	4.32904e-07	7.62974e-06
NC_016810.1	RefSeq	3UTR	457509	457558	-	SL1344_0397	SL1344_0397_3UTR	1.95865	0.80899	2.42111	0.0154732	0.0816528
NC_016810.1	RefSeq	5UTR	1926218	1926357	-	SL1344_1807	SL1344_1807_5UTR	1.95353	0.659064	2.96409	0.00303575	0.0220355
NC_016810.1	RefSeq	CDS	4875950	4876666	-	SL1344_4525	arcA	1.95236	0.252295	7.73837	1.00696e-14	6.0939e-13
NC_016810.1	RefSeq	sRNA	1502537	1502747	+	ncRNA0459	StyR-248	1.95017	0.821812	2.37302	0.0176435	NA
NC_016810.1	RefSeq	3UTR	3548045	3548095	-	SL1344_3331	mdh_3UTR	1.94335	0.721371	2.69397	0.00706066	0.0438932
NC_016810.1	RefSeq	CDS	3287419	3288138	-	SL1344_3082	SL1344_3082	1.94028	0.368747	5.26181	1.4264e-07	2.83195e-06
NC_016810.1	RefSeq	CDS	4398353	4399486	-	SL1344_4098	thiH	1.94025	0.661286	2.93406	0.00334558	0.0238705
NC_016810.1	RefSeq	CDS	3205245	3205517	-	SL1344_3001	SL1344_3001	1.91449	0.676077	2.83176	0.00462926	0.0307576
NC_017718.1	RefSeq	CDS	13893	14096	+	SL1344_P2_0018	SL1344_P2_0018	1.90088	0.809602	2.34792	0.0188787	NA
NC_016810.1	RefSeq	sRNA	2672651	2672945	+	ncRNA0067	RyfA	1.89756	0.479512	3.95727	7.58104e-05	0.000827816
NC_016810.1	RefSeq	CDS	1986384	1986719	+	SL1344_1867	SL1344_1867	1.89476	0.592382	3.19855	0.0013812	0.0111899
NC_016810.1	RefSeq	3UTR	738303	738349	-	SL1344_0662	asnB_3UTR	1.89169	0.817749	2.31329	0.0207066	NA
NC_016810.1	RefSeq	3UTR	873349	873401	+	SL1344_0783	SL1344_0783_3UTR	1.89093	0.806232	2.34539	0.019007	NA
NC_016810.1	RefSeq	5UTR	1866922	1866940	-	SL1344_1738	SL1344_1738_5UTR	1.8882	0.753908	2.50455	0.0122606	0.0685037
NC_016810.1	RefSeq	CDS	727420	728160	-	SL1344_0653	gltJ	1.88752	0.516231	3.65634	0.00025584	0.00249531
NC_016810.1	RefSeq	CDS	189599	189961	+	SL1344_0161	SL1344_0161	1.88738	0.376988	5.00647	5.54385e-07	9.60233e-06
NC_016810.1	RefSeq	CDS	979235	981511	+	SL1344_0884	clpA	1.8811	0.25658	7.33143	2.27717e-13	1.12139e-11
NC_016810.1	RefSeq	CDS	4209682	4210845	-	SL1344_3935	fadA	1.87497	0.606715	3.09037	0.00199907	0.0155739
NC_016810.1	RefSeq	CDS	2282680	2284200	-	SL1344_2166	mglA	1.8706	0.358008	5.22503	1.74129e-07	3.32566e-06
NC_016810.1	RefSeq	CDS	164057	165100	+	SL1344_0141	guaC	1.8679	0.310701	6.01187	1.83396e-09	5.11778e-08
NC_016810.1	RefSeq	CDS	195979	196326	-	SL1344_0168	SL1344_0168	1.86727	0.48218	3.87256	0.0001077	0.0011389
NC_016810.1	RefSeq	3UTR	2878979	2879069	-	SL1344_2697	SL1344_2697_3UTR	1.86688	0.724792	2.57575	0.0100023	0.0584205
NC_016810.1	RefSeq	3UTR	3340221	3340279	-	SL1344_3132	exbD_3UTR	1.86675	0.817212	2.28429	0.0223545	NA
NC_016810.1	RefSeq	3UTR	3707670	3707769	-	SL1344_3489	SL1344_3489_3UTR	1.85973	0.796998	2.33341	0.0196264	0.0978982
NC_016810.1	RefSeq	sRNA	3497979	3498072	-	ncRNA0519	RUF_107c.47	1.85826	0.814541	2.28136	0.0225273	NA
NC_016810.1	RefSeq	CDS	440903	441094	+	SL1344_0384	SL1344_0384	1.85798	0.66703	2.78545	0.00534528	0.034734
NC_016810.1	RefSeq	CDS	415573	417198	-	SL1344_0362	prpR	1.85762	0.650268	2.8567	0.00428069	0.0289783
NC_016810.1	RefSeq	3UTR	3594394	3594493	-	SL1344_3367	SL1344_3367_3UTR	1.8515	0.758812	2.43999	0.0146876	0.0792708
NC_016810.1	RefSeq	5UTR	3573354	3573453	+	SL1344_3354	SL1344_3354_5UTR	1.84982	0.807133	2.29183	0.0219153	NA
NC_016810.1	RefSeq	3UTR	857431	857530	+	SL1344_0768	hutH_3UTR	1.84497	0.697886	2.64366	0.00820154	0.0497641
NC_016810.1	RefSeq	CDS	1865367	1865897	+	SL1344_1735	dsbB	1.84023	0.505495	3.64046	0.000272155	0.00264416
NC_016810.1	RefSeq	CDS	4095422	4096804	-	SL1344_3832	atpD	1.8316	0.225645	8.1172	4.7708e-16	3.32829e-14
NC_016810.1	RefSeq	CDS	2648863	2649084	-	SL1344_2480	SL1344_2480	1.82558	0.821201	2.22306	0.0262119	NA
NC_016810.1	RefSeq	CDS	3572086	3573345	+	SL1344_3353	accC	1.82013	0.31134	5.84612	5.03167e-09	1.32325e-07
NC_016810.1	RefSeq	3UTR	941870	941969	-	SL1344_0846	SL1344_0846_3UTR	1.81894	0.758934	2.3967	0.0165436	0.0862914
NC_016810.1	RefSeq	CDS	2382900	2384090	-	SL1344_2249	SL1344_2249	1.81611	0.671024	2.70647	0.00680023	0.0424317
NC_016810.1	RefSeq	3UTR	4737449	4737595	-	SL1344_4405	valS_3UTR	1.80027	0.748266	2.40592	0.0161319	0.084407
NC_016810.1	RefSeq	CDS	947645	948757	+	SL1344_0854	potF	1.79821	0.777125	2.31392	0.0206719	0.101899
NC_016810.1	RefSeq	5UTR	1868880	1868939	+	SL1344_1742	minC_5UTR	1.79658	0.52907	3.39572	0.000684472	0.00608514
NC_016810.1	RefSeq	CDS	636516	637169	-	SL1344_0566	nfnB	1.79393	0.401341	4.46984	7.82766e-06	0.00011078
NC_016810.1	RefSeq	3UTR	1672672	1672771	+	SL1344_1555	SL1344_1555_3UTR	1.79291	0.821611	2.18219	0.0290957	NA
NC_016810.1	RefSeq	CDS	4486835	4487818	-	SL1344_4181	qor	1.78962	0.521721	3.43022	0.000603081	0.00543856
NC_016810.1	RefSeq	CDS	853349	854026	+	SL1344_0766	hutC	1.78411	0.509735	3.50008	0.000465124	0.00431055
NC_016810.1	RefSeq	CDS	37103	38674	-	SL1344_0034	SL1344_0034	1.77969	0.776603	2.29164	0.0219265	0.106003
NC_016810.1	RefSeq	CDS	2964173	2965456	+	SL1344_2776	gabT	1.77952	0.795404	2.23725	0.0252697	0.117419
NC_016810.1	RefSeq	CDS	181011	182435	+	SL1344_0154	lpdA	1.77218	0.23953	7.39859	1.37643e-13	7.12763e-12
NC_016810.1	RefSeq	3UTR	504843	504908	+	SL1344_0443	clpX_3UTR	1.77055	0.820677	2.15743	0.0309725	NA
NC_016810.1	RefSeq	CDS	1143828	1144268	-	SL1344_1039	hpaR	1.76941	0.755795	2.34113	0.0192255	0.0969385
NC_016810.1	RefSeq	CDS	2815382	2816431	-	SL1344_2631	int	1.76898	0.413822	4.27473	1.91368e-05	0.00024397
NC_016810.1	RefSeq	CDS	2094011	2094940	-	SL1344_1991	erfK	1.76703	0.46465	3.80292	0.000143001	0.00148831
NC_016810.1	RefSeq	5UTR	4675853	4675884	-	SL1344_4347	ppa_5UTR	1.76595	0.576909	3.06106	0.00220556	0.016888
NC_016810.1	RefSeq	3UTR	2378761	2378860	+	SL1344_2245	ubiG_3UTR	1.76285	0.751008	2.34732	0.0189092	0.0957468
NC_016810.1	RefSeq	3UTR	4863146	4863245	-	SL1344_4513	rob_3UTR	1.76124	0.755343	2.33171	0.0197159	0.0981494
NC_016810.1	RefSeq	CDS	1116763	1117215	+	SL1344_1009	SL1344_1009	1.76086	0.467318	3.768	0.000164559	0.00169035
NC_016810.1	RefSeq	3UTR	3287364	3287418	-	SL1344_3082	SL1344_3082_3UTR	1.75921	0.792914	2.21866	0.0265099	0.121629
NC_016810.1	RefSeq	CDS	491475	492758	+	SL1344_0432	SL1344_0432	1.75429	0.801879	2.18773	0.0286896	0.128898
NC_016810.1	RefSeq	3UTR	3398958	3399076	-	SL1344_3186	mug_3UTR	1.75303	0.763963	2.29466	0.0217527	0.105561
NC_016810.1	RefSeq	3UTR	755754	755804	-	SL1344_0675	fur_3UTR	1.74867	0.821392	2.12892	0.0332612	NA
NC_016810.1	RefSeq	CDS	1893115	1893324	-	SL1344_1766	cspC	1.74813	0.319224	5.47619	4.34577e-08	9.24948e-07
NC_016810.1	RefSeq	5UTR	2285333	2285752	-	SL1344_2167	mglB_5UTR	1.74331	0.367224	4.74727	2.0618e-06	3.21627e-05
NC_016810.1	RefSeq	CDS	4675322	4675852	-	SL1344_4347	ppa	1.73645	0.250874	6.92157	4.46657e-12	1.80932e-10
NC_016810.1	RefSeq	CDS	3550976	3551248	-	SL1344_3335	SL1344_3335	1.7359	0.80795	2.14853	0.0316717	NA
NC_016810.1	RefSeq	CDS	299088	299858	+	SL1344_0254	yafE	1.73586	0.682371	2.54387	0.0109631	0.0628624
NC_016810.1	RefSeq	3UTR	189962	190074	+	SL1344_0161	SL1344_0161_3UTR	1.73475	0.737865	2.35104	0.0187209	0.0951772
NC_016810.1	RefSeq	5UTR	3488865	3488896	+	SL1344_3270	SL1344_3270_5UTR	1.73453	0.820694	2.11349	0.0345588	NA
NC_016810.1	RefSeq	CDS	678832	679242	-	SL1344_0604	rnk	1.73016	0.346453	4.99393	5.91629e-07	1.02122e-05
NC_016810.1	RefSeq	5UTR	2309209	2309224	+	SL1344_2189	SL1344_2189_5UTR	1.72978	0.809566	2.13668	0.032624	NA
NC_016810.1	RefSeq	CDS	3857175	3857465	+	SL1344_3614	SL1344_3614	1.72973	0.550799	3.14041	0.00168712	0.0133877
NC_016810.1	RefSeq	CDS	2784668	2785567	-	SL1344_2608	SL1344_2608	1.72891	0.723209	2.39061	0.0168202	0.0875357
NC_016810.1	RefSeq	CDS	2808081	2808419	+	SL1344_2624	yfiA	1.72568	0.276318	6.24526	4.231e-10	1.29587e-08
NC_016810.1	RefSeq	3UTR	1282489	1282547	+	SL1344_1176	icdA_3UTR	1.7248	0.772153	2.23376	0.0254991	0.118048
NC_016810.1	RefSeq	3UTR	4498109	4498202	+	SL1344_4192	ssb_3UTR	1.72369	0.497899	3.46194	0.000536305	0.0049158
NC_016810.1	RefSeq	CDS	1327338	1327616	+	SL1344_1227	SL1344_1227	1.7221	0.583961	2.94899	0.00318814	0.0229099
NC_016810.1	RefSeq	CDS	2962710	2964158	+	SL1344_2775	gabD	1.72093	0.783244	2.19718	0.0280075	0.127199
NC_016810.1	RefSeq	5UTR	4631142	4631180	+	SL1344_4300	SL1344_4300_5UTR	1.71789	0.81885	2.09793	0.0359111	NA
NC_016810.1	RefSeq	CDS	1726801	1727706	-	SL1344_1607	SL1344_1607	1.7149	0.810572	2.11566	0.0343733	NA
NC_016810.1	RefSeq	CDS	4785649	4786557	-	SL1344_4442	SL1344_4442	1.71461	0.345409	4.964	6.90575e-07	1.17188e-05
NC_016810.1	RefSeq	CDS	3288188	3288514	-	SL1344_3083	SL1344_3083	1.71094	0.405824	4.21596	2.48723e-05	0.000307718
NC_016810.1	RefSeq	CDS	4463546	4463788	+	SL1344_4158	SL1344_4158	1.70845	0.702243	2.43285	0.0149804	0.0800371
NC_016810.1	RefSeq	5UTR	2324073	2324148	+	SL1344_2201	rplY_5UTR	1.708	0.738359	2.31324	0.0207096	0.101985
NC_016810.1	RefSeq	CDS	273039	273998	+	SL1344_0233	accA	1.70337	0.256355	6.64456	3.0413e-11	1.10699e-09
NC_016810.1	RefSeq	3UTR	4757160	4757259	-	SL1344_4420	SL1344_4420_3UTR	1.69311	0.821239	2.06165	0.0392412	NA
NC_016810.1	RefSeq	sRNA	4167484	4167759	+	ncRNA0522	RUF_257c	1.68844	0.705775	2.39233	0.0167419	0.0872348
NC_016810.1	RefSeq	3UTR	2807810	2807863	+	SL1344_2623	SL1344_2623_3UTR	1.68798	0.812019	2.07874	0.0376412	NA
NC_016810.1	RefSeq	3UTR	800633	800732	+	SL1344_0717	sdhB_3UTR	1.68787	0.564232	2.99144	0.00277662	0.0205644
NC_016810.1	RefSeq	CDS	2968276	2968434	-	SL1344_2780	SL1344_2780	1.68775	0.819674	2.05905	0.0394897	NA
NC_016810.1	RefSeq	3UTR	1897570	1897626	-	SL1344_1773	htpX_3UTR	1.68567	0.819258	2.05756	0.0396326	NA
NC_016810.1	RefSeq	3UTR	3489191	3489311	+	SL1344_3270	SL1344_3270_3UTR	1.68027	0.810532	2.07305	0.0381676	NA
NC_016810.1	RefSeq	CDS	3201120	3202298	-	SL1344_2997	SL1344_2997	1.6782	0.381739	4.3962	1.10161e-05	0.000147557
NC_016810.1	RefSeq	CDS	755805	756257	-	SL1344_0675	fur	1.67745	0.406092	4.13072	3.61621e-05	0.000427394
NC_016810.1	RefSeq	5UTR	4319500	4319525	-	SL1344_4038	menG_5UTR	1.67444	0.478155	3.50189	0.000461979	0.00429352
NC_016810.1	RefSeq	5UTR	500450	500486	+	SL1344_0440	bolA_5UTR	1.67443	0.776996	2.15501	0.0311611	0.13718
NC_016810.1	RefSeq	CDS	2961420	2962688	+	SL1344_2774	ygaF	1.66888	0.718956	2.32126	0.020273	0.100531
NC_016810.1	RefSeq	sRNA	2515425	2515664	+	ncRNA0495	RUF_107c.107	1.66661	0.816163	2.042	0.0411515	NA
NC_016810.1	RefSeq	3UTR	1941488	1941569	+	SL1344_1822	pykA_3UTR	1.66615	0.821046	2.0293	0.0424272	NA
NC_016810.1	RefSeq	5UTR	728161	728260	-	SL1344_0653	gltJ_5UTR	1.65667	0.404416	4.09645	4.19536e-05	0.000486682
NC_016810.1	RefSeq	sRNA	2759016	2759270	-	ncRNA0035	IsrI	1.65644	0.717797	2.30767	0.0210177	0.102997
NC_016810.1	RefSeq	CDS	2166340	2167632	-	SL1344_2065	rfbX	1.6559	0.583184	2.83942	0.00451955	0.0302689
NC_016810.1	RefSeq	5UTR	3633920	3634366	-	SL1344_3428	SL1344_3428_5UTR	1.65567	0.738323	2.24247	0.0249308	0.116383
NC_016810.1	RefSeq	3UTR	4546510	4546641	-	SL1344_4221	SC4B5.11c_3UTR	1.64955	0.712446	2.31533	0.020595	0.101819
NC_016810.1	RefSeq	5UTR	1291845	1291944	+	SL1344_1186	SL1344_1186_5UTR	1.64782	0.81957	2.01059	0.0443692	NA
NC_016810.1	RefSeq	CDS	1745836	1746543	-	SL1344_1627	SL1344_1627	1.64554	0.77941	2.11126	0.0347496	0.149441
NC_016810.1	RefSeq	3UTR	1895028	1895223	+	SL1344_1770	SL1344_1770_3UTR	1.64169	0.803061	2.0443	0.0409242	NA
NC_016810.1	RefSeq	CDS	2036793	2037005	-	SL1344_1924	cspB	1.64048	0.313444	5.23371	1.6614e-07	3.24716e-06
NC_016810.1	RefSeq	CDS	1789065	1789361	+	SL1344_1669	SL1344_1669	1.63778	0.450578	3.63484	0.000278152	0.00269202
NC_016810.1	RefSeq	sRNA	142801	142976	+	ncRNA0168	STnc475	1.63539	0.401353	4.0747	4.6074e-05	0.000528378
NC_016810.1	RefSeq	CDS	2126451	2127806	+	SL1344_2029	pduS	1.63533	0.505768	3.23336	0.00122341	0.0101574
NC_016810.1	RefSeq	CDS	1341295	1342773	+	SL1344_1240	astD	1.63365	0.662985	2.46409	0.0137363	0.0751608
NC_016810.1	RefSeq	CDS	1281238	1282488	+	SL1344_1176	icdA	1.63123	0.218671	7.45976	8.66808e-14	4.83775e-12
NC_016810.1	RefSeq	5UTR	4330887	4330947	-	SL1344_4048	metJ_5UTR	1.62868	0.575824	2.82843	0.00467775	0.0310388
NC_016810.1	RefSeq	3UTR	1327617	1327716	+	SL1344_1227	SL1344_1227_3UTR	1.62718	0.808035	2.01375	0.0440355	NA
NC_016810.1	RefSeq	CDS	3791317	3792360	-	SL1344_3563	SL1344_3563	1.62613	0.631986	2.57305	0.0100806	0.0588091
NC_016810.1	RefSeq	3UTR	3243619	3243718	+	SL1344_3037	SL1344_3037_3UTR	1.62151	0.423525	3.8286	0.000128874	0.00135426
NC_016810.1	RefSeq	5UTR	800770	801155	+	SL1344_0718	sucA_5UTR	1.62098	0.337556	4.8021	1.57012e-06	2.51971e-05
NC_016810.1	RefSeq	3UTR	2832731	2832774	-	SL1344_2654	grpE_3UTR	1.6187	0.679632	2.38173	0.0172314	0.0889553
NC_016810.1	RefSeq	CDS	3419203	3420189	+	SL1344_3205	SL1344_3205	1.61654	0.512495	3.15425	0.00160909	0.012809
NC_016810.1	RefSeq	CDS	1196932	1197306	-	SL1344_1090	msyB	1.6154	0.611062	2.64359	0.00820321	0.0497641
NC_016810.1	RefSeq	5UTR	3932931	3933003	-	SL1344_3681	rfaZ_5UTR	1.61298	0.80674	1.99938	0.0455672	NA
NC_016810.1	RefSeq	3UTR	865710	865809	+	SL1344_0775	uvrB_3UTR	1.61111	0.815675	1.97519	0.0482463	NA
NC_016810.1	RefSeq	CDS	1898702	1900750	-	SL1344_1774	prc	1.61109	0.244318	6.59422	4.27505e-11	1.51222e-09
NC_016810.1	RefSeq	CDS	4287977	4288597	+	SL1344_4004	sodA	1.6098	0.378731	4.2505	2.1329e-05	0.000266506
NC_016810.1	RefSeq	3UTR	1287585	1287684	-	SL1344_1182	cspH_3UTR	1.60655	0.821357	1.95596	0.0504693	NA
NC_016810.1	RefSeq	CDS	1324327	1325211	-	SL1344_1224	SL1344_1224	1.60527	0.544861	2.94619	0.00321712	0.0230194
NC_016810.1	RefSeq	3UTR	1925491	1925803	+	SL1344_1806	SL1344_1806_3UTR	1.59929	0.759426	2.10592	0.0352112	0.150781
NC_016810.1	RefSeq	5UTR	1928621	1928639	+	SL1344_1812	exoX_5UTR	1.59843	0.816378	1.95796	0.0502353	NA
NC_016810.1	RefSeq	5UTR	2658218	2658251	-	SL1344_2488	ndk_5UTR	1.59824	0.586356	2.72571	0.0064164	0.0404386
NC_016810.1	RefSeq	3UTR	3531427	3531463	-	SL1344_3313	sspB_3UTR	1.5947	0.765404	2.08347	0.037208	0.157187
NC_016810.1	RefSeq	5UTR	1318559	1318626	-	SL1344_1219	SL1344_1219_5UTR	1.59297	0.796141	2.00087	0.0454067	0.180584
NC_016810.1	RefSeq	5UTR	677289	677325	-	SL1344_0602	SL1344_0602_5UTR	1.59241	0.799223	1.99244	0.0463225	NA
NC_016810.1	RefSeq	5UTR	1010080	1010207	-	SL1344_0907	pflA_5UTR	1.59145	0.821072	1.93825	0.0525924	NA
NC_016810.1	RefSeq	CDS	1640926	1643070	+	SL1344_1526	srfC	1.58937	0.422694	3.7601	0.000169843	0.00173399
NC_016810.1	RefSeq	3UTR	2730928	2731027	+	SL1344_2549	SL1344_2549_3UTR	1.5838	0.763282	2.07499	0.0379875	0.158788
NC_016810.1	RefSeq	5UTR	354728	354758	+	SL1344_0306	gmhA_5UTR	1.58034	0.821577	1.92355	0.0544111	NA
NC_016810.1	RefSeq	CDS	619816	621141	+	SL1344_0552	ykgC	1.57312	0.77503	2.02976	0.0423812	0.171956
NC_016810.1	RefSeq	CDS	1671748	1672671	+	SL1344_1555	SL1344_1555	1.57177	0.556714	2.82329	0.00475335	0.0314573
NC_016810.1	RefSeq	CDS	3088055	3089047	-	SL1344_2903	rpoS	1.57043	0.252608	6.21688	5.07123e-10	1.52532e-08
NC_016810.1	RefSeq	5UTR	1986360	1986383	+	SL1344_1867	SL1344_1867_5UTR	1.56856	0.818151	1.91719	0.0552132	NA
NC_016810.1	RefSeq	CDS	4031229	4031648	-	SL1344_3776	hslT	1.56597	0.544579	2.87556	0.00403318	0.0275253
NC_016810.1	RefSeq	3UTR	527519	527618	-	SL1344_0466	hha_3UTR	1.56529	0.57339	2.72989	0.00633559	0.0399795
NC_016810.1	RefSeq	CDS	2377254	2377949	+	SL1344_2244	SL1344_2244	1.56507	0.814662	1.92113	0.0547154	NA
NC_016810.1	RefSeq	CDS	3930875	3931738	-	SL1344_3680	waaK	1.56352	0.493035	3.17121	0.00151804	0.0121807
NC_016810.1	RefSeq	3UTR	1468477	1468525	+	SL1344_1365	SL1344_1365_3UTR	1.56311	0.770074	2.02981	0.0423757	0.171956
NC_016810.1	RefSeq	3UTR	4486781	4486834	-	SL1344_4181	qor_3UTR	1.56208	0.820641	1.90349	0.0569767	NA
NC_016810.1	RefSeq	CDS	1794496	1795404	-	SL1344_1675	oppC	1.5597	0.387291	4.0272	5.64438e-05	0.000632851
NC_016810.1	RefSeq	sRNA	4498083	4498195	+	ncRNA0185	STnc620	1.55627	0.469065	3.31781	0.000907272	0.00781685
NC_016810.1	RefSeq	5UTR	623362	623518	-	SL1344_0555	SL1344_0555_5UTR	1.55619	0.619305	2.51281	0.0119775	0.0674475
NC_016810.1	RefSeq	sRNA	497375	497538	-	ncRNA0218	STnc1065	1.55493	0.532717	2.91887	0.00351298	0.0248181
NC_016810.1	RefSeq	CDS	2763714	2763905	-	SL1344_2585	SL1344_2585	1.5536	0.771954	2.01256	0.0441608	0.176749
NC_016810.1	RefSeq	CDS	1046348	1047439	-	SL1344_0936	ompF	1.5535	0.266308	5.83348	5.42838e-09	1.41279e-07
NC_016810.1	RefSeq	3UTR	748500	748572	+	SL1344_0668	glnS_3UTR	1.55322	0.81998	1.89422	0.0581955	NA
NC_016810.1	RefSeq	3UTR	4784671	4784770	+	SL1344_4440	SL1344_4440_3UTR	1.55015	0.820662	1.88891	0.0589045	NA
NC_016810.1	RefSeq	CDS	4665782	4666420	-	SL1344_4341	msrA	1.54922	0.627209	2.47002	0.0135107	0.0741687
NC_016810.1	RefSeq	3UTR	2825916	2825945	+	SL1344_2645	gpB_3UTR	1.54619	0.81951	1.88673	0.0591969	NA
NC_016810.1	RefSeq	3UTR	436852	436963	+	SL1344_0378	SL1344_0378_3UTR	1.54551	0.737752	2.09489	0.0361807	0.153753
NC_016810.1	RefSeq	3UTR	1163365	1163464	-	SL1344_1061	SL1344_1061_3UTR	1.54466	0.732105	2.10989	0.0348676	0.14982
NC_016810.1	RefSeq	3UTR	676796	676859	-	SL1344_0602	SL1344_0602_3UTR	1.54092	0.687145	2.2425	0.0249292	0.116383
NC_016810.1	RefSeq	CDS	1468129	1468476	+	SL1344_1365	SL1344_1365	1.54049	0.345776	4.45517	8.38265e-06	0.000117287
NC_016810.1	RefSeq	CDS	4712031	4712273	+	SL1344_4379	relB	1.53962	0.694075	2.21823	0.0265389	0.121629
NC_016810.1	RefSeq	3UTR	4492689	4492728	+	SL1344_4185	aphA_3UTR	1.537	0.816615	1.88216	0.059815	NA
NC_016810.1	RefSeq	sRNA	4365232	4365397	-	ncRNA0458	StyR-243	1.53628	0.815404	1.88407	0.0595558	NA
NC_016810.1	RefSeq	3UTR	507383	507460	+	SL1344_0444	lon_3UTR	1.53596	0.692801	2.21703	0.026621	0.121894
NC_016810.1	RefSeq	5UTR	2609662	2609761	-	SL1344_2460	uraA_5UTR	1.53237	0.804969	1.90364	0.0569566	NA
NC_016810.1	RefSeq	3UTR	3930809	3930874	-	SL1344_3680	waaK_3UTR	1.52737	0.817532	1.86826	0.0617253	NA
NC_016810.1	RefSeq	3UTR	3486033	3486105	-	SL1344_3268	ftsH_3UTR	1.52661	0.692778	2.20361	0.027552	0.12547
NC_016810.1	RefSeq	3UTR	502450	502521	+	SL1344_0441	tig_3UTR	1.52661	0.692778	2.20361	0.027552	0.12547
NC_016810.1	RefSeq	5UTR	189553	189598	+	SL1344_0161	SL1344_0161_5UTR	1.52641	0.622069	2.45376	0.0141371	0.077018
NC_016810.1	RefSeq	CDS	2064878	2065501	-	SL1344_1959	SL1344_1959	1.5264	0.761146	2.0054	0.0449205	0.179218
NC_016810.1	RefSeq	3UTR	694283	694349	-	SL1344_0621	lipA_3UTR	1.52413	0.802925	1.89823	0.0576663	NA
NC_016810.1	RefSeq	CDS	2439711	2440925	+	SL1344_2300	SL1344_2300	1.52306	0.295684	5.15096	2.59155e-07	4.80345e-06
NC_016810.1	RefSeq	5UTR	3288139	3288182	-	SL1344_3082	SL1344_3082_5UTR	1.51953	0.773444	1.96462	0.0494581	0.190658
NC_016810.1	RefSeq	3UTR	1253862	1253923	-	SL1344_1152	SL1344_1152_3UTR	1.51931	0.804627	1.88822	0.0589968	NA
NC_016810.1	RefSeq	sRNA	1925543	1925852	+	ncRNA0080	SraC	1.51701	0.765101	1.98276	0.0473947	0.185842
NC_016810.1	RefSeq	sRNA	4372396	4372452	+	ncRNA0453	StyR-215f	1.51569	0.342879	4.42048	9.84831e-06	0.00013406
NC_016810.1	RefSeq	CDS	1895239	1896030	-	SL1344_1771	kdgR	1.51426	0.376949	4.01714	5.89091e-05	0.000654647
NC_016810.1	RefSeq	3UTR	1961898	1961962	+	SL1344_1844	argS_3UTR	1.51394	0.672007	2.25287	0.0242675	0.114348
NC_016810.1	RefSeq	CDS	3979037	3979519	-	SL1344_3724	SL1344_3724	1.5132	0.821784	1.84136	0.0655684	NA
NC_016810.1	RefSeq	5UTR	298160	298230	+	SL1344_0253	SL1344_0253_5UTR	1.51166	0.818513	1.84684	0.0647707	NA
NC_016810.1	RefSeq	3UTR	165101	165200	+	SL1344_0141	guaC_3UTR	1.51147	0.804155	1.87958	0.0601658	NA
NC_016810.1	RefSeq	CDS	1703907	1704110	+	SL1344_1584	SL1344_1584	1.51099	0.802203	1.88355	0.059626	0.218934
NC_016810.1	RefSeq	CDS	1965387	1965779	-	SL1344_1847	flhE	1.50931	0.483378	3.12243	0.00179367	0.0141661
NC_016810.1	RefSeq	CDS	693144	693932	+	SL1344_0619	SL1344_0619	1.50883	0.680757	2.2164	0.0266642	0.12198
NC_016810.1	RefSeq	CDS	991765	992733	-	SL1344_0896	trxB	1.50687	0.322336	4.67483	2.94192e-06	4.45098e-05
NC_016810.1	RefSeq	CDS	4172092	4172412	-	SL1344_3898	cyaY	1.50563	0.504964	2.98166	0.00286692	0.0210062
NC_016810.1	RefSeq	CDS	2711709	2712260	-	SL1344_2530	SL1344_2530	1.50272	0.546041	2.75202	0.00592294	0.037755
NC_016810.1	RefSeq	5UTR	1927927	1927959	+	SL1344_1811	SL1344_1811_5UTR	1.50208	0.767112	1.9581	0.0502182	0.192296
NC_016810.1	RefSeq	CDS	362157	362615	+	SL1344_0313	gpt	1.49968	0.533257	2.8123	0.00491881	0.0323816
NC_016810.1	RefSeq	sRNA	2319950	2320037	-	ncRNA0237	STnc1340	1.49853	0.665984	2.25009	0.0244431	0.11496
NC_016810.1	RefSeq	3UTR	3534862	3534961	-	SL1344_3318	SL1344_3318_3UTR	1.49712	0.795805	1.88126	0.0599367	NA
NC_016810.1	RefSeq	5UTR	1792375	1792737	-	SL1344_1672	SL1344_1672_5UTR	1.49311	0.599366	2.49114	0.0127333	0.0703518
NC_016810.1	RefSeq	CDS	2130427	2131329	+	SL1344_2034	pduX	1.48938	0.587206	2.53639	0.0112002	0.064003
NC_016810.1	RefSeq	5UTR	278642	278746	+	SL1344_0237	mesJ_5UTR	1.4891	0.819724	1.81658	0.0692812	NA
NC_016810.1	RefSeq	sRNA	1204044	1204124	-	ncRNA0476	StyR-306	1.48728	0.81649	1.82156	0.0685223	NA
NC_016810.1	RefSeq	sRNA	1895063	1895216	+	ncRNA0142	STnc190	1.4858	0.807873	1.83915	0.0658934	NA
NC_016810.1	RefSeq	5UTR	1732405	1732437	+	SL1344_1612	tpx_5UTR	1.48519	0.477015	3.11351	0.00184878	0.0145556
NC_016810.1	RefSeq	CDS	1253924	1254889	-	SL1344_1152	SL1344_1152	1.48508	0.517152	2.87164	0.00408342	0.0277927
NC_016810.1	RefSeq	CDS	3747683	3748999	-	SL1344_3523	ugpB	1.48475	0.429645	3.45576	0.000548738	0.00501148
NC_016810.1	RefSeq	sRNA	101262	101488	-	ncRNA0492	RUF_107c.1	1.48465	0.715308	2.07553	0.0379373	0.158788
NC_017720.1	RefSeq	CDS	71034	71585	-	SL1344_P1_0075	SL1344_P1_0075	1.48415	0.720453	2.06002	0.039397	0.163682
NC_016810.1	RefSeq	CDS	2061365	2061667	-	SL1344_1953	SL1344_1953	1.48399	0.818992	1.81198	0.0699901	NA
NC_016810.1	RefSeq	3UTR	2145043	2145185	-	SL1344_2046	SL1344_2046_3UTR	1.47885	0.820617	1.80212	0.0715267	NA
NC_016810.1	RefSeq	sRNA	2145050	2145161	-	ncRNA0148	STnc240	1.47885	0.820617	1.80212	0.0715267	NA
NC_016810.1	RefSeq	3UTR	2763614	2763713	-	SL1344_2585	SL1344_2585_3UTR	1.47868	0.819008	1.80545	0.0710042	NA
NC_016810.1	RefSeq	3UTR	1997152	1997225	-	SL1344_1879	sdiA_3UTR	1.47816	0.565637	2.61327	0.00896812	0.0536272
NC_016810.1	RefSeq	3UTR	4785644	4785743	+	SL1344_4441	SL1344_4441_3UTR	1.47814	0.760785	1.94292	0.0520257	0.197824
NC_016810.1	RefSeq	CDS	4270545	4271576	-	SL1344_3987	SL1344_3987	1.47686	0.542618	2.72174	0.00649401	0.040778
NC_016810.1	RefSeq	sRNA	4217432	4217488	+	ncRNA0452	StyR-215e	1.47581	0.352103	4.19141	2.77227e-05	0.000338811
NC_016810.1	RefSeq	sRNA	4121267	4121323	+	ncRNA0451	StyR-215d	1.47536	0.352085	4.19036	2.78514e-05	0.000339557
NC_016810.1	RefSeq	3UTR	2368361	2368460	+	SL1344_2239	rcsB_3UTR	1.4751	0.803396	1.83608	0.0663455	NA
NC_016810.1	RefSeq	3UTR	728166	728319	-	SL1344_0654	ybeJ_3UTR	1.47428	0.361385	4.07954	4.51246e-05	0.000519864
NC_016810.1	RefSeq	sRNA	728173	728327	-	ncRNA0085	SroC	1.47187	0.363074	4.05391	5.03685e-05	0.0005724
NC_016810.1	RefSeq	5UTR	1125305	1125326	-	SL1344_1016	mgsA_5UTR	1.47095	0.748112	1.96622	0.0492733	0.190531
NC_016810.1	RefSeq	CDS	1893337	1893480	-	SL1344_1767	SL1344_1767	1.47042	0.31448	4.67572	2.92917e-06	4.44508e-05
NC_016810.1	RefSeq	5UTR	1769243	1769512	-	SL1344_1646	topA_5UTR	1.47028	0.768027	1.91436	0.0555742	0.20832
NC_016810.1	RefSeq	3UTR	2583217	2583316	+	SL1344_2437	tktB_3UTR	1.46866	0.780458	1.88179	0.0598649	0.21933
NC_016810.1	RefSeq	CDS	852315	853256	+	SL1344_0765	hutG	1.46674	0.436348	3.3614	0.000775476	0.00680982
NC_016810.1	RefSeq	CDS	3536273	3536677	+	SL1344_3319	SL1344_3319	1.46539	0.386961	3.78691	0.000152535	0.00157327
NC_016810.1	RefSeq	5UTR	3312161	3312492	-	SL1344_3105	SL1344_3105_5UTR	1.46497	0.81257	1.80289	0.0714056	NA
NC_016810.1	RefSeq	3UTR	466395	466611	+	SL1344_0406	SL1344_0406_3UTR	1.4646	0.55991	2.61577	0.00890264	0.0532991
NC_016810.1	RefSeq	5UTR	3980301	3980446	-	SL1344_3725	marT_5UTR	1.46373	0.819835	1.7854	0.0741972	NA
NC_016810.1	RefSeq	CDS	4319014	4319499	-	SL1344_4038	menG	1.46331	0.274774	5.3255	1.00676e-07	2.06406e-06
NC_016810.1	RefSeq	CDS	1317272	1318558	-	SL1344_1219	SL1344_1219	1.45938	0.447151	3.26373	0.00109957	0.00931388
NC_016810.1	RefSeq	5UTR	3288515	3288770	-	SL1344_3083	SL1344_3083_5UTR	1.45686	0.548542	2.65587	0.00791038	0.0483968
NC_016810.1	RefSeq	CDS	2500105	2501418	+	SL1344_2360	fadL	1.45474	0.39621	3.67164	0.000240995	0.00236429
NC_016810.1	RefSeq	5UTR	2251414	2251764	-	SL1344_2135	SL1344_2135_5UTR	1.45444	0.715834	2.03181	0.0421733	0.171806
NC_016810.1	RefSeq	5UTR	2037006	2037150	-	SL1344_1924	cspB_5UTR	1.45269	0.337028	4.31029	1.63039e-05	0.000212468
NC_016810.1	RefSeq	CDS	1182989	1183543	+	SL1344_1074	SL1344_1074	1.45051	0.663568	2.18592	0.0288213	0.129374
NC_016810.1	RefSeq	CDS	4313815	4314561	-	SL1344_4033	fpr	1.45036	0.390836	3.71092	0.000206509	0.00206084
NC_016810.1	RefSeq	3UTR	1196645	1196931	-	SL1344_1090	msyB_3UTR	1.44984	0.670456	2.16247	0.0305817	0.134984
NC_016810.1	RefSeq	CDS	2512277	2513197	+	SL1344_2369	SL1344_2369	1.44833	0.403221	3.59189	0.000328283	0.00312897
NC_016810.1	RefSeq	CDS	1652532	1653068	-	SL1344_1535	SL1344_1535	1.44771	0.665312	2.17599	0.0295558	0.131985
NC_016810.1	RefSeq	5UTR	1805590	1805641	-	SL1344_1683	galU_5UTR	1.44768	0.774222	1.86985	0.0615041	0.224111
NC_016810.1	RefSeq	3UTR	2005157	2005225	-	SL1344_1888	fliC_3UTR	1.44733	0.447449	3.23463	0.00121801	0.0101292
NC_016810.1	RefSeq	5UTR	2288829	2289036	-	SL1344_2170	folE_5UTR	1.44492	0.805175	1.79455	0.0727261	NA
NC_016810.1	RefSeq	3UTR	1942594	1942647	-	SL1344_1824	SL1344_1824_3UTR	1.44139	0.777342	1.85426	0.0637018	0.229372
NC_016810.1	RefSeq	5UTR	1901457	1901505	-	SL1344_1775	proP_5UTR	1.43714	0.816183	1.7608	0.0782715	NA
NC_016810.1	RefSeq	5UTR	941133	941232	+	SL1344_0845	SL1344_0845_5UTR	1.43706	0.813146	1.76729	0.0771797	NA
NC_016810.1	RefSeq	3UTR	2025557	2025656	-	SL1344_1912	dsrB_3UTR	1.43696	0.821063	1.75012	0.0800977	NA
NC_016810.1	RefSeq	sRNA	3829661	3829727	+	ncRNA0056	RdlD	1.43683	0.508145	2.82759	0.00468992	0.0310784
NC_016810.1	RefSeq	sRNA	2368367	2368466	+	ncRNA0498	RUF_107c.112	1.43345	0.804679	1.78139	0.0748488	NA
NC_016810.1	RefSeq	CDS	464794	465159	+	SL1344_0404	SL1344_0404	1.43222	0.767496	1.86609	0.0620288	0.225449
NC_016810.1	RefSeq	3UTR	4197171	4197220	+	SL1344_3922	udp_3UTR	1.43146	0.783448	1.82713	0.0676795	0.238732
NC_016810.1	RefSeq	3UTR	2499400	2499455	-	SL1344_2359	SL1344_2359_3UTR	1.43081	0.744728	1.92125	0.0547006	0.20566
NC_016810.1	RefSeq	CDS	466047	466394	+	SL1344_0406	SL1344_0406	1.43046	0.488947	2.9256	0.00343795	0.024391
NC_016810.1	RefSeq	sRNA	3243669	3243814	+	ncRNA0075	SibC	1.42972	0.343649	4.1604	3.17687e-05	0.000382672
NC_016810.1	RefSeq	sRNA	1294843	1294986	+	ncRNA0274	STnc1990	1.42948	0.817959	1.74761	0.080531	NA
NC_016810.1	RefSeq	CDS	3576691	3577656	+	SL1344_3357	SL1344_3357	1.42344	0.269833	5.27524	1.3258e-07	2.65319e-06
NC_016810.1	RefSeq	CDS	3123641	3123931	-	SL1344_2935	SL1344_2935	1.42322	0.820795	1.73395	0.0829275	NA
NC_016810.1	RefSeq	3UTR	3757191	3757248	-	SL1344_3533	rpoH_3UTR	1.42259	0.759554	1.87293	0.0610786	0.222964
NC_016810.1	RefSeq	5UTR	280508	280561	-	SL1344_0239	SL1344_0239_5UTR	1.42191	0.748538	1.89958	0.0574877	0.21344
NC_016810.1	RefSeq	CDS	2794788	2796089	-	SL1344_2618	kgtP	1.42122	0.772835	1.83896	0.0659205	0.235003
NC_016810.1	RefSeq	5UTR	1764284	1764536	-	SL1344_1644	acnA_5UTR	1.41981	0.719252	1.974	0.0483813	0.188241
NC_016810.1	RefSeq	CDS	3553393	3554325	-	SL1344_3337	yhcQ	1.41815	0.815146	1.73975	0.0819021	NA
NC_016810.1	RefSeq	5UTR	497634	497676	-	SL1344_0437	cyoA_5UTR	1.41538	0.766949	1.84547	0.0649686	0.232757
NC_016810.1	RefSeq	sRNA	1586723	1587018	-	ncRNA0031	IsrF	1.41376	0.787314	1.79568	0.0725461	0.250963
NC_016810.1	RefSeq	CDS	1792476	1793480	-	SL1344_1673	oppF	1.41231	0.300201	4.70456	2.5442e-06	3.90811e-05
NC_016810.1	RefSeq	3UTR	2607476	2607575	-	SL1344_2459	SL1344_2459_3UTR	1.40856	0.786691	1.79049	0.0733756	0.252798
NC_016810.1	RefSeq	3UTR	1925803	1925863	-	SL1344_1807	SL1344_1807_3UTR	1.40614	0.801362	1.75469	0.0793122	NA
NC_016810.1	RefSeq	sRNA	2831959	2832046	+	ncRNA0372	STnc4230	1.40559	0.790647	1.77777	0.0754422	0.257676
NC_016810.1	RefSeq	3UTR	4522586	4522828	-	SL1344_4199	SL1344_4199_3UTR	1.40553	0.817534	1.71923	0.0855718	NA
NC_017720.1	RefSeq	CDS	84419	85294	+	SL1344_P1_0091	SL1344_P1_0091	1.40478	0.389973	3.60226	0.000315462	0.00302398
NC_016810.1	RefSeq	CDS	171814	173220	-	SL1344_0149	SL1344_0149	1.40448	0.818917	1.71504	0.0863373	NA
NC_016810.1	RefSeq	CDS	2486338	2487552	-	SL1344_2347	fabB	1.40359	0.270729	5.18449	2.16603e-07	4.0597e-06
NC_016810.1	RefSeq	CDS	3690218	3690901	+	SL1344_3477	SL1344_3477	1.40352	0.812619	1.72716	0.0841394	NA
NC_016810.1	RefSeq	3UTR	3393269	3393368	+	SL1344_3180	SL1344_3180_3UTR	1.40181	0.712901	1.96635	0.0492578	0.190531
NC_016810.1	RefSeq	CDS	1793477	1794484	-	SL1344_1674	oppD	1.40151	0.374172	3.74562	0.000179946	0.00181865
NC_016810.1	RefSeq	CDS	2039416	2039658	-	SL1344_1927A	SL1344_1927A	1.40093	0.797142	1.75744	0.0788428	NA
NC_016810.1	RefSeq	3UTR	4160759	4160858	+	SL1344_3888	rffM_3UTR	1.39941	0.81992	1.70676	0.0878661	NA
NC_016810.1	RefSeq	CDS	2786319	2786702	-	SL1344_2610	SL1344_2610	1.39851	0.224369	6.23307	4.57371e-10	1.38396e-08
NC_016810.1	RefSeq	5UTR	362099	362156	+	SL1344_0313	gpt_5UTR	1.39847	0.810394	1.72567	0.0844071	NA
NC_016810.1	RefSeq	3UTR	4060069	4060168	-	SL1344_3802	gyrB_3UTR	1.39772	0.809129	1.72744	0.084089	NA
NC_016810.1	RefSeq	CDS	1049647	1050108	-	SL1344_0938	SL1344_0938	1.39695	0.75051	1.86133	0.0626975	0.227386
NC_016810.1	RefSeq	CDS	822322	822708	-	SL1344_0736	SL1344_0736	1.39667	0.668985	2.08774	0.0368212	0.155947
NC_016810.1	RefSeq	3UTR	1348360	1348421	+	SL1344_1246	osmE_3UTR	1.39528	0.765545	1.8226	0.0683641	0.240471
NC_016810.1	RefSeq	CDS	676860	677288	-	SL1344_0602	SL1344_0602	1.39463	0.332261	4.19739	2.70006e-05	0.00033079
NC_016810.1	RefSeq	CDS	1582858	1583247	-	SL1344_1478	SL1344_1478	1.39122	0.647044	2.15011	0.0315466	0.138634
NC_016810.1	RefSeq	CDS	711712	712884	+	SL1344_0638	SL1344_0638	1.39055	0.804619	1.72821	0.0839503	0.277423
NC_016810.1	RefSeq	5UTR	3551249	3551366	-	SL1344_3335	SL1344_3335_5UTR	1.38989	0.820542	1.69387	0.0902902	NA
NC_016810.1	RefSeq	CDS	4481327	4482652	+	SL1344_4175	dinF	1.38805	0.397986	3.48769	0.000487215	0.00450696
NC_016810.1	RefSeq	CDS	909721	910530	+	SL1344_0818	SL1344_0818	1.38443	0.581596	2.3804	0.017294	0.0890952
NC_016810.1	RefSeq	5UTR	1281123	1281237	+	SL1344_1176	icdA_5UTR	1.38273	0.564674	2.44873	0.014336	0.0779325
NC_016810.1	RefSeq	3UTR	3491553	3491634	-	SL1344_3273	SL1344_3273_3UTR	1.38167	0.797386	1.73275	0.0831394	NA
NC_016810.1	RefSeq	CDS	2953789	2954802	-	SL1344_2767	SL1344_2767	1.38124	0.665233	2.07632	0.0378641	0.158757
NC_016810.1	RefSeq	5UTR	2061305	2061523	-	SL1344_1952	SL1344_1952_5UTR	1.38099	0.819638	1.68488	0.0920113	NA
NC_016810.1	RefSeq	3UTR	3372800	3372899	+	SL1344_3162	SL1344_3162_3UTR	1.38059	0.817086	1.68964	0.091096	NA
NC_016810.1	RefSeq	CDS	3849806	3850510	-	SL1344_3607	SL1344_3607	1.37984	0.772924	1.78522	0.0742253	0.255191
NC_016810.1	RefSeq	CDS	3548096	3549034	-	SL1344_3331	mdh	1.37828	0.241532	5.70641	1.15384e-08	2.75988e-07
NC_016810.1	RefSeq	3UTR	849431	849559	+	SL1344_0762	SL1344_0762_3UTR	1.37817	0.694288	1.98501	0.0471432	0.185435
NC_016810.1	RefSeq	5UTR	4172413	4172436	-	SL1344_3898	cyaY_5UTR	1.37601	0.747739	1.84022	0.0657357	0.234677
NC_016810.1	RefSeq	CDS	1061307	1061567	-	SL1344_0949	SL1344_0949	1.37577	0.819517	1.67876	0.0931994	NA
NC_016810.1	RefSeq	5UTR	796649	797019	-	SL1344_0712	gltA_5UTR	1.37521	0.370302	3.71374	0.000204216	0.00204338
NC_016810.1	RefSeq	5UTR	1851877	1851922	+	SL1344_1724	treA_5UTR	1.37491	0.819157	1.67845	0.0932595	NA
NC_016810.1	RefSeq	CDS	1912575	1912994	-	SL1344_1787	SL1344_1787	1.37368	0.493303	2.78466	0.00535847	0.0347747
NC_016810.1	RefSeq	5UTR	3242325	3242446	+	SL1344_3036	SL1344_3036_5UTR	1.37267	0.610639	2.24792	0.0245813	0.115286
NC_016810.1	RefSeq	CDS	3340280	3340705	-	SL1344_3132	exbD	1.37014	0.667936	2.0513	0.0402381	0.165805
NC_016810.1	RefSeq	CDS	1866784	1866921	-	SL1344_1738	SL1344_1738	1.36945	0.659983	2.07497	0.0379889	0.158788
NC_016810.1	RefSeq	CDS	1710516	1711031	+	SL1344_1590	ogt	1.36888	0.470834	2.90735	0.00364507	0.0253941
NC_017720.1	RefSeq	CDS	67693	67956	-	SL1344_P1_0071	SL1344_P1_0071	1.36816	0.805288	1.69897	0.089324	NA
NC_016810.1	RefSeq	CDS	2513721	2514959	-	SL1344_2370	SL1344_2370	1.36748	0.387107	3.53257	0.000411543	0.00385483
NC_016810.1	RefSeq	CDS	338265	338753	+	SL1344_0289	sciY	1.36674	0.811347	1.68453	0.0920791	NA
NC_016810.1	RefSeq	5UTR	4876667	4877163	-	SL1344_4525	arcA_5UTR	1.36356	0.329991	4.13213	3.59414e-05	0.000425787
NC_016810.1	RefSeq	CDS	1602344	1602487	+	SL1344_1495	rpsV	1.36261	0.511059	2.66624	0.00767045	0.0472312
NC_016810.1	RefSeq	5UTR	4116665	4116921	+	SL1344_3852	rbsK_5UTR	1.36115	0.413333	3.29311	0.000990853	0.00845001
NC_016810.1	RefSeq	CDS	4847047	4849455	-	SL1344_4499	stjB	1.36107	0.7432	1.83136	0.0670465	0.2375
NC_016810.1	RefSeq	CDS	4485252	4486250	+	SL1344_4179	SL1344_4179	1.35907	0.547586	2.48192	0.0130676	0.0719723
NC_016810.1	RefSeq	5UTR	1320616	1320781	-	SL1344_1220	SL1344_1220_5UTR	1.35831	0.678641	2.00151	0.0453374	0.180584
NC_016810.1	RefSeq	3UTR	3118771	3118826	-	SL1344_2931	eno_3UTR	1.35773	0.569627	2.38354	0.0171471	0.0887023
NC_016810.1	RefSeq	3UTR	3744069	3744168	+	SL1344_3518	SL1344_3518_3UTR	1.35549	0.810941	1.6715	0.0946228	NA
NC_016810.1	RefSeq	CDS	3412982	3413950	+	SL1344_3197	SL1344_3197	1.35515	0.567883	2.38632	0.0170181	0.0882167
NC_016810.1	RefSeq	3UTR	4828011	4828110	-	SL1344_4480	SL1344_4480_3UTR	1.35419	0.815983	1.65958	0.0969991	NA
NC_016810.1	RefSeq	3UTR	4365318	4365417	-	SL1344_4075	udhA_3UTR	1.35159	0.820516	1.64724	0.0995087	NA
NC_016810.1	RefSeq	3UTR	1124746	1124845	-	SL1344_1016	mgsA_3UTR	1.35096	0.8134	1.66088	0.0967383	NA
NC_016810.1	RefSeq	CDS	4273214	4273537	-	SL1344_3989	SL1344_3989	1.35049	0.805259	1.67709	0.0935246	NA
NC_016810.1	RefSeq	sRNA	3587262	3587429	-	ncRNA0353	STnc3990	1.34954	0.820985	1.6438	0.100217	NA
NC_016810.1	RefSeq	5UTR	987103	987137	-	SL1344_0891	infA_5UTR	1.34948	0.664702	2.0302	0.0423365	0.171956
NC_016810.1	RefSeq	3UTR	2515540	2515679	-	SL1344_2371	glk_3UTR	1.34945	0.598654	2.25414	0.0241875	0.114079
NC_016810.1	RefSeq	CDS	2265073	2265669	+	SL1344_2148	yohD	1.34856	0.791068	1.70473	0.0882443	0.286338
NC_016810.1	RefSeq	3UTR	1103076	1103144	+	SL1344_0997	pepN_3UTR	1.34409	0.774636	1.73512	0.0827199	0.274985
NC_016810.1	RefSeq	5UTR	4824655	4824694	-	SL1344_4475	dnaT_5UTR	1.34377	0.819866	1.63901	0.10121	NA
NC_016810.1	RefSeq	3UTR	3858680	3858880	+	SL1344_3616	SL1344_3616_3UTR	1.3437	0.76195	1.7635	0.0778162	0.263188
NC_016810.1	RefSeq	CDS	4112970	4113389	+	SL1344_3848	rbsD	1.34304	0.740411	1.81391	0.0696923	0.243608
NC_016810.1	RefSeq	CDS	2128718	2129170	+	SL1344_2032	pduV	1.34082	0.690971	1.94049	0.0523198	0.198792
NC_016810.1	RefSeq	sRNA	2285557	2285752	-	ncRNA0499	RUF_111	1.33444	0.572208	2.33209	0.0196959	0.0981475
NC_016810.1	RefSeq	3UTR	3394976	3395066	+	SL1344_3183	rpsU_3UTR	1.33393	0.441894	3.01867	0.00253889	0.0191017
NC_016810.1	RefSeq	CDS	1287685	1287897	-	SL1344_1182	cspH	1.33362	0.722947	1.84471	0.0650803	0.232834
NC_016810.1	RefSeq	CDS	982624	983307	-	SL1344_0886	SL1344_0886	1.33292	0.818686	1.62812	0.1035	NA
NC_016810.1	RefSeq	CDS	1346972	1347799	-	SL1344_1245	nadE	1.33222	0.438387	3.03892	0.00237428	0.017988
NC_016810.1	RefSeq	CDS	2001705	2002256	-	SL1344_1884	fliZ	1.33112	0.312301	4.26231	2.02327e-05	0.000255349
NC_016810.1	RefSeq	CDS	2802529	2805102	-	SL1344_2620	clpB	1.33027	0.246035	5.40685	6.4144e-08	1.35376e-06
NC_016810.1	RefSeq	CDS	1356584	1356826	+	SL1344_1254	cedA	1.32966	0.802983	1.65589	0.0977432	NA
NC_016810.1	RefSeq	5UTR	1769626	1769644	+	SL1344_1647	SL1344_1647_5UTR	1.32943	0.8198	1.62165	0.104879	NA
NC_016810.1	RefSeq	5UTR	3782838	3782935	+	SL1344_3557	SL1344_3557_5UTR	1.3289	0.811923	1.63673	0.101686	NA
NC_016810.1	RefSeq	5UTR	1192288	1192347	-	SL1344_1086	mdoC_5UTR	1.32797	0.816171	1.62707	0.103721	NA
NC_016810.1	RefSeq	CDS	1732438	1732944	+	SL1344_1612	tpx	1.32685	0.298267	4.44854	8.64546e-06	0.000119962
NC_016810.1	RefSeq	5UTR	1156242	1156297	-	SL1344_1051	cbpA_5UTR	1.32685	0.815792	1.62646	0.103852	NA
NC_016810.1	RefSeq	5UTR	3579226	3579345	+	SL1344_3361	SL1344_3361_5UTR	1.32685	0.815792	1.62646	0.103852	NA
NC_016810.1	RefSeq	CDS	4784909	4785643	+	SL1344_4441	SL1344_4441	1.32594	0.415109	3.1942	0.00140219	0.0112872
NC_016810.1	RefSeq	CDS	201406	202068	-	SL1344_0172	yadF	1.32566	0.408615	3.24428	0.00117749	0.00983654
NC_016810.1	RefSeq	sRNA	4463078	4463228	+	ncRNA0536	RUF_107c.82	1.32547	0.737357	1.79759	0.0722412	0.250375
NC_016810.1	RefSeq	3UTR	3493854	3493917	-	SL1344_3275	rpmA_3UTR	1.32232	0.759219	1.74168	0.0815644	0.271817
NC_016810.1	RefSeq	CDS	2163953	2165014	-	SL1344_2063	rfbU	1.32161	0.473211	2.79286	0.00522442	0.0341011
NC_016810.1	RefSeq	CDS	2832775	2833365	-	SL1344_2654	grpE	1.32158	0.377017	3.50536	0.000455994	0.00424946
NC_016810.1	RefSeq	CDS	2400783	2401388	-	SL1344_2265	ais	1.3188	0.327846	4.02263	5.75518e-05	0.000642406
NC_016810.1	RefSeq	CDS	526889	527440	-	SL1344_0465	maa	1.31676	0.487138	2.70305	0.00687054	0.0428173
NC_016810.1	RefSeq	3UTR	3857466	3857565	+	SL1344_3614	SL1344_3614_3UTR	1.31614	0.815532	1.61384	0.106561	NA
NC_016810.1	RefSeq	CDS	4019024	4019122	-	SL1344_3763	ivbL	1.31329	0.410755	3.19726	0.00138741	0.0112041
NC_016810.1	RefSeq	5UTR	2499741	2499785	-	SL1344_2359	SL1344_2359_5UTR	1.3073	0.582343	2.2449	0.0247748	0.115869
NC_016810.1	RefSeq	CDS	2238764	2239561	-	SL1344_2124	thiM	1.30718	0.661939	1.97477	0.0482944	0.188049
NC_016810.1	RefSeq	CDS	4829629	4830693	-	SL1344_4482	SL1344_4482	1.3066	0.618328	2.11313	0.0345899	0.149009
NC_016810.1	RefSeq	5UTR	2811825	2812153	-	SL1344_2627	tyrA_5UTR	1.30359	0.796992	1.63563	0.101917	NA
NC_016810.1	RefSeq	5UTR	4179482	4179719	+	SL1344_3906	corA_5UTR	1.30314	0.741837	1.75664	0.0789788	0.265892
NC_016810.1	RefSeq	5UTR	2993713	2993839	-	SL1344_2806	csrA_5UTR	1.30289	0.448931	2.90221	0.00370541	0.0256721
NC_016810.1	RefSeq	5UTR	2808050	2808080	+	SL1344_2624	yfiA_5UTR	1.30279	0.391932	3.32403	0.000887275	0.00766072
NC_016810.1	RefSeq	3UTR	2363109	2363158	-	SL1344_2237	ompC_3UTR	1.30269	0.647737	2.01114	0.0443108	0.177208
NC_016810.1	RefSeq	CDS	2600708	2601742	-	SL1344_2451	nlpB	1.29982	0.236206	5.50292	3.73547e-08	8.01849e-07
NC_016810.1	RefSeq	3UTR	4463103	4463234	+	SL1344_4157	pgi_3UTR	1.29831	0.772218	1.68127	0.0927103	0.29455
NC_016810.1	RefSeq	5UTR	4264653	4264785	-	SL1344_3981	fdhE_5UTR	1.29796	0.592558	2.19043	0.0284928	0.128243
NC_016810.1	RefSeq	CDS	1129068	1129847	+	SL1344_1022	SL1344_1022	1.297	0.757882	1.71135	0.087016	0.284373
NC_016810.1	RefSeq	CDS	4725524	4725625	-	SL1344_4392	pyrL	1.29648	0.810988	1.59865	0.109899	NA
NC_016810.1	RefSeq	5UTR	822709	822857	-	SL1344_0736	SL1344_0736_5UTR	1.29474	0.796193	1.62617	0.103914	NA
NC_016810.1	RefSeq	CDS	3531464	3531964	-	SL1344_3313	sspB	1.2939	0.288994	4.47726	7.56083e-06	0.000107892
NC_016810.1	RefSeq	CDS	3848764	3849300	-	SL1344_3606	lpfA	1.2895	0.806526	1.59883	0.109858	NA
NC_016810.1	RefSeq	5UTR	3399584	3399607	-	SL1344_3186	mug_5UTR	1.28922	0.791549	1.62872	0.103371	NA
NC_016810.1	RefSeq	3UTR	2802477	2802528	-	SL1344_2620	clpB_3UTR	1.28799	0.707465	1.82056	0.068673	0.241052
NC_016810.1	RefSeq	3UTR	694265	694329	+	SL1344_0620	tatE_3UTR	1.28774	0.675209	1.90717	0.056498	0.211425
NC_016810.1	RefSeq	sRNA	1345903	1345970	+	ncRNA0257	STnc1640	1.28758	0.513108	2.50937	0.0120946	0.0678024
NC_016810.1	RefSeq	3UTR	2993427	2993526	-	SL1344_2806	csrA_3UTR	1.28539	0.675855	1.90187	0.0571875	0.21278
NC_016810.1	RefSeq	CDS	3161221	3162318	-	SL1344_2968	mltA	1.28394	0.417068	3.07849	0.00208055	0.0160778
NC_016810.1	RefSeq	CDS	457559	458161	-	SL1344_0397	SL1344_0397	1.28327	0.257915	4.97557	6.50545e-07	1.11514e-05
NC_016810.1	RefSeq	5UTR	148	168	+	SL1344_0001	thrL_5UTR	1.28189	0.768904	1.66717	0.0954815	0.30065
NC_016810.1	RefSeq	CDS	944335	944598	-	SL1344_0848	grxA	1.28187	0.324096	3.95521	7.64683e-05	0.000833189
NC_016810.1	RefSeq	3UTR	2013457	2013556	+	SL1344_1896	SL1344_1896_3UTR	1.28163	0.760941	1.68427	0.0921287	0.293413
NC_016810.1	RefSeq	5UTR	458162	458451	-	SL1344_0397	SL1344_0397_5UTR	1.28076	0.384066	3.33473	0.000853824	0.00744576
NC_016810.1	RefSeq	3UTR	4553765	4553864	+	SL1344_4227	proP_3UTR	1.2796	0.526463	2.43056	0.0150757	0.0802175
NC_016810.1	RefSeq	5UTR	2487553	2487588	-	SL1344_2347	fabB_5UTR	1.27884	0.726556	1.76014	0.0783839	0.264421
NC_016810.1	RefSeq	5UTR	4761818	4762086	-	SL1344_4421	SL1344_4421_5UTR	1.27852	0.591131	2.16284	0.0305537	0.134984
NC_016810.1	RefSeq	5UTR	1878093	1878123	+	SL1344_1751	SL1344_1751_5UTR	1.27708	0.68074	1.87602	0.060653	0.221571
NC_016810.1	RefSeq	3UTR	1366618	1366717	+	SL1344_1330A	SL1344_1330A_3UTR	1.27704	0.819027	1.55922	0.118944	NA
NC_016810.1	RefSeq	5UTR	1204051	1204115	-	SL1344_1098	SL1344_1098_5UTR	1.27692	0.818364	1.56033	0.118682	NA
NC_016810.1	RefSeq	5UTR	4600151	4600192	-	SL1344_4270	SL1344_4270_5UTR	1.27617	0.819121	1.55798	0.119238	NA
NC_016810.1	RefSeq	CDS	4226273	4227181	-	SL1344_3946	yihG	1.27579	0.597072	2.13674	0.0326189	0.142103
NC_016810.1	RefSeq	CDS	1927110	1927490	-	SL1344_1809	SL1344_1809	1.27476	0.459725	2.77288	0.0055562	0.0357805
NC_016810.1	RefSeq	CDS	1305044	1305892	+	SL1344_1201	SL1344_1201	1.27352	0.499068	2.55181	0.0107166	0.0618019
NC_016810.1	RefSeq	3UTR	1827202	1827259	-	SL1344_1700	kdsA_3UTR	1.2716	0.74231	1.71304	0.086706	0.283914
NC_016810.1	RefSeq	CDS	503571	504842	+	SL1344_0443	clpX	1.27098	0.267848	4.74516	2.08339e-06	3.23989e-05
NC_016810.1	RefSeq	3UTR	2254983	2255082	+	SL1344_2139	SL1344_2139_3UTR	1.2704	0.81971	1.54982	0.121185	NA
NC_016810.1	RefSeq	CDS	4850254	4850943	-	SL1344_4501	SL1344_4501	1.2704	0.81971	1.54982	0.121185	NA
NC_016810.1	RefSeq	CDS	537418	538353	-	SL1344_0472	SL1344_0472	1.27016	0.501508	2.53268	0.0113195	0.0643188
NC_017720.1	RefSeq	CDS	91915	91992	-	SL1344_P1_0100	tap	1.26949	0.567324	2.23768	0.0252417	0.117397
NC_016810.1	RefSeq	CDS	1791592	1792374	-	SL1344_1672	SL1344_1672	1.268	0.563979	2.24832	0.024556	0.115275
NC_016810.1	RefSeq	3UTR	3711561	3711660	+	SL1344_3493	glpD_3UTR	1.26791	0.519621	2.44007	0.0146845	0.0792708
NC_016810.1	RefSeq	CDS	4181608	4182492	-	SL1344_3909	SL1344_3909	1.26787	0.726028	1.74631	0.0807571	0.269611
NC_016810.1	RefSeq	3UTR	1345896	1345978	+	SL1344_1243	SL1344_1243_3UTR	1.26735	0.496325	2.55346	0.0106658	0.0616503
NC_016810.1	RefSeq	3UTR	492783	492839	-	SL1344_0433	cyoE_3UTR	1.26538	0.818386	1.54619	0.122059	NA
NC_016810.1	RefSeq	3UTR	1989154	1989253	-	SL1344_1871	SL1344_1871_3UTR	1.26463	0.750512	1.68502	0.0919853	0.293174
NC_016810.1	RefSeq	5UTR	3549035	3549216	-	SL1344_3331	mdh_5UTR	1.26398	0.31614	3.99816	6.38378e-05	0.000706294
NC_016810.1	RefSeq	CDS	2399492	2400139	-	SL1344_2263	SL1344_2263	1.26116	0.53141	2.37324	0.017633	0.0905628
NC_016810.1	RefSeq	CDS	3734614	3735309	-	SL1344_3510	SL1344_3510	1.26054	0.747833	1.68558	0.0918761	0.293012
NC_016810.1	RefSeq	CDS	1544840	1545526	-	SL1344_1440	SL1344_1440	1.26034	0.579914	2.17333	0.0297554	0.132384
NC_016810.1	RefSeq	5UTR	1822323	1822923	+	SL1344_1695	narL_5UTR	1.26028	0.818808	1.53916	0.123765	NA
NC_016810.1	RefSeq	CDS	1131870	1132550	-	SL1344_1026	pipA	1.25966	0.496867	2.5352	0.0112383	0.0640749
NC_016810.1	RefSeq	CDS	2091704	2091871	+	SL1344_1989	SL1344_1989	1.25903	0.820015	1.53538	0.124691	NA
NC_016810.1	RefSeq	CDS	3627391	3627609	+	SL1344_3421	slyX	1.25734	0.714584	1.75954	0.0784856	0.264586
NC_016810.1	RefSeq	CDS	1755765	1756517	+	SL1344_1636	SL1344_1636	1.25719	0.432773	2.90497	0.00367291	0.0255283
NC_016810.1	RefSeq	CDS	1927960	1928616	+	SL1344_1811	SL1344_1811	1.25603	0.612246	2.05152	0.0402165	0.165805
NC_016810.1	RefSeq	CDS	1383453	1384286	-	SL1344_1282	SL1344_1282	1.25275	0.488523	2.56436	0.0103366	0.0600239
NC_016810.1	RefSeq	CDS	939854	941065	-	SL1344_0844	SL1344_0844	1.25059	0.594875	2.10227	0.0355294	0.151884
NC_016810.1	RefSeq	3UTR	2877145	2877244	-	SL1344_2695	SL1344_2695_3UTR	1.24994	0.818567	1.52698	0.126765	NA
NC_016810.1	RefSeq	CDS	4353395	4353748	+	SL1344_4065	SL1344_4065	1.24887	0.747224	1.67135	0.0946521	0.299146
NC_016810.1	RefSeq	CDS	1236577	1237818	+	SL1344_1134	fabF	1.24835	0.246085	5.07284	3.91913e-07	7.00561e-06
NC_016810.1	RefSeq	sRNA	2513324	2513722	-	ncRNA0098	tpke70	1.24803	0.808375	1.54387	0.12262	NA
NC_016810.1	RefSeq	CDS	1980421	1980849	+	SL1344_1861	SL1344_1861	1.24798	0.57321	2.17717	0.0294678	0.131805
NC_016810.1	RefSeq	3UTR	3679705	3679789	+	SL1344_3467	pckA_3UTR	1.24693	0.427974	2.91357	0.00357326	0.0250327
NC_016810.1	RefSeq	5UTR	4320522	4320621	-	SL1344_4039	menA_5UTR	1.24339	0.717403	1.73317	0.0830647	0.275402
NC_016810.1	RefSeq	3UTR	1477173	1477272	+	SL1344_1376	slyA_3UTR	1.24236	0.552254	2.24961	0.0244739	0.114997
NC_016810.1	RefSeq	CDS	3307823	3308197	-	SL1344_3101	SL1344_3101	1.24234	0.783333	1.58596	0.112748	0.336257
NC_016810.1	RefSeq	CDS	2888519	2889730	+	SL1344_2710	SL1344_2710	1.24183	0.687198	1.80709	0.0707482	0.24627
NC_016810.1	RefSeq	CDS	4550896	4551339	-	SL1344_4225	phnB	1.24117	0.742703	1.67115	0.0946928	0.299146
NC_016810.1	RefSeq	CDS	4789863	4791047	-	SL1344_4446	SL1344_4446	1.24027	0.784193	1.58159	0.113744	0.338269
NC_016810.1	RefSeq	5UTR	3121846	3121895	-	SL1344_2932	pyrG_5UTR	1.23926	0.694922	1.78331	0.0745355	0.25599
NC_016810.1	RefSeq	CDS	1911711	1912187	+	SL1344_1786	SL1344_1786	1.23802	0.58884	2.10247	0.0355122	0.151884
NC_016810.1	RefSeq	CDS	496677	497633	-	SL1344_0437	cyoA	1.23619	0.460829	2.68253	0.00730685	0.0453675
NC_016810.1	RefSeq	3UTR	756439	756538	-	SL1344_0676	fldA_3UTR	1.23534	0.817462	1.51119	0.130741	NA
NC_016810.1	RefSeq	CDS	4603060	4603419	-	SL1344_4277	frdD	1.23384	0.303764	4.06185	4.86857e-05	0.000557057
NC_016810.1	RefSeq	CDS	451040	452335	+	SL1344_0393	phoR	1.23259	0.472139	2.61064	0.00903718	0.0537841
NC_016810.1	RefSeq	CDS	1048046	1049446	-	SL1344_0937	asnS	1.23145	0.240464	5.12114	3.03688e-07	5.56724e-06
NC_016810.1	RefSeq	3UTR	1784646	1784745	-	SL1344_1663	SL1344_1663_3UTR	1.22964	0.301484	4.07863	4.53028e-05	0.000520723
NC_016810.1	RefSeq	3UTR	2419361	2419460	+	SL1344_2283	SL1344_2283_3UTR	1.22686	0.747018	1.64234	0.100519	0.311096
NC_016810.1	RefSeq	CDS	265401	266426	+	SL1344_0227	lpxD	1.22625	0.246163	4.98145	6.31091e-07	1.08561e-05
NC_016810.1	RefSeq	3UTR	1732945	1733041	+	SL1344_1612	tpx_3UTR	1.22349	0.594697	2.05732	0.039655	0.16421
NC_016810.1	RefSeq	CDS	773872	774078	+	SL1344_0689	ybfA	1.223	0.469921	2.60256	0.00925294	0.0544871
NC_016810.1	RefSeq	CDS	1010171	1010497	-	SL1344_0908	SL1344_0908	1.22279	0.68883	1.77517	0.07587	0.25872
NC_016810.1	RefSeq	3UTR	1802660	1802720	+	SL1344_1680	adh_3UTR	1.22184	0.8153	1.49864	0.133967	NA
NC_016810.1	RefSeq	CDS	4700822	4701706	+	SL1344_4366	SL1344_4366	1.22146	0.818355	1.49258	0.135548	NA
NC_016810.1	RefSeq	CDS	357278	358333	+	SL1344_0309	dbh	1.21932	0.532557	2.28955	0.0220474	0.106178
NC_016810.1	RefSeq	CDS	4105477	4105920	-	SL1344_3842	mioC	1.21899	0.379135	3.21518	0.00130362	0.0106639
NC_016810.1	RefSeq	CDS	4365418	4366818	-	SL1344_4075	udhA	1.2187	0.375813	3.24283	0.00118347	0.00985835
NC_016810.1	RefSeq	CDS	1128494	1129042	+	SL1344_1021	SL1344_1021	1.21841	0.820178	1.48555	0.137399	NA
NC_016810.1	RefSeq	CDS	4866984	4868333	+	SL1344_4517	creD	1.21823	0.697658	1.74617	0.0807813	0.269611
NC_016810.1	RefSeq	sRNA	1289667	1289799	-	ncRNA0319	STnc3420	1.2174	0.819965	1.4847	0.137622	NA
NC_016810.1	RefSeq	5UTR	4019123	4019149	-	SL1344_3763	ivbL_5UTR	1.21608	0.715669	1.69922	0.0892783	0.288389
NC_016810.1	RefSeq	CDS	2025657	2025851	-	SL1344_1912	dsrB	1.21462	0.639423	1.89955	0.0574923	0.21344
NC_016810.1	RefSeq	CDS	3619405	3619599	-	SL1344_3411	yheA	1.21456	0.817594	1.48552	0.137405	NA
NC_016810.1	RefSeq	5UTR	112912	113046	-	SL1344_0097	hepA_5UTR	1.21423	0.807899	1.50295	0.132852	NA
NC_016810.1	RefSeq	3UTR	1865898	1865934	+	SL1344_1735	dsbB_3UTR	1.21389	0.804922	1.50808	0.131534	NA
NC_016810.1	RefSeq	5UTR	2079892	2080065	+	SL1344_1977	SL1344_1977_5UTR	1.21378	0.718717	1.68882	0.0912548	0.29233
NC_016810.1	RefSeq	3UTR	4477374	4477473	+	SL1344_4171	ubiA_3UTR	1.2131	0.820047	1.47931	0.139058	NA
NC_016810.1	RefSeq	CDS	2039277	2039438	-	SL1344_1927	SL1344_1927	1.21255	0.824252	1.47109	0.141267	NA
NC_016810.1	RefSeq	5UTR	795145	795262	-	SL1344_0711	SL1344_0711_5UTR	1.21195	0.816249	1.48478	0.137601	NA
NC_016810.1	RefSeq	3UTR	1789362	1789461	+	SL1344_1669	SL1344_1669_3UTR	1.21141	0.662302	1.82909	0.0673866	0.237884
NC_016810.1	RefSeq	CDS	3857766	3857966	+	SL1344_3615	cspA	1.21136	0.261029	4.64071	3.47217e-06	5.19069e-05
NC_016810.1	RefSeq	CDS	662931	663128	+	SL1344_0589	SL1344_0589	1.21107	0.551851	2.19456	0.0281951	0.127781
NC_016810.1	RefSeq	CDS	2013576	2013890	-	SL1344_1897	fliE	1.2105	0.494041	2.45019	0.0142779	0.0777011
NC_016810.1	RefSeq	3UTR	3466809	3466889	-	SL1344_3253	SL1344_3253_3UTR	1.20994	0.810408	1.493	0.135437	NA
NC_016810.1	RefSeq	CDS	1663420	1664211	+	SL1344_1548	SL1344_1548	1.2064	0.68727	1.75535	0.0791998	0.266279
NC_016810.1	RefSeq	5UTR	3261160	3261240	-	SL1344_3054	speB_5UTR	1.20528	0.811409	1.48541	0.137434	NA
NC_016810.1	RefSeq	5UTR	3186544	3186602	+	SL1344_2985	SL1344_2985_5UTR	1.20518	0.816038	1.47687	0.139711	NA
NC_016810.1	RefSeq	CDS	848435	849430	+	SL1344_0762	SL1344_0762	1.20116	0.430335	2.79123	0.00525083	0.0341644
NC_016810.1	RefSeq	5UTR	4185983	4186013	+	SL1344_3913	rhtC_5UTR	1.20037	0.819637	1.46452	0.143053	NA
NC_016810.1	RefSeq	3UTR	3186434	3186533	+	SL1344_2984	SL1344_2984_3UTR	1.20015	0.804322	1.49213	0.135666	NA
NC_016810.1	RefSeq	sRNA	4179408	4179646	+	ncRNA0108	GO-10704	1.19933	0.78345	1.53083	0.125812	0.359882
NC_016810.1	RefSeq	CDS	2719407	2719667	+	SL1344_2538	SL1344_2538	1.19902	0.820147	1.46195	0.143754	NA
NC_016810.1	RefSeq	3UTR	4217227	4217326	+	SL1344_3940	hemG_3UTR	1.19872	0.657108	1.82424	0.0681157	0.239765
NC_016810.1	RefSeq	3UTR	4522552	4522636	+	SL1344_4198	siiF_3UTR	1.19853	0.820807	1.46018	0.144241	NA
NC_016810.1	RefSeq	3UTR	442378	442477	+	SL1344_0386	SL1344_0386_3UTR	1.19755	0.820251	1.45998	0.144295	NA
NC_016810.1	RefSeq	CDS	1000359	1001651	+	SL1344_0901	serS	1.19685	0.235355	5.08529	3.67069e-07	6.63233e-06
NC_016810.1	RefSeq	CDS	4704250	4704395	+	SL1344_4369A	SL1344_4369A	1.19605	0.815651	1.46638	0.142546	NA
NC_016810.1	RefSeq	5UTR	200607	200644	-	SL1344_0170	gcd_5UTR	1.1956	0.809728	1.47654	0.139798	0.385006
NC_016810.1	RefSeq	CDS	3491635	3492807	-	SL1344_3273	SL1344_3273	1.19533	0.273785	4.36593	1.26583e-05	0.000166883
NC_016810.1	RefSeq	5UTR	1162142	1162188	-	SL1344_1058	wrbA_5UTR	1.19498	0.752273	1.58849	0.112176	0.335193
NC_016810.1	RefSeq	CDS	2271348	2272049	-	SL1344_2154	SL1344_2154	1.19493	0.814628	1.46684	0.14242	NA
NC_016810.1	RefSeq	5UTR	1896031	1896070	-	SL1344_1771	kdgR_5UTR	1.19429	0.810264	1.47395	0.140496	NA
NC_016810.1	RefSeq	5UTR	272829	273038	+	SL1344_0233	accA_5UTR	1.19272	0.403064	2.95914	0.00308498	0.0222641
NC_016810.1	RefSeq	CDS	274178	275941	+	SL1344_0234	SL1344_0234	1.19092	0.569753	2.09024	0.0365964	0.155257
NC_016810.1	RefSeq	CDS	1203793	1204050	-	SL1344_1098	SL1344_1098	1.19085	0.455204	2.61608	0.00889463	0.0532991
NC_016810.1	RefSeq	CDS	1342770	1344113	+	SL1344_1241	astB	1.1892	0.670509	1.77358	0.0761332	0.258915
NC_016810.1	RefSeq	5UTR	2486241	2486340	-	SL1344_2346	SL1344_2346_5UTR	1.18909	0.79356	1.49843	0.134022	NA
NC_016810.1	RefSeq	CDS	3348632	3349087	+	SL1344_3141	SL1344_3141	1.18907	0.522935	2.27383	0.0229761	0.109496
NC_016810.1	RefSeq	CDS	3164304	3165635	+	SL1344_2970	argA	1.1883	0.758287	1.56708	0.117096	0.344768
NC_016810.1	RefSeq	CDS	3422476	3422607	+	SL1344_3209	SL1344_3209	1.18813	0.769269	1.54449	0.12247	0.354522
NC_016810.1	RefSeq	CDS	4695342	4697291	+	SL1344_4362	SL1344_4362	1.18709	0.812568	1.46091	0.144041	NA
NC_016810.1	RefSeq	CDS	1430980	1431939	-	SL1344_1323	SL1344_1323	1.1862	0.448851	2.64275	0.00822346	0.0498268
NC_016810.1	RefSeq	CDS	2710114	2711658	+	SL1344_2529	yfhD	1.18538	0.544336	2.17766	0.0294317	0.13176
NC_016810.1	RefSeq	CDS	2768366	2768833	+	SL1344_2593	SL1344_2593	1.18503	0.344672	3.43815	0.000585711	0.00532012
NC_016810.1	RefSeq	3UTR	3293415	3293514	+	SL1344_3088	nupG_3UTR	1.18469	0.806563	1.46881	0.141885	NA
NC_016810.1	RefSeq	3UTR	1920948	1921047	+	SL1344_1799	pagK_3UTR	1.18426	0.697073	1.6989	0.0893386	0.288398
NC_016810.1	RefSeq	3UTR	4609714	4609813	-	SL1344_4284	yjeP_3UTR	1.18199	0.814762	1.45072	0.146858	NA
NC_016810.1	RefSeq	sRNA	58792	58923	+	ncRNA0133	STnc30	1.18146	0.81692	1.44624	0.14811	NA
NC_016810.1	RefSeq	5UTR	1481573	1481672	+	SL1344_1382	pdxY_5UTR	1.18126	0.562223	2.10105	0.035637	0.152215
NC_016810.1	RefSeq	CDS	1798857	1799504	-	SL1344_1679	SL1344_1679	1.18103	0.811234	1.45585	0.145435	NA
NC_016810.1	RefSeq	3UTR	2609698	2609748	-	SL1344_2461	upp_3UTR	1.1781	0.783067	1.50446	0.132462	NA
NC_016810.1	RefSeq	CDS	987030	987413	-	SL1344_0892	SL1344_0892	1.17653	0.462643	2.54306	0.0109887	0.0629376
NC_016810.1	RefSeq	3UTR	903115	903214	+	SL1344_0811	ybiR_3UTR	1.17631	0.763789	1.5401	0.123537	0.356419
NC_016810.1	RefSeq	5UTR	363987	364005	+	SL1344_0315	crl_5UTR	1.1758	0.765306	1.53637	0.124447	0.357198
NC_016810.1	RefSeq	CDS	2879070	2879447	-	SL1344_2697	SL1344_2697	1.17427	0.661645	1.77477	0.0759365	0.258733
NC_016810.1	RefSeq	3UTR	3138630	3138729	-	SL1344_2947	syd_3UTR	1.17402	0.797586	1.47196	0.14103	NA
NC_016810.1	RefSeq	3UTR	982162	982276	+	SL1344_0885	tnp_3UTR	1.17377	0.819459	1.43238	0.152036	NA
NC_016810.1	RefSeq	3UTR	4263623	4263722	-	SL1344_3981	fdhE_3UTR	1.17375	0.734794	1.59739	0.110179	0.331396
NC_016810.1	RefSeq	CDS	2499456	2499740	-	SL1344_2359	SL1344_2359	1.17337	0.28961	4.05157	5.08751e-05	0.000576853
NC_016810.1	RefSeq	CDS	1344106	1345074	+	SL1344_1242	astE	1.17332	0.692993	1.69312	0.0904323	0.29025
NC_016810.1	RefSeq	3UTR	662868	662922	+	SL1344_0588	cstA_3UTR	1.17269	0.769378	1.52421	0.127456	0.362537
NC_016810.1	RefSeq	CDS	2145186	2146100	-	SL1344_2046	SL1344_2046	1.17198	0.518585	2.25995	0.0238244	0.112683
NC_016810.1	RefSeq	CDS	4090346	4092175	-	SL1344_3828	glmS	1.16947	0.222305	5.26065	1.43549e-07	2.83876e-06
NC_016810.1	RefSeq	CDS	4274279	4274845	+	SL1344_3991	SL1344_3991	1.1693	0.717454	1.6298	0.103145	0.317655
NC_016810.1	RefSeq	3UTR	2891173	2891272	-	SL1344_2713	SL1344_2713_3UTR	1.16839	0.810749	1.44113	0.149548	NA
NC_016810.1	RefSeq	3UTR	4603007	4603059	-	SL1344_4277	frdD_3UTR	1.16772	0.82362	1.41779	0.156251	NA
NC_016810.1	RefSeq	3UTR	3618756	3618855	-	SL1344_3410	bfr_3UTR	1.16726	0.791166	1.47537	0.140114	0.385006
NC_016810.1	RefSeq	CDS	615925	616851	-	SL1344_0548	gtrB	1.16696	0.808137	1.44401	0.148737	NA
NC_016810.1	RefSeq	3UTR	672308	672481	+	SL1344_0597	ahpF_3UTR	1.16639	0.780582	1.49426	0.135108	NA
NC_016810.1	RefSeq	5UTR	3749000	3749102	-	SL1344_3523	ugpB_5UTR	1.16624	0.816683	1.42802	0.153286	NA
NC_016810.1	RefSeq	5UTR	1041469	1041586	+	SL1344_0932	ycbB_5UTR	1.1661	0.616686	1.89092	0.0586352	0.215769
NC_016810.1	RefSeq	3UTR	1180362	1180461	+	SL1344_1071	SL1344_1071_3UTR	1.16598	0.791074	1.47392	0.140504	0.385102
NC_016810.1	RefSeq	3UTR	2154463	2154546	-	SL1344_2056	cld_3UTR	1.16521	0.748065	1.55763	0.119321	0.34846
NC_016810.1	RefSeq	CDS	3745890	3746735	-	SL1344_3521	ugpE	1.16448	0.736191	1.58176	0.113704	0.338269
NC_016810.1	RefSeq	CDS	984216	984893	-	SL1344_0888	SL1344_0888	1.16149	0.766513	1.5153	0.129697	0.366507
NC_016810.1	RefSeq	CDS	215429	216370	-	SL1344_0186	yadB	1.15968	0.362333	3.2006	0.00137141	0.0111286
NC_016810.1	RefSeq	3UTR	1466165	1466264	-	SL1344_1363	sodB_3UTR	1.1596	0.467457	2.48066	0.013114	0.0721486
NC_016810.1	RefSeq	CDS	2464894	2466300	-	SL1344_2326	SL1344_2326	1.15658	0.523614	2.20884	0.0271856	0.124026
NC_016810.1	RefSeq	5UTR	3677946	3678084	+	SL1344_3467	pckA_5UTR	1.1557	0.432858	2.66992	0.00758695	0.046853
NC_016810.1	RefSeq	CDS	872644	873348	+	SL1344_0783	SL1344_0783	1.15551	0.36146	3.19677	0.00138974	0.0112049
NC_016810.1	RefSeq	CDS	1889712	1890278	+	SL1344_1763	SL1344_1763	1.15519	0.714672	1.6164	0.106009	0.322911
NC_016810.1	RefSeq	CDS	4322551	4323525	-	SL1344_4042	ftsN	1.15287	0.398255	2.8948	0.00379404	0.0261778
NC_016810.1	RefSeq	5UTR	4318155	4318230	-	SL1344_4036	glpF_5UTR	1.15186	0.586211	1.96493	0.0494227	0.190658
NC_016810.1	RefSeq	3UTR	487795	487894	+	SL1344_0429	SL1344_0429_3UTR	1.15121	0.768985	1.49705	0.13438	0.374786
NC_016810.1	RefSeq	CDS	458371	458952	-	SL1344_0398	SL1344_0398	1.15121	0.664357	1.73281	0.083129	0.275433
NC_016810.1	RefSeq	CDS	4223634	4224218	-	SL1344_3942	mobA	1.15109	0.709498	1.62241	0.104716	0.321118
NC_016810.1	RefSeq	CDS	2230832	2231167	-	SL1344_2115	SL1344_2115	1.15054	0.819034	1.40475	0.160096	NA
NC_016810.1	RefSeq	5UTR	2603314	2603354	+	SL1344_2454	bcp_5UTR	1.14852	0.789699	1.45437	0.145843	0.392798
NC_016810.1	RefSeq	CDS	1361556	1361846	-	SL1344_1260	SL1344_1260	1.14811	0.657006	1.74749	0.0805519	0.269611
NC_016810.1	RefSeq	3UTR	4629298	4629367	+	SL1344_4298	hflC_3UTR	1.14739	0.718618	1.59666	0.110341	0.331684
NC_016810.1	RefSeq	3UTR	3886036	3886135	-	SL1344_3643	SL1344_3643_3UTR	1.14736	0.803828	1.42737	0.153473	NA
NC_016810.1	RefSeq	CDS	1183596	1184126	+	SL1344_1075	SL1344_1075	1.14708	0.585277	1.95989	0.0500085	0.191896
NC_016810.1	RefSeq	CDS	869893	870882	+	SL1344_0778	moaA	1.14692	0.508225	2.25672	0.0240253	0.113527
NC_016810.1	RefSeq	3UTR	1643071	1643170	+	SL1344_1526	srfC_3UTR	1.14482	0.814024	1.40637	0.159614	NA
NC_016810.1	RefSeq	CDS	3943994	3944659	-	SL1344_3695	radC	1.14479	0.55636	2.05763	0.0396253	0.16421
NC_016810.1	RefSeq	5UTR	3140270	3140304	+	SL1344_2949	SL1344_2949_5UTR	1.14416	0.808863	1.41453	0.157207	NA
NC_016810.1	RefSeq	3UTR	3162718	3162817	-	SL1344_2969	SL1344_2969_3UTR	1.14298	0.802497	1.42428	0.154365	NA
NC_016810.1	RefSeq	CDS	2013070	2013456	+	SL1344_1896	SL1344_1896	1.14077	0.498173	2.2899	0.0220272	0.106178
NC_016810.1	RefSeq	CDS	851095	852318	+	SL1344_0764	hutI	1.13969	0.392829	2.90123	0.00371704	0.0257172
NC_016810.1	RefSeq	CDS	4202858	4203637	+	SL1344_3929	tatC	1.13913	0.29485	3.86342	0.000111808	0.00117986
NC_016810.1	RefSeq	3UTR	2501428	2501478	-	SL1344_2361	vacJ_3UTR	1.13857	0.690121	1.64982	0.0989799	0.308006
NC_016810.1	RefSeq	sRNA	3923913	3923975	-	ncRNA0160	STnc390	1.1379	0.820695	1.38651	0.165592	NA
NC_016810.1	RefSeq	5UTR	1136541	1136569	+	SL1344_1031	SL1344_1031_5UTR	1.13788	0.819141	1.38911	0.164799	NA
NC_016810.1	RefSeq	5UTR	1633616	1633879	-	SL1344_1519	SL1344_1519_5UTR	1.13721	0.815715	1.39413	0.163278	NA
NC_016810.1	RefSeq	CDS	4862038	4862553	-	SL1344_4511	SL1344_4511	1.13718	0.804407	1.41369	0.157454	NA
NC_016810.1	RefSeq	5UTR	185745	185852	+	SL1344_0159	acnB_5UTR	1.13433	0.579116	1.95873	0.0501446	0.192272
NC_016810.1	RefSeq	CDS	3796899	3798548	+	SL1344_3568	treF	1.13427	0.404049	2.80726	0.00499652	0.0328501
NC_016810.1	RefSeq	3UTR	2604270	2604411	-	SL1344_2456	SL1344_2456_3UTR	1.13382	0.821419	1.38032	0.167488	NA
NC_016810.1	RefSeq	CDS	2309225	2310211	+	SL1344_2189	SL1344_2189	1.13357	0.516947	2.19282	0.0283201	0.127924
NC_016810.1	RefSeq	5UTR	3508920	3509075	+	SL1344_3296	ptsO_5UTR	1.13302	0.68026	1.66556	0.0958002	0.301147
NC_016810.1	RefSeq	CDS	1499039	1500685	+	SL1344_1398	fumA	1.13132	0.246269	4.59386	4.35131e-06	6.39083e-05
NC_016810.1	RefSeq	CDS	801156	803957	+	SL1344_0718	sucA	1.13111	0.225499	5.01601	5.27556e-07	9.16924e-06
NC_016810.1	RefSeq	3UTR	2064007	2064487	-	SL1344_1958	SL1344_1958_3UTR	1.13099	0.685232	1.65052	0.0988366	0.307975
NC_017720.1	RefSeq	CDS	72411	72932	-	SL1344_P1_0077	SL1344_P1_0077	1.13087	0.559805	2.02011	0.0433723	0.174724
NC_016810.1	RefSeq	CDS	2826061	2826408	-	SL1344_2646	rpl19	1.12928	0.264082	4.27626	1.9006e-05	0.000243538
NC_016810.1	RefSeq	5UTR	453902	454137	+	SL1344_0395	proY_5UTR	1.12912	0.715749	1.57754	0.114672	0.339714
NC_016810.1	RefSeq	CDS	4712263	4712547	+	SL1344_4380	relE	1.12743	0.596	1.89167	0.0585349	0.215716
NC_016810.1	RefSeq	3UTR	1311304	1311403	+	SL1344_1212	SL1344_1212_3UTR	1.1263	0.743471	1.51492	0.129793	0.366507
NC_016810.1	RefSeq	5UTR	3157400	3157417	+	SL1344_2964	SL1344_2964_5UTR	1.12556	0.820055	1.37254	0.169897	NA
NC_016810.1	RefSeq	CDS	4475990	4476487	+	SL1344_4170	ubiC	1.12554	0.494505	2.2761	0.02284	0.10899
NC_016810.1	RefSeq	5UTR	1092929	1093028	+	SL1344_0988	SL1344_0988_5UTR	1.12514	0.77879	1.44472	0.148536	NA
NC_016810.1	RefSeq	5UTR	4415383	4415477	-	SL1344_4115	purH_5UTR	1.12457	0.799325	1.4069	0.159458	NA
NC_016810.1	RefSeq	3UTR	3458855	3458954	-	SL1344_3243	SL1344_3243_3UTR	1.12349	0.803837	1.39766	0.162214	NA
NC_016810.1	RefSeq	3UTR	1327868	1327967	-	SL1344_1228	nam_3UTR	1.12272	0.800933	1.40176	0.160986	NA
NC_016810.1	RefSeq	sRNA	1992864	1992915	-	ncRNA0288	STnc2180	1.12272	0.800933	1.40176	0.160986	NA
NC_017718.1	RefSeq	CDS	20205	20981	+	SL1344_P2_0030	ycfA	1.12272	0.800933	1.40176	0.160986	NA
NC_016810.1	RefSeq	5UTR	4056365	4056389	-	SL1344_3798	SL1344_3798_5UTR	1.12251	0.80727	1.3905	0.164376	NA
NC_016810.1	RefSeq	5UTR	3557216	3557323	-	SL1344_3340	tldD_5UTR	1.12159	0.784681	1.42935	0.152903	0.405888
NC_016810.1	RefSeq	5UTR	2512036	2512276	+	SL1344_2369	SL1344_2369_5UTR	1.12032	0.409204	2.73779	0.00618533	0.0391794
NC_016810.1	RefSeq	5UTR	2703890	2704156	-	SL1344_2525	yfhG_5UTR	1.12031	0.756616	1.48068	0.138691	0.383127
NC_016810.1	RefSeq	3UTR	1713032	1713131	-	SL1344_1593	SL1344_1593_3UTR	1.12025	0.823183	1.36087	0.173554	NA
NC_016810.1	RefSeq	CDS	2074183	2075010	+	SL1344_1969	SL1344_1969	1.12019	0.587714	1.90602	0.0566482	0.211425
NC_016810.1	RefSeq	CDS	428341	429471	-	SL1344_0370	ampH	1.11914	0.657443	1.70226	0.088707	0.287032
NC_016810.1	RefSeq	CDS	3489346	3489822	-	SL1344_3271	greA	1.11879	0.346686	3.22709	0.00125055	0.0102976
NC_016810.1	RefSeq	CDS	1807912	1808370	+	SL1344_1686	SL1344_1686	1.11851	0.726862	1.53882	0.123848	0.356906
NC_016810.1	RefSeq	CDS	616848	617210	-	SL1344_0549	gtrA	1.11851	0.819866	1.36426	0.172486	NA
NC_016810.1	RefSeq	5UTR	616852	617235	-	SL1344_0548	gtrB_5UTR	1.11851	0.819866	1.36426	0.172486	NA
NC_016810.1	RefSeq	5UTR	471411	471510	+	SL1344_0413	SL1344_0413_5UTR	1.11837	0.762163	1.46737	0.142276	0.387556
NC_016810.1	RefSeq	5UTR	1316632	1316658	-	SL1344_1218	SL1344_1218_5UTR	1.11759	0.673789	1.65867	0.0971822	0.30426
NC_016810.1	RefSeq	5UTR	4105921	4105942	-	SL1344_3842	mioC_5UTR	1.11687	0.776003	1.43926	0.150078	0.401214
NC_016810.1	RefSeq	CDS	1870487	1870753	+	SL1344_1744	minE	1.11567	0.373552	2.98666	0.00282042	0.020712
NC_016810.1	RefSeq	5UTR	3394625	3394759	+	SL1344_3183	rpsU_5UTR	1.11438	0.568164	1.96137	0.0498353	0.191671
NC_016810.1	RefSeq	3UTR	2324434	2324486	+	SL1344_2201	rplY_3UTR	1.11408	0.817789	1.36231	0.173101	NA
NC_016810.1	RefSeq	CDS	4734974	4735462	-	SL1344_4402	SL1344_4402	1.10911	0.802683	1.38175	0.167047	NA
NC_016810.1	RefSeq	3UTR	526202	526301	-	SL1344_0464	SL1344_0464_3UTR	1.10871	0.747075	1.48407	0.13779	0.381332
NC_016810.1	RefSeq	sRNA	901188	901397	-	ncRNA0061	RybA	1.10865	0.35112	3.15746	0.00159148	0.0127076
NC_016810.1	RefSeq	CDS	847453	848271	-	SL1344_0761	SL1344_0761	1.10835	0.716665	1.54654	0.121974	0.353942
NC_016810.1	RefSeq	5UTR	4712007	4712030	+	SL1344_4379	relB_5UTR	1.10732	0.819961	1.35046	0.17687	NA
NC_016810.1	RefSeq	CDS	2855903	2857003	-	SL1344_2666	SL1344_2666	1.10732	0.819961	1.35046	0.17687	NA
NC_016810.1	RefSeq	5UTR	3636821	3636955	-	SL1344_3432	SL1344_3432_5UTR	1.10732	0.819961	1.35046	0.17687	NA
NC_016810.1	RefSeq	CDS	2251460	2252179	-	SL1344_2136	yehT	1.10698	0.531946	2.08101	0.0374333	0.157736
NC_016810.1	RefSeq	CDS	4653657	4654292	-	SL1344_4329	SL1344_4329	1.10686	0.402129	2.7525	0.0059143	0.0377478
NC_016810.1	RefSeq	CDS	1839921	1841186	-	SL1344_1713	SL1344_1713	1.10637	0.484497	2.28353	0.022399	0.107562
NC_016810.1	RefSeq	sRNA	4163192	4163399	+	ncRNA0018	GlmZ	1.10621	0.366478	3.0185	0.00254031	0.0191017
NC_016810.1	RefSeq	CDS	3186603	3186821	+	SL1344_2985	SL1344_2985	1.10492	0.714865	1.54564	0.122191	0.35396
NC_016810.1	RefSeq	CDS	1796461	1798092	-	SL1344_1677	oppA	1.10471	0.369858	2.98685	0.0028187	0.020712
NC_016810.1	RefSeq	CDS	1302170	1302496	+	SL1344_1197	SL1344_1197	1.1045	0.819318	1.34807	0.177634	NA
NC_016810.1	RefSeq	CDS	3792419	3793738	-	SL1344_3564	dcuB	1.10294	0.597293	1.84656	0.0648104	0.232365
NC_016810.1	RefSeq	5UTR	603057	603097	-	SL1344_0535	folD_5UTR	1.10237	0.808103	1.36414	0.172522	NA
NC_016810.1	RefSeq	CDS	3177866	3178273	-	SL1344_2976	SL1344_2976	1.10237	0.808103	1.36414	0.172522	NA
NC_016810.1	RefSeq	CDS	1703468	1703806	-	SL1344_1583	SL1344_1583	1.1007	0.721465	1.52564	0.127099	0.362123
NC_016810.1	RefSeq	5UTR	1356394	1356583	+	SL1344_1254	cedA_5UTR	1.10056	0.817617	1.34606	0.178284	NA
NC_016810.1	RefSeq	CDS	2284334	2285332	-	SL1344_2167	mglB	1.10017	0.267335	4.11533	3.86626e-05	0.000452686
NC_016810.1	RefSeq	3UTR	1602488	1602550	+	SL1344_1495	rpsV_3UTR	1.09998	0.825477	1.33254	0.182684	NA
NC_016810.1	RefSeq	CDS	2311374	2311946	+	SL1344_2191	SL1344_2191	1.09961	0.251607	4.37036	1.24044e-05	0.000164399
NC_016810.1	RefSeq	CDS	2928907	2929495	-	SL1344_2747A	SL1344_2747A	1.09847	0.820588	1.33864	0.180688	NA
NC_016810.1	RefSeq	5UTR	1931425	1931574	-	SL1344_1813	opdB_5UTR	1.09707	0.822352	1.33406	0.182183	NA
NC_016810.1	RefSeq	3UTR	1858358	1858457	-	SL1344_1730	alr_3UTR	1.09684	0.807941	1.35758	0.174597	NA
NC_016810.1	RefSeq	3UTR	2832015	2832052	+	SL1344_2652	corB_3UTR	1.09683	0.825605	1.32851	0.184008	NA
NC_016810.1	RefSeq	CDS	794182	795144	-	SL1344_0711	SL1344_0711	1.09636	0.742567	1.47644	0.139826	0.385006
NC_016810.1	RefSeq	3UTR	697800	697888	-	SL1344_0625	dacA_3UTR	1.09605	0.804847	1.36181	0.173258	NA
NC_016810.1	RefSeq	CDS	1061617	1061958	-	SL1344_0950	SL1344_0950	1.0948	0.485376	2.25558	0.0240971	0.113759
NC_016810.1	RefSeq	sRNA	4582490	4583009	+	ncRNA0120	sRNA21	1.09474	0.589234	1.8579	0.0631831	0.228652
NC_016810.1	RefSeq	CDS	440331	440876	+	SL1344_0383	aroL	1.09445	0.471495	2.32123	0.0202742	0.100531
NC_016810.1	RefSeq	CDS	4182536	4183021	-	SL1344_3910	SL1344_3910	1.09382	0.821991	1.3307	0.183287	NA
NC_016810.1	RefSeq	3UTR	1792435	1792475	-	SL1344_1673	oppF_3UTR	1.09353	0.818658	1.33575	0.18163	NA
NC_016810.1	RefSeq	sRNA	2539669	2539837	-	ncRNA0103	zipA-leader	1.09338	0.520586	2.10029	0.0357036	0.15237
NC_016810.1	RefSeq	CDS	1812350	1813027	-	SL1344_1689	narI	1.09158	0.810692	1.34648	0.178149	NA
NC_016810.1	RefSeq	sRNA	4796788	4796863	-	ncRNA0363	STnc4130	1.09145	0.774518	1.40919	0.158778	NA
NC_016810.1	RefSeq	sRNA	2672472	2672567	-	ncRNA0279	STnc2070	1.09096	0.63145	1.72771	0.0840407	0.277539
NC_016810.1	RefSeq	CDS	3750691	3751458	-	SL1344_3527	livG	1.09092	0.820054	1.3303	0.183418	NA
NC_016810.1	RefSeq	3UTR	1337206	1337305	-	SL1344_1236	SL1344_1236_3UTR	1.09089	0.773224	1.41083	0.158295	NA
NC_016810.1	RefSeq	5UTR	3532609	3532755	-	SL1344_3314	sspA_5UTR	1.0902	0.452402	2.40981	0.015961	0.0837745
NC_016810.1	RefSeq	CDS	2090672	2090998	-	SL1344_1987	SL1344_1987	1.09009	0.634328	1.71849	0.0857069	0.281376
NC_016810.1	RefSeq	3UTR	1839763	1839857	+	SL1344_1712	SL1344_1712_3UTR	1.0897	0.810647	1.34424	0.178871	NA
NC_016810.1	RefSeq	CDS	1310992	1311303	+	SL1344_1212	SL1344_1212	1.08882	0.508974	2.13925	0.0324158	0.141341
NC_016810.1	RefSeq	CDS	2254084	2254815	+	SL1344_2138	yehV	1.0878	0.736471	1.47704	0.139665	0.385006
NC_016810.1	RefSeq	5UTR	2261187	2261286	-	SL1344_2144	bglX_5UTR	1.08704	0.818566	1.32798	0.184185	NA
NC_016810.1	RefSeq	5UTR	992734	992761	-	SL1344_0896	trxB_5UTR	1.08688	0.814888	1.33378	0.182275	NA
NC_016810.1	RefSeq	CDS	2557411	2557836	-	SL1344_2412	SL1344_2412	1.08469	0.519876	2.08644	0.0369383	0.15618
NC_016810.1	RefSeq	3UTR	4292534	4292606	+	SL1344_4009	cpxP_3UTR	1.0838	0.59209	1.83047	0.0671802	0.237624
NC_017720.1	RefSeq	CDS	73221	73526	-	SL1344_P1_0079	ccdB	1.08374	0.57703	1.87814	0.0603627	0.220832
NC_016810.1	RefSeq	CDS	2561776	2562828	-	SL1344_2417	eutR	1.08332	0.69294	1.56337	0.117966	0.346719
NC_016810.1	RefSeq	5UTR	3779788	3779940	+	SL1344_3554	pitA_5UTR	1.08296	0.628475	1.72316	0.08486	0.279509
NC_016810.1	RefSeq	3UTR	2486269	2486337	-	SL1344_2347	fabB_3UTR	1.08295	0.796236	1.36009	0.173803	NA
NC_016810.1	RefSeq	CDS	1867273	1867734	-	SL1344_1739	SL1344_1739	1.08277	0.414529	2.61204	0.00900038	0.0536286
NC_016810.1	RefSeq	CDS	2292902	2294224	+	SL1344_2175	SL1344_2175	1.08226	0.817204	1.32435	0.185387	NA
NC_016810.1	RefSeq	CDS	4467463	4467873	+	SL1344_4162	SL1344_4162	1.08151	0.617997	1.75003	0.0801139	0.268813
NC_016810.1	RefSeq	5UTR	1796340	1796685	-	SL1344_1676	oppB_5UTR	1.08131	0.642218	1.68371	0.0922381	0.293421
NC_016810.1	RefSeq	CDS	434201	434914	+	SL1344_0376	SL1344_0376	1.07968	0.778931	1.3861	0.165716	0.426648
NC_016810.1	RefSeq	5UTR	1122728	1122755	+	SL1344_1015	helD_5UTR	1.07958	0.818305	1.31928	0.187075	NA
NC_016810.1	RefSeq	sRNA	1702529	1702639	-	ncRNA0048	MicC	1.07893	0.824413	1.30872	0.190629	NA
NC_016810.1	RefSeq	5UTR	4028397	4028501	-	SL1344_3773	SL1344_3773_5UTR	1.07772	0.819597	1.31494	0.188531	NA
NC_016810.1	RefSeq	CDS	280289	280507	-	SL1344_0239	SL1344_0239	1.07713	0.566192	1.9024	0.0571185	0.212681
NC_016810.1	RefSeq	3UTR	4591468	4591525	-	SL1344_4263	aspA_3UTR	1.07627	0.445999	2.41317	0.0158143	0.0831782
NC_016810.1	RefSeq	sRNA	4486745	4486825	+	ncRNA0207	STnc880	1.07606	0.813733	1.32238	0.186043	NA
NC_016810.1	RefSeq	CDS	1491858	1492298	-	SL1344_1392	SL1344_1392	1.07576	0.49057	2.19288	0.0283163	0.127924
NC_016810.1	RefSeq	sRNA	2837604	2837643	+	ncRNA0428	StyR-99	1.07567	0.790682	1.36043	0.173695	NA
NC_016810.1	RefSeq	CDS	1326853	1327296	+	SL1344_1226	SL1344_1226	1.07465	0.427822	2.5119	0.0120082	0.0675447
NC_017718.1	RefSeq	CDS	6669	8015	+	SL1344_P2_0011	yagA	1.07387	0.496522	2.16278	0.0305579	0.134984
NC_016810.1	RefSeq	CDS	2023641	2023910	+	SL1344_1909	fliQ	1.07279	0.531745	2.01748	0.0436452	0.175384
NC_016810.1	RefSeq	5UTR	4756044	4756157	+	SL1344_4419	SL1344_4419_5UTR	1.0709	0.818094	1.30902	0.190527	NA
NC_016810.1	RefSeq	CDS	2755177	2755722	-	SL1344_2573	SL1344_2573	1.07085	0.775831	1.38026	0.167507	0.429655
NC_017718.1	RefSeq	CDS	82908	83162	-	SL1344_P2_0098	pilI	1.07034	0.820267	1.30487	0.191937	NA
NC_016810.1	RefSeq	CDS	2794468	2794791	+	SL1344_2617	SL1344_2617	1.06989	0.645127	1.65842	0.0972323	0.30426
NC_016810.1	RefSeq	CDS	1124846	1125304	-	SL1344_1016	mgsA	1.06976	0.377229	2.83583	0.00457063	0.0304487
NC_016810.1	RefSeq	3UTR	1698336	1698435	-	SL1344_1579	SL1344_1579_3UTR	1.06973	0.808923	1.32242	0.18603	NA
NC_016810.1	RefSeq	CDS	2993527	2993712	-	SL1344_2806	csrA	1.06968	0.403298	2.65234	0.00799354	0.0487825
NC_016810.1	RefSeq	sRNA	1519287	1519550	+	ncRNA0323	STnc3480	1.06796	0.799036	1.33656	0.181366	NA
NC_016810.1	RefSeq	CDS	185853	188450	+	SL1344_0159	acnB	1.06719	0.245722	4.34309	1.40491e-05	0.000183773
NC_016810.1	RefSeq	CDS	798133	799899	+	SL1344_0716	sdhA	1.06591	0.227253	4.69042	2.72649e-06	4.16266e-05
NC_016810.1	RefSeq	5UTR	4786558	4786583	-	SL1344_4442	SL1344_4442_5UTR	1.06567	0.527628	2.01973	0.0434114	0.174724
NC_016810.1	RefSeq	CDS	2441019	2441618	+	SL1344_2301	SL1344_2301	1.06338	0.667731	1.59253	0.111266	0.333785
NC_016810.1	RefSeq	3UTR	2281554	2281653	-	SL1344_2165	mglC_3UTR	1.06304	0.81442	1.30527	0.1918	NA
NC_016810.1	RefSeq	CDS	2782448	2783185	-	SL1344_2606	SL1344_2606	1.06097	0.50607	2.09649	0.0360384	0.153408
NC_016810.1	RefSeq	CDS	526302	526772	-	SL1344_0464	SL1344_0464	1.05895	0.462471	2.28977	0.0220346	0.106178
NC_016810.1	RefSeq	CDS	1414270	1414686	+	SL1344_1308	SL1344_1308	1.05889	0.806222	1.31339	0.189051	NA
NC_016810.1	RefSeq	5UTR	2401389	2401492	-	SL1344_2265	ais_5UTR	1.05872	0.562376	1.88258	0.0597575	0.219096
NC_016810.1	RefSeq	5UTR	180940	181010	+	SL1344_0154	lpdA_5UTR	1.05777	0.531967	1.98841	0.0467663	0.184675
NC_016810.1	RefSeq	sRNA	288995	289054	+	ncRNA0448	StyR-215a	1.05759	0.352533	2.99996	0.00270014	0.0200633
NC_016810.1	RefSeq	5UTR	2401611	2401668	+	SL1344_2266	SL1344_2266_5UTR	1.05756	0.541636	1.95253	0.0508752	0.194578
NC_016810.1	RefSeq	CDS	2247455	2249488	+	SL1344_2132	metG	1.05699	0.310039	3.40922	0.000651484	0.00583317
NC_016810.1	RefSeq	CDS	1380426	1381868	+	SL1344_1279	SL1344_1279	1.05557	0.499844	2.1118	0.034704	0.149373
NC_016810.1	RefSeq	3UTR	4162351	4162450	+	SL1344_3889	yifK_3UTR	1.05525	0.731961	1.44168	0.149393	0.400001
NC_016810.1	RefSeq	3UTR	295784	295883	-	SL1344_0251	yafC_3UTR	1.05485	0.81664	1.29169	0.196464	NA
NC_016810.1	RefSeq	CDS	1557061	1557933	-	SL1344_1453	SL1344_1453	1.05173	0.802041	1.31132	0.18975	NA
NC_016810.1	RefSeq	CDS	526106	526246	+	SL1344_0463	rpmJ2	1.05169	0.805843	1.30508	0.191865	NA
NC_016810.1	RefSeq	CDS	2276033	2276728	+	SL1344_2159	yohK	1.05093	0.703839	1.49314	0.135401	0.37638
NC_016810.1	RefSeq	5UTR	4110558	4110772	-	SL1344_3846	SL1344_3846_5UTR	1.04936	0.779076	1.34693	0.178002	NA
NC_016810.1	RefSeq	CDS	1139959	1140705	-	SL1344_1035	copR	1.04848	0.661106	1.58595	0.112751	0.336257
NC_016810.1	RefSeq	3UTR	3923948	3923987	-	SL1344_3673A	SL1344_3673A_3UTR	1.04819	0.82086	1.27694	0.201624	NA
NC_016810.1	RefSeq	5UTR	3219264	3219317	+	SL1344_3015	idi_5UTR	1.04668	0.818025	1.27952	0.200713	NA
NC_016810.1	RefSeq	5UTR	3857127	3857174	+	SL1344_3614	SL1344_3614_5UTR	1.04628	0.803489	1.30217	0.192859	NA
NC_016810.1	RefSeq	3UTR	1416716	1416777	-	SL1344_1312	pykF_3UTR	1.04613	0.769318	1.35982	0.173888	NA
NC_016810.1	RefSeq	CDS	216394	216849	-	SL1344_0187	dksA	1.04593	0.236253	4.42718	9.54752e-06	0.000130318
NC_016810.1	RefSeq	CDS	28425	29432	+	SL1344_0024	bcfD	1.0452	0.799502	1.30731	0.191108	NA
NC_016810.1	RefSeq	CDS	3288514	3289233	-	SL1344_3084	SL1344_3084	1.04418	0.475855	2.19432	0.0282121	0.127781
NC_016810.1	RefSeq	5UTR	1789037	1789064	+	SL1344_1669	SL1344_1669_5UTR	1.04413	0.669712	1.55907	0.118979	0.348269
NC_016810.1	RefSeq	5UTR	3690794	3690959	+	SL1344_3478	SL1344_3478_5UTR	1.04366	0.795593	1.31181	0.189585	NA
NC_016810.1	RefSeq	5UTR	216850	216901	-	SL1344_0187	dksA_5UTR	1.04329	0.554183	1.88258	0.0597573	0.219096
NC_016810.1	RefSeq	CDS	1931637	1932296	-	SL1344_1814	SL1344_1814	1.04263	0.432785	2.40913	0.0159907	0.0838429
NC_016810.1	RefSeq	CDS	899373	900953	-	SL1344_0809	ybiP	1.04233	0.5271	1.97748	0.047987	0.187433
NC_016810.1	RefSeq	5UTR	1104358	1104458	+	SL1344_0999	SL1344_0999_5UTR	1.04201	0.654383	1.59235	0.111306	0.333785
NC_016810.1	RefSeq	CDS	3509076	3509348	+	SL1344_3296	ptsO	1.04188	0.601079	1.73335	0.0830333	0.275402
NC_016810.1	RefSeq	3UTR	944235	944334	-	SL1344_0848	grxA_3UTR	1.04046	0.560676	1.85573	0.0634921	0.229164
NC_016810.1	RefSeq	CDS	1304382	1304975	+	SL1344_1200	SL1344_1200	1.03876	0.796479	1.30419	0.19217	NA
NC_016810.1	RefSeq	3UTR	3293376	3293475	-	SL1344_3089	speC_3UTR	1.03661	0.792588	1.30788	0.190914	NA
NC_016810.1	RefSeq	sRNA	3425410	3425649	+	ncRNA0154	STnc320	1.03641	0.813734	1.27365	0.202788	NA
NC_016810.1	RefSeq	CDS	4497578	4498108	+	SL1344_4192	ssb	1.03613	0.289192	3.58285	0.000339862	0.00322099
NC_016810.1	RefSeq	3UTR	3781354	3781453	-	SL1344_3555	uspB_3UTR	1.03502	0.806287	1.28369	0.199252	NA
NC_016810.1	RefSeq	sRNA	2437665	2437808	+	ncRNA0251	STnc1550	1.03484	0.652198	1.58669	0.112582	0.336206
NC_016810.1	RefSeq	CDS	1302693	1303340	+	SL1344_1198	SL1344_1198	1.03227	0.653599	1.57936	0.114255	0.339276
NC_016810.1	RefSeq	3UTR	1963911	1964010	-	SL1344_1846	SL1344_1846_3UTR	1.032	0.796189	1.29618	0.194915	NA
NC_016810.1	RefSeq	CDS	2967028	2967705	+	SL1344_2778	ygaE	1.0301	0.805189	1.27933	0.200781	NA
NC_016810.1	RefSeq	3UTR	256128	256170	+	SL1344_0218	tsf_3UTR	1.02932	0.654387	1.57295	0.11573	0.341851
NC_016810.1	RefSeq	CDS	1114230	1114748	-	SL1344_1007	fabA	1.02685	0.325257	3.15704	0.00159382	0.0127076
NC_016810.1	RefSeq	3UTR	1766584	1766644	-	SL1344_1646	topA_3UTR	1.02518	0.810596	1.26472	0.205971	NA
NC_016810.1	RefSeq	CDS	1187770	1188225	+	SL1344_1081	csgA	1.02387	0.808408	1.26652	0.205327	NA
NC_016810.1	RefSeq	3UTR	1912188	1912287	+	SL1344_1786	SL1344_1786_3UTR	1.02368	0.824549	1.2415	0.214422	NA
NC_016810.1	RefSeq	3UTR	1183544	1183643	+	SL1344_1074	SL1344_1074_3UTR	1.02227	0.798791	1.27977	0.200627	NA
NC_016810.1	RefSeq	CDS	754764	755690	-	SL1344_0674	SL1344_0674	1.02199	0.630984	1.61967	0.105303	0.321841
NC_016810.1	RefSeq	CDS	3767831	3768076	-	SL1344_3543	SL1344_3543	1.02195	0.665008	1.53674	0.124356	0.357198
NC_016810.1	RefSeq	5UTR	2516674	2516848	+	SL1344_2372	SL1344_2372_5UTR	1.02112	0.817435	1.24918	0.211601	NA
NC_016810.1	RefSeq	5UTR	116627	116818	+	SL1344_0100	SL1344_0100_5UTR	1.02112	0.824292	1.23878	0.215426	NA
NC_016810.1	RefSeq	3UTR	678732	678831	-	SL1344_0604	rnk_3UTR	1.02075	0.714085	1.42945	0.152876	0.405888
NC_016810.1	RefSeq	3UTR	3861031	3861084	-	SL1344_3620	glyS_3UTR	1.01992	0.802364	1.27115	0.203677	NA
NC_016810.1	RefSeq	5UTR	1361450	1361476	-	SL1344_1259	SL1344_1259_5UTR	1.0198	0.81763	1.24726	0.212302	NA
NC_016810.1	RefSeq	sRNA	2989429	2989505	+	ncRNA0047	MicA	1.01949	0.66824	1.52564	0.1271	0.362123
NC_016810.1	RefSeq	5UTR	3392617	3392656	+	SL1344_3180	SL1344_3180_5UTR	1.01933	0.80424	1.26744	0.204997	NA
NC_016810.1	RefSeq	5UTR	4269363	4269440	+	SL1344_3986	fdhD_5UTR	1.01924	0.818319	1.24553	0.212936	NA
NC_016810.1	RefSeq	5UTR	2005148	2005247	-	SL1344_1887	fliB_5UTR	1.01765	0.381191	2.66966	0.00759273	0.046853
NC_016810.1	RefSeq	5UTR	1860841	1860877	-	SL1344_1731	dadA_5UTR	1.01709	0.819726	1.24077	0.214691	NA
NC_016810.1	RefSeq	CDS	524065	525615	-	SL1344_0461	ylaB	1.01673	0.623829	1.62983	0.103138	0.317655
NC_016810.1	RefSeq	CDS	4640194	4641816	+	SL1344_4310	aidB	1.01652	0.570391	1.78215	0.0747249	0.256032
NC_016810.1	RefSeq	CDS	3493918	3494175	-	SL1344_3275	rpmA	1.01614	0.246839	4.11661	3.84492e-05	0.000452296
NC_016810.1	RefSeq	5UTR	3857590	3857765	+	SL1344_3615	cspA_5UTR	1.01606	0.283237	3.58734	0.000334075	0.00317814
NC_016810.1	RefSeq	CDS	1468554	1469201	-	SL1344_1366	rnt	1.01584	0.434389	2.33856	0.0193582	0.0972362
NC_016810.1	RefSeq	sRNA	2240284	2240365	-	ncRNA0195	STnc740	1.01578	0.812543	1.25012	0.211254	NA
NC_016810.1	RefSeq	5UTR	1189126	1189153	+	SL1344_1084	SL1344_1084_5UTR	1.01488	0.816235	1.24337	0.213733	NA
NC_016810.1	RefSeq	CDS	3196444	3197151	-	SL1344_2993	SL1344_2993	1.01447	0.542588	1.86969	0.0615267	0.224111
NC_016810.1	RefSeq	CDS	4617810	4618949	-	SL1344_4289	yjeS	1.01378	0.509342	1.99038	0.0465491	0.183962
NC_016810.1	RefSeq	CDS	1629438	1630499	-	SL1344_1517	SL1344_1517	1.01287	0.675439	1.49957	0.133725	0.3737
NC_016810.1	RefSeq	CDS	203987	205066	-	SL1344_0175	stiH	1.01257	0.817908	1.238	0.215718	NA
NC_016810.1	RefSeq	5UTR	1536710	1536732	-	SL1344_1430	SL1344_1430_5UTR	1.01219	0.802055	1.262	0.206949	NA
NC_016810.1	RefSeq	CDS	4648019	4648669	+	SL1344_4319	sgaH	1.01213	0.814452	1.24271	0.213975	NA
NC_016810.1	RefSeq	3UTR	3273550	3273637	+	SL1344_3065	metK_3UTR	1.0121	0.758099	1.33505	0.18186	0.452892
NC_016810.1	RefSeq	CDS	4423328	4424929	+	SL1344_4118	aceB	1.01093	0.712777	1.41829	0.156106	0.409582
NC_016810.1	RefSeq	sRNA	61807	62034	+	ncRNA0307	STnc3220	1.01029	0.770581	1.31107	0.189833	0.465032
NC_016810.1	RefSeq	CDS	2688791	2690068	+	SL1344_2515	csiE	1.01025	0.662491	1.52493	0.127276	0.36242
NC_016810.1	RefSeq	3UTR	1482492	1482591	-	SL1344_1383	gst_3UTR	1.00977	0.778012	1.29789	0.194326	0.472115
NC_016810.1	RefSeq	3UTR	94551	94650	+	SL1344_0082	SL1344_0082_3UTR	1.00842	0.809661	1.24549	0.212952	NA
NC_016810.1	RefSeq	sRNA	4737458	4737715	-	ncRNA0545	RUF_107c.95	1.00831	0.571376	1.7647	0.0776145	0.262707
NC_016810.1	RefSeq	CDS	2777727	2778206	-	SL1344_2601	rseC	1.0082	0.514128	1.96099	0.0498807	0.191699
NC_016810.1	RefSeq	5UTR	122527	122606	+	SL1344_0105	yabI_5UTR	1.00819	0.824071	1.22342	0.221171	NA
NC_016810.1	RefSeq	CDS	4649533	4650219	+	SL1344_4321	sgaE	1.00794	0.758793	1.32834	0.184064	0.455183
NC_016810.1	RefSeq	CDS	1868940	1869647	+	SL1344_1742	minC	1.00727	0.271459	3.71058	0.000206781	0.00206084
NC_016810.1	RefSeq	CDS	1637948	1640929	+	SL1344_1525	srfB	1.00725	0.32756	3.075	0.00210503	0.016242
NC_016810.1	RefSeq	sRNA	2824673	2824885	-	ncRNA0342	STnc3800	1.00709	0.693956	1.45123	0.146716	0.394727
NC_016810.1	RefSeq	CDS	2516849	2518084	+	SL1344_2372	SL1344_2372	1.00688	0.682449	1.4754	0.140106	0.385006
NC_016810.1	RefSeq	CDS	3285044	3286051	-	SL1344_3080	SL1344_3080	1.00635	0.712078	1.41326	0.157578	0.412178
NC_016810.1	RefSeq	CDS	3678085	3679704	+	SL1344_3467	pckA	1.00626	0.231064	4.35488	1.33139e-05	0.000174611
NC_016810.1	RefSeq	5UTR	1428115	1428200	+	SL1344_1320	ttrS_5UTR	1.00612	0.801155	1.25584	0.209176	NA
NC_016810.1	RefSeq	CDS	2072244	2072939	+	SL1344_1967	SL1344_1967	1.00336	0.312029	3.2156	0.00130172	0.0106639
NC_016810.1	RefSeq	5UTR	2692652	2692874	-	SL1344_2517	glyA_5UTR	1.00328	0.56918	1.76268	0.0779543	0.263188
NC_016810.1	RefSeq	5UTR	4662084	4662229	-	SL1344_4336	cpdB_5UTR	1.00328	0.753849	1.33087	0.183231	0.454278
NC_016810.1	RefSeq	CDS	575491	575973	+	SL1344_0508	allA	1.00249	0.679174	1.47605	0.139931	0.385006
NC_016810.1	RefSeq	CDS	2017477	2018847	+	SL1344_1901	fliI	1.00077	0.34932	2.8649	0.00417137	0.0283146
NC_016810.1	RefSeq	5UTR	1703807	1703838	-	SL1344_1583	SL1344_1583_5UTR	1.00055	0.823612	1.21483	0.224431	NA
NC_016810.1	RefSeq	CDS	17867	19966	+	SL1344_0018	SL1344_0018	1.00041	0.634818	1.5759	0.115048	0.340364
NC_016810.1	RefSeq	3UTR	4143272	4143371	-	SL1344_3873	gppA_3UTR	1.00016	0.77611	1.28868	0.197508	NA
NC_016810.1	RefSeq	3UTR	3855926	3856025	-	SL1344_3613	SL1344_3613_3UTR	0.999907	0.819877	1.21958	0.222624	NA
NC_016810.1	RefSeq	CDS	1306474	1306623	-	SL1344_1203	SL1344_1203	0.999564	0.764924	1.30675	0.191298	NA
NC_016810.1	RefSeq	CDS	797786	798133	+	SL1344_0715	sdhD	0.999553	0.305407	3.27286	0.00106466	0.00903341
NC_016810.1	RefSeq	CDS	2444860	2445315	-	SL1344_2305	SL1344_2305	0.99945	0.48233	2.07213	0.0382532	0.15959
NC_016810.1	RefSeq	CDS	2810757	2811824	-	SL1344_2627	tyrA	0.999221	0.485512	2.05808	0.0395828	0.16421
NC_016810.1	RefSeq	3UTR	1549111	1549192	+	SL1344_1443	SL1344_1443_3UTR	0.998611	0.765685	1.30421	0.192163	NA
NC_016810.1	RefSeq	sRNA	1894421	1894673	+	ncRNA0466	StyR-281	0.997831	0.819055	1.21827	0.223121	NA
NC_016810.1	RefSeq	sRNA	2310819	2311125	-	ncRNA0465	StyR-277	0.996787	0.729802	1.36583	0.171991	0.437646
NC_016810.1	RefSeq	3UTR	1753134	1753192	+	SL1344_1633	rnb_3UTR	0.995017	0.765838	1.29925	0.193857	NA
NC_016810.1	RefSeq	CDS	3979512	3980300	-	SL1344_3725	marT	0.994242	0.740866	1.342	0.179596	0.44951
NC_016810.1	RefSeq	5UTR	2786703	2786777	-	SL1344_2610	SL1344_2610_5UTR	0.994202	0.691658	1.43742	0.150599	0.401732
NC_016810.1	RefSeq	CDS	618456	618692	+	SL1344_0550A	cusA	0.994043	0.806648	1.23231	0.217832	NA
NC_016810.1	RefSeq	CDS	775649	777130	-	SL1344_0691	SL1344_0691	0.993898	0.772097	1.28727	0.198	0.478381
NC_016810.1	RefSeq	3UTR	1787492	1787591	+	SL1344_1666	ispZ_3UTR	0.993779	0.752967	1.31982	0.186896	0.45906
NC_016810.1	RefSeq	5UTR	1359891	1360009	+	SL1344_1258	SL1344_1258_5UTR	0.993562	0.819727	1.21206	0.225488	NA
NC_016810.1	RefSeq	5UTR	1876026	1876053	-	SL1344_1749	SL1344_1749_5UTR	0.993499	0.675193	1.47143	0.141175	0.385393
NC_016810.1	RefSeq	3UTR	2311947	2312030	+	SL1344_2191	SL1344_2191_3UTR	0.99346	0.495751	2.00395	0.0450752	0.179693
NC_016810.1	RefSeq	CDS	2548697	2549236	+	SL1344_2402	SL1344_2402	0.992419	0.808683	1.2272	0.219746	NA
NC_016810.1	RefSeq	CDS	501151	502449	+	SL1344_0441	tig	0.992296	0.219876	4.51298	6.39238e-06	9.14785e-05
NC_016810.1	RefSeq	CDS	676025	676792	+	SL1344_0601	SL1344_0601	0.992199	0.793235	1.25083	0.210998	0.498984
NC_016810.1	RefSeq	CDS	408034	408135	+	SL1344_0354	SL1344_0354	0.992075	0.826057	1.20098	0.22976	NA
NC_016810.1	RefSeq	CDS	3946599	3947195	+	SL1344_3698	ttk	0.991995	0.546518	1.81512	0.0695057	0.243294
NC_016810.1	RefSeq	5UTR	1066471	1066520	+	SL1344_0958	SL1344_0958_5UTR	0.99071	0.819527	1.20888	0.226708	NA
NC_016810.1	RefSeq	CDS	692670	693053	-	SL1344_0618	crcB	0.989776	0.820583	1.20619	0.227746	NA
NC_017718.1	RefSeq	CDS	3971	4420	+	SL1344_P2_0006	yadA	0.989506	0.59446	1.66455	0.096003	0.301332
NC_016810.1	RefSeq	5UTR	1116737	1116762	+	SL1344_1009	SL1344_1009_5UTR	0.988974	0.765426	1.29206	0.196337	NA
NC_016810.1	RefSeq	CDS	4184103	4185950	+	SL1344_3912	recQ	0.987969	0.334248	2.9558	0.00311864	0.0224748
NC_016810.1	RefSeq	5UTR	944599	944631	-	SL1344_0848	grxA_5UTR	0.987965	0.671123	1.47211	0.140992	0.385102
NC_016810.1	RefSeq	CDS	3952470	3954155	-	SL1344_3705	SL1344_3705	0.986879	0.724931	1.36134	0.173406	0.439908
NC_016810.1	RefSeq	CDS	1313814	1314260	-	SL1344_1216	SL1344_1216	0.986875	0.620821	1.58963	0.111919	0.334822
NC_016810.1	RefSeq	5UTR	2699767	2699866	+	SL1344_2522	SL1344_2522_5UTR	0.986137	0.643837	1.53166	0.125607	0.359501
NC_016810.1	RefSeq	CDS	533242	533895	+	SL1344_0470	acrR	0.985863	0.433042	2.2766	0.0228102	0.10899
NC_016810.1	RefSeq	CDS	4655428	4656837	+	SL1344_4331	cycA	0.985682	0.360029	2.73779	0.00618541	0.0391794
NC_016810.1	RefSeq	CDS	175320	176084	+	SL1344_0151	pdhR	0.985575	0.392917	2.50836	0.0121295	0.0679223
NC_016810.1	RefSeq	CDS	936005	936763	-	SL1344_0840	deoR	0.985035	0.449054	2.19358	0.0282656	0.127908
NC_016810.1	RefSeq	3UTR	3226628	3226727	-	SL1344_3022	SL1344_3022_3UTR	0.984934	0.785692	1.25359	0.209992	0.498012
NC_016810.1	RefSeq	5UTR	2837604	2837671	+	SL1344_2660	smpB_5UTR	0.984502	0.754754	1.3044	0.192097	0.467819
NC_016810.1	RefSeq	CDS	1147297	1148148	+	SL1344_1042	hpcB	0.984106	0.824233	1.19397	0.232491	NA
NC_016810.1	RefSeq	5UTR	3139276	3139309	-	SL1344_2947	syd_5UTR	0.983804	0.817586	1.2033	0.228859	NA
NC_016810.1	RefSeq	3UTR	1839810	1839920	-	SL1344_1713	SL1344_1713_3UTR	0.983653	0.812467	1.2107	0.22601	NA
NC_016810.1	RefSeq	CDS	2378032	2378760	+	SL1344_2245	ubiG	0.982296	0.322951	3.04163	0.00235302	0.0178538
NC_016810.1	RefSeq	CDS	3701493	3701753	-	SL1344_3484	SL1344_3484	0.98147	0.662937	1.48049	0.138743	0.383127
NC_016810.1	RefSeq	5UTR	358401	358539	+	SL1344_0310	SL1344_0310_5UTR	0.980999	0.823228	1.19165	0.233399	NA
NC_016810.1	RefSeq	CDS	4077661	4078416	+	SL1344_3816	SL1344_3816	0.980255	0.692014	1.41652	0.156622	0.410387
NC_016810.1	RefSeq	5UTR	3931739	3931867	-	SL1344_3680	waaK_5UTR	0.979267	0.819906	1.19437	0.232335	NA
NC_016810.1	RefSeq	5UTR	4340997	4341020	+	SL1344_4056	katG_5UTR	0.97852	0.80053	1.22234	0.221579	NA
NC_016810.1	RefSeq	5UTR	2286854	2286904	-	SL1344_2168	galS_5UTR	0.978421	0.819546	1.19386	0.232534	NA
NC_016810.1	RefSeq	CDS	3228734	3229393	-	SL1344_3025	SL1344_3025	0.977292	0.603436	1.61955	0.10533	0.321841
NC_016810.1	RefSeq	5UTR	2205184	2205246	-	SL1344_2098	dcd_5UTR	0.97678	0.800464	1.22027	0.222363	NA
NC_016810.1	RefSeq	sRNA	3624232	3624439	-	ncRNA0101	rpsL-leader	0.976563	0.763031	1.27985	0.200599	0.482583
NC_016810.1	RefSeq	CDS	2244813	2245343	-	SL1344_2129	stcA	0.976346	0.701075	1.39264	0.163728	0.422685
NC_016810.1	RefSeq	sRNA	4070922	4071037	-	ncRNA0303	STnc3170	0.97624	0.819188	1.19172	0.233372	NA
NC_016810.1	RefSeq	CDS	3202421	3203284	-	SL1344_2998	SL1344_2998	0.974925	0.650372	1.49903	0.133866	0.3737
NC_016810.1	RefSeq	3UTR	905890	905989	+	SL1344_0813	ybiT_3UTR	0.974671	0.796599	1.22354	0.221126	NA
NC_016810.1	RefSeq	3UTR	2825983	2826060	-	SL1344_2646	rpl19_3UTR	0.974294	0.513942	1.89573	0.0579958	0.214516
NC_016810.1	RefSeq	5UTR	1114749	1114775	-	SL1344_1007	fabA_5UTR	0.973862	0.720025	1.35254	0.176203	0.444982
NC_016810.1	RefSeq	5UTR	3538267	3538293	+	SL1344_3321	degS_5UTR	0.973223	0.801911	1.21363	0.224889	NA
NC_016810.1	RefSeq	3UTR	3355071	3355170	-	SL1344_3146	sufI_3UTR	0.973223	0.801911	1.21363	0.224889	NA
NC_016810.1	RefSeq	CDS	963051	964064	-	SL1344_0871	SL1344_0871	0.973043	0.504952	1.927	0.0539792	0.203252
NC_016810.1	RefSeq	CDS	141729	143495	+	SL1344_0122	ftsI	0.972878	0.328159	2.96465	0.00303025	0.0220274
NC_016810.1	RefSeq	5UTR	2003035	2003052	-	SL1344_1885	fliA_5UTR	0.970745	0.408156	2.37837	0.0173896	0.0894956
NC_016810.1	RefSeq	5UTR	3089048	3089613	-	SL1344_2903	rpoS_5UTR	0.970315	0.267205	3.63135	0.000281938	0.00271298
NC_016810.1	RefSeq	3UTR	58747	58926	+	SL1344_0050	lytB_3UTR	0.969573	0.820426	1.18179	0.237288	NA
NC_016810.1	RefSeq	5UTR	240111	240159	+	SL1344_0205	SL1344_0205_5UTR	0.969416	0.720221	1.346	0.178303	0.447808
NC_016810.1	RefSeq	sRNA	2002640	2002727	-	ncRNA0234	STnc1285	0.969194	0.350777	2.76299	0.00572744	0.036742
NC_016810.1	RefSeq	CDS	2276882	2277766	+	SL1344_2160	cdd	0.968958	0.519573	1.86491	0.062194	0.225886
NC_016810.1	RefSeq	CDS	2609749	2610375	-	SL1344_2461	upp	0.968907	0.286397	3.38309	0.000716763	0.00631632
NC_016810.1	RefSeq	5UTR	4066903	4066998	+	SL1344_3806	rpmH_5UTR	0.968756	0.536233	1.8066	0.0708253	0.246368
NC_016810.1	RefSeq	5UTR	440204	440330	+	SL1344_0383	aroL_5UTR	0.968251	0.755286	1.28197	0.199855	0.481472
NC_016810.1	RefSeq	CDS	2123936	2125330	+	SL1344_2027	pduP	0.967829	0.508394	1.9037	0.0569496	0.212367
NC_016810.1	RefSeq	sRNA	4162241	4162392	+	ncRNA0023	Ig2335	0.967503	0.784111	1.23388	0.217246	NA
NC_016810.1	RefSeq	3UTR	3900364	3900463	-	SL1344_3653	SL1344_3653_3UTR	0.967151	0.817257	1.18341	0.236646	NA
NC_016810.1	RefSeq	3UTR	4226261	4226299	+	SL1344_3945	dsbA_3UTR	0.967083	0.816905	1.18384	0.236477	NA
NC_016810.1	RefSeq	5UTR	757514	757565	-	SL1344_0677	SL1344_0677_5UTR	0.967083	0.816905	1.18384	0.236477	NA
NC_016810.1	RefSeq	CDS	3083265	3084188	-	SL1344_2897	SL1344_2897	0.966511	0.800111	1.20797	0.227058	NA
NC_016810.1	RefSeq	3UTR	1468478	1468553	-	SL1344_1366	rnt_3UTR	0.964061	0.825219	1.16825	0.242706	NA
NC_016810.1	RefSeq	3UTR	2176563	2176671	-	SL1344_2075	galF_3UTR	0.963771	0.563297	1.71095	0.0870909	0.284433
NC_016810.1	RefSeq	CDS	4688489	4689499	+	SL1344_4357	iolG	0.96346	0.78661	1.22483	0.220641	0.511199
NC_016810.1	RefSeq	5UTR	3918631	3918668	-	SL1344_3669	SL1344_3669_5UTR	0.963209	0.816534	1.17963	0.238147	NA
NC_016810.1	RefSeq	CDS	2521435	2522676	-	SL1344_2376	mntH	0.962398	0.638505	1.50727	0.131742	0.369688
NC_016810.1	RefSeq	CDS	1810579	1812054	-	SL1344_1688	SL1344_1688	0.962397	0.708346	1.35865	0.174256	0.440729
NC_016810.1	RefSeq	CDS	3875334	3875807	-	SL1344_3631	SL1344_3631	0.96227	0.594208	1.61942	0.105357	0.321841
NC_016810.1	RefSeq	5UTR	3734485	3734512	-	SL1344_3509	gntR_5UTR	0.960859	0.819022	1.17318	0.240724	NA
NC_016810.1	RefSeq	CDS	3550650	3550916	+	SL1344_3334	SL1344_3334	0.959599	0.824465	1.16391	0.244462	NA
NC_016810.1	RefSeq	5UTR	4197021	4197309	+	SL1344_3923	yigN_5UTR	0.958062	0.607962	1.57586	0.115058	0.340364
NC_016810.1	RefSeq	5UTR	979049	979234	+	SL1344_0884	clpA_5UTR	0.956877	0.533493	1.79361	0.0728759	0.251585
NC_016810.1	RefSeq	CDS	694061	694264	+	SL1344_0620	tatE	0.956566	0.37957	2.52013	0.0117311	0.0663576
NC_016810.1	RefSeq	CDS	1156476	1156838	+	SL1344_1052	scsA	0.956154	0.811336	1.17849	0.2386	NA
NC_016810.1	RefSeq	CDS	3859524	3859811	-	SL1344_3618	SL1344_3618	0.955465	0.69512	1.37453	0.169277	0.433814
NC_016810.1	RefSeq	CDS	538604	539119	-	SL1344_0474	priC	0.955331	0.687084	1.39041	0.164403	0.424138
NC_016810.1	RefSeq	CDS	1766645	1769242	-	SL1344_1646	topA	0.955024	0.276055	3.45955	0.000541082	0.00495056
NC_016810.1	RefSeq	CDS	3628482	3628682	-	SL1344_3423	SL1344_3423	0.954822	0.729477	1.30891	0.190564	0.465363
NC_016810.1	RefSeq	3UTR	3279785	3279884	+	SL1344_3072	SL1344_3072_3UTR	0.954311	0.80035	1.19237	0.233117	NA
NC_016810.1	RefSeq	CDS	3625354	3626088	-	SL1344_3419	SL1344_3419	0.954145	0.382456	2.49478	0.0126034	0.0699526
NC_016810.1	RefSeq	3UTR	4016835	4016934	-	SL1344_3761	ilvN_3UTR	0.952965	0.809157	1.17773	0.238906	NA
NC_016810.1	RefSeq	5UTR	1954451	1954546	-	SL1344_1836	aspS_5UTR	0.951878	0.81041	1.17456	0.24017	NA
NC_016810.1	RefSeq	CDS	3859051	3859536	-	SL1344_3617	SL1344_3617	0.951607	0.619011	1.5373	0.12422	0.357198
NC_016810.1	RefSeq	CDS	1928640	1929338	+	SL1344_1812	exoX	0.95136	0.481061	1.97763	0.0479706	0.187433
NC_016810.1	RefSeq	CDS	1987502	1987741	-	SL1344_1869	SL1344_1869	0.951064	0.819259	1.16088	0.245689	NA
NC_016810.1	RefSeq	3UTR	3422608	3422707	+	SL1344_3209	SL1344_3209_3UTR	0.950068	0.819731	1.159	0.246456	NA
NC_016810.1	RefSeq	3UTR	3798461	3798560	-	SL1344_3569	SL1344_3569_3UTR	0.948769	0.793476	1.19571	0.231809	0.525276
NC_016810.1	RefSeq	5UTR	822987	823027	+	SL1344_0737	aroG_5UTR	0.948521	0.78239	1.21234	0.225383	NA
NC_016810.1	RefSeq	3UTR	3154169	3154268	+	SL1344_2959	fucR_3UTR	0.947297	0.790505	1.19834	0.230783	NA
NC_016810.1	RefSeq	3UTR	356188	356287	-	SL1344_0308	yafK_3UTR	0.947297	0.790505	1.19834	0.230783	NA
NC_016810.1	RefSeq	3UTR	3701115	3701214	-	SL1344_3483	SL1344_3483_3UTR	0.947106	0.816932	1.15934	0.246316	NA
NC_016810.1	RefSeq	3UTR	1545556	1545655	-	SL1344_1441	SL1344_1441_3UTR	0.946924	0.819337	1.15572	0.247796	NA
NC_016810.1	RefSeq	CDS	1184165	1184911	-	SL1344_1076	csgG	0.946693	0.731093	1.2949	0.195355	0.473813
NC_016810.1	RefSeq	CDS	1072226	1072726	+	SL1344_0967	SL1344_0967	0.945973	0.811189	1.16616	0.243551	NA
NC_016810.1	RefSeq	CDS	3417093	3417461	+	SL1344_3201	SL1344_3201	0.945858	0.338503	2.79424	0.00520214	0.0340683
NC_016810.1	RefSeq	CDS	75091	75438	+	SL1344_0066A	SL1344_0066A	0.944131	0.770287	1.22569	0.220317	0.510919
NC_016810.1	RefSeq	CDS	1082233	1082496	+	SL1344_0979	SL1344_0979	0.943834	0.818712	1.15283	0.248981	NA
NC_016810.1	RefSeq	CDS	4196409	4197170	+	SL1344_3922	udp	0.943715	0.399941	2.35964	0.0182928	0.0936645
NC_016810.1	RefSeq	5UTR	693987	694060	+	SL1344_0620	tatE_5UTR	0.942981	0.790726	1.19255	0.233045	NA
NC_016810.1	RefSeq	CDS	2780841	2782463	+	SL1344_2605	nadB	0.942951	0.767024	1.22936	0.218936	0.510289
NC_016810.1	RefSeq	CDS	436585	436851	+	SL1344_0378	SL1344_0378	0.941816	0.46179	2.03949	0.0414011	0.169347
NC_016810.1	RefSeq	CDS	1206492	1207139	-	SL1344_1102	grxB	0.941653	0.406805	2.31475	0.0206265	0.101875
NC_016810.1	RefSeq	CDS	4273537	4274196	-	SL1344_3990	SL1344_3990	0.941239	0.699206	1.34615	0.178253	0.447808
NC_016810.1	RefSeq	3UTR	471433	471496	+	SL1344_0412	nusB_3UTR	0.940539	0.779899	1.20598	0.227827	NA
NC_016810.1	RefSeq	5UTR	1167882	1167924	-	SL1344_1062	putA_5UTR	0.940207	0.646594	1.45409	0.145921	0.392798
NC_016810.1	RefSeq	3UTR	3398954	3399005	+	SL1344_3185	rpoD_3UTR	0.939945	0.798692	1.17686	0.239253	NA
NC_016810.1	RefSeq	3UTR	4006748	4006847	-	SL1344_3752	yicN_3UTR	0.939945	0.798692	1.17686	0.239253	NA
NC_016810.1	RefSeq	CDS	3242447	3242776	+	SL1344_3036	SL1344_3036	0.939442	0.288614	3.25501	0.00113389	0.0095196
NC_016810.1	RefSeq	5UTR	851064	851094	+	SL1344_0764	hutI_5UTR	0.937761	0.81932	1.14456	0.252392	NA
NC_016810.1	RefSeq	5UTR	1552455	1552539	-	SL1344_1446	SL1344_1446_5UTR	0.937761	0.81932	1.14456	0.252392	NA
NC_016810.1	RefSeq	sRNA	1894039	1894125	+	ncRNA0333	STnc3630	0.937761	0.81932	1.14456	0.252392	NA
NC_016810.1	RefSeq	CDS	2816456	2816794	-	SL1344_2632	SL1344_2632	0.937599	0.550817	1.7022	0.0887186	0.287032
NC_016810.1	RefSeq	CDS	4492817	4493233	+	SL1344_4186	SL1344_4186	0.936729	0.557753	1.67947	0.0930605	0.295103
NC_016810.1	RefSeq	CDS	2833488	2834366	+	SL1344_2655	SL1344_2655	0.935292	0.625813	1.49452	0.135039	0.375999
NC_016810.1	RefSeq	sRNA	4463194	4463343	-	ncRNA0163	STnc430	0.935189	0.826253	1.13184	0.2577	NA
NC_016810.1	RefSeq	5UTR	3825974	3825988	+	SL1344_3587	SL1344_3587_5UTR	0.934885	0.799244	1.16971	0.242117	NA
NC_016810.1	RefSeq	CDS	3867782	3869104	-	SL1344_3626	xylA	0.934483	0.64747	1.44328	0.14894	0.399485
NC_016810.1	RefSeq	CDS	2816803	2817798	-	SL1344_2633	SL1344_2633	0.934454	0.429803	2.17415	0.0296942	0.132346
NC_016810.1	RefSeq	3UTR	4368028	4368127	+	SL1344_4077	yijD_3UTR	0.934447	0.693367	1.34769	0.177757	0.44778
NC_016810.1	RefSeq	CDS	168377	169123	-	SL1344_0145	nadC	0.934388	0.54953	1.70034	0.0890669	0.287891
NC_016810.1	RefSeq	CDS	2970901	2971350	+	SL1344_2784	SL1344_2784	0.932904	0.406679	2.29395	0.0217932	0.105561
NC_016810.1	RefSeq	CDS	695521	696474	-	SL1344_0622	ybeF	0.932623	0.69386	1.34411	0.178913	0.448444
NC_016810.1	RefSeq	5UTR	3536087	3536186	-	SL1344_3318	SL1344_3318_5UTR	0.932102	0.797038	1.16946	0.24222	NA
NC_016810.1	RefSeq	CDS	2367710	2368360	+	SL1344_2239	rcsB	0.930912	0.350166	2.65849	0.00784918	0.0481397
NC_016810.1	RefSeq	3UTR	1070266	1070501	-	SL1344_0965	gtgA_3UTR	0.930714	0.815818	1.14084	0.253938	NA
NC_016810.1	RefSeq	CDS	1062811	1063794	+	SL1344_0952	SL1344_0952	0.930714	0.815818	1.14084	0.253938	NA
NC_016810.1	RefSeq	5UTR	1907648	1907696	+	SL1344_1780	SL1344_1780_5UTR	0.930714	0.815818	1.14084	0.253938	NA
NC_016810.1	RefSeq	3UTR	2141634	2141733	+	SL1344_2043	sopA_3UTR	0.930381	0.824015	1.12908	0.258863	NA
NC_016810.1	RefSeq	CDS	752137	753276	-	SL1344_0672	citB	0.930271	0.819459	1.13523	0.256281	NA
NC_016810.1	RefSeq	5UTR	4655349	4655427	+	SL1344_4331	cycA_5UTR	0.929625	0.767014	1.21201	0.22551	0.517232
NC_016810.1	RefSeq	CDS	3411711	3412709	+	SL1344_3196	SL1344_3196	0.928305	0.430641	2.15563	0.0311123	0.137085
NC_016810.1	RefSeq	CDS	4723095	4723541	-	SL1344_4388	SL1344_4388	0.928272	0.521658	1.77947	0.0751633	0.257359
NC_016810.1	RefSeq	3UTR	958029	958162	-	SL1344_0864	artM_3UTR	0.927945	0.752108	1.23379	0.21728	0.5081
NC_016810.1	RefSeq	sRNA	898557	898793	+	ncRNA0187	STnc650	0.927317	0.379017	2.44664	0.0144196	0.0782459
NC_016810.1	RefSeq	5UTR	522771	522842	+	SL1344_0459	SL1344_0459_5UTR	0.926488	0.611915	1.51408	0.130006	0.366658
NC_016810.1	RefSeq	3UTR	295864	295963	+	SL1344_0250	yafB_3UTR	0.925933	0.758023	1.22151	0.221893	NA
NC_016810.1	RefSeq	3UTR	2143481	2143541	-	SL1344_2045	yeeF_3UTR	0.925933	0.758023	1.22151	0.221893	NA
NC_016810.1	RefSeq	CDS	44312	46027	+	SL1344_0039	SL1344_0039	0.925311	0.613478	1.5083	0.131477	0.369356
NC_016810.1	RefSeq	CDS	3593964	3594518	+	SL1344_3366	yrdA	0.925192	0.528067	1.75204	0.0797676	0.268008
NC_016810.1	RefSeq	5UTR	1498969	1499038	+	SL1344_1398	fumA_5UTR	0.925072	0.751327	1.23125	0.218229	0.509608
NC_016810.1	RefSeq	CDS	2830773	2832014	+	SL1344_2652	corB	0.924972	0.39521	2.34045	0.0192603	0.0969385
NC_016810.1	RefSeq	3UTR	2258789	2258888	-	SL1344_2144	bglX_3UTR	0.92459	0.819526	1.1282	0.259235	NA
NC_016810.1	RefSeq	5UTR	2789010	2789066	+	SL1344_2613	trxC_5UTR	0.924395	0.79925	1.15658	0.247445	NA
NC_016810.1	RefSeq	CDS	3531970	3532608	-	SL1344_3314	sspA	0.924089	0.252439	3.66065	0.000251575	0.00245849
NC_016810.1	RefSeq	CDS	4379028	4379990	+	SL1344_4082	birA	0.923289	0.474312	1.94659	0.0515843	0.196443
NC_016810.1	RefSeq	5UTR	2783298	2783315	+	SL1344_2607	srmB_5UTR	0.922951	0.783646	1.17776	0.23889	NA
NC_016810.1	RefSeq	CDS	4054569	4055258	-	SL1344_3797	dgoR	0.922806	0.685219	1.34673	0.178067	0.447808
NC_016810.1	RefSeq	5UTR	526773	526811	-	SL1344_0464	SL1344_0464_5UTR	0.920564	0.795859	1.15669	0.247398	NA
NC_016810.1	RefSeq	CDS	4292033	4292533	+	SL1344_4009	cpxP	0.918811	0.350038	2.62489	0.00866765	0.0520785
NC_016810.1	RefSeq	CDS	1939052	1939921	+	SL1344_1821	hexR	0.917549	0.634812	1.44539	0.148349	0.398693
NC_016810.1	RefSeq	3UTR	1044910	1044972	-	SL1344_0935	aspC_3UTR	0.917429	0.561342	1.63435	0.102185	0.315281
NC_016810.1	RefSeq	3UTR	4126981	4127089	-	SL1344_3858	SL1344_3858_3UTR	0.917197	0.819261	1.11954	0.262909	NA
NC_016810.1	RefSeq	3UTR	1990057	1990156	-	SL1344_1872	SL1344_1872_3UTR	0.916795	0.824856	1.11146	0.26637	NA
NC_016810.1	RefSeq	CDS	2775738	2776022	+	SL1344_2599	SL1344_2599	0.916534	0.823815	1.11255	0.265903	NA
NC_016810.1	RefSeq	sRNA	1282503	1282686	-	ncRNA0140	STnc150	0.916442	0.728153	1.25858	0.208181	0.494417
NC_016810.1	RefSeq	5UTR	8703	8728	+	SL1344_0008	mog_5UTR	0.91611	0.717821	1.27624	0.201872	0.48409
NC_016810.1	RefSeq	3UTR	4602399	4602498	+	SL1344_4275	sugE_3UTR	0.91568	0.783739	1.16835	0.242666	0.536463
NC_016810.1	RefSeq	CDS	3709527	3709853	-	SL1344_3492	glpE	0.914416	0.590656	1.54814	0.12159	0.353236
NC_016810.1	RefSeq	3UTR	1321789	1321851	+	SL1344_1221	SL1344_1221_3UTR	0.914077	0.448488	2.03813	0.0415368	0.169764
NC_016810.1	RefSeq	CDS	2054343	2054747	-	SL1344_1944	SL1344_1944	0.913853	0.786264	1.16227	0.245125	0.538808
NC_016810.1	RefSeq	5UTR	773787	773871	+	SL1344_0689	ybfA_5UTR	0.913577	0.701966	1.30145	0.193103	0.469485
NC_016810.1	RefSeq	CDS	667531	668433	-	SL1344_0594	ybdO	0.913214	0.726331	1.2573	0.208646	0.495289
NC_016810.1	RefSeq	CDS	1664211	1664648	+	SL1344_1549	aac	0.912935	0.666501	1.36974	0.170767	0.435273
NC_016810.1	RefSeq	3UTR	337754	337853	+	SL1344_0288	sciX_3UTR	0.912711	0.821082	1.1116	0.266312	NA
NC_016810.1	RefSeq	CDS	4128045	4128383	+	SL1344_3859	SL1344_3859	0.912027	0.416333	2.19062	0.0284794	0.128243
NC_016810.1	RefSeq	5UTR	4475966	4475989	+	SL1344_4170	ubiC_5UTR	0.911891	0.783304	1.16416	0.244359	NA
NC_016810.1	RefSeq	CDS	736708	737283	-	SL1344_0661	SL1344_0661	0.911326	0.81944	1.11213	0.266081	NA
NC_016810.1	RefSeq	CDS	4468039	4468929	-	SL1344_4163	malG	0.911021	0.635675	1.43315	0.151814	0.403684
NC_016810.1	RefSeq	CDS	295884	296798	-	SL1344_0251	yafC	0.910223	0.802569	1.13414	0.256737	NA
NC_016810.1	RefSeq	CDS	2602783	2603355	+	SL1344_2453	gcvR	0.908613	0.444334	2.04489	0.0408661	0.167295
NC_016810.1	RefSeq	CDS	2165334	2166335	-	SL1344_2064	rfbV	0.908006	0.514506	1.76481	0.0775955	0.262707
NC_016810.1	RefSeq	3UTR	237139	237206	-	SL1344_0203	hemL_3UTR	0.907994	0.807763	1.12408	0.260977	NA
NC_016810.1	RefSeq	CDS	1322078	1323274	+	SL1344_1222	SL1344_1222	0.907277	0.7676	1.18197	0.237219	0.529673
NC_016810.1	RefSeq	CDS	1795419	1796339	-	SL1344_1676	oppB	0.907106	0.446357	2.03224	0.0421292	0.171766
NC_016810.1	RefSeq	CDS	3379646	3379945	+	SL1344_3169	SL1344_3169	0.907003	0.75705	1.19808	0.230888	0.52424
NC_016810.1	RefSeq	CDS	1396470	1397228	-	SL1344_1292	aroD	0.906937	0.615115	1.47442	0.140368	0.385102
NC_016810.1	RefSeq	5UTR	1430647	1430671	+	SL1344_1322	SL1344_1322_5UTR	0.906197	0.665468	1.36174	0.173279	0.439807
NC_016810.1	RefSeq	CDS	696776	697417	-	SL1344_0623	lipB	0.904181	0.544607	1.66024	0.0968653	0.303717
NC_016810.1	RefSeq	CDS	3551420	3553387	-	SL1344_3336	yhcP	0.90365	0.645212	1.40055	0.161349	0.419709
NC_016810.1	RefSeq	sRNA	3557225	3557323	-	ncRNA0521	RUF_107c.51	0.903033	0.791346	1.14114	0.253814	NA
NC_016810.1	RefSeq	5UTR	3657390	3657450	+	SL1344_3447	SL1344_3447_5UTR	0.902531	0.815982	1.10607	0.268697	NA
NC_016810.1	RefSeq	CDS	3601253	3602629	+	SL1344_3376	sapG	0.901941	0.459037	1.96486	0.0494309	0.190658
NC_016810.1	RefSeq	3UTR	2392017	2392116	+	SL1344_2255	glpC_3UTR	0.901811	0.688303	1.31019	0.19013	0.465032
NC_016810.1	RefSeq	CDS	3618856	3619332	-	SL1344_3410	bfr	0.900033	0.439693	2.04696	0.040662	0.166867
NC_016810.1	RefSeq	3UTR	4732257	4732356	+	SL1344_4398	SL1344_4398_3UTR	0.899792	0.819032	1.0986	0.271941	NA
NC_016810.1	RefSeq	3UTR	3301242	3301341	+	SL1344_3095	SL1344_3095_3UTR	0.899647	0.818703	1.09887	0.271825	NA
NC_016810.1	RefSeq	CDS	3594494	3594751	-	SL1344_3367	SL1344_3367	0.898914	0.611651	1.46965	0.141656	0.386496
NC_016810.1	RefSeq	3UTR	4482992	4483091	-	SL1344_4177	zur_3UTR	0.897356	0.825204	1.08743	0.276845	NA
NC_016810.1	RefSeq	CDS	2545034	2545273	-	SL1344_2397	SL1344_2397	0.897226	0.819683	1.0946	0.273691	NA
NC_016810.1	RefSeq	5UTR	900954	901069	-	SL1344_0809	ybiP_5UTR	0.895528	0.728977	1.22847	0.21927	0.510289
NC_016810.1	RefSeq	5UTR	3389222	3389248	+	SL1344_3176	SL1344_3176_5UTR	0.895464	0.787325	1.13735	0.255392	NA
NC_016810.1	RefSeq	CDS	1786952	1787491	+	SL1344_1666	ispZ	0.895342	0.404562	2.21311	0.0268898	0.122789
NC_016810.1	RefSeq	CDS	2161568	2163007	-	SL1344_2061	cpsB2	0.894957	0.399605	2.23961	0.0251166	0.117032
NC_016810.1	RefSeq	3UTR	4433312	4433378	+	SL1344_4123	metH_3UTR	0.894812	0.805215	1.11127	0.266452	NA
NC_016810.1	RefSeq	5UTR	2833366	2833403	-	SL1344_2654	grpE_5UTR	0.894453	0.755279	1.18427	0.236307	0.528952
NC_016810.1	RefSeq	CDS	1997226	1997948	-	SL1344_1879	sdiA	0.894346	0.355892	2.51297	0.0119719	0.0674475
NC_016810.1	RefSeq	5UTR	2169955	2170107	-	SL1344_2067	rfbH_5UTR	0.894104	0.730961	1.22319	0.221258	0.51145
NC_016810.1	RefSeq	5UTR	3568132	3568430	+	SL1344_3349	yhdH_5UTR	0.894096	0.727649	1.22875	0.219167	0.510289
NC_016810.1	RefSeq	CDS	1318681	1320615	-	SL1344_1220	SL1344_1220	0.89312	0.387574	2.30439	0.0212009	0.103592
NC_016810.1	RefSeq	CDS	1611987	1613114	+	SL1344_1503	ompD	0.892981	0.226818	3.93699	8.25084e-05	0.000895118
NC_016810.1	RefSeq	sRNA	4404363	4404574	+	ncRNA0013	ECS173	0.892666	0.821352	1.08682	0.277114	NA
NC_016810.1	RefSeq	CDS	1189629	1191116	+	SL1344_1085	SL1344_1085	0.891425	0.279333	3.19126	0.00141652	0.0113843
NC_016810.1	RefSeq	3UTR	2246081	2246180	-	SL1344_2131	mrp_3UTR	0.890164	0.75395	1.18067	0.237735	NA
NC_016810.1	RefSeq	CDS	748945	750351	+	SL1344_0669	ybfM	0.890077	0.424793	2.09532	0.0361425	0.153721
NC_016810.1	RefSeq	CDS	4672145	4672489	+	SL1344_4344	SL1344_4344	0.88973	0.469153	1.89646	0.0578995	0.214476
NC_016810.1	RefSeq	CDS	3147132	3147779	-	SL1344_2954	fucA	0.888036	0.814495	1.09029	0.275585	NA
NC_016810.1	RefSeq	3UTR	2576932	2577046	-	SL1344_2434	SL1344_2434_3UTR	0.887963	0.809794	1.09653	0.272847	NA
NC_016810.1	RefSeq	3UTR	3656564	3656678	-	SL1344_3446	SL1344_3446_3UTR	0.887963	0.809794	1.09653	0.272847	NA
NC_016810.1	RefSeq	CDS	2096115	2096858	-	SL1344_1993	cobS	0.88795	0.388532	2.2854	0.0222894	0.107139
NC_016810.1	RefSeq	3UTR	3943298	3943351	-	SL1344_3693	rpmG_3UTR	0.887432	0.725827	1.22265	0.221463	0.511686
NC_016810.1	RefSeq	CDS	2837672	2838154	+	SL1344_2660	smpB	0.886045	0.414911	2.13551	0.0327196	0.142418
NC_016810.1	RefSeq	CDS	2914975	2916177	+	SL1344_2738	SL1344_2738	0.884913	0.697115	1.26939	0.204301	0.487739
NC_016810.1	RefSeq	3UTR	3619725	3619783	-	SL1344_3412	tuf_3UTR	0.884877	0.486303	1.8196	0.06882	0.241373
NC_016810.1	RefSeq	CDS	3781454	3781789	-	SL1344_3555	uspB	0.882808	0.541244	1.63107	0.102875	0.317213
NC_016810.1	RefSeq	CDS	1113144	1113707	+	SL1344_1005	SL1344_1005	0.882311	0.630581	1.3992	0.161752	0.420322
NC_016810.1	RefSeq	CDS	3996858	3997151	+	SL1344_3739	SL1344_3739	0.881062	0.817796	1.07736	0.281319	NA
NC_016810.1	RefSeq	5UTR	4781602	4781634	+	SL1344_4437	uxuR_5UTR	0.880295	0.82145	1.07164	0.283884	NA
NC_016810.1	RefSeq	5UTR	4314562	4314585	-	SL1344_4033	fpr_5UTR	0.880261	0.759984	1.15826	0.246757	0.540103
NC_016810.1	RefSeq	sRNA	3549920	3550072	-	ncRNA0121	sRNA22	0.87985	0.786354	1.1189	0.263184	NA
NC_016810.1	RefSeq	5UTR	1893481	1893683	-	SL1344_1767	SL1344_1767_5UTR	0.879782	0.365472	2.40725	0.0160732	0.0841872
NC_016810.1	RefSeq	CDS	513718	514536	+	SL1344_0451	SL1344_0451	0.8796	0.465813	1.88831	0.0589838	0.216893
NC_016810.1	RefSeq	CDS	3987951	3988892	-	SL1344_3731	SL1344_3731	0.87958	0.736765	1.19384	0.23254	0.525375
NC_016810.1	RefSeq	5UTR	4859407	4859416	-	SL1344_4508	SL1344_4508_5UTR	0.879043	0.815248	1.07825	0.280921	NA
NC_016810.1	RefSeq	CDS	3289388	3290440	+	SL1344_3085	mutY	0.878804	0.505195	1.73954	0.0819407	0.27265
NC_016810.1	RefSeq	sRNA	1363927	1363997	-	ncRNA0370	STnc4210	0.877665	0.658596	1.33263	0.182654	0.453569
NC_016810.1	RefSeq	3UTR	2600666	2600707	-	SL1344_2451	nlpB_3UTR	0.87694	0.651162	1.34673	0.178067	0.447808
NC_016810.1	RefSeq	CDS	1658651	1659769	+	SL1344_1542	SL1344_1542	0.876472	0.805794	1.08771	0.276722	NA
NC_016810.1	RefSeq	CDS	3624612	3624968	-	SL1344_3417	SL1344_3417	0.875172	0.417312	2.09717	0.0359789	0.153284
NC_016810.1	RefSeq	3UTR	4289771	4289813	-	SL1344_4007	cpxA_3UTR	0.871236	0.796468	1.09387	0.27401	NA
NC_016810.1	RefSeq	CDS	3851226	3851666	+	SL1344_3609	yiaC	0.870875	0.624154	1.39529	0.162929	0.422069
NC_016810.1	RefSeq	CDS	61794	63413	-	SL1344_0054	citA	0.870499	0.757375	1.14936	0.250406	0.543314
NC_016810.1	RefSeq	5UTR	2514960	2515021	-	SL1344_2370	SL1344_2370_5UTR	0.86958	0.663497	1.3106	0.189993	0.465032
NC_016810.1	RefSeq	CDS	2900734	2901979	+	SL1344_2723	SL1344_2723	0.869533	0.618449	1.40599	0.159727	0.416991
NC_016810.1	RefSeq	3UTR	1047997	1048045	-	SL1344_0937	asnS_3UTR	0.869177	0.768633	1.13081	0.258136	0.549181
NC_016810.1	RefSeq	CDS	614292	615944	-	SL1344_0547	SL1344_0547	0.869154	0.723459	1.20139	0.229601	0.523032
NC_016810.1	RefSeq	3UTR	2409040	2409139	+	SL1344_2272	SL1344_2272_3UTR	0.869039	0.819242	1.06078	0.288788	NA
NC_016810.1	RefSeq	CDS	2288160	2288828	-	SL1344_2170	folE	0.868847	0.513147	1.69317	0.0904225	0.29025
NC_016810.1	RefSeq	CDS	4115898	4116788	+	SL1344_3851	rbsB	0.868617	0.338978	2.56246	0.0103933	0.0602838
NC_016810.1	RefSeq	CDS	4096831	4097694	-	SL1344_3833	atpG	0.868547	0.226208	3.8396	0.000123235	0.00129771
NC_016810.1	RefSeq	CDS	3352301	3353284	+	SL1344_3143	SL1344_3143	0.867583	0.77957	1.1129	0.265751	NA
NC_016810.1	RefSeq	3UTR	4270278	4270487	+	SL1344_3986	fdhD_3UTR	0.867021	0.78471	1.10489	0.269206	NA
NC_016810.1	RefSeq	CDS	3495967	3496254	+	SL1344_3278	nlp	0.867021	0.78471	1.10489	0.269206	NA
NC_016810.1	RefSeq	5UTR	4536893	4537150	+	SL1344_4212	SL1344_4212_5UTR	0.867021	0.78471	1.10489	0.269206	NA
NC_016810.1	RefSeq	CDS	4428500	4429324	-	SL1344_4122	iclR	0.866054	0.561965	1.54112	0.123288	0.355906
NC_016810.1	RefSeq	CDS	878496	878906	+	SL1344_0790	SL1344_0790	0.865698	0.416122	2.08039	0.0374894	0.157736
NC_016810.1	RefSeq	3UTR	2619119	2619218	+	SL1344_2468	SL1344_2468_3UTR	0.86545	0.719429	1.20297	0.228989	0.522111
NC_016810.1	RefSeq	CDS	2538804	2539790	-	SL1344_2391	SL1344_2391	0.865412	0.289536	2.98896	0.00279927	0.0206169
NC_016810.1	RefSeq	CDS	4746376	4747596	-	SL1344_4412	idnT	0.86521	0.755433	1.14532	0.252078	0.544006
NC_016810.1	RefSeq	CDS	3118020	3118691	-	SL1344_2930	SL1344_2930	0.864428	0.446973	1.93396	0.0531183	0.200914
NC_016810.1	RefSeq	CDS	1908047	1908238	+	SL1344_1781	SL1344_1781	0.862557	0.77708	1.11	0.267	0.558576
NC_016810.1	RefSeq	5UTR	2770385	2770484	-	SL1344_2595	SL1344_2595_5UTR	0.862246	0.791226	1.08976	0.275819	NA
NC_016810.1	RefSeq	3UTR	1007324	1007423	+	SL1344_0905	ycaD_3UTR	0.861965	0.816351	1.05588	0.291025	NA
NC_016810.1	RefSeq	3UTR	2577595	2577694	-	SL1344_2435	maeB_3UTR	0.861465	0.812578	1.06016	0.289071	NA
NC_016810.1	RefSeq	5UTR	1336833	1336897	-	SL1344_1234	gdhA_5UTR	0.861272	0.814683	1.05719	0.290427	NA
NC_016810.1	RefSeq	3UTR	3509349	3509448	+	SL1344_3296	ptsO_3UTR	0.861272	0.814683	1.05719	0.290427	NA
NC_016810.1	RefSeq	sRNA	3296886	3297024	-	ncRNA0346	STnc3870	0.861272	0.814683	1.05719	0.290427	NA
NC_016810.1	RefSeq	5UTR	351967	351992	-	SL1344_0304	SL1344_0304_5UTR	0.860758	0.821889	1.04729	0.294965	NA
NC_016810.1	RefSeq	5UTR	436361	436584	+	SL1344_0378	SL1344_0378_5UTR	0.860726	0.580178	1.48356	0.137927	0.381501
NC_016810.1	RefSeq	3UTR	433004	433103	+	SL1344_0374	SL1344_0374_3UTR	0.860675	0.722182	1.19177	0.233351	0.526324
NC_016810.1	RefSeq	CDS	2133740	2134912	-	SL1344_2038	dacD	0.860467	0.649808	1.32419	0.185441	0.456379
NC_016810.1	RefSeq	3UTR	2290016	2290115	+	SL1344_2171	yeiG_3UTR	0.860221	0.723138	1.18957	0.234216	0.527327
NC_016810.1	RefSeq	CDS	2767785	2768207	-	SL1344_2592	cII	0.859757	0.818377	1.05056	0.293459	NA
NC_016810.1	RefSeq	CDS	3624968	3625354	-	SL1344_3418	SL1344_3418	0.859191	0.471714	1.82143	0.0685423	0.240761
NC_016810.1	RefSeq	5UTR	598451	598505	-	SL1344_0529	ppiB_5UTR	0.858837	0.79511	1.08015	0.280076	NA
NC_016810.1	RefSeq	CDS	4314658	4315668	-	SL1344_4034	glpX	0.858618	0.298979	2.87183	0.00408106	0.0277927
NC_016810.1	RefSeq	CDS	1152675	1153592	+	SL1344_1048	SL1344_1048	0.857481	0.825392	1.03888	0.298862	NA
NC_016810.1	RefSeq	CDS	465185	465877	+	SL1344_0405	SL1344_0405	0.855862	0.673023	1.27167	0.203491	0.486269
NC_016810.1	RefSeq	3UTR	2967627	2967726	-	SL1344_2779	ygaU_3UTR	0.85566	0.801068	1.06815	0.285453	NA
NC_016810.1	RefSeq	5UTR	2516646	2516732	-	SL1344_2371	glk_5UTR	0.855048	0.745226	1.14737	0.25123	0.544006
NC_016810.1	RefSeq	CDS	3546695	3547360	-	SL1344_3329	SL1344_3329	0.854683	0.480714	1.77795	0.0754126	0.257676
NC_016810.1	RefSeq	3UTR	273999	274055	+	SL1344_0233	accA_3UTR	0.854094	0.819851	1.04177	0.297519	NA
NC_016810.1	RefSeq	CDS	1890275	1891084	-	SL1344_1764	rrmA	0.853923	0.626276	1.36349	0.172727	0.438851
NC_016810.1	RefSeq	CDS	3341439	3341588	-	SL1344_3134	SL1344_3134	0.853718	0.815593	1.04675	0.295217	NA
NC_016810.1	RefSeq	3UTR	2250846	2250945	-	SL1344_2135	SL1344_2135_3UTR	0.853528	0.803256	1.06259	0.28797	NA
NC_016810.1	RefSeq	CDS	1097909	1098535	-	SL1344_0993	SL1344_0993	0.852768	0.767465	1.11115	0.266504	0.558004
NC_016810.1	RefSeq	CDS	1978703	1979281	-	SL1344_1859	flhC	0.852684	0.261988	3.25467	0.00113523	0.0095196
NC_016810.1	RefSeq	CDS	1500853	1502256	+	SL1344_1400	fumC	0.851266	0.345356	2.4649	0.0137053	0.0750728
NC_016810.1	RefSeq	CDS	3089110	3090243	-	SL1344_2904	nlpD	0.850934	0.261131	3.25864	0.00111946	0.00944518
NC_016810.1	RefSeq	5UTR	797179	797402	+	SL1344_0714	sdhC_5UTR	0.850631	0.415144	2.049	0.040462	0.166407
NC_016810.1	RefSeq	CDS	1562009	1562551	-	SL1344_1458	SL1344_1458	0.850534	0.782141	1.08744	0.276841	NA
NC_016810.1	RefSeq	5UTR	468850	468876	+	SL1344_0409	SL1344_0409_5UTR	0.849689	0.818655	1.03791	0.299313	NA
NC_016810.1	RefSeq	CDS	439691	440146	+	SL1344_0382	SL1344_0382	0.8492	0.618288	1.37347	0.169606	0.434217
NC_016810.1	RefSeq	5UTR	626371	626522	-	SL1344_0557	ybdG_5UTR	0.847041	0.782257	1.08282	0.27889	NA
NC_016810.1	RefSeq	CDS	2274598	2275506	+	SL1344_2157	SL1344_2157	0.846802	0.725792	1.16673	0.24332	0.536941
NC_016810.1	RefSeq	CDS	2542302	2542559	+	SL1344_2394	ptsH	0.846017	0.253133	3.34219	0.000831204	0.00726111
NC_016810.1	RefSeq	CDS	4281492	4282340	+	SL1344_3998	rhaR	0.844669	0.771055	1.09547	0.27331	0.564903
NC_016810.1	RefSeq	CDS	1053398	1054600	-	SL1344_0941	pncB	0.844031	0.445975	1.89255	0.0584175	0.215441
NC_016810.1	RefSeq	sRNA	1915824	1916082	+	ncRNA0334	STnc3640	0.843549	0.78716	1.07164	0.283883	NA
NC_017720.1	RefSeq	CDS	76217	77206	+	SL1344_P1_0084	repA2	0.843304	0.247558	3.40648	0.000658059	0.00588155
NC_016810.1	RefSeq	CDS	1901554	1902138	-	SL1344_1776	SL1344_1776	0.843271	0.476049	1.7714	0.0764945	0.259967
NC_016810.1	RefSeq	CDS	2289158	2290015	+	SL1344_2171	yeiG	0.842639	0.392519	2.14675	0.0318134	0.139441
NC_016810.1	RefSeq	CDS	1373530	1375917	+	SL1344_1272	pheT	0.842153	0.224229	3.75577	0.000172811	0.00175715
NC_016810.1	RefSeq	5UTR	464694	464793	+	SL1344_0404	SL1344_0404_5UTR	0.840452	0.823991	1.01998	0.307739	NA
NC_016810.1	RefSeq	3UTR	464647	464705	+	SL1344_0403	secF_3UTR	0.840276	0.745147	1.12766	0.259462	0.550835
NC_016810.1	RefSeq	3UTR	3729850	3729949	-	SL1344_3506	asd_3UTR	0.839966	0.57914	1.45037	0.146956	0.395162
NC_016810.1	RefSeq	CDS	1411048	1411794	+	SL1344_1305	SL1344_1305	0.839712	0.799397	1.05043	0.29352	NA
NC_016810.1	RefSeq	CDS	1950194	1950793	+	SL1344_1832	SL1344_1832	0.839079	0.819408	1.02401	0.305832	NA
NC_016810.1	RefSeq	CDS	3710052	3711560	+	SL1344_3493	glpD	0.839053	0.248696	3.37382	0.000741339	0.00652145
NC_016810.1	RefSeq	5UTR	2020598	2020630	+	SL1344_1904	fliL_5UTR	0.837592	0.733073	1.14258	0.253215	0.544554
NC_016810.1	RefSeq	5UTR	3681848	3681881	-	SL1344_3469	ompR_5UTR	0.83704	0.814137	1.02813	0.303888	NA
NC_016810.1	RefSeq	sRNA	3459586	3459745	-	ncRNA0106	asyhbQ	0.835036	0.691714	1.2072	0.227356	0.520278
NC_016810.1	RefSeq	CDS	3624317	3624604	-	SL1344_3416	SL1344_3416	0.834649	0.728688	1.14541	0.252038	0.544006
NC_016810.1	RefSeq	3UTR	1804620	1804680	-	SL1344_1683	galU_3UTR	0.834532	0.746707	1.11762	0.263731	NA
NC_016810.1	RefSeq	CDS	1480339	1481613	+	SL1344_1381	tyrS	0.834471	0.270801	3.08149	0.00205965	0.0159409
NC_016810.1	RefSeq	3UTR	432929	433028	-	SL1344_0375	ddlA_3UTR	0.833924	0.794568	1.04953	0.293934	NA
NC_016810.1	RefSeq	CDS	4020011	4020799	+	SL1344_3765	SL1344_3765	0.832791	0.788211	1.05656	0.290713	NA
NC_016810.1	RefSeq	5UTR	1799792	1799980	+	SL1344_1680	adh_5UTR	0.832605	0.506192	1.64484	0.100003	0.309688
NC_016810.1	RefSeq	5UTR	4294905	4294933	+	SL1344_4012	sbp_5UTR	0.832336	0.818425	1.017	0.309154	NA
NC_016810.1	RefSeq	5UTR	4383167	4383347	+	SL1344_4086	secE_5UTR	0.832094	0.319584	2.60368	0.00922297	0.0544383
NC_016810.1	RefSeq	3UTR	1929339	1929438	+	SL1344_1812	exoX_3UTR	0.831798	0.82152	1.01251	0.311294	NA
NC_016810.1	RefSeq	CDS	4367668	4368027	+	SL1344_4077	yijD	0.831293	0.504758	1.64691	0.0995759	0.309128
NC_016810.1	RefSeq	CDS	2776000	2777229	-	SL1344_2600	SL1344_2600	0.830574	0.760867	1.09161	0.275002	0.56693
NC_016810.1	RefSeq	5UTR	1492299	1492346	-	SL1344_1392	SL1344_1392_5UTR	0.830513	0.808216	1.02759	0.304144	NA
NC_016810.1	RefSeq	CDS	1348660	1348980	+	SL1344_1247	celA	0.830468	0.60634	1.36964	0.170799	0.435273
NC_016810.1	RefSeq	CDS	4055519	4056364	-	SL1344_3798	SL1344_3798	0.830403	0.409458	2.02805	0.0425548	0.17252
NC_016810.1	RefSeq	CDS	4710040	4711953	+	SL1344_4378	SL1344_4378	0.830279	0.500287	1.65961	0.0969936	0.303929
NC_016810.1	RefSeq	CDS	1081772	1082170	+	SL1344_0978	SL1344_0978	0.829265	0.819086	1.01243	0.311334	NA
NC_016810.1	RefSeq	CDS	2663163	2665478	-	SL1344_2493	pbpC	0.829102	0.416183	1.99216	0.0463536	0.183334
NC_016810.1	RefSeq	3UTR	4128384	4128417	+	SL1344_3859	SL1344_3859_3UTR	0.829101	0.809009	1.02484	0.305441	NA
NC_016810.1	RefSeq	3UTR	4493593	4493692	+	SL1344_4187	SL1344_4187_3UTR	0.828266	0.822922	1.00649	0.314178	NA
NC_016810.1	RefSeq	CDS	1377496	1378047	+	SL1344_1275	btuE	0.827962	0.612549	1.35167	0.176482	0.445175
NC_016810.1	RefSeq	3UTR	510026	510102	+	SL1344_0446	ppiD_3UTR	0.827951	0.755933	1.09527	0.273398	0.564903
NC_016810.1	RefSeq	CDS	4690940	4691773	+	SL1344_4359	SL1344_4359	0.827337	0.740091	1.11789	0.263616	0.555196
NC_016810.1	RefSeq	5UTR	2650646	2650803	-	SL1344_2481	engA_5UTR	0.827035	0.544907	1.51775	0.129077	0.366046
NC_016810.1	RefSeq	5UTR	1932744	1932768	-	SL1344_1815	yebF_5UTR	0.826861	0.801935	1.03108	0.302502	NA
NC_016810.1	RefSeq	CDS	401375	402628	+	SL1344_0351	SL1344_0351	0.826524	0.707519	1.1682	0.242726	0.536463
NC_016810.1	RefSeq	CDS	4776906	4777514	+	SL1344_4432	SL1344_4432	0.825755	0.818846	1.00844	0.313245	NA
NC_016810.1	RefSeq	sRNA	514486	514580	+	ncRNA0211	STnc930	0.823917	0.819634	1.00523	0.314788	NA
NC_016810.1	RefSeq	CDS	1861169	1862695	+	SL1344_1732	SL1344_1732	0.823685	0.471673	1.7463	0.080758	0.269611
NC_016810.1	RefSeq	5UTR	3184161	3184189	-	SL1344_2982	rppH_5UTR	0.823253	0.749229	1.0988	0.271855	0.563495
NC_016810.1	RefSeq	CDS	1866419	1866592	-	SL1344_1737	SL1344_1737	0.822612	0.720017	1.14249	0.25325	0.544554
NC_016810.1	RefSeq	sRNA	4292542	4292599	+	ncRNA0206	STnc870	0.822371	0.613362	1.34076	0.179998	0.449846
NC_016810.1	RefSeq	3UTR	2400683	2400782	-	SL1344_2265	ais_3UTR	0.821415	0.707338	1.16128	0.245529	0.539048
NC_016810.1	RefSeq	3UTR	194168	194267	+	SL1344_0165	SL1344_0165_3UTR	0.821178	0.783364	1.04827	0.294513	NA
NC_016810.1	RefSeq	5UTR	975048	975147	+	SL1344_0880	ybjY_5UTR	0.820099	0.672956	1.21865	0.222977	0.513297
NC_016810.1	RefSeq	CDS	2023919	2024713	+	SL1344_1910	fliR	0.819945	0.587957	1.39457	0.163147	0.422219
NC_016810.1	RefSeq	5UTR	848123	848434	+	SL1344_0762	SL1344_0762_5UTR	0.819827	0.788618	1.03957	0.298538	NA
NC_016810.1	RefSeq	CDS	1878124	1878468	+	SL1344_1751	SL1344_1751	0.819734	0.406688	2.01563	0.0438383	0.176019
NC_016810.1	RefSeq	CDS	894003	894725	-	SL1344_0803	glnQ	0.819237	0.320692	2.55459	0.0106313	0.061522
NC_016810.1	RefSeq	CDS	1138602	1139966	-	SL1344_1034	copS	0.818836	0.636572	1.28632	0.198331	0.47895
NC_016810.1	RefSeq	CDS	4383733	4384278	+	SL1344_4087	nusG	0.818707	0.262345	3.12072	0.00180408	0.0142259
NC_016810.1	RefSeq	CDS	4522829	4523110	-	SL1344_4199	SL1344_4199	0.818568	0.799477	1.02388	0.305892	NA
NC_016810.1	RefSeq	CDS	2146146	2146970	-	SL1344_2047	SL1344_2047	0.816923	0.40952	1.99483	0.0460613	0.182596
NC_016810.1	RefSeq	5UTR	1044188	1044263	+	SL1344_0934	SL1344_0934_5UTR	0.816702	0.526152	1.55222	0.12061	0.351
NC_016810.1	RefSeq	CDS	1429936	1430574	+	SL1344_1321	ttrR	0.8159	0.52205	1.56288	0.118081	0.346848
NC_016810.1	RefSeq	CDS	4493236	4493592	+	SL1344_4187	SL1344_4187	0.815558	0.583957	1.39661	0.162532	0.421353
NC_016810.1	RefSeq	5UTR	2538733	2538832	-	SL1344_2390	ligA_5UTR	0.814226	0.740213	1.09999	0.271337	0.563357
NC_016810.1	RefSeq	CDS	1955338	1956156	+	SL1344_1838	SL1344_1838	0.813938	0.804233	1.01207	0.311506	NA
NC_016810.1	RefSeq	CDS	3900464	3900673	-	SL1344_3653	SL1344_3653	0.813319	0.818503	0.993666	0.320385	NA
NC_016810.1	RefSeq	CDS	4086103	4087476	-	SL1344_3825	SL1344_3825	0.811896	0.73523	1.10428	0.269474	0.561646
NC_016810.1	RefSeq	sRNA	2311208	2311408	+	ncRNA0110	sRNA2	0.811676	0.451133	1.79919	0.0719879	0.250017
NC_016810.1	RefSeq	5UTR	1978522	1978737	-	SL1344_1858	motA_5UTR	0.810726	0.389725	2.08025	0.0375024	0.157736
NC_016810.1	RefSeq	CDS	4137213	4137530	+	SL1344_3866	SL1344_3866	0.810044	0.74213	1.09151	0.275047	NA
NC_016810.1	RefSeq	3UTR	4722995	4723094	-	SL1344_4388	SL1344_4388_3UTR	0.810044	0.74213	1.09151	0.275047	NA
NC_016810.1	RefSeq	CDS	2928000	2928911	+	SL1344_2747	SL1344_2747	0.809343	0.674981	1.19906	0.230504	0.523902
NC_016810.1	RefSeq	3UTR	824081	824180	+	SL1344_0737	aroG_3UTR	0.809043	0.745967	1.08456	0.278119	0.571518
NC_016810.1	RefSeq	3UTR	3032377	3032476	-	SL1344_2845	AvrA_3UTR	0.808311	0.53457	1.51208	0.130514	0.367679
NC_016810.1	RefSeq	CDS	894722	895381	-	SL1344_0804	glnP	0.808217	0.438017	1.84517	0.0650125	0.232757
NC_016810.1	RefSeq	5UTR	3253644	3253677	-	SL1344_3046	epd_5UTR	0.807054	0.707834	1.14017	0.254214	0.545226
NC_016810.1	RefSeq	CDS	1624299	1625192	+	SL1344_1512	SL1344_1512	0.806851	0.637378	1.26589	0.205552	0.489796
NC_016810.1	RefSeq	CDS	2065512	2066507	-	SL1344_1960	SL1344_1960	0.806038	0.81392	0.990316	0.322019	NA
NC_016810.1	RefSeq	CDS	2759753	2760316	-	SL1344_2578	SL1344_2578	0.80573	0.779164	1.0341	0.301092	NA
NC_016810.1	RefSeq	5UTR	2833366	2833487	+	SL1344_2655	SL1344_2655_5UTR	0.80573	0.779164	1.0341	0.301092	NA
NC_016810.1	RefSeq	CDS	3420313	3420678	+	SL1344_3206	SL1344_3206	0.805252	0.506815	1.58885	0.112095	0.335151
NC_016810.1	RefSeq	CDS	941233	941853	+	SL1344_0845	SL1344_0845	0.804937	0.723608	1.11239	0.265969	0.557347
NC_016810.1	RefSeq	CDS	2763222	2763455	-	SL1344_2584	SL1344_2584	0.803925	0.748275	1.07437	0.282657	0.575744
NC_016810.1	RefSeq	3UTR	1978638	1978702	-	SL1344_1859	flhC_3UTR	0.80371	0.575152	1.39739	0.162297	0.421084
NC_016810.1	RefSeq	CDS	945821	946723	+	SL1344_0852	rimK	0.803333	0.548735	1.46397	0.143202	0.388812
NC_016810.1	RefSeq	CDS	3115396	3116193	-	SL1344_2929	SL1344_2929	0.801562	0.613812	1.30587	0.191595	0.467176
NC_016810.1	RefSeq	sRNA	1872740	1872842	-	ncRNA0086	SroD	0.801498	0.826004	0.970332	0.331881	NA
NC_016810.1	RefSeq	CDS	2002315	2003034	-	SL1344_1885	fliA	0.80081	0.210588	3.80273	0.000143113	0.00148831
NC_016810.1	RefSeq	CDS	4603430	4603825	-	SL1344_4278	frdC	0.800733	0.320745	2.49648	0.0125434	0.0698511
NC_016810.1	RefSeq	CDS	4310544	4310837	+	SL1344_4028	SL1344_4028	0.800485	0.778389	1.02839	0.303768	NA
NC_016810.1	RefSeq	CDS	3793792	3794637	-	SL1344_3565	SL1344_3565	0.800046	0.608197	1.31544	0.188362	0.461985
NC_016810.1	RefSeq	3UTR	2760471	2760588	-	SL1344_2579	SL1344_2579_3UTR	0.800004	0.681711	1.17352	0.240586	0.534129
NC_016810.1	RefSeq	CDS	4663081	4663638	-	SL1344_4338	ytfJ	0.799694	0.761227	1.05053	0.293473	0.591539
NC_016810.1	RefSeq	3UTR	94674	94773	-	SL1344_0083	SL1344_0083_3UTR	0.799655	0.82346	0.971091	0.331503	NA
NC_016810.1	RefSeq	sRNA	94653	94771	-	ncRNA0167	STnc470	0.799655	0.82346	0.971091	0.331503	NA
NC_016810.1	RefSeq	3UTR	1363923	1363967	+	SL1344_1262	SL1344_1262_3UTR	0.799523	0.739643	1.08096	0.279716	NA
NC_016810.1	RefSeq	CDS	4771820	4772422	-	SL1344_4427	SL1344_4427	0.799381	0.465112	1.71868	0.0856718	0.281376
NC_016810.1	RefSeq	sRNA	932197	932336	+	ncRNA0266	STnc1710	0.798775	0.484232	1.64957	0.0990303	0.308006
NC_016810.1	RefSeq	3UTR	188451	188495	+	SL1344_0159	acnB_3UTR	0.798157	0.813804	0.980773	0.326704	NA
NC_016810.1	RefSeq	CDS	3634117	3635184	+	SL1344_3429	SL1344_3429	0.79808	0.431148	1.85106	0.0641608	0.230529
NC_016810.1	RefSeq	5UTR	195873	195912	-	SL1344_0167	speE_5UTR	0.798075	0.740664	1.07751	0.281251	NA
NC_016810.1	RefSeq	5UTR	2836213	2836261	+	SL1344_2657	smpA_5UTR	0.797144	0.761146	1.04729	0.294964	0.593052
NC_016810.1	RefSeq	3UTR	1912475	1912574	-	SL1344_1787	SL1344_1787_3UTR	0.796907	0.81192	0.98151	0.326341	NA
NC_016810.1	RefSeq	3UTR	1544740	1544839	-	SL1344_1440	SL1344_1440_3UTR	0.79626	0.818171	0.97322	0.330444	NA
NC_016810.1	RefSeq	3UTR	1769897	1769996	+	SL1344_1647	SL1344_1647_3UTR	0.79626	0.818171	0.97322	0.330444	NA
NC_016810.1	RefSeq	CDS	2078785	2079774	+	SL1344_1976	SL1344_1976	0.795663	0.814998	0.976275	0.328928	NA
NC_016810.1	RefSeq	5UTR	1188529	1188743	+	SL1344_1083	SL1344_1083_5UTR	0.795585	0.726116	1.09567	0.273222	0.564903
NC_017720.1	RefSeq	CDS	47844	48821	-	SL1344_P1_0054	parB	0.794695	0.434218	1.83018	0.0672236	0.237624
NC_016810.1	RefSeq	5UTR	2541849	2542301	+	SL1344_2394	ptsH_5UTR	0.794624	0.385275	2.06248	0.0391617	0.162839
NC_016810.1	RefSeq	5UTR	869761	869892	+	SL1344_0778	moaA_5UTR	0.794022	0.616301	1.28837	0.197619	0.47815
NC_017718.1	RefSeq	CDS	34312	37011	+	SL1344_P2_0049	nikB	0.793706	0.327835	2.42106	0.0154755	0.0816528
NC_016810.1	RefSeq	3UTR	5887	5965	-	SL1344_0006	yaaJ_3UTR	0.792962	0.806363	0.983381	0.32542	NA
NC_016810.1	RefSeq	3UTR	2815130	2815260	+	SL1344_2630	yfiN_3UTR	0.792611	0.819312	0.96741	0.333339	NA
NC_016810.1	RefSeq	5UTR	4618559	4618947	+	SL1344_4290	SL1344_4290_5UTR	0.792107	0.824872	0.960279	0.336915	NA
NC_016810.1	RefSeq	3UTR	2157023	2157075	-	SL1344_2058	gnd_3UTR	0.792102	0.823496	0.961877	0.336111	NA
NC_016810.1	RefSeq	3UTR	3205211	3205244	-	SL1344_3001	SL1344_3001_3UTR	0.791745	0.823956	0.960907	0.336599	NA
NC_016810.1	RefSeq	CDS	2167714	2168613	-	SL1344_2066	rfbJ	0.791449	0.43271	1.82905	0.0673916	0.237884
NC_016810.1	RefSeq	3UTR	650221	650266	+	SL1344_0577	fepE_3UTR	0.790878	0.814203	0.971353	0.331373	NA
NC_016810.1	RefSeq	CDS	2502523	2503464	+	SL1344_2362	yfdC	0.790721	0.690043	1.1459	0.251837	0.544006
NC_016810.1	RefSeq	CDS	4289814	4291187	-	SL1344_4007	cpxA	0.790155	0.32403	2.43852	0.0147475	0.0794812
NC_016810.1	RefSeq	3UTR	3485322	3485436	-	SL1344_3267	SL1344_3267_3UTR	0.789854	0.807268	0.978428	0.327863	NA
NC_016810.1	RefSeq	CDS	3203985	3205214	+	SL1344_3000	SL1344_3000	0.789694	0.703583	1.12239	0.261697	0.553244
NC_016810.1	RefSeq	CDS	1181205	1182143	+	SL1344_1072	SL1344_1072	0.789123	0.462796	1.70512	0.0881719	0.286338
NC_016810.1	RefSeq	CDS	4781635	4782408	+	SL1344_4437	uxuR	0.789006	0.397407	1.98538	0.0471017	0.185417
NC_016810.1	RefSeq	sRNA	2760478	2760556	-	ncRNA0037	IsrK	0.788911	0.681527	1.15756	0.247042	0.540167
NC_016810.1	RefSeq	3UTR	2521335	2521434	-	SL1344_2376	mntH_3UTR	0.788744	0.782872	1.0075	0.313694	NA
NC_016810.1	RefSeq	CDS	2785670	2786257	+	SL1344_2609	yfiK	0.788744	0.782872	1.0075	0.313694	NA
NC_016810.1	RefSeq	3UTR	1113708	1113771	+	SL1344_1005	SL1344_1005_3UTR	0.788722	0.796467	0.990276	0.322039	NA
NC_016810.1	RefSeq	3UTR	2393474	2393573	-	SL1344_2257	SL1344_2257_3UTR	0.788225	0.768851	1.0252	0.30527	NA
NC_016810.1	RefSeq	CDS	3729950	3731056	-	SL1344_3506	asd	0.787268	0.302216	2.60499	0.00918779	0.0544225
NC_016810.1	RefSeq	5UTR	2604115	2604214	-	SL1344_2455	SL1344_2455_5UTR	0.787097	0.818021	0.962197	0.335951	NA
NC_016810.1	RefSeq	5UTR	3795679	3795778	-	SL1344_3566	SL1344_3566_5UTR	0.786901	0.788854	0.997524	0.31851	NA
NC_016810.1	RefSeq	5UTR	1495350	1495375	-	SL1344_1395	add_5UTR	0.78655	0.740021	1.06287	0.287839	NA
NC_016810.1	RefSeq	sRNA	1055773	1055892	+	ncRNA0369	STnc4200	0.78655	0.740021	1.06287	0.287839	NA
NC_016810.1	RefSeq	5UTR	3729604	3729756	-	SL1344_3505	glgB_5UTR	0.786361	0.728932	1.07878	0.280684	0.573877
NC_016810.1	RefSeq	5UTR	2308117	2308138	-	SL1344_2187	SL1344_2187_5UTR	0.786191	0.775512	1.01377	0.310692	NA
NC_016810.1	RefSeq	5UTR	715951	715975	+	SL1344_0641	SL1344_0641_5UTR	0.785984	0.737045	1.0664	0.286244	0.581055
NC_016810.1	RefSeq	sRNA	2003194	2003351	-	ncRNA0411	StyR-24d	0.785836	0.820316	0.957968	0.338079	NA
NC_016810.1	RefSeq	3UTR	4837080	4837433	+	SL1344_4489	osmY_3UTR	0.785831	0.425449	1.84706	0.0647381	0.232271
NC_016810.1	RefSeq	CDS	1406879	1407106	+	SL1344_1301	SL1344_1301	0.785558	0.398785	1.96988	0.0488524	0.189634
NC_016810.1	RefSeq	CDS	1235365	1236099	+	SL1344_1132	fabG	0.785555	0.231567	3.39234	0.000692986	0.00614994
NC_016810.1	RefSeq	3UTR	1308806	1308897	+	SL1344_1207	SL1344_1207_3UTR	0.785347	0.79156	0.99215	0.321124	NA
NC_016810.1	RefSeq	5UTR	2144907	2145102	-	SL1344_2045	yeeF_5UTR	0.78508	0.776528	1.01101	0.31201	NA
NC_016810.1	RefSeq	5UTR	1292311	1292368	+	SL1344_1187	SL1344_1187_5UTR	0.785057	0.754199	1.04091	0.297915	0.597138
NC_016810.1	RefSeq	5UTR	660725	660761	+	SL1344_0588	cstA_5UTR	0.784523	0.551305	1.42303	0.154728	0.408193
NC_016810.1	RefSeq	CDS	1339047	1340273	+	SL1344_1238	argD	0.784373	0.64319	1.2195	0.222653	0.512785
NC_016810.1	RefSeq	CDS	2458902	2459795	+	SL1344_2319	SL1344_2319	0.784139	0.456549	1.71754	0.0858814	0.281611
NC_016810.1	RefSeq	CDS	1806896	1807801	-	SL1344_1685	SL1344_1685	0.783673	0.405897	1.93072	0.0535177	0.201816
NC_016810.1	RefSeq	3UTR	1668455	1668554	-	SL1344_1553	SL1344_1553_3UTR	0.783484	0.77918	1.00552	0.314645	NA
NC_016810.1	RefSeq	3UTR	2444800	2444859	-	SL1344_2305	SL1344_2305_3UTR	0.783484	0.77918	1.00552	0.314645	NA
NC_016810.1	RefSeq	CDS	2813398	2813916	+	SL1344_2629	SL1344_2629	0.783233	0.74781	1.04737	0.29493	0.593052
NC_016810.1	RefSeq	CDS	1220595	1221545	+	SL1344_1119	flgJ	0.782921	0.346399	2.26017	0.0238106	0.112683
NC_016810.1	RefSeq	3UTR	2699812	2699856	+	SL1344_2521	cadA_3UTR	0.782814	0.814204	0.961447	0.336327	NA
NC_016810.1	RefSeq	5UTR	937444	937590	-	SL1344_0841	ybjG_5UTR	0.782247	0.725161	1.07872	0.280712	0.573877
NC_016810.1	RefSeq	CDS	2825697	2825915	+	SL1344_2645	gpB	0.782164	0.659005	1.18689	0.235273	0.528285
NC_016810.1	RefSeq	3UTR	963055	963154	+	SL1344_0870	SL1344_0870_3UTR	0.781522	0.807068	0.968347	0.332871	NA
NC_016810.1	RefSeq	CDS	2095018	2096088	-	SL1344_1992	cobT	0.781497	0.334734	2.33468	0.0195603	0.0978923
NC_016810.1	RefSeq	CDS	556452	557279	-	SL1344_0490	SL1344_0490	0.781022	0.825503	0.946117	0.344089	NA
NC_016810.1	RefSeq	5UTR	2384091	2384190	-	SL1344_2249	SL1344_2249_5UTR	0.780743	0.812641	0.960748	0.336679	NA
NC_016810.1	RefSeq	3UTR	2489664	2489763	-	SL1344_2349	SL1344_2349_3UTR	0.780743	0.812641	0.960748	0.336679	NA
NC_016810.1	RefSeq	3UTR	3773056	3773155	-	SL1344_3550	SL1344_3550_3UTR	0.780743	0.812641	0.960748	0.336679	NA
NC_016810.1	RefSeq	3UTR	3855977	3856076	+	SL1344_3612	yiaE_3UTR	0.780743	0.812641	0.960748	0.336679	NA
NC_016810.1	RefSeq	CDS	1621277	1622821	+	SL1344_1509	narY	0.77967	0.785026	0.993177	0.320624	0.620363
NC_016810.1	RefSeq	5UTR	4559692	4559783	-	SL1344_4232	adiY_5UTR	0.77935	0.818427	0.952253	0.340969	NA
NC_016810.1	RefSeq	5UTR	2357730	2357774	+	SL1344_2232	eco_5UTR	0.779262	0.798127	0.976363	0.328884	NA
NC_016810.1	RefSeq	CDS	3864682	3865677	+	SL1344_3623	SL1344_3623	0.779262	0.798127	0.976363	0.328884	NA
NC_016810.1	RefSeq	5UTR	2522677	2522831	-	SL1344_2376	mntH_5UTR	0.779042	0.791568	0.984176	0.325029	NA
NC_016810.1	RefSeq	3UTR	3136439	3136538	-	SL1344_2944	SL1344_2944_3UTR	0.779042	0.791568	0.984176	0.325029	NA
NC_016810.1	RefSeq	CDS	4807850	4808053	-	SL1344_4462	SL1344_4462	0.778212	0.816467	0.953147	0.340516	NA
NC_016810.1	RefSeq	3UTR	1987402	1987501	-	SL1344_1869	SL1344_1869_3UTR	0.777636	0.816028	0.952953	0.340614	NA
NC_016810.1	RefSeq	5UTR	4606651	4606675	+	SL1344_4281	yjeA_5UTR	0.776893	0.819833	0.947622	0.343322	NA
NC_016810.1	RefSeq	3UTR	4782409	4782508	+	SL1344_4437	uxuR_3UTR	0.776639	0.824648	0.941782	0.346304	NA
NC_016810.1	RefSeq	3UTR	4421375	4421535	-	SL1344_4116	yjaB_3UTR	0.775519	0.823619	0.9416	0.346398	NA
NC_016810.1	RefSeq	CDS	3272395	3273549	+	SL1344_3065	metK	0.774769	0.349182	2.21881	0.0264996	0.121629
NC_016810.1	RefSeq	CDS	2515680	2516645	-	SL1344_2371	glk	0.774639	0.340079	2.27782	0.0227372	0.10877
NC_016810.1	RefSeq	5UTR	2022487	2022516	+	SL1344_1907	fliO_5UTR	0.774459	0.818708	0.945953	0.344173	NA
NC_016810.1	RefSeq	5UTR	4183122	4183290	+	SL1344_3911	pldA_5UTR	0.773086	0.661972	1.16785	0.242866	0.536463
NC_016810.1	RefSeq	CDS	1066521	1067123	+	SL1344_0958	SL1344_0958	0.772705	0.759292	1.01767	0.308837	0.608638
NC_016810.1	RefSeq	3UTR	716450	716549	+	SL1344_0641	SL1344_0641_3UTR	0.772228	0.714755	1.08041	0.27996	0.573848
NC_016810.1	RefSeq	5UTR	1460188	1460403	+	SL1344_1358	ribE_5UTR	0.771714	0.826117	0.934147	0.350228	NA
NC_016810.1	RefSeq	CDS	3713815	3714924	-	SL1344_3496	SL1344_3496	0.771024	0.81499	0.946053	0.344121	NA
NC_016810.1	RefSeq	sRNA	1170291	1170591	+	ncRNA0189	STnc670	0.770812	0.389515	1.9789	0.0478271	0.187099
NC_016810.1	RefSeq	5UTR	3536214	3536272	+	SL1344_3319	SL1344_3319_5UTR	0.77059	0.714949	1.07782	0.281112	0.574227
NC_016810.1	RefSeq	3UTR	4593780	4593879	+	SL1344_4264	SL1344_4264_3UTR	0.769829	0.804214	0.957244	0.338444	NA
NC_016810.1	RefSeq	5UTR	993011	993278	+	SL1344_0897	lrp_5UTR	0.769357	0.344082	2.23597	0.0253538	0.117592
NC_016810.1	RefSeq	3UTR	733798	733897	-	SL1344_0659	miaB_3UTR	0.768789	0.812774	0.945882	0.344209	NA
NC_016810.1	RefSeq	5UTR	3202299	3202320	-	SL1344_2997	SL1344_2997_5UTR	0.768789	0.812774	0.945882	0.344209	NA
NC_016810.1	RefSeq	CDS	742328	743482	-	SL1344_0665	nagA	0.767615	0.431589	1.77858	0.0753087	0.257676
NC_016810.1	RefSeq	CDS	3394760	3394975	+	SL1344_3183	rpsU	0.767167	0.397851	1.92828	0.0538203	0.202805
NC_016810.1	RefSeq	CDS	2275638	2276036	+	SL1344_2158	yohJ	0.766715	0.661987	1.1582	0.246781	0.540103
NC_016810.1	RefSeq	CDS	178922	180811	+	SL1344_0153	aceF	0.765783	0.293105	2.61266	0.00898407	0.0536286
NC_016810.1	RefSeq	5UTR	1432841	1432863	-	SL1344_1324	SL1344_1324_5UTR	0.7654	0.809379	0.945664	0.34432	NA
NC_016810.1	RefSeq	CDS	3746732	3747619	-	SL1344_3522	ugpA	0.76535	0.70361	1.08775	0.276707	0.569164
NC_016810.1	RefSeq	CDS	2113242	2114036	-	SL1344_2013	SL1344_2013	0.76466	0.64917	1.1779	0.238835	0.531375
NC_016810.1	RefSeq	sRNA	466718	466783	-	ncRNA0057	RdlE	0.763873	0.596857	1.27983	0.200606	0.482583
NC_016810.1	RefSeq	CDS	1907697	1907936	+	SL1344_1780	SL1344_1780	0.763416	0.652666	1.16969	0.242126	0.536243
NC_016810.1	RefSeq	CDS	823028	824080	+	SL1344_0737	aroG	0.763139	0.340634	2.24035	0.025068	0.116914
NC_017718.1	RefSeq	CDS	4897	5166	-	SL1344_P2_0008	yaeB	0.762888	0.790321	0.965289	0.3344	NA
NC_016810.1	RefSeq	sRNA	1141185	1141397	+	ncRNA0378	SLnc0010a	0.762833	0.658772	1.15796	0.24688	0.540103
NC_016810.1	RefSeq	CDS	4642780	4643529	+	SL1344_4313	SL1344_4313	0.759515	0.663362	1.14495	0.252231	0.544006
NC_016810.1	RefSeq	CDS	4650348	4650623	-	SL1344_4322	SL1344_4322	0.759237	0.798263	0.951111	0.341548	NA
NC_016810.1	RefSeq	5UTR	3482890	3482973	-	SL1344_3264	secG_5UTR	0.758428	0.431552	1.75744	0.078842	0.265609
NC_016810.1	RefSeq	5UTR	1915280	1915354	-	SL1344_1790	SL1344_1790_5UTR	0.758264	0.782702	0.968777	0.332656	NA
NC_016810.1	RefSeq	5UTR	943723	943925	+	SL1344_0847	SL1344_0847_5UTR	0.758262	0.823503	0.920776	0.357167	NA
NC_016810.1	RefSeq	5UTR	4629654	4629675	+	SL1344_4299	purA_5UTR	0.758063	0.638354	1.18753	0.23502	0.527953
NC_016810.1	RefSeq	CDS	4016935	4017225	-	SL1344_3761	ilvN	0.757536	0.694252	1.09115	0.275205	0.567004
NC_016810.1	RefSeq	CDS	1934510	1935151	-	SL1344_1818	eda	0.757131	0.400053	1.89258	0.0584144	0.215441
NC_016810.1	RefSeq	CDS	3138730	3139275	-	SL1344_2947	syd	0.755983	0.466281	1.6213	0.104953	0.321306
NC_016810.1	RefSeq	CDS	3458955	3459398	-	SL1344_3243	SL1344_3243	0.755786	0.675295	1.11919	0.263057	0.554251
NC_016810.1	RefSeq	CDS	1420909	1421646	-	SL1344_1315	SL1344_1315	0.75535	0.738741	1.02248	0.306553	0.606226
NC_016810.1	RefSeq	3UTR	4490410	4490509	+	SL1344_4183	alr_3UTR	0.755033	0.748099	1.00927	0.312846	0.613838
NC_016810.1	RefSeq	CDS	2312272	2313828	+	SL1344_2192	rtn	0.754146	0.434818	1.73439	0.0828481	0.275109
NC_016810.1	RefSeq	CDS	3080608	3081369	-	SL1344_2894	hyi	0.753242	0.795979	0.946308	0.343991	NA
NC_016810.1	RefSeq	CDS	3360958	3361350	-	SL1344_3150	SL1344_3150	0.752675	0.362816	2.07454	0.0380296	0.158788
NC_016810.1	RefSeq	5UTR	1850367	1850383	+	SL1344_1723	gdhA_5UTR	0.752621	0.824815	0.912473	0.36152	NA
NC_016810.1	RefSeq	5UTR	4318496	4318552	+	SL1344_4037	SL1344_4037_5UTR	0.752434	0.665734	1.13023	0.258379	0.549465
NC_016810.1	RefSeq	CDS	4606676	4607653	+	SL1344_4281	yjeA	0.752336	0.482902	1.55795	0.119245	0.34846
NC_016810.1	RefSeq	CDS	4224634	4225620	+	SL1344_3944	SL1344_3944	0.751339	0.310781	2.41758	0.0156239	0.0823495
NC_016810.1	RefSeq	CDS	1009255	1010079	-	SL1344_0907	pflA	0.750835	0.337445	2.22506	0.0260772	0.120281
NC_016810.1	RefSeq	5UTR	2063963	2064367	-	SL1344_1957	SL1344_1957_5UTR	0.750203	0.682228	1.09964	0.271491	0.563357
NC_016810.1	RefSeq	CDS	3243999	3245231	-	SL1344_3038	serA	0.7487	0.388936	1.925	0.0542296	0.204041
NC_016810.1	RefSeq	CDS	735466	736641	+	SL1344_0660	yleB	0.748641	0.51366	1.45746	0.144988	0.391635
NC_016810.1	RefSeq	CDS	2030537	2031457	+	SL1344_1918	yedA	0.748505	0.780196	0.959381	0.337367	NA
NC_016810.1	RefSeq	CDS	936835	937443	-	SL1344_0841	ybjG	0.7482	0.40403	1.85184	0.0640486	0.230291
NC_016810.1	RefSeq	3UTR	1041243	1041383	+	SL1344_0931	mukB_3UTR	0.748185	0.761944	0.981943	0.326128	0.624291
NC_016810.1	RefSeq	CDS	3915432	3916253	-	SL1344_3665	cysE	0.748022	0.393767	1.89965	0.0574784	0.21344
NC_016810.1	RefSeq	CDS	1696882	1697871	+	SL1344_1577	ldhA	0.747851	0.519982	1.43822	0.15037	0.401548
NC_016810.1	RefSeq	5UTR	1854093	1854120	+	SL1344_1726	SL1344_1726_5UTR	0.747618	0.816119	0.916064	0.359633	NA
NC_016810.1	RefSeq	3UTR	1888787	1888835	+	SL1344_1761	manZ_3UTR	0.747395	0.37461	1.99513	0.0460292	0.182596
NC_016810.1	RefSeq	5UTR	252812	253119	-	SL1344_0215	glnD_5UTR	0.747243	0.55819	1.33869	0.180672	0.450827
NC_016810.1	RefSeq	3UTR	1854856	1854955	+	SL1344_1726	SL1344_1726_3UTR	0.746574	0.810695	0.920906	0.357099	NA
NC_016810.1	RefSeq	3UTR	4773199	4773247	-	SL1344_4429	SL1344_4429_3UTR	0.746177	0.732317	1.01893	0.308238	NA
NC_016810.1	RefSeq	CDS	3997257	3998639	+	SL1344_3740	SL1344_3740	0.746159	0.510606	1.46132	0.143928	0.390151
NC_016810.1	RefSeq	5UTR	3762959	3763058	+	SL1344_3540	SL1344_3540_5UTR	0.746082	0.730641	1.02113	0.307191	NA
NC_016810.1	RefSeq	5UTR	3571221	3571514	+	SL1344_3352	accB_5UTR	0.74571	0.450572	1.65503	0.0979185	0.305494
NC_016810.1	RefSeq	CDS	2131943	2133001	-	SL1344_2036	yeeA	0.745596	0.487745	1.52866	0.126349	0.36108
NC_016810.1	RefSeq	3UTR	2029149	2029187	-	SL1344_1916	SL1344_1916_3UTR	0.744421	0.813287	0.915324	0.360022	NA
NC_016810.1	RefSeq	CDS	4407263	4407853	+	SL1344_4108	SL1344_4108	0.743651	0.344356	2.15954	0.0308082	0.135864
NC_016810.1	RefSeq	sRNA	4530497	4530675	+	ncRNA0538	RUF_107c.86	0.743547	0.80283	0.926157	0.354364	NA
NC_016810.1	RefSeq	5UTR	1824847	1825175	+	SL1344_1697	SL1344_1697_5UTR	0.743531	0.773642	0.961078	0.336513	0.634737
NC_016810.1	RefSeq	CDS	4704873	4705235	+	SL1344_4371	SL1344_4371	0.743056	0.818707	0.907597	0.364091	NA
NC_016810.1	RefSeq	sRNA	4364306	4364423	-	ncRNA0053	OxyS	0.742809	0.773464	0.960367	0.336871	0.634877
NC_016810.1	RefSeq	CDS	4247208	4248629	-	SL1344_3963	SL1344_3963	0.741984	0.824243	0.9002	0.368014	NA
NC_016810.1	RefSeq	3UTR	3117920	3118019	-	SL1344_2930	SL1344_2930_3UTR	0.741784	0.803046	0.923713	0.355636	NA
NC_016810.1	RefSeq	5UTR	3162319	3162349	-	SL1344_2968	mltA_5UTR	0.74136	0.820774	0.903245	0.366396	NA
NC_016810.1	RefSeq	sRNA	982113	982272	+	ncRNA0408	StyR-24a	0.741053	0.823106	0.900313	0.367954	NA
NC_016810.1	RefSeq	3UTR	1898658	1898701	-	SL1344_1774	prc_3UTR	0.740892	0.816942	0.906909	0.364455	NA
NC_016810.1	RefSeq	CDS	1758368	1759483	-	SL1344_1640	SL1344_1640	0.740858	0.388526	1.90684	0.056541	0.211425
NC_016810.1	RefSeq	CDS	295060	295863	+	SL1344_0250	yafB	0.740241	0.512462	1.44448	0.148604	0.398952
NC_016810.1	RefSeq	5UTR	1468041	1468128	+	SL1344_1365	SL1344_1365_5UTR	0.74014	0.496096	1.49193	0.135718	0.377052
NC_016810.1	RefSeq	3UTR	961161	961260	-	SL1344_0868	SL1344_0868_3UTR	0.73994	0.828996	0.892573	0.372086	NA
NC_016810.1	RefSeq	5UTR	1888744	1888843	+	SL1344_1762	SL1344_1762_5UTR	0.739868	0.304483	2.42992	0.0151024	0.0802742
NC_016810.1	RefSeq	5UTR	695316	695400	-	SL1344_0621	lipA_5UTR	0.739556	0.824293	0.8972	0.369612	NA
NC_016810.1	RefSeq	5UTR	3342990	3343024	+	SL1344_3136	yghB_5UTR	0.739556	0.824293	0.8972	0.369612	NA
NC_016810.1	RefSeq	3UTR	4102383	4102482	-	SL1344_3840	gidB_3UTR	0.739483	0.812631	0.909986	0.36283	NA
NC_016810.1	RefSeq	CDS	1515652	1516686	-	SL1344_1411	SL1344_1411	0.739126	0.716653	1.03136	0.302373	0.602637
NC_016810.1	RefSeq	3UTR	1263739	1263838	+	SL1344_1158	cobB_3UTR	0.738837	0.559755	1.31993	0.186859	0.45906
NC_016810.1	RefSeq	5UTR	3709452	3709654	-	SL1344_3491	glpG_5UTR	0.738363	0.744884	0.991246	0.321565	0.620778
NC_016810.1	RefSeq	5UTR	1320981	1321041	+	SL1344_1221	SL1344_1221_5UTR	0.738067	0.338549	2.18009	0.029251	0.131068
NC_016810.1	RefSeq	5UTR	1912995	1913025	-	SL1344_1787	SL1344_1787_5UTR	0.737849	0.781772	0.943816	0.345264	NA
NC_016810.1	RefSeq	5UTR	1205703	1205738	-	SL1344_1100	pyrC_5UTR	0.737255	0.826166	0.892381	0.372189	NA
NC_016810.1	RefSeq	3UTR	452336	452395	+	SL1344_0393	phoR_3UTR	0.737244	0.774404	0.952014	0.34109	NA
NC_016810.1	RefSeq	3UTR	304367	304655	-	SL1344_0260	sciA_3UTR	0.737244	0.774404	0.952014	0.34109	NA
NC_016810.1	RefSeq	5UTR	4725626	4725643	-	SL1344_4392	pyrL_5UTR	0.73701	0.732512	1.00614	0.314348	NA
NC_016810.1	RefSeq	CDS	2762220	2762822	-	SL1344_2582	SL1344_2582	0.736992	0.602072	1.22409	0.220917	0.511394
NC_016810.1	RefSeq	3UTR	2289904	2290003	-	SL1344_2172	SL1344_2172_3UTR	0.736815	0.800445	0.920506	0.357308	NA
NC_016810.1	RefSeq	CDS	2880640	2880873	-	SL1344_2699	SL1344_2699	0.736626	0.816951	0.901676	0.367229	NA
NC_016810.1	RefSeq	3UTR	247226	247325	+	SL1344_0211	SL1344_0211_3UTR	0.736446	0.818737	0.89949	0.368391	NA
NC_016810.1	RefSeq	CDS	342307	343020	+	SL1344_0296	safB	0.736358	0.805505	0.914157	0.360634	NA
NC_016810.1	RefSeq	3UTR	2607550	2607649	+	SL1344_2458	SL1344_2458_3UTR	0.73619	0.727765	1.01158	0.311741	0.612387
NC_016810.1	RefSeq	CDS	2836262	2836600	+	SL1344_2657	smpA	0.736085	0.412833	1.78301	0.0745846	0.25599
NC_016810.1	RefSeq	sRNA	3489125	3489247	-	ncRNA0259	STnc1660	0.734886	0.547619	1.34197	0.179607	0.44951
NC_016810.1	RefSeq	CDS	4118819	4120242	-	SL1344_3854	SL1344_3854	0.73389	0.591533	1.24066	0.214732	0.504491
NC_016810.1	RefSeq	CDS	3230027	3231460	+	SL1344_3027	bglA	0.732905	0.500605	1.46404	0.143183	0.388812
NC_016810.1	RefSeq	CDS	427673	428296	+	SL1344_0369	SL1344_0369	0.732779	0.768254	0.953824	0.340173	0.638762
NC_016810.1	RefSeq	CDS	2250946	2251413	-	SL1344_2135	SL1344_2135	0.732585	0.548022	1.33678	0.181295	0.451933
NC_016810.1	RefSeq	CDS	132170	133741	-	SL1344_0113	leuA	0.732523	0.651749	1.12393	0.261041	0.55232
NC_016810.1	RefSeq	5UTR	3858163	3858262	+	SL1344_3616	SL1344_3616_5UTR	0.732476	0.758179	0.9661	0.333994	0.631884
NC_016810.1	RefSeq	5UTR	1046164	1046168	-	SL1344_0935	aspC_5UTR	0.731859	0.762113	0.960302	0.336903	0.634877
NC_016810.1	RefSeq	sRNA	1153745	1153841	+	ncRNA0271	STnc1880	0.731689	0.824754	0.88716	0.374993	NA
NC_016810.1	RefSeq	CDS	1560423	1560782	+	SL1344_1456	SL1344_1456	0.731293	0.822586	0.889016	0.373994	NA
NC_016810.1	RefSeq	CDS	2128363	2128713	+	SL1344_2031	pduU	0.731064	0.711753	1.02713	0.304358	0.604832
NC_016810.1	RefSeq	5UTR	1295295	1295582	-	SL1344_1190	SL1344_1190_5UTR	0.731041	0.616871	1.18508	0.235987	0.528943
NC_016810.1	RefSeq	3UTR	2536397	2536496	-	SL1344_2389	SL1344_2389_3UTR	0.730755	0.811285	0.900738	0.367728	NA
NC_016810.1	RefSeq	CDS	1130590	1131168	-	SL1344_1025	SL1344_1025	0.730544	0.303081	2.41039	0.0159353	0.0837272
NC_016810.1	RefSeq	5UTR	1693342	1693371	-	SL1344_1573	SL1344_1573_5UTR	0.729566	0.805649	0.905563	0.365167	NA
NC_016810.1	RefSeq	3UTR	1761508	1761607	-	SL1344_1644	acnA_3UTR	0.729388	0.727265	1.00292	0.3159	NA
NC_017718.1	RefSeq	CDS	33969	34301	+	SL1344_P2_0048	nikA	0.729212	0.433853	1.68078	0.0928056	0.29466
NC_016810.1	RefSeq	3UTR	201349	201448	+	SL1344_0171	hpt_3UTR	0.729063	0.765807	0.952019	0.341087	0.639762
NC_016810.1	RefSeq	5UTR	4196368	4196408	+	SL1344_3922	udp_5UTR	0.728658	0.819315	0.88935	0.373815	NA
NC_016810.1	RefSeq	CDS	1325546	1326541	-	SL1344_1225	gapA	0.728646	0.24689	2.9513	0.00316435	0.0227715
NC_016810.1	RefSeq	5UTR	2970828	2970900	+	SL1344_2784	SL1344_2784_5UTR	0.728048	0.64902	1.12176	0.261963	0.553301
NC_016810.1	RefSeq	CDS	797403	797792	+	SL1344_0714	sdhC	0.727806	0.29188	2.49351	0.0126487	0.0701265
NC_016810.1	RefSeq	CDS	1834614	1835561	+	SL1344_1708	prs	0.726904	0.238808	3.04388	0.00233545	0.0177473
NC_016810.1	RefSeq	CDS	522843	523412	+	SL1344_0459	SL1344_0459	0.726376	0.369117	1.96787	0.0490825	0.190379
NC_016810.1	RefSeq	sRNA	1290168	1290467	+	ncRNA0379	SLnc0014	0.725412	0.290629	2.49601	0.01256	0.0698656
NC_016810.1	RefSeq	sRNA	350913	351102	+	ncRNA0216	STnc1030	0.7251	0.584004	1.2416	0.214383	0.504491
NC_017718.1	RefSeq	CDS	5163	5657	-	SL1344_P2_0009	yafA	0.725077	0.604145	1.20017	0.230073	0.523633
NC_016810.1	RefSeq	CDS	889717	889977	-	SL1344_0799	ybiJ	0.724749	0.811427	0.893178	0.371762	NA
NC_016810.1	RefSeq	CDS	1823575	1824999	-	SL1344_1696	SL1344_1696	0.724633	0.334397	2.16699	0.0302359	0.134047
NC_016810.1	RefSeq	CDS	1466265	1466846	-	SL1344_1363	sodB	0.724562	0.217877	3.32555	0.000882442	0.00765545
NC_016810.1	RefSeq	CDS	2930361	2930999	-	SL1344_2751	SL1344_2751	0.724402	0.561532	1.29004	0.197035	0.477198
NC_016810.1	RefSeq	5UTR	4128009	4128044	+	SL1344_3859	SL1344_3859_5UTR	0.723585	0.751128	0.96333	0.335382	0.633085
NC_016810.1	RefSeq	CDS	1219498	1220595	+	SL1344_1118	flgI	0.723373	0.297047	2.43521	0.0148829	0.079786
NC_016810.1	RefSeq	3UTR	3670718	3670819	-	SL1344_3461	yrfE_3UTR	0.723284	0.818864	0.883278	0.377086	NA
NC_016810.1	RefSeq	CDS	4642267	4642596	-	SL1344_4312	yjfO	0.722607	0.414945	1.74145	0.0816045	0.271817
NC_016810.1	RefSeq	5UTR	3412882	3412981	+	SL1344_3197	SL1344_3197_5UTR	0.721698	0.82224	0.877722	0.380095	NA
NC_016810.1	RefSeq	CDS	1358456	1359055	-	SL1344_1256	SL1344_1256	0.721596	0.824004	0.875719	0.381183	NA
NC_016810.1	RefSeq	CDS	4798189	4799598	-	SL1344_4455	hsdS	0.721455	0.458766	1.5726	0.115812	0.341851
NC_016810.1	RefSeq	CDS	1033973	1034776	+	SL1344_0928	smtA	0.721155	0.449001	1.60613	0.108245	0.327145
NC_016810.1	RefSeq	5UTR	362677	362703	+	SL1344_0314	SL1344_0314_5UTR	0.720934	0.787917	0.914988	0.360198	NA
NC_016810.1	RefSeq	5UTR	1516687	1516786	-	SL1344_1411	SL1344_1411_5UTR	0.720934	0.787917	0.914988	0.360198	NA
NC_016810.1	RefSeq	5UTR	888470	888586	+	SL1344_0798	ybiB_5UTR	0.720934	0.787917	0.914988	0.360198	NA
NC_016810.1	RefSeq	CDS	4483092	4483607	-	SL1344_4177	zur	0.720904	0.435231	1.65637	0.0976469	0.304836
NC_016810.1	RefSeq	CDS	720450	721922	+	SL1344_0647	SL1344_0647	0.720678	0.767314	0.939222	0.347617	0.645561
NC_016810.1	RefSeq	3UTR	1130538	1130589	-	SL1344_1025	SL1344_1025_3UTR	0.720106	0.703766	1.02322	0.306205	0.606226
NC_016810.1	RefSeq	CDS	1932390	1932743	-	SL1344_1815	yebF	0.719967	0.451846	1.59339	0.111072	0.333483
NC_017720.1	RefSeq	CDS	91053	91934	-	SL1344_P1_0099	repA	0.719793	0.314803	2.28649	0.0222257	0.106935
NC_016810.1	RefSeq	CDS	2153855	2154466	+	SL1344_2055	hisI	0.71961	0.547765	1.31372	0.18894	0.463175
NC_016810.1	RefSeq	CDS	2712285	2712920	-	SL1344_2531	yfhB	0.718789	0.459066	1.56576	0.117404	0.345471
NC_016810.1	RefSeq	5UTR	869497	869520	-	SL1344_0777	SL1344_0777_5UTR	0.718351	0.811504	0.885209	0.376044	NA
NC_016810.1	RefSeq	CDS	2977213	2978172	+	SL1344_2793	nrdF	0.717144	0.825195	0.86906	0.384815	NA
NC_016810.1	RefSeq	CDS	113085	115436	-	SL1344_0098	polB	0.717011	0.42487	1.6876	0.0914877	0.292521
NC_016810.1	RefSeq	3UTR	450971	451031	+	SL1344_0392	phoB_3UTR	0.716826	0.823399	0.87057	0.383989	NA
NC_016810.1	RefSeq	3UTR	1206392	1206491	-	SL1344_1102	grxB_3UTR	0.71662	0.728815	0.983269	0.325475	NA
NC_016810.1	RefSeq	CDS	372251	373465	+	SL1344_0324	leuC2	0.71662	0.728815	0.983269	0.325475	NA
NC_016810.1	RefSeq	sRNA	3349047	3349187	-	ncRNA0268	STnc1820	0.71662	0.728815	0.983269	0.325475	NA
NC_016810.1	RefSeq	5UTR	1061959	1062027	-	SL1344_0950	SL1344_0950_5UTR	0.71572	0.763462	0.937465	0.348519	0.646459
NC_016810.1	RefSeq	CDS	2163008	2163952	-	SL1344_2062	rfbN	0.715527	0.465086	1.53848	0.123931	0.35694
NC_016810.1	RefSeq	CDS	2324149	2324433	+	SL1344_2201	rplY	0.7147	0.35833	1.99453	0.0460943	0.182596
NC_016810.1	RefSeq	CDS	1564881	1565768	-	SL1344_1461	SL1344_1461	0.71449	0.624371	1.14434	0.252484	0.5443
NC_016810.1	RefSeq	CDS	1872138	1872596	-	SL1344_1746	SL1344_1746	0.714386	0.623955	1.14493	0.252238	0.544006
NC_016810.1	RefSeq	CDS	2577047	2577505	-	SL1344_2434	SL1344_2434	0.714386	0.623955	1.14493	0.252238	0.544006
NC_016810.1	RefSeq	CDS	3485437	3485895	-	SL1344_3267	SL1344_3267	0.714386	0.623955	1.14493	0.252238	0.544006
NC_016810.1	RefSeq	CDS	3656679	3657137	-	SL1344_3446	SL1344_3446	0.714386	0.623955	1.14493	0.252238	0.544006
NC_016810.1	RefSeq	CDS	981703	982161	+	SL1344_0885	tnp	0.714386	0.623955	1.14493	0.252238	0.544006
NC_016810.1	RefSeq	5UTR	4224266	4224287	+	SL1344_3943	SL1344_3943_5UTR	0.713884	0.775906	0.920065	0.357539	0.652754
NC_016810.1	RefSeq	5UTR	3181156	3181234	-	SL1344_2980	lgt_5UTR	0.713848	0.792777	0.900441	0.367886	NA
NC_016810.1	RefSeq	3UTR	854027	854126	+	SL1344_0766	hutC_3UTR	0.713844	0.744417	0.95893	0.337594	0.635402
NC_016810.1	RefSeq	CDS	1521955	1523175	+	SL1344_1418	SL1344_1418	0.713542	0.394075	1.81068	0.070191	0.2445
NC_016810.1	RefSeq	5UTR	238537	238656	+	SL1344_0204	clcA_5UTR	0.713226	0.81642	0.873602	0.382335	NA
NC_016810.1	RefSeq	5UTR	3996662	3996689	-	SL1344_3738	SL1344_3738_5UTR	0.71321	0.806434	0.8844	0.376481	NA
NC_016810.1	RefSeq	3UTR	3769542	3769601	+	SL1344_3545	SL1344_3545_3UTR	0.711279	0.731383	0.972511	0.330796	0.629628
NC_016810.1	RefSeq	CDS	2694348	2695892	+	SL1344_2519	cadC	0.710793	0.367651	1.93334	0.0531945	0.20105
NC_016810.1	RefSeq	5UTR	4225471	4225636	+	SL1344_3945	dsbA_5UTR	0.710662	0.463128	1.53448	0.124911	0.357971
NC_016810.1	RefSeq	CDS	3279368	3279784	+	SL1344_3072	SL1344_3072	0.710623	0.442239	1.60687	0.108082	0.326848
NC_016810.1	RefSeq	CDS	4120254	4120958	-	SL1344_3857	SL1344_3857	0.710501	0.593268	1.19761	0.231071	0.52424
NC_016810.1	RefSeq	CDS	1804681	1805589	-	SL1344_1683	galU	0.710458	0.274891	2.58451	0.00975182	0.0571568
NC_016810.1	RefSeq	3UTR	455509	455608	+	SL1344_0395	proY_3UTR	0.709993	0.771934	0.919759	0.357699	NA
NC_016810.1	RefSeq	CDS	4167912	4170458	+	SL1344_3894	cyaA	0.709696	0.269576	2.63263	0.0084726	0.0511173
NC_016810.1	RefSeq	CDS	4193915	4195258	+	SL1344_3920	SL1344_3920	0.709611	0.661277	1.07309	0.28323	0.576444
NC_016810.1	RefSeq	CDS	3858263	3858679	+	SL1344_3616	SL1344_3616	0.709193	0.501439	1.41432	0.157269	0.411653
NC_016810.1	RefSeq	3UTR	4359611	4359710	-	SL1344_4070	argE_3UTR	0.708475	0.786295	0.901029	0.367573	NA
NC_016810.1	RefSeq	3UTR	1693384	1693483	-	SL1344_1574	SL1344_1574_3UTR	0.708259	0.818721	0.86508	0.386995	NA
NC_016810.1	RefSeq	5UTR	4654293	4654394	-	SL1344_4329	SL1344_4329_5UTR	0.707722	0.717932	0.98578	0.324241	0.622191
NC_016810.1	RefSeq	CDS	1140775	1141185	+	SL1344_1036	SL1344_1036	0.707019	0.812733	0.869928	0.38434	NA
NC_016810.1	RefSeq	CDS	4733928	4734740	+	SL1344_4401	miaE	0.706658	0.521676	1.35459	0.175547	0.443772
NC_016810.1	RefSeq	sRNA	2445310	2445474	-	ncRNA0463	StyR-262	0.706481	0.712903	0.990993	0.321689	0.620778
NC_016810.1	RefSeq	5UTR	3997231	3997256	+	SL1344_3740	SL1344_3740_5UTR	0.706358	0.822304	0.858999	0.390341	NA
NC_016810.1	RefSeq	CDS	2016770	2017477	+	SL1344_1900	fliH	0.706338	0.33942	2.08102	0.0374323	0.157736
NC_016810.1	RefSeq	3UTR	377107	377206	+	SL1344_0328	SL1344_0328_3UTR	0.705172	0.795	0.887009	0.375074	NA
NC_016810.1	RefSeq	CDS	1897627	1898508	-	SL1344_1773	htpX	0.70484	0.299318	2.35482	0.0185319	0.0946954
NC_016810.1	RefSeq	CDS	141348	141713	+	SL1344_0121	ftsL	0.704797	0.338846	2.07999	0.0375263	0.157736
NC_016810.1	RefSeq	3UTR	3767731	3767830	-	SL1344_3543	SL1344_3543_3UTR	0.704719	0.718566	0.98073	0.326726	0.624804
NC_016810.1	RefSeq	CDS	4600776	4600952	+	SL1344_4272	SL1344_4272	0.70468	0.796588	0.884623	0.37636	NA
NC_016810.1	RefSeq	CDS	4206707	4207408	+	SL1344_3933	ubiB	0.704114	0.292833	2.40449	0.0161951	0.0846493
NC_016810.1	RefSeq	CDS	4828720	4829508	-	SL1344_4481	SL1344_4481	0.703881	0.762105	0.923601	0.355694	0.652754
NC_016810.1	RefSeq	CDS	2125342	2126454	+	SL1344_2028	pduQ	0.703368	0.486766	1.44498	0.148463	0.398787
NC_016810.1	RefSeq	3UTR	48318	48417	+	SL1344_0041	nhaR_3UTR	0.702472	0.774745	0.906714	0.364558	0.65775
NC_016810.1	RefSeq	CDS	4284831	4286138	-	SL1344_4001	SL1344_4001	0.70231	0.81342	0.863404	0.387916	NA
NC_016810.1	RefSeq	CDS	4459759	4461108	-	SL1344_4156	lysC	0.702092	0.536215	1.30935	0.190417	0.465363
NC_016810.1	RefSeq	3UTR	138057	138220	+	SL1344_0117	ilvH_3UTR	0.702052	0.798392	0.879332	0.379221	NA
NC_016810.1	RefSeq	3UTR	3269569	3269628	-	SL1344_3062	speA_3UTR	0.702052	0.798392	0.879332	0.379221	NA
NC_016810.1	RefSeq	5UTR	121475	121642	+	SL1344_0104	araC_5UTR	0.702007	0.81653	0.859745	0.38993	NA
NC_016810.1	RefSeq	3UTR	3115296	3115395	-	SL1344_2929	SL1344_2929_3UTR	0.701535	0.816993	0.858679	0.390518	NA
NC_016810.1	RefSeq	CDS	4264649	4265284	-	SL1344_3982	fdoI	0.701153	0.369533	1.8974	0.0577749	0.214172
NC_016810.1	RefSeq	CDS	4383348	4383731	+	SL1344_4086	secE	0.701137	0.274968	2.54988	0.0107759	0.0620728
NC_016810.1	RefSeq	CDS	3410332	3410778	+	SL1344_3194	SL1344_3194	0.700571	0.731669	0.957498	0.338316	0.636227
NC_016810.1	RefSeq	5UTR	2792627	2793067	+	SL1344_2616	pssA_5UTR	0.700447	0.504114	1.38946	0.164692	0.424667
NC_016810.1	RefSeq	CDS	2958155	2958589	+	SL1344_2771	SL1344_2771	0.699937	0.760193	0.920735	0.357189	0.652754
NC_016810.1	RefSeq	3UTR	1647736	1647835	-	SL1344_1530A	SL1344_1530A_3UTR	0.699916	0.824018	0.849394	0.395662	NA
NC_017720.1	RefSeq	CDS	85923	86273	+	SL1344_P1_0093	SL1344_P1_0093	0.699704	0.801087	0.873443	0.382421	NA
NC_016810.1	RefSeq	3UTR	1909464	1909579	-	SL1344_1784	sopE2_3UTR	0.6996	0.707325	0.989078	0.322625	0.621563
NC_016810.1	RefSeq	5UTR	1043457	1043687	+	SL1344_0933	SL1344_0933_5UTR	0.69906	0.368718	1.89592	0.0579703	0.214516
NC_016810.1	RefSeq	3UTR	2003188	2003302	-	SL1344_1886	SL1344_1886_3UTR	0.699009	0.823561	0.848765	0.396012	NA
NC_016810.1	RefSeq	5UTR	2808570	2808669	+	SL1344_2625	pheA_5UTR	0.698746	0.602442	1.15986	0.246107	0.539823
NC_016810.1	RefSeq	CDS	2015782	2016777	+	SL1344_1899	fliG	0.698097	0.312088	2.23686	0.0252953	0.117429
NC_016810.1	RefSeq	3UTR	2794792	2794891	+	SL1344_2617	SL1344_2617_3UTR	0.697494	0.813983	0.85689	0.391506	NA
NC_016810.1	RefSeq	5UTR	4205127	4205142	+	SL1344_3932	SL1344_3932_5UTR	0.697432	0.810648	0.86034	0.389602	NA
NC_016810.1	RefSeq	CDS	4210855	4213044	-	SL1344_3936	fadB	0.696449	0.45168	1.54191	0.123096	0.355555
NC_016810.1	RefSeq	5UTR	489329	489741	+	SL1344_0431	SL1344_0431_5UTR	0.696329	0.77697	0.896212	0.37014	0.66282
NC_016810.1	RefSeq	3UTR	847453	847552	+	SL1344_0760	modC_3UTR	0.696269	0.793817	0.877115	0.380424	NA
NC_016810.1	RefSeq	3UTR	4593738	4593837	-	SL1344_4265	yjeH_3UTR	0.69598	0.824083	0.844551	0.398362	NA
NC_016810.1	RefSeq	3UTR	1066106	1066205	+	SL1344_0957	SL1344_0957_3UTR	0.695671	0.777024	0.895303	0.370625	NA
NC_016810.1	RefSeq	CDS	4497295	4497411	+	SL1344_4191	SL1344_4191	0.695671	0.777024	0.895303	0.370625	NA
NC_016810.1	RefSeq	5UTR	2091670	2091703	+	SL1344_1989	SL1344_1989_5UTR	0.694631	0.800967	0.867239	0.385811	NA
NC_016810.1	RefSeq	CDS	1044973	1046163	-	SL1344_0935	aspC	0.693774	0.30078	2.30659	0.0210779	0.103191
NC_016810.1	RefSeq	CDS	4401822	4403717	-	SL1344_4103	thiC	0.692635	0.71757	0.965251	0.334419	0.63245
NC_016810.1	RefSeq	CDS	2965586	2966986	+	SL1344_2777	gabP	0.692188	0.740854	0.93431	0.350144	0.646963
NC_016810.1	RefSeq	5UTR	1984651	1984807	+	SL1344_1865	yecI_5UTR	0.692021	0.804027	0.860695	0.389406	NA
NC_016810.1	RefSeq	CDS	1286319	1286558	-	SL1344_1180	msgA	0.691653	0.557367	1.24093	0.214632	0.504491
NC_016810.1	RefSeq	3UTR	201306	201405	-	SL1344_0172	yadF_3UTR	0.691449	0.822235	0.840939	0.400382	NA
NC_016810.1	RefSeq	5UTR	533101	533567	-	SL1344_0469	acrA_5UTR	0.691215	0.399906	1.72844	0.0839089	0.277423
NC_016810.1	RefSeq	CDS	4850991	4851680	-	SL1344_4502	SL1344_4502	0.69116	0.81085	0.85239	0.393998	NA
NC_016810.1	RefSeq	CDS	3595571	3596143	-	SL1344_3369	SL1344_3369	0.69101	0.456123	1.51496	0.129781	0.366507
NC_016810.1	RefSeq	5UTR	3497919	3498061	-	SL1344_3280	SL1344_3280_5UTR	0.690897	0.695638	0.993185	0.32062	0.620363
NC_016810.1	RefSeq	CDS	2064488	2064847	-	SL1344_1958	SL1344_1958	0.690763	0.778505	0.887294	0.374921	0.666865
NC_016810.1	RefSeq	CDS	3458457	3458975	+	SL1344_3242	SL1344_3242	0.690721	0.774083	0.892309	0.372227	0.66425
NC_016810.1	RefSeq	5UTR	904079	904203	-	SL1344_0812	ybiS_5UTR	0.690443	0.824063	0.837852	0.402114	NA
NC_016810.1	RefSeq	CDS	1476732	1477172	+	SL1344_1376	slyA	0.690088	0.242531	2.84536	0.00443614	0.02975
NC_016810.1	RefSeq	3UTR	1161197	1161296	-	SL1344_1057	SL1344_1057_3UTR	0.689907	0.818099	0.843304	0.399058	NA
NC_016810.1	RefSeq	CDS	1896206	1897579	+	SL1344_1772	SL1344_1772	0.68963	0.727263	0.948253	0.343	0.641008
NC_016810.1	RefSeq	CDS	95962	97851	+	SL1344_0084	SL1344_0084	0.688459	0.782371	0.879965	0.378879	0.670564
NC_016810.1	RefSeq	CDS	1708130	1709284	-	SL1344_1588	SL1344_1588	0.688298	0.616847	1.11583	0.264493	0.556112
NC_016810.1	RefSeq	3UTR	1986720	1986819	+	SL1344_1867	SL1344_1867_3UTR	0.688156	0.819026	0.840212	0.40079	NA
NC_016810.1	RefSeq	5UTR	4322460	4322519	-	SL1344_4041	hslV_5UTR	0.68804	0.816906	0.842251	0.399647	NA
NC_016810.1	RefSeq	5UTR	924314	924345	+	SL1344_0829	SL1344_0829_5UTR	0.68804	0.816906	0.842251	0.399647	NA
NC_016810.1	RefSeq	3UTR	3972861	3972960	+	SL1344_3718	sugR_3UTR	0.687845	0.823935	0.834829	0.403814	NA
NC_016810.1	RefSeq	CDS	2393574	2393750	-	SL1344_2257	SL1344_2257	0.687472	0.621416	1.1063	0.268597	0.560517
NC_016810.1	RefSeq	CDS	2029188	2029406	-	SL1344_1916	SL1344_1916	0.687435	0.611303	1.12454	0.260784	0.552009
NC_016810.1	RefSeq	CDS	4761955	4762776	-	SL1344_4422	SL1344_4422	0.686711	0.401578	1.71003	0.0872604	0.284801
NC_016810.1	RefSeq	3UTR	1723608	1723707	+	SL1344_1602	SL1344_1602_3UTR	0.686564	0.764323	0.898264	0.369045	0.661787
NC_016810.1	RefSeq	3UTR	3701128	3701443	+	SL1344_3482	malT_3UTR	0.686349	0.621283	1.10473	0.269277	0.561468
NC_016810.1	RefSeq	CDS	1350472	1350819	+	SL1344_1249	celC	0.686127	0.731576	0.937876	0.348308	0.646306
NC_016810.1	RefSeq	5UTR	1588723	1588982	+	SL1344_1485	SL1344_1485_5UTR	0.685886	0.724046	0.947297	0.343487	NA
NC_016810.1	RefSeq	5UTR	2308405	2308439	+	SL1344_2188	yeiP_5UTR	0.685886	0.724046	0.947297	0.343487	NA
NC_016810.1	RefSeq	CDS	939042	939857	-	SL1344_0843	SL1344_0843	0.685027	0.731186	0.936871	0.348825	0.646549
NC_016810.1	RefSeq	CDS	3356657	3357394	-	SL1344_3147	plsC	0.684795	0.519836	1.31733	0.187728	0.460654
NC_016810.1	RefSeq	5UTR	2013891	2013915	-	SL1344_1897	fliE_5UTR	0.68421	0.72053	0.949593	0.342319	NA
NC_016810.1	RefSeq	3UTR	368575	368674	-	SL1344_0319	SL1344_0319_3UTR	0.684014	0.814559	0.839735	0.401057	NA
NC_016810.1	RefSeq	CDS	2489764	2490039	-	SL1344_2349	SL1344_2349	0.683886	0.58283	1.17339	0.24064	0.534129
NC_016810.1	RefSeq	3UTR	4437534	4437633	-	SL1344_4129	SL1344_4129_3UTR	0.683535	0.823631	0.829905	0.406593	NA
NC_016810.1	RefSeq	3UTR	4343202	4343263	+	SL1344_4056	katG_3UTR	0.683222	0.779588	0.876388	0.380819	0.672593
NC_016810.1	RefSeq	CDS	555572	556366	-	SL1344_0489	SL1344_0489	0.68295	0.591568	1.15447	0.248306	0.541449
NC_016810.1	RefSeq	CDS	3195537	3196472	+	SL1344_2992	lysR	0.682906	0.798578	0.855153	0.392466	0.682941
NC_017719.1	RefSeq	CDS	5666	5950	+	SL1344_P3_0011	mobC	0.68288	0.565666	1.20722	0.227349	0.520278
NC_016810.1	RefSeq	CDS	2716192	2717058	-	SL1344_2535	SL1344_2535	0.682365	0.599534	1.13816	0.255054	0.54656
NC_016810.1	RefSeq	CDS	1470934	1471533	-	SL1344_1369	SL1344_1369	0.682115	0.69174	0.986086	0.324091	0.622191
NC_016810.1	RefSeq	CDS	1390406	1391341	-	SL1344_1287	SL1344_1287	0.680823	0.607039	1.12155	0.262055	0.553301
NC_016810.1	RefSeq	CDS	746832	748499	+	SL1344_0668	glnS	0.680506	0.265739	2.56081	0.0104429	0.0605015
NC_016810.1	RefSeq	5UTR	3357395	3357480	-	SL1344_3147	plsC_5UTR	0.680479	0.819362	0.830498	0.406257	NA
NC_016810.1	RefSeq	CDS	2092092	2093549	-	SL1344_1990	SL1344_1990	0.680193	0.664274	1.02396	0.305852	0.606226
NC_016810.1	RefSeq	3UTR	1867173	1867272	-	SL1344_1739	SL1344_1739_3UTR	0.679923	0.803354	0.846355	0.397355	NA
NC_016810.1	RefSeq	5UTR	241229	241303	-	SL1344_0206	yadS_5UTR	0.67992	0.823778	0.825369	0.409162	NA
NC_016810.1	RefSeq	CDS	4526423	4527091	+	SL1344_4203	SL1344_4203	0.679755	0.603881	1.12564	0.260316	0.551557
NC_016810.1	RefSeq	CDS	1397273	1398139	-	SL1344_1293	aroE	0.679116	0.819178	0.829021	0.407092	NA
NC_016810.1	RefSeq	CDS	3305580	3306137	-	SL1344_3099	SL1344_3099	0.679021	0.818891	0.829196	0.406994	NA
NC_016810.1	RefSeq	5UTR	4366974	4367016	+	SL1344_4076	yijC_5UTR	0.678656	0.754315	0.899699	0.36828	0.661141
NC_016810.1	RefSeq	3UTR	2555244	2555343	-	SL1344_2409	SL1344_2409_3UTR	0.678078	0.673015	1.00752	0.313683	0.614163
NC_016810.1	RefSeq	CDS	4586580	4586912	+	SL1344_4258	SL1344_4258	0.677956	0.798132	0.849428	0.395643	NA
NC_016810.1	RefSeq	5UTR	1403251	1403355	+	SL1344_1299	SL1344_1299_5UTR	0.677851	0.769431	0.880977	0.37833	NA
NC_016810.1	RefSeq	5UTR	4828570	4828618	-	SL1344_4480	SL1344_4480_5UTR	0.677851	0.769431	0.880977	0.37833	NA
NC_016810.1	RefSeq	5UTR	4354587	4354610	-	SL1344_4066	yijO_5UTR	0.677851	0.769431	0.880977	0.37833	NA
NC_016810.1	RefSeq	3UTR	4678632	4678681	+	SL1344_4349	mpl_3UTR	0.677491	0.818545	0.827677	0.407854	NA
NC_016810.1	RefSeq	CDS	1755466	1755678	+	SL1344_1635	SL1344_1635	0.67727	0.675316	1.00289	0.315912	0.615436
NC_016810.1	RefSeq	CDS	4263723	4264652	-	SL1344_3981	fdhE	0.677253	0.315158	2.14893	0.0316398	0.138922
NC_016810.1	RefSeq	5UTR	1611957	1611986	+	SL1344_1503	ompD_5UTR	0.676988	0.595599	1.13665	0.255684	0.547444
NC_016810.1	RefSeq	3UTR	868497	868596	+	SL1344_0776	slrP_3UTR	0.6757	0.501743	1.34671	0.178075	0.447808
NC_016810.1	RefSeq	3UTR	796995	797094	+	SL1344_0713	SL1344_0713_3UTR	0.674342	0.803872	0.838867	0.401544	NA
NC_016810.1	RefSeq	CDS	4258780	4259652	+	SL1344_3973	rbn	0.674244	0.474865	1.41987	0.155647	0.408899
NC_016810.1	RefSeq	CDS	3707770	3708527	-	SL1344_3489	SL1344_3489	0.674013	0.37812	1.78254	0.0746617	0.25599
NC_016810.1	RefSeq	CDS	2813909	2815129	+	SL1344_2630	yfiN	0.673089	0.603138	1.11598	0.264431	0.556112
NC_016810.1	RefSeq	CDS	1295976	1297610	+	SL1344_1191	SL1344_1191	0.672932	0.515978	1.30419	0.19217	0.467819
NC_016810.1	RefSeq	3UTR	1809264	1809363	+	SL1344_1687	purU_3UTR	0.672785	0.820658	0.819811	0.412324	NA
NC_016810.1	RefSeq	CDS	1849951	1850040	+	SL1344_1722	SL1344_1722	0.672615	0.81655	0.823728	0.410094	NA
NC_016810.1	RefSeq	CDS	721944	723623	-	SL1344_0648	SL1344_0648	0.672595	0.667284	1.00796	0.313474	0.614163
NC_016810.1	RefSeq	3UTR	1626257	1626356	-	SL1344_1514	SL1344_1514_3UTR	0.672058	0.735985	0.913141	0.361168	0.654527
NC_016810.1	RefSeq	CDS	4874313	4874984	-	SL1344_4523	SL1344_4523	0.672036	0.685063	0.980983	0.326601	0.624804
NC_016810.1	RefSeq	CDS	750401	750733	+	SL1344_0670	SL1344_0670	0.671832	0.782348	0.858738	0.390485	NA
NC_016810.1	RefSeq	3UTR	364408	364507	+	SL1344_0315	crl_3UTR	0.671778	0.803903	0.835645	0.403354	NA
NC_016810.1	RefSeq	5UTR	3410837	3410929	+	SL1344_3195	SL1344_3195_5UTR	0.671425	0.817935	0.820878	0.411716	NA
NC_016810.1	RefSeq	5UTR	2829887	2829916	+	SL1344_2651	corE_5UTR	0.670303	0.784662	0.854257	0.392963	NA
NC_016810.1	RefSeq	CDS	483694	484797	+	SL1344_0425	phnW	0.670303	0.784662	0.854257	0.392963	NA
NC_016810.1	RefSeq	5UTR	439591	439690	+	SL1344_0382	SL1344_0382_5UTR	0.670303	0.784662	0.854257	0.392963	NA
NC_016810.1	RefSeq	3UTR	3900455	3900554	+	SL1344_3652	mtlR_3UTR	0.67027	0.769124	0.871471	0.383497	NA
NC_016810.1	RefSeq	5UTR	1730620	1730653	+	SL1344_1610	SL1344_1610_5UTR	0.67027	0.769124	0.871471	0.383497	NA
NC_016810.1	RefSeq	5UTR	3419103	3419202	+	SL1344_3205	SL1344_3205_5UTR	0.67027	0.769124	0.871471	0.383497	NA
NC_016810.1	RefSeq	CDS	948845	949978	+	SL1344_0855	potG	0.669701	0.732758	0.913945	0.360746	0.654417
NC_016810.1	RefSeq	3UTR	252817	253047	-	SL1344_0216	map_3UTR	0.669524	0.661171	1.01263	0.311235	0.612111
NC_016810.1	RefSeq	5UTR	3124179	3124217	-	SL1344_2936	SL1344_2936_5UTR	0.668945	0.798895	0.837338	0.402402	NA
NC_016810.1	RefSeq	CDS	2169981	2171060	-	SL1344_2068	rfbG	0.668765	0.338639	1.97486	0.048284	0.188049
NC_016810.1	RefSeq	3UTR	4379991	4380030	+	SL1344_4082	birA_3UTR	0.667641	0.720952	0.926055	0.354417	NA
NC_016810.1	RefSeq	3UTR	4000774	4000873	+	SL1344_3744	SL1344_3744_3UTR	0.667641	0.720952	0.926055	0.354417	NA
NC_017718.1	RefSeq	CDS	27290	27883	+	SL1344_P2_0039	SL1344_P2_0039	0.667601	0.708308	0.942529	0.345922	0.644508
NC_016810.1	RefSeq	3UTR	1625128	1625227	-	SL1344_1513	SL1344_1513_3UTR	0.667531	0.818571	0.815483	0.414796	NA
NC_016810.1	RefSeq	CDS	4187405	4188421	+	SL1344_3915	pldB	0.666949	0.455235	1.46506	0.142904	0.388812
NC_016810.1	RefSeq	5UTR	3597191	3597329	-	SL1344_3371	smg_5UTR	0.666684	0.455373	1.46404	0.143184	0.388812
NC_016810.1	RefSeq	3UTR	1895171	1895238	-	SL1344_1771	kdgR_3UTR	0.6662	0.797634	0.83522	0.403594	NA
NC_016810.1	RefSeq	CDS	1249799	1250341	+	SL1344_1147	SL1344_1147	0.664442	0.380491	1.74627	0.0807632	0.269611
NC_016810.1	RefSeq	CDS	1632950	1633615	-	SL1344_1519	SL1344_1519	0.663298	0.815938	0.812927	0.41626	NA
NC_016810.1	RefSeq	3UTR	3005945	3006044	+	SL1344_2818	gutQ_3UTR	0.663219	0.810291	0.818495	0.413074	NA
NC_016810.1	RefSeq	5UTR	2476339	2476438	-	SL1344_2334	folC_5UTR	0.663059	0.706014	0.939159	0.347649	0.645561
NC_016810.1	RefSeq	CDS	1155321	1156241	-	SL1344_1051	cbpA	0.662608	0.418094	1.58483	0.113006	0.336671
NC_016810.1	RefSeq	CDS	4318553	4318792	+	SL1344_4037	SL1344_4037	0.662542	0.315567	2.09953	0.0357704	0.152525
NC_016810.1	RefSeq	5UTR	4620061	4620466	+	SL1344_4291	SL1344_4291_5UTR	0.662245	0.577136	1.14747	0.251188	0.544006
NC_016810.1	RefSeq	5UTR	533197	533241	+	SL1344_0470	acrR_5UTR	0.661965	0.793536	0.834197	0.40417	NA
NC_016810.1	RefSeq	CDS	1636167	1636400	-	SL1344_1523	SL1344_1523	0.661941	0.809069	0.818151	0.413271	NA
NC_016810.1	RefSeq	5UTR	3695426	3695782	-	SL1344_3480	malQ_5UTR	0.661336	0.825913	0.800733	0.423286	NA
NC_016810.1	RefSeq	3UTR	2672905	2672947	-	SL1344_2497	sseB_3UTR	0.661126	0.818415	0.807814	0.419198	NA
NC_016810.1	RefSeq	CDS	1600411	1600740	-	SL1344_1492	SL1344_1492	0.660778	0.562929	1.17382	0.240466	0.534129
NC_016810.1	RefSeq	3UTR	1252593	1252692	-	SL1344_1150	SL1344_1150_3UTR	0.660691	0.783888	0.842838	0.399319	0.687617
NC_017718.1	RefSeq	CDS	455	1486	+	SL1344_P2_0002	repZ	0.660279	0.320853	2.05789	0.039601	0.16421
NC_016810.1	RefSeq	CDS	951857	952330	+	SL1344_0858	SL1344_0858	0.660188	0.57265	1.15287	0.248966	0.54186
NC_016810.1	RefSeq	CDS	3205639	3206475	+	SL1344_3002	SL1344_3002	0.659836	0.825867	0.798961	0.424313	NA
NC_016810.1	RefSeq	5UTR	1692090	1692136	-	SL1344_1571	hrpA_5UTR	0.659237	0.783398	0.84151	0.400062	NA
NC_016810.1	RefSeq	5UTR	3743627	3743651	+	SL1344_3518	SL1344_3518_5UTR	0.659237	0.783398	0.84151	0.400062	NA
NC_016810.1	RefSeq	3UTR	3243899	3243998	-	SL1344_3038	serA_3UTR	0.659185	0.820032	0.803853	0.421482	NA
NC_016810.1	RefSeq	5UTR	1710259	1710285	-	SL1344_1589	SL1344_1589_5UTR	0.65877	0.767509	0.858322	0.390714	NA
NC_016810.1	RefSeq	CDS	3226154	3226675	+	SL1344_3021	fldB	0.658764	0.526439	1.25136	0.210804	0.49876
NC_016810.1	RefSeq	sRNA	4140293	4140495	+	ncRNA0523	RUF_107c.53	0.658316	0.82461	0.798336	0.424675	NA
NC_016810.1	RefSeq	CDS	565342	565956	-	SL1344_0499	tesA	0.657999	0.64939	1.01326	0.310938	0.611766
NC_016810.1	RefSeq	5UTR	1546403	1546429	-	SL1344_1441	SL1344_1441_5UTR	0.656207	0.637452	1.02942	0.303281	0.603558
NC_016810.1	RefSeq	sRNA	3943835	3943917	-	ncRNA0407	StyR-8	0.656088	0.420597	1.5599	0.118784	0.347901
NC_016810.1	RefSeq	CDS	2003303	2003812	-	SL1344_1886	SL1344_1886	0.65576	0.604728	1.08439	0.278193	0.571518
NC_016810.1	RefSeq	3UTR	2296495	2296603	-	SL1344_2177	lysP_3UTR	0.65562	0.77635	0.84449	0.398396	0.686792
NC_016810.1	RefSeq	3UTR	4118854	4118953	+	SL1344_3853	rbsR_3UTR	0.655177	0.823982	0.795135	0.426535	NA
NC_016810.1	RefSeq	5UTR	1516822	1517103	+	SL1344_1412	SL1344_1412_5UTR	0.654529	0.55087	1.18817	0.234765	0.527854
NC_016810.1	RefSeq	CDS	4137527	4137868	+	SL1344_3867	SL1344_3867	0.65444	0.822652	0.795524	0.426309	NA
NC_016810.1	RefSeq	CDS	1523301	1523996	+	SL1344_1419	bioD	0.653918	0.438817	1.49019	0.136175	0.378114
NC_016810.1	RefSeq	CDS	569210	570343	+	SL1344_0502	SL1344_0502	0.653489	0.587069	1.11314	0.265649	0.557142
NC_016810.1	RefSeq	CDS	2408405	2408662	+	SL1344_2271	SL1344_2271	0.652887	0.584517	1.11697	0.264008	0.555789
NC_016810.1	RefSeq	5UTR	2477321	2477402	-	SL1344_2335	accD_5UTR	0.652451	0.492608	1.32448	0.185343	0.456362
NC_016810.1	RefSeq	3UTR	663129	663228	+	SL1344_0589	SL1344_0589_3UTR	0.65231	0.743531	0.877313	0.380316	0.672028
NC_016810.1	RefSeq	5UTR	215289	215415	-	SL1344_0185	pcnB_5UTR	0.652156	0.811501	0.803641	0.421604	NA
NC_016810.1	RefSeq	3UTR	3240260	3240359	-	SL1344_3034	pepP_3UTR	0.652156	0.811501	0.803641	0.421604	NA
NC_017718.1	RefSeq	CDS	32467	33315	+	SL1344_P2_0047	ydiA	0.651865	0.808387	0.806377	0.420025	NA
NC_016810.1	RefSeq	CDS	2041795	2042394	-	SL1344_1929	SL1344_1929	0.65155	0.777384	0.838131	0.401957	NA
NC_016810.1	RefSeq	5UTR	450940	451039	+	SL1344_0393	phoR_5UTR	0.651217	0.797262	0.816817	0.414033	NA
NC_016810.1	RefSeq	CDS	1406409	1406819	+	SL1344_1300	SL1344_1300	0.651168	0.51173	1.27248	0.203202	0.486039
NC_016810.1	RefSeq	CDS	1553703	1553918	-	SL1344_1448	marB	0.650633	0.802084	0.811178	0.417264	NA
NC_016810.1	RefSeq	CDS	4398014	4398202	+	SL1344_4097	SL1344_4097	0.650633	0.802084	0.811178	0.417264	NA
NC_016810.1	RefSeq	5UTR	3599842	3599941	+	SL1344_3375	fmu_5UTR	0.650528	0.773625	0.840883	0.400413	0.687859
NC_016810.1	RefSeq	5UTR	1947552	1947727	-	SL1344_1828	ruvB_5UTR	0.649496	0.771348	0.842027	0.399773	0.687828
NC_016810.1	RefSeq	5UTR	3144960	3145059	+	SL1344_2952	exo_5UTR	0.648982	0.383189	1.69364	0.0903346	0.29025
NC_016810.1	RefSeq	5UTR	2539791	2539837	-	SL1344_2391	SL1344_2391_5UTR	0.648826	0.706285	0.918646	0.358281	0.652754
NC_016810.1	RefSeq	5UTR	247701	247726	-	SL1344_0212	SL1344_0212_5UTR	0.648012	0.742469	0.87278	0.382783	0.674875
NC_016810.1	RefSeq	3UTR	1335460	1335559	+	SL1344_1233	topB_3UTR	0.647658	0.765024	0.846585	0.397226	0.686363
NC_016810.1	RefSeq	5UTR	501010	501150	+	SL1344_0441	tig_5UTR	0.647278	0.354666	1.82504	0.0679957	0.239679
NC_016810.1	RefSeq	CDS	1760962	1761552	+	SL1344_1643	ribA	0.646755	0.415529	1.55646	0.119598	0.348815
NC_016810.1	RefSeq	CDS	1730654	1731382	+	SL1344_1610	SL1344_1610	0.646566	0.692116	0.934187	0.350207	0.646963
NC_016810.1	RefSeq	CDS	2417376	2418293	+	SL1344_2282	rnz	0.64589	0.687683	0.939225	0.347615	0.645561
NC_016810.1	RefSeq	CDS	2356617	2356880	-	SL1344_2230	yojF	0.645761	0.813677	0.793633	0.427409	NA
NC_016810.1	RefSeq	CDS	3749623	3749850	-	SL1344_3525	phd	0.645122	0.813719	0.792807	0.42789	NA
NC_016810.1	RefSeq	5UTR	1766235	1766328	-	SL1344_1645	cysB_5UTR	0.644997	0.758961	0.849842	0.395413	0.685476
NC_016810.1	RefSeq	CDS	3861085	3863154	-	SL1344_3620	glyS	0.644789	0.253188	2.54668	0.0108754	0.0624746
NC_016810.1	RefSeq	3UTR	1092695	1093025	+	SL1344_0987	SL1344_0987_3UTR	0.644363	0.829248	0.777045	0.437132	NA
NC_016810.1	RefSeq	3UTR	1363871	1363970	-	SL1344_1263	SL1344_1263_3UTR	0.644301	0.671023	0.960177	0.336966	0.634877
NC_016810.1	RefSeq	5UTR	757070	757125	-	SL1344_0676	fldA_5UTR	0.64387	0.780711	0.824722	0.409529	NA
NC_016810.1	RefSeq	CDS	978884	979204	+	SL1344_0883	SL1344_0883	0.643617	0.390434	1.64847	0.0992566	0.308502
NC_016810.1	RefSeq	sRNA	905985	906201	+	ncRNA0388	SLnc1002	0.643586	0.555567	1.15843	0.246689	0.540103
NC_016810.1	RefSeq	3UTR	935961	936060	+	SL1344_0839	dacC_3UTR	0.643143	0.821139	0.783233	0.43349	NA
NC_016810.1	RefSeq	5UTR	2694319	2694347	+	SL1344_2519	cadC_5UTR	0.643088	0.7644	0.841297	0.400182	NA
NC_016810.1	RefSeq	CDS	756539	757069	-	SL1344_0676	fldA	0.642725	0.367495	1.74894	0.0803022	0.269264
NC_016810.1	RefSeq	5UTR	4069415	4069514	+	SL1344_3810	thdF_5UTR	0.642607	0.788741	0.814725	0.41523	NA
NC_016810.1	RefSeq	3UTR	2997330	2997429	-	SL1344_2809	recA_3UTR	0.642501	0.810794	0.792435	0.428107	NA
NC_016810.1	RefSeq	5UTR	2279040	2279108	+	SL1344_2163	SL1344_2163_5UTR	0.642501	0.810794	0.792435	0.428107	NA
NC_016810.1	RefSeq	CDS	4599122	4600150	-	SL1344_4270	SL1344_4270	0.64216	0.42552	1.50912	0.131268	0.369182
NC_016810.1	RefSeq	3UTR	4353749	4353848	+	SL1344_4065	SL1344_4065_3UTR	0.641636	0.755286	0.849528	0.395588	NA
NC_016810.1	RefSeq	CDS	597231	597953	-	SL1344_0528	SL1344_0528	0.641491	0.514072	1.24786	0.212081	0.500838
NC_016810.1	RefSeq	3UTR	3932021	3932120	-	SL1344_3681	rfaZ_3UTR	0.641339	0.818575	0.783483	0.433343	NA
NC_016810.1	RefSeq	5UTR	2231168	2231318	-	SL1344_2115	SL1344_2115_5UTR	0.64127	0.790104	0.811626	0.417006	NA
NC_016810.1	RefSeq	CDS	2408662	2409039	+	SL1344_2272	SL1344_2272	0.640544	0.599912	1.06773	0.285642	0.580179
NC_016810.1	RefSeq	CDS	1471636	1471875	+	SL1344_1370	SL1344_1370	0.640104	0.808997	0.791231	0.428809	NA
NC_016810.1	RefSeq	sRNA	6399	6507	+	ncRNA0472	StyR-295	0.640083	0.818953	0.781586	0.434458	NA
NC_016810.1	RefSeq	CDS	3570523	3571122	+	SL1344_3351	SL1344_3351	0.639935	0.555918	1.15113	0.249678	0.542444
NC_016810.1	RefSeq	3UTR	2809831	2809930	+	SL1344_2625	pheA_3UTR	0.639437	0.815036	0.78455	0.432717	NA
NC_016810.1	RefSeq	3UTR	511057	511156	-	SL1344_0449	SL1344_0449_3UTR	0.639211	0.824543	0.77523	0.438203	NA
NC_016810.1	RefSeq	5UTR	4602003	4602080	+	SL1344_4275	sugE_5UTR	0.639136	0.790491	0.80853	0.418786	NA
NC_016810.1	RefSeq	5UTR	3781790	3781919	-	SL1344_3555	uspB_5UTR	0.638984	0.520649	1.22728	0.219716	0.510919
NC_016810.1	RefSeq	5UTR	1479120	1479167	+	SL1344_1379	SL1344_1379_5UTR	0.63857	0.815827	0.782728	0.433787	NA
NC_016810.1	RefSeq	3UTR	2324441	2324541	-	SL1344_2202	SL1344_2202_3UTR	0.637969	0.823921	0.774308	0.438749	NA
NC_017719.1	RefSeq	CDS	6504	7043	+	SL1344_P3_0012	SL1344_P3_0012	0.637438	0.647699	0.984157	0.325038	0.623393
NC_016810.1	RefSeq	CDS	402817	404775	+	SL1344_0352	mod	0.637393	0.409573	1.55624	0.119651	0.348815
NC_016810.1	RefSeq	CDS	4380025	4380975	-	SL1344_4083	coaA	0.636099	0.538547	1.18114	0.237548	0.530077
NC_016810.1	RefSeq	5UTR	758898	759168	+	SL1344_0680	pgm_5UTR	0.634707	0.683566	0.928522	0.353137	0.65038
NC_017718.1	RefSeq	CDS	16446	16838	+	SL1344_P2_0022	stbB	0.634581	0.547381	1.1593	0.246333	0.540082
NC_016810.1	RefSeq	CDS	3856026	3856736	-	SL1344_3613	SL1344_3613	0.6338	0.372372	1.70206	0.088744	0.287032
NC_016810.1	RefSeq	5UTR	1773533	1773606	-	SL1344_1651	SL1344_1651_5UTR	0.633578	0.816102	0.776346	0.437544	NA
NC_016810.1	RefSeq	3UTR	3340168	3340267	+	SL1344_3131	SL1344_3131_3UTR	0.633563	0.815916	0.776505	0.437451	NA
NC_016810.1	RefSeq	CDS	1894788	1895027	+	SL1344_1770	SL1344_1770	0.63349	0.49894	1.26967	0.204202	0.487734
NC_016810.1	RefSeq	CDS	350421	350828	-	SL1344_0303	sciZ	0.633274	0.688795	0.919395	0.357889	0.652754
NC_016810.1	RefSeq	3UTR	362616	362667	+	SL1344_0313	gpt_3UTR	0.633154	0.71445	0.886211	0.375504	NA
NC_016810.1	RefSeq	3UTR	760810	760860	+	SL1344_0680	pgm_3UTR	0.633154	0.71445	0.886211	0.375504	NA
NC_016810.1	RefSeq	5UTR	407911	408033	+	SL1344_0354	SL1344_0354_5UTR	0.633154	0.71445	0.886211	0.375504	NA
NC_016810.1	RefSeq	3UTR	1709595	1709694	-	SL1344_1589	SL1344_1589_3UTR	0.633154	0.71445	0.886211	0.375504	NA
NC_016810.1	RefSeq	CDS	525840	526100	+	SL1344_0462	rpmE2	0.633007	0.794879	0.796356	0.425825	NA
NC_016810.1	RefSeq	CDS	4315780	4317288	-	SL1344_4035	glpK	0.632683	0.252052	2.51013	0.0120686	0.0677504
NC_016810.1	RefSeq	5UTR	3035571	3035598	-	SL1344_2847	hilC_5UTR	0.63224	0.757233	0.834935	0.403754	0.690867
NC_016810.1	RefSeq	CDS	998133	998747	+	SL1344_0899	lolA	0.632004	0.324134	1.94983	0.0511969	0.195558
NC_016810.1	RefSeq	5UTR	3709854	3709944	-	SL1344_3492	glpE_5UTR	0.631656	0.747915	0.844556	0.398359	0.686792
NC_016810.1	RefSeq	CDS	961261	961776	-	SL1344_0868	SL1344_0868	0.63116	0.449298	1.40477	0.16009	0.417106
NC_016810.1	RefSeq	CDS	4636153	4637223	+	SL1344_4305	SL1344_4305	0.630136	0.790712	0.796923	0.425496	NA
NC_016810.1	RefSeq	CDS	217026	217730	-	SL1344_0188	sfsA	0.629963	0.472337	1.33371	0.182298	0.453307
NC_016810.1	RefSeq	CDS	1270948	1271457	+	SL1344_1166	SL1344_1166	0.628659	0.712427	0.88242	0.37755	0.669572
NC_016810.1	RefSeq	5UTR	1832739	1832876	+	SL1344_1706	hemM_5UTR	0.62852	0.676282	0.929375	0.352695	0.649884
NC_016810.1	RefSeq	5UTR	2828077	2828145	-	SL1344_2649	rps16_5UTR	0.62827	0.613744	1.02367	0.305992	0.606226
NC_016810.1	RefSeq	CDS	1270792	1272837	+	SL1344_1165	SL1344_1165	0.627717	0.52208	1.20234	0.229232	0.522429
NC_016810.1	RefSeq	CDS	2022894	2023631	+	SL1344_1908	fliP	0.627464	0.441853	1.42007	0.155586	0.408899
NC_017718.1	RefSeq	CDS	12854	13639	+	SL1344_P2_0017	resA	0.627178	0.688292	0.91121	0.362185	0.654857
NC_016810.1	RefSeq	CDS	3399077	3399583	-	SL1344_3186	mug	0.627092	0.490263	1.27909	0.200864	0.482746
NC_016810.1	RefSeq	5UTR	1872597	1872789	-	SL1344_1746	SL1344_1746_5UTR	0.626626	0.823883	0.760576	0.44691	NA
NC_016810.1	RefSeq	sRNA	3656569	3656727	-	ncRNA0414	StyR-24g	0.626626	0.823883	0.760576	0.44691	NA
NC_016810.1	RefSeq	5UTR	1270703	1270791	+	SL1344_1165	SL1344_1165_5UTR	0.62655	0.800739	0.782464	0.433942	NA
NC_016810.1	RefSeq	5UTR	1927491	1927512	-	SL1344_1809	SL1344_1809_5UTR	0.626411	0.802594	0.780483	0.435107	NA
NC_016810.1	RefSeq	5UTR	3157226	3157294	-	SL1344_2963	SL1344_2963_5UTR	0.626273	0.787175	0.795596	0.426267	NA
NC_016810.1	RefSeq	CDS	3547347	3547976	-	SL1344_3330	SL1344_3330	0.62556	0.495411	1.26271	0.206694	0.491815
NC_016810.1	RefSeq	3UTR	3144950	3145019	+	SL1344_2951	sdaB_3UTR	0.625196	0.38252	1.63441	0.102172	0.315281
NC_016810.1	RefSeq	CDS	2009235	2010719	+	SL1344_1892	amyA	0.62513	0.351661	1.77765	0.0754612	0.257676
NC_016810.1	RefSeq	5UTR	1759853	1759909	-	SL1344_1641	SL1344_1641_5UTR	0.62491	0.726904	0.859687	0.389962	0.681788
NC_016810.1	RefSeq	5UTR	1170379	1170637	+	SL1344_1064	phoH_5UTR	0.624676	0.502294	1.24365	0.213629	0.503548
NC_016810.1	RefSeq	5UTR	2619559	2619658	+	SL1344_2469	SL1344_2469_5UTR	0.624658	0.816124	0.765396	0.444036	NA
NC_016810.1	RefSeq	CDS	2459847	2460623	-	SL1344_2320	hisP	0.624622	0.537886	1.16125	0.245539	0.539048
NC_016810.1	RefSeq	5UTR	1508874	1508895	-	SL1344_1405	rstA_5UTR	0.624112	0.786693	0.793337	0.427582	NA
NC_016810.1	RefSeq	3UTR	4148389	4148441	+	SL1344_3876	rho_3UTR	0.623983	0.800757	0.779241	0.435837	NA
NC_016810.1	RefSeq	5UTR	1229340	1229387	+	SL1344_1124	SL1344_1124_5UTR	0.623584	0.80441	0.775207	0.438218	NA
NC_016810.1	RefSeq	3UTR	3550876	3550975	-	SL1344_3335	SL1344_3335_3UTR	0.623456	0.776163	0.803253	0.421828	NA
NC_016810.1	RefSeq	CDS	1550184	1550576	+	SL1344_1445	SL1344_1445	0.623335	0.613177	1.01657	0.30936	0.609379
NC_016810.1	RefSeq	3UTR	1184127	1184166	+	SL1344_1075	SL1344_1075_3UTR	0.623308	0.774225	0.805073	0.420778	NA
NC_016810.1	RefSeq	5UTR	1306396	1306458	-	SL1344_1202	SL1344_1202_5UTR	0.623308	0.774225	0.805073	0.420778	NA
NC_016810.1	RefSeq	CDS	579626	580504	+	SL1344_0512	garR	0.623248	0.777936	0.801155	0.423042	NA
NC_016810.1	RefSeq	5UTR	2709859	2709902	-	SL1344_2527	purL_5UTR	0.623248	0.777936	0.801155	0.423042	NA
NC_016810.1	RefSeq	CDS	3068893	3069219	-	SL1344_2882	SL1344_2882	0.623248	0.777936	0.801155	0.423042	NA
NC_016810.1	RefSeq	3UTR	3070723	3070822	+	SL1344_2885	SL1344_2885_3UTR	0.623248	0.777936	0.801155	0.423042	NA
NC_016810.1	RefSeq	CDS	4276520	4277347	-	SL1344_3994	rhaD	0.622768	0.819848	0.759614	0.447485	NA
NC_016810.1	RefSeq	5UTR	2245904	2245953	-	SL1344_2130	SL1344_2130_5UTR	0.622659	0.761192	0.818005	0.413354	NA
NC_016810.1	RefSeq	3UTR	2476359	2476405	-	SL1344_2335	accD_3UTR	0.622578	0.825578	0.754111	0.450782	NA
NC_016810.1	RefSeq	5UTR	2983673	2983696	+	SL1344_2798	emrR_5UTR	0.622463	0.759353	0.819728	0.412371	NA
NC_016810.1	RefSeq	CDS	115480	116100	-	SL1344_0099	SL1344_0099	0.622418	0.823852	0.755498	0.44995	NA
NC_016810.1	RefSeq	5UTR	1130504	1130527	-	SL1344_1024	SL1344_1024_5UTR	0.622418	0.823852	0.755498	0.44995	NA
NC_016810.1	RefSeq	3UTR	4384279	4384359	+	SL1344_4087	nusG_3UTR	0.621656	0.516025	1.2047	0.228319	0.52113
NC_016810.1	RefSeq	CDS	2000758	2001558	-	SL1344_1883	fliY	0.620861	0.285668	2.17337	0.0297527	0.132384
NC_016810.1	RefSeq	3UTR	4785549	4785648	-	SL1344_4442	SL1344_4442_3UTR	0.620852	0.670179	0.926398	0.354239	0.651184
NC_016810.1	RefSeq	CDS	3670820	3671383	-	SL1344_3461	yrfE	0.62069	0.388146	1.59911	0.109795	0.330438
NC_016810.1	RefSeq	3UTR	1837316	1837415	-	SL1344_1710	SL1344_1710_3UTR	0.620402	0.705214	0.879736	0.379003	0.670564
NC_016810.1	RefSeq	CDS	1321042	1321788	+	SL1344_1221	SL1344_1221	0.619366	0.226712	2.73195	0.0062961	0.0397802
NC_016810.1	RefSeq	5UTR	3628388	3628448	-	SL1344_3422	slyD_5UTR	0.619257	0.753601	0.82173	0.41123	0.696781
NC_016810.1	RefSeq	CDS	3778391	3779587	-	SL1344_3553	SL1344_3553	0.618966	0.573706	1.07889	0.280637	0.573877
NC_016810.1	RefSeq	3UTR	903106	903157	-	SL1344_0812	ybiS_3UTR	0.618804	0.814314	0.759908	0.44731	NA
NC_016810.1	RefSeq	3UTR	2400739	2400838	+	SL1344_2264	SL1344_2264_3UTR	0.618365	0.800159	0.772802	0.439639	NA
NC_016810.1	RefSeq	CDS	2793068	2794423	+	SL1344_2616	pssA	0.617708	0.285208	2.16581	0.0303255	0.134291
NC_016810.1	RefSeq	5UTR	1636599	1636623	+	SL1344_1524	srfA_5UTR	0.617311	0.816401	0.756137	0.449567	NA
NC_016810.1	RefSeq	CDS	4200203	4201843	+	SL1344_3926	aarF	0.617247	0.332843	1.85447	0.063672	0.229372
NC_016810.1	RefSeq	CDS	2287003	2288145	-	SL1344_2169	yeiB	0.617173	0.486978	1.26735	0.205029	0.489013
NC_016810.1	RefSeq	CDS	3177561	3177881	-	SL1344_2975	ppdC	0.617148	0.712121	0.866633	0.386143	NA
NC_016810.1	RefSeq	3UTR	822267	822321	-	SL1344_0736	SL1344_0736_3UTR	0.617148	0.712121	0.866633	0.386143	NA
NC_016810.1	RefSeq	3UTR	1997160	1997259	+	SL1344_1878	SL1344_1878_3UTR	0.617148	0.712121	0.866633	0.386143	NA
NC_016810.1	RefSeq	5UTR	3410224	3410331	+	SL1344_3194	SL1344_3194_5UTR	0.617148	0.712121	0.866633	0.386143	NA
NC_016810.1	RefSeq	3UTR	4055451	4055518	-	SL1344_3798	SL1344_3798_3UTR	0.617148	0.712121	0.866633	0.386143	NA
NC_016810.1	RefSeq	3UTR	4641817	4641916	+	SL1344_4310	aidB_3UTR	0.616954	0.780777	0.790179	0.429423	NA
NC_016810.1	RefSeq	3UTR	423061	423160	+	SL1344_0366	prpE_3UTR	0.616954	0.780777	0.790179	0.429423	NA
NC_016810.1	RefSeq	5UTR	1106108	1106133	-	SL1344_1000	SL1344_1000_5UTR	0.616954	0.780777	0.790179	0.429423	NA
NC_016810.1	RefSeq	5UTR	1685719	1685742	+	SL1344_1568	SL1344_1568_5UTR	0.616954	0.780777	0.790179	0.429423	NA
NC_016810.1	RefSeq	5UTR	1825000	1825001	-	SL1344_1696	SL1344_1696_5UTR	0.616954	0.780777	0.790179	0.429423	NA
NC_016810.1	RefSeq	5UTR	1476540	1476731	+	SL1344_1376	slyA_5UTR	0.616904	0.585165	1.05424	0.291773	0.588822
NC_016810.1	RefSeq	sRNA	889560	889716	-	ncRNA0214	STnc970	0.615845	0.819607	0.751391	0.452418	NA
NC_016810.1	RefSeq	3UTR	889552	889716	-	SL1344_0799	ybiJ_3UTR	0.615845	0.819607	0.751391	0.452418	NA
NC_016810.1	RefSeq	CDS	4186674	4187294	-	SL1344_3914	rhtB	0.615691	0.812335	0.757927	0.448494	NA
NC_016810.1	RefSeq	5UTR	2460624	2460682	-	SL1344_2320	hisP_5UTR	0.615509	0.821873	0.748909	0.453912	NA
NC_016810.1	RefSeq	3UTR	2972224	2972323	+	SL1344_2786	SL1344_2786_3UTR	0.615359	0.77212	0.796972	0.425467	NA
NC_016810.1	RefSeq	CDS	4006848	4007300	-	SL1344_3752	yicN	0.61526	0.657235	0.936134	0.349204	0.646775
NC_016810.1	RefSeq	3UTR	1251901	1252000	+	SL1344_1148	ndh_3UTR	0.615131	0.76352	0.805652	0.420443	NA
NC_016810.1	RefSeq	3UTR	1756518	1756617	+	SL1344_1636	SL1344_1636_3UTR	0.615131	0.76352	0.805652	0.420443	NA
NC_016810.1	RefSeq	5UTR	2090999	2091018	-	SL1344_1987	SL1344_1987_5UTR	0.615131	0.76352	0.805652	0.420443	NA
NC_016810.1	RefSeq	5UTR	4258162	4258186	+	SL1344_3972	yihX_5UTR	0.615131	0.76352	0.805652	0.420443	NA
NC_016810.1	RefSeq	CDS	3932121	3932930	-	SL1344_3681	rfaZ	0.614994	0.475544	1.29324	0.195927	0.47497
NC_016810.1	RefSeq	CDS	302143	302865	+	SL1344_0257	SL1344_0257	0.61491	0.705743	0.871294	0.383594	0.675356
NC_016810.1	RefSeq	3UTR	3536678	3536777	+	SL1344_3319	SL1344_3319_3UTR	0.613639	0.695689	0.882059	0.377745	0.669572
NC_016810.1	RefSeq	3UTR	2091872	2091971	+	SL1344_1989	SL1344_1989_3UTR	0.613546	0.824614	0.74404	0.456852	NA
NC_016810.1	RefSeq	CDS	3494195	3494506	-	SL1344_3276	rplU	0.612966	0.298706	2.05207	0.0401627	0.165766
NC_016810.1	RefSeq	CDS	4328322	4330112	-	SL1344_4047	SL1344_4047	0.612562	0.658623	0.930065	0.352338	0.649703
NC_016810.1	RefSeq	CDS	1584772	1585680	+	SL1344_1482	SL1344_1482	0.612393	0.771663	0.793602	0.427427	NA
NC_017718.1	RefSeq	CDS	10192	10539	-	SL1344_P2_0013	imm	0.612156	0.78449	0.780323	0.435201	NA
NC_016810.1	RefSeq	3UTR	546174	546273	+	SL1344_0481	adk_3UTR	0.611887	0.810488	0.754961	0.450272	NA
NC_016810.1	RefSeq	5UTR	2670414	2670454	-	SL1344_2494	SL1344_2494_5UTR	0.611623	0.815337	0.750147	0.453166	NA
NC_016810.1	RefSeq	CDS	3414205	3415449	+	SL1344_3198	SL1344_3198	0.611388	0.330835	1.84801	0.0646004	0.231943
NC_016810.1	RefSeq	5UTR	2438780	2439167	-	SL1344_2299	lrhA_5UTR	0.61077	0.42355	1.44202	0.149295	0.399953
NC_016810.1	RefSeq	CDS	4170566	4170919	+	SL1344_3895	SL1344_3895	0.610654	0.818191	0.746347	0.455458	NA
NC_016810.1	RefSeq	5UTR	522629	522665	-	SL1344_0458	tesB_5UTR	0.610538	0.786609	0.776165	0.437652	NA
NC_016810.1	RefSeq	CDS	502696	503319	+	SL1344_0442	clpP	0.610267	0.30209	2.02015	0.0433679	0.174724
NC_016810.1	RefSeq	5UTR	4231290	4231558	-	SL1344_3948	SL1344_3948_5UTR	0.609966	0.637905	0.956202	0.33897	0.637219
NC_016810.1	RefSeq	3UTR	4107516	4107615	-	SL1344_3845	SL1344_3845_3UTR	0.609891	0.825113	0.739161	0.459809	NA
NC_016810.1	RefSeq	CDS	471013	471432	+	SL1344_0412	nusB	0.609845	0.293437	2.07828	0.0376837	0.15814
NC_016810.1	RefSeq	CDS	4618948	4620495	+	SL1344_4290	SL1344_4290	0.609666	0.448618	1.35899	0.174151	0.440685
NC_016810.1	RefSeq	5UTR	3226124	3226153	+	SL1344_3021	fldB_5UTR	0.609514	0.82517	0.738653	0.460118	NA
NC_016810.1	RefSeq	5UTR	3411680	3411710	+	SL1344_3196	SL1344_3196_5UTR	0.609465	0.816612	0.746334	0.455466	NA
NC_016810.1	RefSeq	CDS	1363164	1363922	+	SL1344_1262	SL1344_1262	0.60875	0.599673	1.01514	0.31004	0.61041
NC_016810.1	RefSeq	CDS	2097397	2098917	-	SL1344_1995	cbiP	0.608631	0.338553	1.79774	0.0722176	0.250375
NC_016810.1	RefSeq	5UTR	1258484	1258615	-	SL1344_1153	mfd_5UTR	0.60839	0.802544	0.758076	0.448406	NA
NC_016810.1	RefSeq	CDS	3256413	3257069	+	SL1344_3051	SL1344_3051	0.60818	0.703043	0.865068	0.387002	0.678029
NC_016810.1	RefSeq	CDS	1065872	1066105	+	SL1344_0957	SL1344_0957	0.60778	0.790869	0.768497	0.442192	NA
NC_017718.1	RefSeq	CDS	28331	28846	+	SL1344_P2_0041	ard	0.607594	0.801753	0.757833	0.448551	NA
NC_016810.1	RefSeq	CDS	4278746	4280215	-	SL1344_3996	rhaB	0.607594	0.801753	0.757833	0.448551	NA
NC_016810.1	RefSeq	5UTR	173221	173489	-	SL1344_0149	SL1344_0149_5UTR	0.607594	0.801753	0.757833	0.448551	NA
NC_016810.1	RefSeq	CDS	1265986	1266996	-	SL1344_1161	sifA	0.607502	0.811451	0.748661	0.454061	NA
NC_016810.1	RefSeq	sRNA	1009199	1009379	-	ncRNA0313	STnc3310	0.607396	0.608525	0.998143	0.31821	0.618085
NC_016810.1	RefSeq	CDS	470522	470992	+	SL1344_0411	ribH	0.607266	0.29991	2.02483	0.0428848	0.173438
NC_016810.1	RefSeq	CDS	793150	793287	+	SL1344_0709	SL1344_0709	0.607242	0.807564	0.751943	0.452085	NA
NC_017720.1	RefSeq	CDS	52553	52969	-	SL1344_P1_0058	SL1344_P1_0058	0.607016	0.698744	0.868725	0.384998	0.676171
NC_016810.1	RefSeq	5UTR	3871531	3871627	-	SL1344_3628	bax_5UTR	0.606571	0.73933	0.820434	0.411969	0.696781
NC_016810.1	RefSeq	CDS	993279	993773	+	SL1344_0897	lrp	0.606463	0.282745	2.14491	0.0319598	0.139716
NC_016810.1	RefSeq	5UTR	1713387	1713418	-	SL1344_1593	SL1344_1593_5UTR	0.606391	0.795573	0.762206	0.445937	NA
NC_016810.1	RefSeq	CDS	441345	442022	+	SL1344_0385	aroM	0.606371	0.526665	1.15134	0.249592	0.542444
NC_016810.1	RefSeq	3UTR	528687	528734	-	SL1344_0468	acrB_3UTR	0.606004	0.788289	0.768759	0.442036	0.721203
NC_016810.1	RefSeq	CDS	914223	914972	-	SL1344_0821	moeB	0.60585	0.503541	1.20318	0.228907	0.522111
NC_016810.1	RefSeq	3UTR	3044594	3044653	+	SL1344_2857	iagB_3UTR	0.605767	0.75043	0.807226	0.419536	0.703616
NC_016810.1	RefSeq	sRNA	2953269	2953441	+	ncRNA0245	STnc1490	0.605631	0.589687	1.02704	0.304403	0.604832
NC_016810.1	RefSeq	5UTR	3373692	3373797	-	SL1344_3163	SL1344_3163_5UTR	0.605429	0.77944	0.776749	0.437307	NA
NC_016810.1	RefSeq	sRNA	3250106	3250210	+	ncRNA0291	STnc3030	0.6051	0.762387	0.793691	0.427375	NA
NC_016810.1	RefSeq	CDS	3912770	3913966	+	SL1344_3662	SL1344_3662	0.604969	0.818753	0.738891	0.459973	NA
NC_016810.1	RefSeq	CDS	3571515	3571985	+	SL1344_3352	accB	0.604874	0.265455	2.27863	0.0226892	0.108701
NC_016810.1	RefSeq	CDS	1171598	1172479	-	SL1344_1065	SL1344_1065	0.604506	0.524483	1.15257	0.249085	0.54186
NC_016810.1	RefSeq	CDS	3768246	3768911	+	SL1344_3544	SL1344_3544	0.603944	0.748111	0.807292	0.419498	0.703616
NC_016810.1	RefSeq	3UTR	2928807	2928906	-	SL1344_2747A	SL1344_2747A_3UTR	0.603842	0.80879	0.746599	0.455306	NA
NC_016810.1	RefSeq	CDS	757232	757513	-	SL1344_0677	SL1344_0677	0.603247	0.658865	0.915586	0.359884	0.653926
NC_016810.1	RefSeq	sRNA	4481095	4481209	+	ncRNA0489	StyR-377	0.602238	0.401357	1.5005	0.133484	0.373533
NC_016810.1	RefSeq	CDS	2290398	2291765	-	SL1344_2173	sdaC	0.601086	0.802251	0.749249	0.453707	0.732401
NC_016810.1	RefSeq	CDS	2556338	2556913	-	SL1344_2410	SL1344_2410	0.600969	0.4829	1.2445	0.213316	0.503044
NC_016810.1	RefSeq	CDS	4602081	4602398	+	SL1344_4275	sugE	0.600459	0.531881	1.12893	0.258926	0.550395
NC_016810.1	RefSeq	CDS	2307862	2308116	-	SL1344_2187	SL1344_2187	0.600405	0.816557	0.735288	0.462164	NA
NC_016810.1	RefSeq	CDS	2559841	2560170	+	SL1344_2415	SL1344_2415	0.600024	0.748672	0.801451	0.42287	0.706613
NC_016810.1	RefSeq	CDS	2612653	2614719	+	SL1344_2464	ppk	0.59993	0.348347	1.72222	0.0850293	0.2797
NC_016810.1	RefSeq	5UTR	4557320	4557342	-	SL1344_4230	SL1344_4230_5UTR	0.599308	0.657591	0.911368	0.362102	0.654857
NC_016810.1	RefSeq	CDS	3301289	3303028	-	SL1344_3096	SL1344_3096	0.59816	0.496355	1.2051	0.228163	0.52113
NC_016810.1	RefSeq	CDS	1555755	1556945	-	SL1344_1452	sotB	0.598045	0.806036	0.741958	0.458113	NA
NC_016810.1	RefSeq	5UTR	533970	534013	+	SL1344_0471	SL1344_0471_5UTR	0.597352	0.784626	0.761321	0.446465	NA
NC_016810.1	RefSeq	CDS	934758	935960	+	SL1344_0839	dacC	0.596689	0.358321	1.66524	0.0958657	0.301147
NC_016810.1	RefSeq	sRNA	1464776	1464883	-	ncRNA0371	STnc4220	0.595997	0.808999	0.736709	0.461299	NA
NC_016810.1	RefSeq	3UTR	1791492	1791591	-	SL1344_1672	SL1344_1672_3UTR	0.595774	0.815631	0.730446	0.465118	NA
NC_016810.1	RefSeq	CDS	511157	511852	-	SL1344_0449	SL1344_0449	0.595569	0.527919	1.12814	0.259259	0.550637
NC_016810.1	RefSeq	3UTR	1756995	1757121	+	SL1344_1637	osmB_3UTR	0.59541	0.600832	0.990977	0.321697	0.620778
NC_016810.1	RefSeq	3UTR	1481614	1481662	+	SL1344_1381	tyrS_3UTR	0.595363	0.78253	0.760818	0.446766	NA
NC_016810.1	RefSeq	3UTR	4435210	4435309	+	SL1344_4124	yjbB_3UTR	0.595223	0.789027	0.754375	0.450624	NA
NC_016810.1	RefSeq	3UTR	4046545	4046644	-	SL1344_3791	torT_3UTR	0.594914	0.751286	0.79186	0.428442	NA
NC_016810.1	RefSeq	3UTR	4184038	4184106	+	SL1344_3911	pldA_3UTR	0.594499	0.712407	0.834494	0.404003	0.690867
NC_016810.1	RefSeq	CDS	376141	377106	+	SL1344_0328	SL1344_0328	0.594386	0.724172	0.82078	0.411771	0.696781
NC_016810.1	RefSeq	5UTR	2258709	2258750	-	SL1344_2143	yehZ_5UTR	0.593332	0.826607	0.717792	0.472885	NA
NC_016810.1	RefSeq	5UTR	1878679	1878733	+	SL1344_1753	pabB_5UTR	0.593322	0.777662	0.762956	0.445489	NA
NC_016810.1	RefSeq	5UTR	458953	459052	-	SL1344_0398	SL1344_0398_5UTR	0.593242	0.791971	0.749071	0.453815	NA
NC_016810.1	RefSeq	CDS	2040072	2040263	-	SL1344_1927B	SL1344_1927B	0.593226	0.612048	0.969247	0.332422	0.63051
NC_016810.1	RefSeq	5UTR	1807802	1807938	-	SL1344_1685	SL1344_1685_5UTR	0.592866	0.712837	0.8317	0.405578	0.691991
NC_016810.1	RefSeq	sRNA	2851167	2851225	-	ncRNA0294	STnc3070	0.592603	0.793426	0.746891	0.455129	NA
NC_016810.1	RefSeq	CDS	2021103	2022107	+	SL1344_1905	fliM	0.592295	0.280853	2.10891	0.034952	0.150055
NC_016810.1	RefSeq	5UTR	1615247	1615266	+	SL1344_1506	SL1344_1506_5UTR	0.591981	0.787617	0.75161	0.452285	NA
NC_016810.1	RefSeq	CDS	601976	602188	-	SL1344_0534	SL1344_0534	0.591936	0.549089	1.07803	0.281019	0.574227
NC_016810.1	RefSeq	CDS	820557	821276	+	SL1344_0734	pnuC	0.59171	0.656473	0.901347	0.367404	0.660275
NC_016810.1	RefSeq	5UTR	1310955	1310991	+	SL1344_1212	SL1344_1212_5UTR	0.591076	0.795803	0.742742	0.457638	NA
NC_016810.1	RefSeq	CDS	1061156	1061314	-	SL1344_0948	SL1344_0948	0.59085	0.759614	0.77783	0.43667	NA
NC_016810.1	RefSeq	5UTR	2029024	2029123	-	SL1344_1915	SL1344_1915_5UTR	0.59085	0.759614	0.77783	0.43667	NA
NC_016810.1	RefSeq	5UTR	2483488	2483608	-	SL1344_2341	SL1344_2341_5UTR	0.59085	0.759614	0.77783	0.43667	NA
NC_016810.1	RefSeq	5UTR	735443	735465	+	SL1344_0660	yleB_5UTR	0.59085	0.759614	0.77783	0.43667	NA
NC_016810.1	RefSeq	5UTR	680284	680315	-	SL1344_0605	rna_5UTR	0.590809	0.784896	0.752722	0.451617	NA
NC_016810.1	RefSeq	CDS	1902180	1903463	+	SL1344_1777	SL1344_1777	0.590556	0.513925	1.14911	0.250511	0.543314
NC_016810.1	RefSeq	5UTR	1286559	1286584	-	SL1344_1180	msgA_5UTR	0.589397	0.704636	0.836456	0.402898	NA
NC_016810.1	RefSeq	5UTR	1054601	1054658	-	SL1344_0941	pncB_5UTR	0.589397	0.704636	0.836456	0.402898	NA
NC_016810.1	RefSeq	5UTR	74991	75090	+	SL1344_0066A	SL1344_0066A_5UTR	0.589397	0.704636	0.836456	0.402898	NA
NC_016810.1	RefSeq	3UTR	1314470	1314569	-	SL1344_1217	SL1344_1217_3UTR	0.589397	0.704636	0.836456	0.402898	NA
NC_016810.1	RefSeq	5UTR	898762	898794	+	SL1344_0808	ompX_5UTR	0.589199	0.483122	1.21956	0.22263	0.512785
NC_016810.1	RefSeq	3UTR	706282	706381	+	SL1344_0632	cobD_3UTR	0.589169	0.800737	0.735784	0.461862	NA
NC_016810.1	RefSeq	3UTR	1393456	1393555	-	SL1344_1290	SL1344_1290_3UTR	0.589093	0.807999	0.729077	0.465955	NA
NC_016810.1	RefSeq	3UTR	1430885	1430984	+	SL1344_1322	SL1344_1322_3UTR	0.589022	0.820012	0.718309	0.472567	NA
NC_016810.1	RefSeq	sRNA	2576935	2577095	-	ncRNA0412	StyR-24e	0.588169	0.82403	0.713771	0.475369	NA
[truncated: 7,372 more rows]

## Sheet: ProQ RIP-seq TPM count table
Table S3B ProQ RIP-seq TPM count table
Genome	Source	Type	Start	End	Strand	Locus_tag	Name	GeneID	Product	Note	length	WT_1	WT_2	ProQ_3XFLAG_1	ProQ_3XFLAG_2
NC_016810.1	RefSeq	rRNA	4121449	4122990	+	SL1344_rRNA0011	SL1344_rRNA0011	NA	16S ribosomal RNA	rrsH 16S ribosomal RNA 289189:290732 forward	1542	51923.3	53252	27706.8	24701.6
NC_016810.1	RefSeq	rRNA	4416018	4417559	+	SL1344_rRNA0020	SL1344_rRNA0020	NA	16S ribosomal RNA	rrsH 16S ribosomal RNA 289189:290732 forward	1542	51923.3	53252	27706.8	24701.6
NC_016810.1	RefSeq	rRNA	4217614	4219157	+	SL1344_rRNA0014	SL1344_rRNA0014	NA	16S ribosomal RNA	rrsH 16S ribosomal RNA 289189:290732 forward	1544	51950.1	53269.7	27729	24723.1
NC_016810.1	RefSeq	rRNA	4372578	4374121	+	SL1344_rRNA0017	SL1344_rRNA0017	NA	16S ribosomal RNA	rrsH 16S ribosomal RNA 289189:290732 forward	1544	51950.1	53269.7	27729	24723.1
NC_016810.1	RefSeq	rRNA	3591938	3593479	-	SL1344_rRNA0010	SL1344_rRNA0010	NA	16S ribosomal RNA	rrsH 16S ribosomal RNA 289189:290732 forward	1542	51893.2	53222.9	27694.6	24689.4
NC_016810.1	RefSeq	rRNA	2800520	2802063	-	SL1344_rRNA0006	SL1344_rRNA0006	NA	16S ribosomal RNA	rrsH 16S ribosomal RNA 289189:290732 forward	1544	50590.9	51776.3	26868.3	23981.1
NC_016810.1	RefSeq	rRNA	289180	290723	+	SL1344_rRNA0001	SL1344_rRNA0001	NA	16S ribosomal RNA	rrsH 16S ribosomal RNA 289189:290732 forward	1544	49076.4	50418	25899.6	23270.7
NC_017720.1	RefSeq	transcript	32230	32397	+	SL1344_P1_0105	finP	NA	antisense RNA determining region		168	98.2582	97.0427	106.572	77.8834
NC_016810.1	RefSeq	tRNA	1458502	1458575	-			NA	tRNA-Val	tRNA Val anticodon GAC%2C Cove score 74.77	74	38257	25410.6	27098.2	20112.9
NC_016810.1	RefSeq	tRNA	2081934	2082006	+			NA	tRNA-Asn	tRNA Asn anticodon GTT%2C Cove score 80.09	73	24767.9	18080.8	24398.6	19088.9
NC_016810.1	RefSeq	tRNA	2093709	2093781	+			NA	tRNA-Asn	tRNA Asn anticodon GTT%2C Cove score 80.09	73	24770.1	18075.4	24392.7	19078
NC_016810.1	RefSeq	rRNA	4421086	4421207	+	SL1344_rRNA0022	SL1344_rRNA0022	NA	5S ribosomal RNA	rrfH 5S ribosomal RNA 294519:294640 forward	122	21804.6	24546.4	10980.6	12274.8
NC_016810.1	RefSeq	rRNA	3588288	3588409	-	SL1344_rRNA0008	SL1344_rRNA0008	NA	5S ribosomal RNA	rrfH 5S ribosomal RNA 294519:294640 forward	122	21772.1	24528.1	10985.9	12268.3
NC_016810.1	RefSeq	rRNA	4219674	4222671	+	SL1344_rRNA0015	SL1344_rRNA0015	NA	23S ribosomal RNA		2998	19561.4	22264.2	9591.92	9082.89
NC_016810.1	RefSeq	rRNA	4374622	4377622	+	SL1344_rRNA0018	SL1344_rRNA0018	NA	23S ribosomal RNA	rrlH 23S ribosomal RNA 291244:294336 forward	3001	19542	22242.3	9580.6	9071.42
NC_016810.1	RefSeq	rRNA	3588043	3588164	-	SL1344_rRNA0007	SL1344_rRNA0007	NA	5S ribosomal RNA	rrfH 5S ribosomal RNA 294519:294640 forward	122	19496.3	23995.7	10413.7	11930.8
NC_016810.1	RefSeq	rRNA	4417901	4420901	+	SL1344_rRNA0021	SL1344_rRNA0021	NA	23S ribosomal RNA		3001	19491.3	22182.8	9549.11	9041.14
NC_016810.1	RefSeq	sRNA	523911	524024	+	ncRNA0014	Ffs	NA			114	27396.5	26924	11369.9	11920.6
NC_016810.1	RefSeq	rRNA	4123349	4126337	+	SL1344_rRNA0012	SL1344_rRNA0012	NA	23S ribosomal RNA		2989	17572.6	20576.7	9048.1	8495.76
NC_016810.1	RefSeq	rRNA	3588585	3591591	-	SL1344_rRNA0009	SL1344_rRNA0009	NA	23S ribosomal RNA		3007	17299.9	20238.8	8900.33	8343.36
NC_016810.1	RefSeq	rRNA	2797174	2800174	-	SL1344_rRNA0005	SL1344_rRNA0005	NA	23S ribosomal RNA		3001	17620.3	19770.4	8338.26	7937.07
NC_016810.1	RefSeq	rRNA	291235	294327	+	SL1344_rRNA0002	SL1344_rRNA0002	NA	23S ribosomal RNA	rrlH 23S ribosomal RNA 291244:294336 forward	3093	16493.1	19248.2	8425.35	7927.39
NC_016810.1	RefSeq	rRNA	294510	294631	+	SL1344_rRNA0003	SL1344_rRNA0003	NA	5S ribosomal RNA	rrfH 5S ribosomal RNA 294519:294640 forward	122	17630.4	20369.3	9250.91	9719.14
NC_016810.1	RefSeq	rRNA	4126519	4126640	+	SL1344_rRNA0013	SL1344_rRNA0013	NA	5S ribosomal RNA	rrfH 5S ribosomal RNA 294519:294640 forward	122	17630.4	20369.3	9250.91	9719.14
NC_016810.1	RefSeq	rRNA	4222740	4222861	+	SL1344_rRNA0016	SL1344_rRNA0016	NA	5S ribosomal RNA	rrfH 5S ribosomal RNA 294519:294640 forward	122	17618.2	20352	9208.89	9660.29
NC_016810.1	RefSeq	rRNA	4377704	4377825	+	SL1344_rRNA0019	SL1344_rRNA0019	NA	5S ribosomal RNA	rrfH 5S ribosomal RNA 294519:294640 forward	122	17616.9	20353.1	9208.89	9659.63
NC_016810.1	RefSeq	rRNA	2796853	2796974	-	SL1344_rRNA0004	SL1344_rRNA0004	NA	5S ribosomal RNA	rrfH 5S ribosomal RNA 294519:294640 forward	122	17593.9	20333.7	9188.18	9627.59
NC_016810.1	RefSeq	tRNA	4381377	4381449	+			NA	tRNA-Thr	tRNA Thr anticodon TGT%2C Cove score 74.78	73	15632.3	14395.9	18193.9	14451.7
NC_016810.1	RefSeq	tRNA	2091879	2091951	-			NA	tRNA-Asn	tRNA Asn anticodon GTT%2C Cove score 80.09	73	12385.1	9043.11	12201.8	9547.74
NC_016810.1	RefSeq	tRNA	2080964	2081036	+			NA	tRNA-Asn	tRNA Asn anticodon GTT%2C Cove score 80.09	73	12387.3	9039.51	12214.7	9557.57
NC_016810.1	RefSeq	sRNA	3242819	3243000	+	ncRNA0089	SsrS	NA			182	3941.82	7322.99	2798.91	3826.96
NC_016810.1	RefSeq	tRNA	4831333	4831416	-			NA	tRNA-Leu	tRNA Leu anticodon CAG%2C Cove score 51.42	84	7766.33	5692.65	5429.17	4512.49
NC_016810.1	RefSeq	tRNA	4162584	4162656	+			NA	tRNA-His	tRNA His anticodon GTG%2C Cove score 71.64	73	5592.16	4389.18	6786.25	4663.48
NC_017719.1	RefSeq	sRNA	2823	2900	+	SL1344_P3_antirepA	RepX	NA			78	29.6286	26.9697	57.3851	38.8687
NC_016810.1	RefSeq	tRNA	4162680	4162763	+			NA	tRNA-Leu	tRNA Leu anticodon CAG%2C Cove score 53.82	84	6858.42	4841.18	4543.07	4016.7
NC_016810.1	RefSeq	tRNA	4831215	4831298	-			NA	tRNA-Leu	tRNA Leu anticodon CAG%2C Cove score 53.82	84	6707.1	4786.4	4385.79	3715.61
NC_016810.1	RefSeq	tRNA	4831447	4831530	-			NA	tRNA-Leu	tRNA Leu anticodon CAG%2C Cove score 53.82	84	6697.28	4772.31	4379.78	3700.41
NC_016810.1	RefSeq	tRNA	4381662	4381733	+			NA	tRNA-Gly	tRNA Gly anticodon TCC%2C Cove score 63.24	72	3704.99	3809.19	3064.24	2249.44
NC_016810.1	RefSeq	3UTR	2080864	2081087	+	SL1344_1977	SL1344_1977_3UTR	NA			224	4037.68	2947.67	3988.4	3122.58
NC_016810.1	RefSeq	tRNA	3162632	3162705	+			NA	tRNA-Met	tRNA Met anticodon CAT%2C Cove score 63.66	74	4610.91	3054.18	3654.58	2885.13
NC_016810.1	RefSeq	tRNA	3479211	3479284	-			NA	tRNA-Met	tRNA Met anticodon CAT%2C Cove score 63.66	74	4570.76	3022.2	3798.97	3271.1
NC_016810.1	RefSeq	tRNA	3162526	3162599	+			NA	tRNA-Met	tRNA Met anticodon CAT%2C Cove score 63.66	74	4599.76	3022.2	3392.15	2606.96
NC_016810.1	RefSeq	sRNA	2855136	2855498	+	ncRNA0088	SsrA	NA			363	1920.86	2366.59	1310.63	1906.66
NC_016810.1	RefSeq	3UTR	2091771	2092091	-	SL1344_1990	SL1344_1990_3UTR	NA			321	2817.57	2056.94	2779.36	2177.75
NC_016810.1	RefSeq	CDS	1416231	1416467	-	SL1344_1311	lppA	NA			237	1489.84	1739.16	28544.1	63768.2
NC_016810.1	RefSeq	tRNA	4126913	4126985	+			NA	tRNA-Trp	tRNA Trp anticodon CCA%2C Cove score 57.70	73	3319.57	2316.16	1814.74	1442.65
NC_016810.1	RefSeq	3UTR	2855065	2855547	+	SL1344_2664	SL1344_2664_3UTR	NA			483	1443.63	1778.62	986.952	1434.77
NC_016810.1	RefSeq	tRNA	4617465	4617537	+			NA	tRNA-Gly	tRNA Gly anticodon GCC%2C Cove score 71.11	73	1985.41	1637.16	4956.67	3412.09
NC_016810.1	RefSeq	tRNA	4617001	4617073	+			NA	tRNA-Gly	tRNA Gly anticodon GCC%2C Cove score 71.11	73	1978.62	1635.36	4926.01	3390.23
NC_016810.1	RefSeq	tRNA	4617233	4617305	+			NA	tRNA-Gly	tRNA Gly anticodon GCC%2C Cove score 71.11	73	1983.15	1635.36	4962.6	3408.81
NC_016810.1	RefSeq	tRNA	4219215	4219288	+			NA	tRNA-Ile	tRNA Ile anticodon GAT%2C Cove score 70.86	74	3120.79	1997.03	2342.41	2091.61
NC_016810.1	RefSeq	tRNA	4374179	4374252	+			NA	tRNA-Ile	tRNA Ile anticodon GAT%2C Cove score 70.86	74	3120.79	1997.03	2342.41	2091.61
NC_016810.1	RefSeq	tRNA	4162809	4162882	+			NA	tRNA-Pro	tRNA Pro anticodon TGG%2C Cove score 63.52	74	2324.42	1762.51	2975.57	2521.79
NC_016810.1	RefSeq	tRNA	290781	290854	+			NA	tRNA-Ile	tRNA Ile anticodon GAT%2C Cove score 70.86	74	3111.86	1986.37	2240.94	1964.39
NC_016810.1	RefSeq	5UTR	1416468	1416505	-	SL1344_1311	lppA_5UTR	NA			38	668.983	989.539	16882	45339.9
NC_016810.1	RefSeq	tRNA	4381461	4381542	+			NA	tRNA-Tyr	tRNA Tyr anticodon GTA%2C Cove score 46.96	82	3112.24	1888.78	1627.89	1213.29
NC_016810.1	RefSeq	tRNA	3218145	3218215	-			NA	tRNA-Gly	tRNA Gly anticodon CCC%2C Cove score 66.40	71	1785.59	1359.22	1510.99	987.737
NC_016810.1	RefSeq	tRNA	4219403	4219475	+			NA	tRNA-Ala	tRNA Ala anticodon TGC%2C Cove score 70.60	73	1725.36	1394.02	1750.46	1624.08
NC_016810.1	RefSeq	tRNA	4374367	4374439	+			NA	tRNA-Ala	tRNA Ala anticodon TGC%2C Cove score 70.60	73	1725.36	1394.02	1750.46	1624.08
NC_016810.1	RefSeq	tRNA	290967	291039	+			NA	tRNA-Ala	tRNA Ala anticodon TGC%2C Cove score 70.60	73	1716.32	1372.41	1587.28	1350.85
NC_016810.1	RefSeq	tRNA	3588205	3588277	-			NA	tRNA-Thr	tRNA Thr anticodon GGT%2C Cove score 79.16	73	1795.46	1503.88	1577.39	1193.47
NC_016810.1	RefSeq	CDS	3857766	3857966	+	SL1344_3615	cspA	NA			201	328.505	535.067	4104.29	5013.63
NC_016810.1	RefSeq	tRNA	4381743	4381815	+			NA	tRNA-Thr	tRNA Thr anticodon GGT%2C Cove score 79.22	73	1707.27	1289.56	1187.74	786.901
NC_016810.1	RefSeq	tRNA	4126828	4126901	+			NA	tRNA-Asp	tRNA Asp anticodon GTC%2C Cove score 80.06	74	1623.97	1227.71	1345.35	937.99
NC_016810.1	RefSeq	tRNA	294819	294892	+			NA	tRNA-Asp	tRNA Asp anticodon GTC%2C Cove score 80.06	74	1632.89	1229.49	1342.42	933.677
NC_016810.1	RefSeq	tRNA	368274	368346	+			NA	tRNA-Thr	tRNA Thr anticodon CGT%2C Cove score 73.64	73	1551.24	1347.19	1550.69	1022.97
NC_016810.1	RefSeq	tRNA	1992933	1993016	-			NA	tRNA-Leu	tRNA Leu anticodon TAA%2C Cove score 57.46	84	1778.47	1170.77	966.885	741.792
NC_016810.1	RefSeq	sRNA	3138161	3138522	-	ncRNA0007	CsrB	NA			362	554.958	706.418	1068.95	398.695
NC_016810.1	RefSeq	tRNA	1809422	1809503	+			NA	tRNA-Tyr	tRNA Tyr anticodon GTA%2C Cove score 46.86	82	2421.75	1435.03	1057.38	778.371
NC_016810.1	RefSeq	tRNA	1809711	1809792	+			NA	tRNA-Tyr	tRNA Tyr anticodon GTA%2C Cove score 46.86	82	2413.7	1439.84	1051.22	767.669
NC_016810.1	RefSeq	tRNA	1180884	1180968	-			NA	tRNA-Ser	tRNA Ser anticodon GGA%2C Cove score 53.14	85	2194.51	1175.56	1065.92	794.076
NC_017718.1	RefSeq	CDS	42696	42992	+	SL1344_P2_0054A	SL1344_P2_0054A	NA	hypothetical plasmid protein		297	626.947	649.418	1947.54	3252.3
NC_016810.1	RefSeq	tRNA	2526657	2526729	-			NA	tRNA-Ala	tRNA Ala anticodon GGC%2C Cove score 66.32	73	1218.83	1050.02	1350.92	947.56
NC_016810.1	RefSeq	tRNA	2526775	2526847	-			NA	tRNA-Ala	tRNA Ala anticodon GGC%2C Cove score 66.32	73	1218.83	1057.22	1383.56	986.905
NC_016810.1	RefSeq	tRNA	3841737	3841810	-			NA	tRNA-Pro	tRNA Pro anticodon CGG%2C Cove score 62.47	74	930.213	831.505	2462.4	1722.88
NC_016810.1	RefSeq	tRNA	3969890	3969980	+			NA	tRNA-Sec	tRNA SeC%28p%29 anticodon TCA%2C Cove score 75.19	91	1852.09	1001.25	1430.4	1003.86
NC_016810.1	RefSeq	tRNA	1993157	1993229	-			NA	tRNA-Gly	tRNA Gly anticodon GCC%2C Cove score 71.11	73	985.92	806.874	2455.59	1691.84
NC_016810.1	RefSeq	tRNA	3482460	3482543	-			NA	tRNA-Leu	tRNA Leu anticodon GAG%2C Cove score 52.27	84	1298.97	1033.04	815.622	601.222
NC_016810.1	RefSeq	tRNA	4123066	4123138	+			NA	tRNA-Glu	tRNA Glu anticodon TTC%2C Cove score 56.72	73	1587.42	1114.86	1122.47	750.835
NC_016810.1	RefSeq	tRNA	4417635	4417707	+			NA	tRNA-Glu	tRNA Glu anticodon TTC%2C Cove score 56.72	73	1587.42	1114.86	1122.47	750.835
NC_016810.1	RefSeq	tRNA	2800374	2800446	-			NA	tRNA-Glu	tRNA Glu anticodon TTC%2C Cove score 56.72	73	1582.9	1109.45	1120.49	749.742
NC_016810.1	RefSeq	tRNA	3591790	3591862	-			NA	tRNA-Glu	tRNA Glu anticodon TTC%2C Cove score 56.72	73	1582.9	1109.45	1121.48	747.556
NC_016810.1	RefSeq	tRNA	1131644	1131728	+			NA	tRNA-Ser	tRNA Ser anticodon TGA%2C Cove score 58.36	85	1141.92	932.715	1003.92	844.762
NC_016810.1	RefSeq	tRNA	2993134	2993223	-			NA	tRNA-Ser	tRNA Ser anticodon GCT%2C Cove score 51.70	90	1577.37	1000.69	1106.98	831.517
NC_016810.1	RefSeq	tRNA	1458589	1458662	-			NA	tRNA-Val	tRNA Val anticodon GAC%2C Cove score 75.54	74	1387.51	1044.71	1051.69	716.969
NC_016810.1	RefSeq	tRNA	2992776	2992849	-			NA	tRNA-Arg	tRNA Arg anticodon ACG%2C Cove score 80.27	74	992.673	929.224	1240.96	793.518
NC_016810.1	RefSeq	tRNA	2993054	2993127	-			NA	tRNA-Arg	tRNA Arg anticodon ACG%2C Cove score 80.27	74	1001.6	927.448	1190.23	756.861
NC_016810.1	RefSeq	tRNA	1993031	1993101	-			NA	tRNA-Cys	tRNA Cys anticodon GCA%2C Cove score 41.86	71	1125.29	944.414	1014.78	757.377
NC_016810.1	RefSeq	tRNA	2992915	2992988	-			NA	tRNA-Arg	tRNA Arg anticodon ACG%2C Cove score 80.27	74	992.673	927.448	1212.67	788.127
NC_016810.1	RefSeq	tRNA	2992506	2992579	-			NA	tRNA-Arg	tRNA Arg anticodon ACG%2C Cove score 80.27	74	990.443	922.118	1198.03	745.001
NC_016810.1	RefSeq	3UTR	3218195	3218294	-	SL1344_3014	SL1344_3014_3UTR	NA			100	906.255	675.793	671.405	469.922
NC_016810.1	RefSeq	tRNA	4162453	4162526	+			NA	tRNA-Arg	tRNA Arg anticodon CCG%2C Cove score 75.57	74	1110.9	879.476	906.329	842.035
NC_016810.1	RefSeq	sRNA	4231595	4231838	+	ncRNA0008	CsrC	NA			244	445.158	433.228	1857.22	1088.19
NC_016810.1	RefSeq	tRNA	3296849	3296921	+			NA	tRNA-Phe	tRNA Phe anticodon GAA%2C Cove score 75.98	73	909.036	814.078	659.637	469.955
NC_016810.1	RefSeq	CDS	3038327	3038632	-	SL1344_2852	prgJ	NA			306	271.886	473.06	1118.3	948.271
NC_016810.1	RefSeq	sRNA	555494	555573	+	ncRNA0003	ChiX	NA			80	528.236	644.239	1847.27	1493.94
NC_016810.1	RefSeq	tRNA	304258	304331	+			NA	tRNA-Asp	tRNA Asp anticodon GTC%2C Cove score 80.06	74	794.139	598.755	634.137	402.15
NC_016810.1	RefSeq	tRNA	737540	737611	-			NA	tRNA-Gln	tRNA Gln anticodon CTG%2C Cove score 56.82	72	802.442	628.169	1037.79	685.913
NC_016810.1	RefSeq	tRNA	737422	737493	-			NA	tRNA-Gln	tRNA Gln anticodon CTG%2C Cove score 56.82	72	804.735	633.647	1018.74	654.886
NC_016810.1	RefSeq	tRNA	2529674	2529746	+			NA	tRNA-Val	tRNA Val anticodon TAC%2C Cove score 68.73	73	929.388	651.983	883.142	692.91
NC_016810.1	RefSeq	tRNA	2529553	2529625	+			NA	tRNA-Val	tRNA Val anticodon TAC%2C Cove score 68.73	73	956.523	650.182	782.268	593.455
NC_016810.1	RefSeq	tRNA	818396	818468	+			NA	tRNA-Val	tRNA Val anticodon TAC%2C Cove score 68.73	73	920.343	633.973	742.709	523.508
NC_016810.1	RefSeq	tRNA	983983	984067	-			NA	tRNA-Ser	tRNA Ser anticodon GGA%2C Cove score 53.14	85	1095.31	587.781	533.387	396.099
NC_016810.1	RefSeq	sRNA	3435508	3435882	-	ncRNA0058	RnpB	NA			375	290.97	368.838	262.017	384.661
NC_016810.1	RefSeq	tRNA	2529791	2529863	+			NA	tRNA-Val	tRNA Val anticodon TAC%2C Cove score 68.73	73	915.82	630.37	735.787	526.787
NC_016810.1	RefSeq	3UTR	3482411	3482556	-	SL1344_3264	secG_3UTR	NA			146	747.355	594.349	474.701	349.734
NC_016810.1	RefSeq	CDS	507591	507863	+	SL1344_0445	hupB	NA			273	272.1	306.299	13008.7	9276.75
NC_016810.1	RefSeq	tRNA	737961	738042	-			NA	tRNA-Leu	tRNA Leu anticodon TAG%2C Cove score 46.62	82	650.23	514.685	471.903	378.483
NC_016810.1	RefSeq	3UTR	3435469	3435914	-	SL1344_3220	SL1344_3220_3UTR	NA			446	245.02	310.121	220.629	323.604
NC_016810.1	RefSeq	CDS	2005226	2006713	-	SL1344_1888	fliC	NA			1488	274.457	440.466	1239.77	887.318
NC_016810.1	RefSeq	CDS	3038651	3038893	-	SL1344_2853	prgI	NA			243	158.96	308.403	848.504	668.47
NC_016810.1	RefSeq	tRNA	2328470	2328543	+			NA	tRNA-Pro	tRNA Pro anticodon GGG%2C Cove score 49.10	74	586.681	533.016	532.675	435.572
NC_016810.1	RefSeq	3UTR	1992857	1993380	-	SL1344_1875	pgsA_3UTR	NA			524	577.128	431.065	671.378	484.332
NC_016810.1	RefSeq	CDS	692400	692612	+	SL1344_0617	cspE	NA			213	181.349	309.867	8928.34	18304.4
NC_016810.1	RefSeq	tRNA	818189	818261	+			NA	tRNA-Lys	tRNA Lys anticodon TTT%2C Cove score 87.80	73	488.437	419.647	564.696	424.052
NC_016810.1	RefSeq	sRNA	4121267	4121323	+	ncRNA0451	StyR-215d	NA			57	136.113	260.648	2653.45	2532.06
NC_016810.1	RefSeq	sRNA	4217432	4217488	+	ncRNA0452	StyR-215e	NA			57	136.113	260.648	2652.18	2534.86
NC_016810.1	RefSeq	5UTR	2805103	2805222	-	SL1344_2620	clpB_5UTR	NA			120	145.815	304.589	4527.77	7133.27
NC_016810.1	RefSeq	tRNA	818600	818672	+			NA	tRNA-Lys	tRNA Lys anticodon TTT%2C Cove score 87.80	73	483.915	396.233	510.304	344.269
NC_016810.1	RefSeq	CDS	4315780	4317288	-	SL1344_4035	glpK	NA			1509	90.0303	90.6139	700.364	609.132
NC_016810.1	RefSeq	sRNA	4372396	4372452	+	ncRNA0453	StyR-215f	NA			57	141.906	237.582	2638.25	2485.87
NC_016810.1	RefSeq	tRNA	818475	818547	+			NA	tRNA-Lys	tRNA Lys anticodon TTT%2C Cove score 87.80	73	477.131	385.426	492.502	315.853
NC_016810.1	RefSeq	tRNA	2529871	2529943	+			NA	tRNA-Lys	tRNA Lys anticodon TTT%2C Cove score 87.80	73	465.825	385.426	489.535	318.039
NC_016810.1	RefSeq	tRNA	818810	818882	+			NA	tRNA-Lys	tRNA Lys anticodon TTT%2C Cove score 87.80	73	465.825	385.426	484.591	314.761
NC_016810.1	RefSeq	CDS	3050433	3051662	-	SL1344_2863	sipC	NA			1230	213.925	304.536	656.438	454.18
NC_016810.1	RefSeq	3UTR	3841690	3841900	-	SL1344_3600	yhjW_3UTR	NA			211	330.148	292.864	871.12	611.04
NC_016810.1	RefSeq	tRNA	4751594	4751675	+			NA	tRNA-Leu	tRNA Leu anticodon CAA%2C Cove score 53.00	82	499.248	434.516	378.579	285.078
NC_016810.1	RefSeq	sRNA	2805082	2805222	-	ncRNA0068	RyfD	NA			141	127.61	273.212	3983.99	6272.87
NC_016810.1	RefSeq	CDS	3037572	3038330	-	SL1344_2851	prgK	NA			759	155.939	248.404	559.481	598.741
NC_016810.1	RefSeq	tRNA	4587163	4587235	-			NA	tRNA-Phe	tRNA Phe anticodon GAA%2C Cove score 75.98	73	452.257	405.238	325.368	225.141
NC_016810.1	RefSeq	5UTR	3857590	3857765	+	SL1344_3615	cspA_5UTR	NA			176	80.661	159.864	1031.23	1177.71
NC_016810.1	RefSeq	sRNA	3156779	3156984	+	ncRNA0016	GcvB	NA			206	172.286	201.045	731.053	1289.7
NC_016810.1	RefSeq	CDS	4100377	4100616	-	SL1344_3837	atpE	NA			240	139.625	159.964	595.301	533.882
NC_016810.1	RefSeq	CDS	1611987	1613114	+	SL1344_1503	ompD	NA			1128	213.074	313.541	2491.27	1985.45
NC_016810.1	RefSeq	CDS	1784746	1785384	-	SL1344_1663	SL1344_1663	NA			639	109.016	166.661	866.329	719.296
NC_016810.1	RefSeq	CDS	4408040	4408312	+	SL1344_4109	hupA	NA			273	110.049	159.892	3488.32	2932.68
NC_016810.1	RefSeq	CDS	2385246	2386316	-	SL1344_2251	glpQ	NA			1071	80.7644	122.27	447.118	342.896
NC_016810.1	RefSeq	sRNA	4072486	4072528	+	ncRNA0050	Msr	NA			43	69.1007	97.8435	122.562	166.988
NC_016810.1	RefSeq	CDS	2386321	2387679	-	SL1344_2252	glpT	NA			1359	91.3433	130.8	224.604	204.36
NC_016810.1	RefSeq	tRNA	737863	737934	-			NA	tRNA-Gln	tRNA Gln anticodon TTG%2C Cove score 54.87	72	330.148	248.346	299.806	217.187
NC_016810.1	RefSeq	3UTR	1784646	1784745	-	SL1344_1663	SL1344_1663_3UTR	NA			100	92.4413	134.107	1189.76	1279.72
NC_016810.1	RefSeq	tRNA	2079891	2079977	-			NA	tRNA-Ser	tRNA Ser anticodon CGA%2C Cove score 48.92	87	447.786	253.887	267.201	196.248
NC_016810.1	RefSeq	tRNA	737753	737824	-			NA	tRNA-Gln	tRNA Gln anticodon TTG%2C Cove score 54.87	72	320.977	242.868	280.755	182.836
NC_016810.1	RefSeq	CDS	1804136	1804549	+	SL1344_1682	hns	NA			414	129.188	151.167	4035.02	3223.12
NC_016810.1	RefSeq	CDS	810524	811663	+	SL1344_0723	cydB	NA			1140	103.823	125.019	264.585	203.377
NC_016810.1	RefSeq	CDS	811678	811791	+	SL1344_0724	SL1344_0724	NA			114	89.777	99.1846	340.706	317.732
NC_016810.1	RefSeq	5UTR	2006714	2006775	-	SL1344_1888	fliC_5UTR	NA			62	138.449	203.578	517.003	477.411
NC_016810.1	RefSeq	CDS	3619784	3620968	-	SL1344_3412	tuf	NA			1185	167.999	197.826	447.482	491.558
NC_016810.1	RefSeq	CDS	3606452	3606784	-	SL1344_3384	rpsK	NA			333	134.835	199.387	439.885	468.875
NC_016810.1	RefSeq	5UTR	507473	507590	+	SL1344_0445	hupB_5UTR	NA			118	97.9251	145.962	5820.19	3771.44
NC_016810.1	RefSeq	CDS	4381934	4383118	+	SL1344_4085	tuf2	NA			1185	180.954	191.724	413.365	435.609
NC_016810.1	RefSeq	5UTR	2037006	2037150	-	SL1344_1924	cspB_5UTR	NA			145	51.2298	123.317	999.764	1203.9
NC_017719.1	RefSeq	CDS	2857	3063	-	SL1344_P3_0005	SL1344_P3_0005	NA	repressor protein		207	6.37966	13.9734	25.8085	28.5215
NC_016810.1	RefSeq	tRNA	2503540	2503611	+			NA	tRNA-Arg	tRNA Arg anticodon CCT%2C Cove score 70.24	72	261.367	197.216	231.623	145.161
NC_016810.1	RefSeq	CDS	3611642	3612181	-	SL1344_3395	rplE	NA			540	258.616	302.398	412.977	451.513
NC_016810.1	RefSeq	5UTR	975021	975026	-	SL1344_0879	ybjX_5UTR	NA			6	165.074	131.477	457.229	452.104
NC_016810.1	RefSeq	5UTR	4407935	4408039	+	SL1344_4109	hupA_5UTR	NA			105	59.741	93.9123	2255.21	1916.31
NC_016810.1	RefSeq	CDS	2036793	2037005	-	SL1344_1924	cspB	NA			213	41.0747	92.5896	869.041	1055.53
NC_016810.1	RefSeq	CDS	3060545	3060952	-	SL1344_2874	invB	NA			408	87.392	182.392	287.184	234.265
NC_016810.1	RefSeq	3UTR	1613115	1613173	+	SL1344_1503	ompD_3UTR	NA			59	97.9251	193.873	3624.39	3748.45
NC_016810.1	RefSeq	CDS	4386556	4386921	+	SL1344_4091	rplL	NA			366	143.425	145.846	373.003	524.257
NC_016810.1	RefSeq	5UTR	3040097	3040128	-	SL1344_2854	prgH_5UTR	NA			32	67.0612	115.043	523.407	595.88
NC_016810.1	RefSeq	sRNA	4123183	4123327	+	ncRNA0420	StyR-44d	NA			145	166.212	222.151	527.764	559.582
NC_016810.1	RefSeq	CDS	4591526	4592962	-	SL1344_4263	aspA	NA			1437	104.65	167.709	791.121	672.965
NC_016810.1	RefSeq	5UTR	3612893	3612966	-	SL1344_3397	rplN_5UTR	NA			74	138.305	259.401	285.85	348.242
NC_016810.1	RefSeq	sRNA	3591601	3591745	-	ncRNA0419	StyR-44c	NA			145	160.52	217.618	518.802	549.127
NC_016810.1	RefSeq	CDS	808940	810508	+	SL1344_0722	cydA	NA			1569	92.1636	118.07	171.72	127.378
NC_016810.1	RefSeq	CDS	3614643	3614975	-	SL1344_3402	rplV	NA			333	399.052	412.594	414.954	491.636
NC_016810.1	RefSeq	CDS	3051690	3053471	-	SL1344_2864	sipB	NA			1782	114.496	147.635	190.37	133.106
NC_016810.1	RefSeq	5UTR	1231413	1231414	+	SL1344_1127	SL1344_1127_5UTR	NA			2	82.5369	131.477	685.844	518.59
NC_017718.1	RefSeq	CDS	41942	42073	+	SL1344_P2_0054	pndA	NA	post-segregation killing protein		132	126.306	171.319	208.925	450.895
NC_016810.1	RefSeq	5UTR	1804100	1804135	+	SL1344_1682	hns_5UTR	NA			36	82.5369	153.39	2911.83	2264.95
NC_016810.1	RefSeq	5UTR	3549035	3549216	-	SL1344_3331	mdh_5UTR	NA			182	58.0479	44.789	624.36	561.55
NC_016810.1	RefSeq	sRNA	288995	289054	+	ncRNA0448	StyR-215a	NA			60	82.5369	118.33	890.394	1066.43
NC_017718.1	RefSeq	CDS	41782	42066	+	SL1344_P2_0053	pndC	NA	counter protein for PndA		285	131.48	193.756	201.89	333.689
NC_016810.1	RefSeq	5UTR	3053972	3054030	-	SL1344_2865	spaT_5UTR	NA			59	44.7658	102.508	241.055	178.498
NC_016810.1	RefSeq	sRNA	2800185	2800329	-	ncRNA0418	StyR-44b	NA			145	154.828	222.151	501.376	544.175
NC_016810.1	RefSeq	sRNA	4417752	4417894	+	ncRNA0423	StyR-44g	NA			143	147.758	209.628	503.844	541.186
NC_016810.1	RefSeq	CDS	3606858	3607214	-	SL1344_3385	rpsM	NA			357	101.726	143.999	311.426	345.28
NC_016810.1	RefSeq	CDS	3053474	3053971	-	SL1344_2865	spaT	NA			498	92.1496	113.525	217.452	163.892
NC_016810.1	RefSeq	CDS	3038918	3040096	-	SL1344_2854	prgH	NA			1179	70.5659	119.991	359.623	312.501
NC_016810.1	RefSeq	CDS	1236255	1236491	+	SL1344_1133	acpP	NA			237	115.621	114.28	2822.27	3110.19
NC_016810.1	RefSeq	CDS	803972	805180	+	SL1344_0719	sucB	NA			1209	31.1305	35.8871	194.13	184.445
NC_016810.1	RefSeq	5UTR	2003035	2003052	-	SL1344_1885	fliA_5UTR	NA			18	91.7077	124.173	986.653	1019.45
NC_016810.1	RefSeq	3UTR	2889731	2889964	+	SL1344_2710	SL1344_2710_3UTR	NA			234	148.143	182.045	81.4498	115.583
NC_016810.1	RefSeq	5UTR	2387889	2387951	+	SL1344_2253	glpA_5UTR	NA			63	165.074	154.434	231.48	319.132
NC_016810.1	RefSeq	CDS	4317309	4318154	-	SL1344_4036	glpF	NA			846	60.2929	60.7655	259.592	268.961
NC_016810.1	RefSeq	5UTR	2387680	2387757	-	SL1344_2252	glpT_5UTR	NA			78	38.0939	75.8523	131.43	120.697
NC_016810.1	RefSeq	5UTR	3606419	3606495	-	SL1344_3383	rpsD_5UTR	NA			77	98.6155	112.695	264.399	339.855
NC_016810.1	RefSeq	5UTR	4381834	4381933	+	SL1344_4085	tuf2_5UTR	NA			100	112.25	128.848	225.246	354.237
NC_016810.1	RefSeq	CDS	3613056	3613310	-	SL1344_3398	rpsQ	NA			255	230.456	260.892	564.813	951.452
NC_016810.1	RefSeq	sRNA	3593605	3593666	-	ncRNA0450	StyR-215c	NA			62	82.5369	137.839	551.936	607.381
NC_016810.1	RefSeq	sRNA	4385776	4385866	+	ncRNA0425	StyR-55	NA			91	141.492	153.149	276.083	462.917
NC_016810.1	RefSeq	5UTR	1613098	1613197	+	SL1344_1504	SL1344_1504_5UTR	NA			100	97.3935	161.717	2684.18	2818.74
NC_016810.1	RefSeq	sRNA	3038069	3038192	-	ncRNA0242	STnc1405	NA			124	82.5369	144.201	294.599	321.062
NC_016810.1	RefSeq	3UTR	2328397	2328594	+	SL1344_2205	yejM_3UTR	NA			198	222.599	201.864	210.019	172.863
NC_016810.1	RefSeq	5UTR	4786558	4786583	-	SL1344_4442	SL1344_4442_5UTR	NA			26	25.396	25.2841	261.009	288.446
NC_016810.1	RefSeq	5UTR	3138119	3138218	-	SL1344_2946	SL1344_2946_5UTR	NA			100	79.2354	128.848	212.973	94.144
NC_016810.1	RefSeq	3UTR	983932	984215	-	SL1344_0888	SL1344_0888_3UTR	NA			284	328.404	175.92	160.657	120.236
NC_016810.1	RefSeq	sRNA	3242849	3242861	-	ncRNA0054	pRNA	NA			13	50.7919	171.932	116.621	190.252
NC_016810.1	RefSeq	CDS	1022358	1024031	+	SL1344_0918	rpsA	NA			1674	114.98	131.163	290.243	290.488
NC_016810.1	RefSeq	CDS	805322	806488	+	SL1344_0720	sucC	NA			1167	25.7442	31.3202	170.185	154.78
NC_016810.1	RefSeq	sRNA	1290590	1290674	-	ncRNA0179	STnc520	NA			85	89.334	137.664	670.981	495.594
NC_016810.1	RefSeq	5UTR	156887	156937	+	SL1344_0134	lpxC_5UTR	NA			51	67.9716	128.899	359.555	341.033
NC_016810.1	RefSeq	CDS	4385992	4386489	+	SL1344_4090	rplJ	NA			498	81.211	101.908	281.673	331.628
NC_016810.1	RefSeq	sRNA	4219508	4219651	+	ncRNA0421	StyR-44e	NA			144	124.952	167.999	420.631	458.753
NC_016810.1	RefSeq	5UTR	1894417	1894435	-	SL1344_1768	SL1344_1768_5UTR	NA			19	43.4405	76.1184	402.767	340.128
NC_016810.1	RefSeq	CDS	3612521	3612892	-	SL1344_3397	rplN	NA			372	134.012	182.372	247.634	292.967
NC_016810.1	RefSeq	CDS	3605798	3606418	-	SL1344_3383	rpsD	NA			621	87.4545	112.211	272.501	271.725
NC_016810.1	RefSeq	sRNA	2802189	2802250	-	ncRNA0449	StyR-215b	NA			62	53.2496	106.03	508.852	518.59
NC_016810.1	RefSeq	5UTR	3710010	3710051	+	SL1344_3493	glpD_5UTR	NA			42	78.6066	81.3907	525.986	448.305
NC_016810.1	RefSeq	3UTR	304125	304421	+	SL1344_0259	dnaQ_3UTR	NA			297	197.866	149.185	162.376	102.079
NC_016810.1	RefSeq	sRNA	4415831	4415892	+	ncRNA0454	StyR-215g	NA			62	85.1994	114.512	534.469	572.636
NC_016810.1	RefSeq	CDS	3613310	3613501	-	SL1344_3399	rpmC	NA			192	201.184	229.4	395.564	523.576
NC_016810.1	RefSeq	CDS	3608848	3609282	-	SL1344_3388	rplO	NA			435	117.259	159.284	236.664	233.663
NC_016810.1	RefSeq	sRNA	291072	291217	+	ncRNA0417	StyR-44a	NA			146	116.456	147.687	394.101	440.993
NC_016810.1	RefSeq	CDS	3604783	3605772	-	SL1344_3382	pez	NA			990	107.381	108.768	263.472	288.267
NC_016810.1	RefSeq	sRNA	4374472	4374615	+	ncRNA0422	StyR-44f	NA			144	118.074	158.868	409.1	447.672
NC_016810.1	RefSeq	CDS	3611322	3611612	-	SL1344_3394	rpsN	NA			291	159.401	181.177	279.101	276.91
NC_016810.1	RefSeq	3UTR	692613	692672	+	SL1344_0617	cspE_3UTR	NA			60	49.5221	81.0776	3932.17	6306.85
NC_016810.1	RefSeq	sRNA	3067499	3067586	+	ncRNA0025	InvR	NA			88	86.2886	140.442	196.073	226.656
NC_016810.1	RefSeq	CDS	2363159	2364127	-	SL1344_2237	ompC	NA			969	124.189	154.001	618.008	614.305
NC_016810.1	RefSeq	CDS	3321322	3322380	-	SL1344_3112	SL1344_3112	NA			1059	55.6481	90.1346	222.854	216.597
NC_016810.1	RefSeq	CDS	3609987	3610340	-	SL1344_3391	rl18	NA			354	124.971	161.19	237.792	260.084
NC_016810.1	RefSeq	CDS	3533823	3534215	-	SL1344_3316	rpsI	NA			393	123.49	172.292	595.188	594.008
NC_016810.1	RefSeq	CDS	1371873	1372229	+	SL1344_1270	rpl20	NA			357	95.2527	138.475	195.349	265.05
NC_016810.1	RefSeq	CDS	3049331	3050362	-	SL1344_2862	sipD	NA			1032	97.4127	123.706	136.763	123.617
NC_016810.1	RefSeq	CDS	1117287	1118339	-	SL1344_1010	ompA	NA			1053	163.976	166.063	406.426	417.175
NC_016810.1	RefSeq	CDS	3607509	3608840	-	SL1344_3387	prlA	NA			1332	77.9515	129.799	214.848	262.469
NC_017719.1	RefSeq	CDS	3065	3277	-	SL1344_P3_0006	SL1344_P3_0006	NA	hypothetical protein		213	4.64997	4.93811	18.3027	14.9827
NC_016810.1	RefSeq	5UTR	133916	133941	-	SL1344_0114	leuL_5UTR	NA			26	12.698	40.4545	955.184	1485.19
NC_016810.1	RefSeq	CDS	3037001	3037600	-	SL1344_2850	orgAa	NA			600	69.8812	96.4167	194.563	213.42
NC_016810.1	RefSeq	CDS	3623251	3623721	-	SL1344_3414	rpsG	NA			471	142.293	171.395	276.361	307.444
NC_016810.1	RefSeq	CDS	254293	255018	+	SL1344_0217	rpsB	NA			726	90.2676	113.367	409.498	489.688
NC_016810.1	RefSeq	3UTR	1117238	1117286	-	SL1344_1010	ompA_3UTR	NA			49	144.861	112.695	377.177	394.031
NC_016810.1	RefSeq	CDS	1231988	1232161	+	SL1344_1128	rpl32	NA			174	89.1778	117.121	336.491	429.178
NC_016810.1	RefSeq	5UTR	1894631	1894655	-	SL1344_1769	SL1344_1769_5UTR	NA			25	33.0148	84.1454	358.083	331.897
NC_016810.1	RefSeq	5UTR	1320981	1321041	+	SL1344_1221	SL1344_1221_5UTR	NA			61	54.1225	92.6807	526.662	601.643
NC_016810.1	RefSeq	CDS	801156	803957	+	SL1344_0718	sucA	NA			2802	14.9639	17.6429	162.965	167.88
NC_016810.1	RefSeq	5UTR	3066509	3066639	-	SL1344_2878	invF_5UTR	NA			131	25.2021	64.2332	175.801	177.837
NC_016810.1	RefSeq	CDS	3059253	3060548	-	SL1344_2873	invC	NA			1296	58.0815	86.5356	155.195	149.347
NC_016810.1	RefSeq	CDS	3604359	3604742	-	SL1344_3381	rplQ	NA			384	63.1923	95.1841	211.318	304.588
NC_016810.1	RefSeq	CDS	3610350	3610883	-	SL1344_3392	rplF	NA			534	112.831	162.5	197.925	214.846
NC_016810.1	RefSeq	CDS	3616423	3617028	-	SL1344_3406	rplD	NA			606	291.194	294.848	211.102	230.133
NC_016810.1	RefSeq	CDS	1893115	1893324	-	SL1344_1766	cspC	NA			210	40.0893	72.6255	753.569	1015.14
NC_016810.1	RefSeq	CDS	1371095	1371529	+	SL1344_1268	infC	NA			435	115.362	119.085	186.875	207.986
NC_016810.1	RefSeq	sRNA	1686527	1686590	+	ncRNA0065	RydC	NA			64	141.86	135.586	178.229	172.032
NC_016810.1	RefSeq	sRNA	3604974	3605468	-	ncRNA0261	STnc1675	NA			495	76.7009	79.9488	197.476	216.784
NC_016810.1	RefSeq	sRNA	1972226	1972265	-	ncRNA0501	RUF_125	NA			40	49.5221	72.3125	203.948	167.544
NC_016810.1	RefSeq	3UTR	3321133	3321321	-	SL1344_3112	SL1344_3112_3UTR	NA			189	53.2778	75.1299	257.454	284.517
NC_016810.1	RefSeq	CDS	3613924	3614625	-	SL1344_3401	rpsC	NA			702	163.898	212.386	228.82	312.995
NC_016810.1	RefSeq	tRNA	738054	738127	-			NA	tRNA-Met	tRNA Met anticodon CAT%2C Cove score 80.41	74	165.074	124.37	169.754	131.534
NC_016810.1	RefSeq	sRNA	2070802	2070885	-	ncRNA0235	STnc1290	NA			84	172.934	145.564	195.096	135.821
NC_016810.1	RefSeq	CDS	799913	800632	+	SL1344_0717	sdhB	NA			720	13.7561	17.7129	342.922	340.186
NC_016810.1	RefSeq	sRNA	2897019	2897102	+	ncRNA0262	STnc1680	NA			84	174.9	118.956	166.734	113.976
NC_016810.1	RefSeq	3UTR	3607289	3607360	-	SL1344_3386	rpmJ_3UTR	NA			72	52.7319	87.6515	224.604	267.052
NC_016810.1	RefSeq	CDS	3612196	3612510	-	SL1344_3396	rplX	NA			315	128.915	163.199	232.167	247.201
NC_016810.1	RefSeq	sRNA	2936814	2937274	-	ncRNA0263	STnc1685	NA			461	88.8032	126.914	246.963	184.141
NC_016810.1	RefSeq	CDS	1893337	1893480	-	SL1344_1767	SL1344_1767	NA			144	59.61	63.9126	714.922	901.992
NC_016810.1	RefSeq	CDS	3621040	3623154	-	SL1344_3413	fusA	NA			2115	106.927	128.493	201.427	215.207
NC_016810.1	RefSeq	5UTR	978818	978883	+	SL1344_0883	SL1344_0883_5UTR	NA			66	35.0156	57.7703	345.657	282.867
NC_016810.1	RefSeq	CDS	3056911	3057822	-	SL1344_2870	spaO	NA			912	42.8975	67.1803	143.201	123.261
NC_016810.1	RefSeq	CDS	4095422	4096804	-	SL1344_3832	atpD	NA			1383	24.588	28.9003	458.43	432.49
NC_016810.1	RefSeq	CDS	3468958	3469842	-	SL1344_3254	SL1344_3254	NA			885	42.1544	78.1435	230.532	259.723
NC_016810.1	RefSeq	5UTR	660725	660761	+	SL1344_0588	cstA_5UTR	NA			37	22.3073	17.7672	156.095	189.754
NC_016810.1	RefSeq	CDS	2544376	2544885	+	SL1344_2396	crr	NA			510	69.2663	78.113	428.493	300.047
NC_016810.1	RefSeq	CDS	3710052	3711560	+	SL1344_3493	glpD	NA			1509	59.2909	58.5505	516.123	471.719
NC_016810.1	RefSeq	CDS	2425377	2427218	-	SL1344_2287	nuoL	NA			1842	16.3998	18.8436	50.7946	61.0284
NC_016810.1	RefSeq	sRNA	2036562	2036659	-	ncRNA0146	STnc220	NA			98	13.4754	29.5153	664.481	827.139
NC_016810.1	RefSeq	sRNA	1401685	1401790	-	ncRNA0059	RprA	NA			106	101.224	99.2281	489.013	371.819
NC_016810.1	RefSeq	CDS	4096831	4097694	-	SL1344_3833	atpG	NA			864	28.4676	37.1302	263.291	285.982
NC_016810.1	RefSeq	CDS	52280	52543	-	SL1344_0044	rpsT	NA			264	49.3971	81.1772	222.872	354.491
NC_016810.1	RefSeq	CDS	3088055	3089047	-	SL1344_2903	rpoS	NA			993	50.2037	57.331	902.099	608.296
NC_016810.1	RefSeq	5UTR	3037045	3037065	-	SL1344_2849	orgAb_5UTR	NA			21	39.3033	93.9123	223.458	265.943
NC_016810.1	RefSeq	CDS	156938	157855	+	SL1344_0134	lpxC	NA			918	59.1604	82.6388	294.911	286.107
NC_016810.1	RefSeq	CDS	3610896	3611288	-	SL1344_3393	rpsH	NA			393	117.61	148.874	176.352	220.672
NC_016810.1	RefSeq	tRNA	737661	737734	-			NA	tRNA-Met	tRNA Met anticodon CAT%2C Cove score 80.41	74	158.382	115.487	147.315	99.1897
NC_016810.1	RefSeq	sRNA	74847	74924	+	ncRNA0010	DapZ	NA			78	97.3512	106.193	418.356	429.601
NC_016810.1	RefSeq	CDS	2786319	2786702	-	SL1344_2610	SL1344_2610	NA			384	49.0063	57.5213	666.292	637.018
NC_016810.1	RefSeq	3UTR	4587115	4587350	-	SL1344_4259	yjdC_3UTR	NA			236	139.893	125.349	102.479	71.6695
NC_016810.1	RefSeq	CDS	3609469	3609972	-	SL1344_3390	rpsE	NA			504	93.6728	124.434	184.496	200.566
NC_016810.1	RefSeq	5UTR	1022222	1022357	+	SL1344_0918	rpsA_5UTR	NA			136	46.1236	77.3396	136.426	141.967
NC_016810.1	RefSeq	CDS	4099847	4100317	-	SL1344_3836	atpF	NA			471	51.1694	61.4119	199.262	184.297
NC_016810.1	RefSeq	5UTR	1825000	1825001	-	SL1344_1696	SL1344_1696_5UTR	NA			2	0	0	216.582	239.349
NC_016810.1	RefSeq	sRNA	2760372	2760451	-	ncRNA0225	STnc1160	NA			80	142.376	110.112	240.948	163.555
NC_016810.1	RefSeq	CDS	1887122	1887922	+	SL1344_1760	manY	NA			801	67.5958	85.3535	239.656	151.498
NC_016810.1	RefSeq	CDS	264912	265397	+	SL1344_0226	ompH	NA			486	57.0625	55.9996	370.775	349.174
NC_016810.1	RefSeq	CDS	1231415	1231936	+	SL1344_1127	SL1344_1127	NA			522	63.8791	78.3322	231.796	261.817
NC_016810.1	RefSeq	sRNA	2002640	2002727	-	ncRNA0234	STnc1285	NA			88	26.2617	38.8456	321.592	279.241
NC_016810.1	RefSeq	CDS	3617701	3618012	-	SL1344_3408	rpsJ	NA			312	214.808	241.042	135.595	174.398
NC_016810.1	RefSeq	CDS	2002315	2003034	-	SL1344_1885	fliA	NA			720	37.3709	47.4779	352.748	326.113
NC_016810.1	RefSeq	CDS	3065858	3066508	-	SL1344_2878	invF	NA			651	37.5283	62.4063	191.187	168.022
NC_016810.1	RefSeq	CDS	1887926	1888786	+	SL1344_1761	manZ	NA			861	60.968	92.8434	382.017	265.202
NC_016810.1	RefSeq	CDS	4099299	4099832	-	SL1344_3835	atpH	NA			534	38.3317	40.3788	168.588	166.289
NC_016810.1	RefSeq	5UTR	692360	692399	+	SL1344_0617	cspE_5UTR	NA			40	24.7611	72.3125	2136.95	4421.98
NC_016810.1	RefSeq	CDS	3057822	3058832	-	SL1344_2871	invJ	NA			1011	43.1053	68.2745	151.315	133.998
NC_016810.1	RefSeq	sRNA	3382993	3383144	-	ncRNA0076	SibD	NA			152	36.9244	56.2238	2079.38	2444.41
NC_016810.1	RefSeq	sRNA	2705381	2705564	-	ncRNA0017	GlmY	NA			184	27.8113	60.7368	61.9928	93.2248
NC_016810.1	RefSeq	5UTR	1992854	1992953	-	SL1344_1874A	SL1344_1874A_5UTR	NA			100	137.011	118.33	106.847	63.0286
NC_016810.1	RefSeq	5UTR	1785385	1785413	-	SL1344_1663	SL1344_1663_5UTR	NA			29	28.461	45.337	253.924	214.589
NC_016810.1	RefSeq	CDS	3493918	3494175	-	SL1344_3275	rpmA	NA			258	40.9485	55.5466	482.413	419.016
NC_016810.1	RefSeq	3UTR	1416178	1416230	-	SL1344_1311	lppA_3UTR	NA			53	46.719	69.4597	2037.78	3189.82
NC_016810.1	RefSeq	CDS	3055961	3056221	-	SL1344_2868	spaQ	NA			261	27.8285	46.3445	116.451	139.697
NC_017719.1	RefSeq	CDS	7851	8654	-	SL1344_P3_0014	aph%283%27%27%29-Ib	NA	aminoglycoside phosphotransferase		804	33.8771	44.8069	183.359	171.077
NC_016810.1	RefSeq	3UTR	74842	74928	+	SL1344_0065	dapB_3UTR	NA			87	87.2804	95.2077	375.077	385.16
NC_016810.1	RefSeq	CDS	3064173	3065861	-	SL1344_2877	invG	NA			1689	33.7184	58.5381	129.77	104.582
NC_016810.1	RefSeq	5UTR	3620969	3621364	-	SL1344_3412	tuf_5UTR	NA			396	66.2796	92.2997	189.236	212.755
NC_016810.1	RefSeq	3UTR	4584069	4584168	-	SL1344_4255	phoN_3UTR	NA			100	6.60295	0	14.4388	9.57397
NC_016810.1	RefSeq	CDS	4094982	4095401	-	SL1344_3831	atpC	NA			420	21.6168	18.1564	774.368	1208.33
NC_016810.1	RefSeq	5UTR	4385616	4385991	+	SL1344_4090	rplJ_5UTR	NA			376	64.5368	81.8236	177.989	261.629
NC_016810.1	RefSeq	CDS	1974745	1976760	-	SL1344_1856	cheA	NA			2016	54.2877	72.2603	110.547	80.535
NC_016810.1	RefSeq	CDS	3235893	3236282	-	SL1344_3030	gcvH	NA			390	32.5915	54.6136	201.773	211.527
NC_016810.1	RefSeq	5UTR	1888744	1888843	+	SL1344_1762	SL1344_1762_5UTR	NA			100	54.4743	67.0534	502.471	436.413
NC_016810.1	RefSeq	3UTR	2036693	2036792	-	SL1344_1924	cspB_3UTR	NA			100	11.5552	43.3875	514.022	655.817
NC_016810.1	RefSeq	CDS	3678085	3679704	+	SL1344_3467	pckA	NA			1620	33.8299	42.2837	323.982	379.166
NC_016810.1	RefSeq	5UTR	2950920	2950948	+	SL1344_2764	virK_5UTR	NA			29	28.461	63.4718	114.515	137.557
NC_016810.1	RefSeq	CDS	806488	807357	+	SL1344_0721	sucD	NA			870	17.8356	24.482	98.7483	89.1369
NC_016810.1	RefSeq	CDS	3534231	3534659	-	SL1344_3317	rplM	NA			429	80.0358	99.9105	279.857	306.858
NC_016810.1	RefSeq	sRNA	1974403	1974566	-	ncRNA0144	STnc205	NA			164	103.674	133.081	147.029	151.296
NC_016810.1	RefSeq	CDS	3394760	3394975	+	SL1344_3183	rpsU	NA			216	46.6181	68.1734	301.477	599.112
NC_016810.1	RefSeq	CDS	3060976	3063033	-	SL1344_2875	invA	NA			2058	40.8273	68.869	102.047	97.6935
NC_016810.1	RefSeq	CDS	423164	424138	-	SL1344_0367	hemB	NA			975	62.6434	66.3454	106.625	85.2656
NC_016810.1	RefSeq	CDS	1466265	1466846	-	SL1344_1363	sodB	NA			582	45.6647	58.0578	391.734	393.706
NC_016810.1	RefSeq	5UTR	2808050	2808080	+	SL1344_2624	yfiA_5UTR	NA			31	90.5243	67.8592	882.631	970.265
NC_016810.1	RefSeq	CDS	4097745	4099286	-	SL1344_3834	atpA	NA			1542	28.1546	35.5551	146.87	160.29
NC_016810.1	RefSeq	CDS	2542302	2542559	+	SL1344_2394	ptsH	NA			258	44.7875	59.1138	480.455	382.216
NC_016810.1	RefSeq	sRNA	669616	669786	+	ncRNA0137	STnc70	NA			171	66.6087	69.1986	170.986	199.691
NC_016810.1	RefSeq	5UTR	3607215	3607314	-	SL1344_3385	rpsM_5UTR	NA			100	33.0148	73.6273	149.442	166.747
NC_016810.1	RefSeq	3UTR	4812327	4812426	+	SL1344_4464	SL1344_4464_3UTR	NA			100	49.5221	55.2204	44.7604	59.8373
NC_016810.1	RefSeq	CDS	3494195	3494506	-	SL1344_3276	rplU	NA			312	33.8613	52.2538	349.632	256.226
NC_016810.1	RefSeq	sRNA	4163192	4163399	+	ncRNA0018	GlmZ	NA			208	30.1577	59.4176	334.592	553.495
NC_016810.1	RefSeq	CDS	1371625	1371822	+	SL1344_1269	rpl35	NA			198	62.5279	98.94	99.1758	157.954
NC_016810.1	RefSeq	CDS	255276	256127	+	SL1344_0218	tsf	NA			852	84.2806	73.6087	396.39	417.269
NC_016810.1	RefSeq	CDS	1281238	1282488	+	SL1344_1176	icdA	NA			1251	19.0013	23.647	335.925	279.528
NC_016810.1	RefSeq	CDS	3058832	3059275	-	SL1344_2872	invI	NA			444	29.743	55.6706	138.86	106.737
NC_016810.1	RefSeq	5UTR	4315669	4315693	-	SL1344_4034	glpX_5UTR	NA			25	26.4118	21.0364	150.164	95.7397
NC_016810.1	RefSeq	CDS	4595355	4595648	+	SL1344_4266	groES	NA			294	59.5164	63.9498	177.293	173.677
NC_016810.1	RefSeq	CDS	4327201	4327413	+	SL1344_4045	rpmE	NA			213	69.7495	72.8372	463.669	472.331
NC_016810.1	RefSeq	5UTR	1416149	1416248	-	SL1344_1310	lppB_5UTR	NA			100	37.967	65.7386	1617.15	2597.74
NC_016810.1	RefSeq	CDS	4384868	4385572	+	SL1344_4089	rplA	NA			705	77.5027	81.4973	155.243	175.862
NC_016810.1	RefSeq	CDS	3046988	3047236	-	SL1344_2860	sipF	NA			249	38.4509	76.035	144.968	115.99
NC_016810.1	RefSeq	CDS	798133	799899	+	SL1344_0716	sdhA	NA			1767	16.0683	17.5601	168.494	158.844
NC_016810.1	RefSeq	5UTR	1046164	1046168	-	SL1344_0935	aspC_5UTR	NA			5	33.0148	52.5909	346.532	430.828
NC_016810.1	RefSeq	3UTR	2863727	2863826	+	SL1344_2674	sopE_3UTR	NA			100	36.3162	72.3125	272.172	234.562
NC_016810.1	RefSeq	5UTR	4386536	4386555	+	SL1344_4091	rplL_5UTR	NA			20	49.5221	92.0341	241.85	223.393
NC_016810.1	RefSeq	5UTR	257086	257143	+	SL1344_0220	frr_5UTR	NA			58	51.2298	113.342	344.789	316.381
NC_016810.1	RefSeq	CDS	3616124	3616426	-	SL1344_3405	rplW	NA			303	165.074	190.056	124.612	150.35
NC_016810.1	RefSeq	5UTR	3618013	3618182	-	SL1344_3408	rpsJ_5UTR	NA			170	71.8556	145.398	175.389	187.256
NC_016810.1	RefSeq	5UTR	3534660	3534817	-	SL1344_3317	rplM_5UTR	NA			158	48.0595	74.06	240.342	313.073
NC_016810.1	RefSeq	CDS	4786676	4787848	-	SL1344_4443	iadA	NA			1173	27.7234	22.8656	96.7512	132.36
NC_016810.1	RefSeq	3UTR	1236492	1236541	+	SL1344_1133	acpP_3UTR	NA			50	69.331	63.1091	2038.76	2238.71
NC_016810.1	RefSeq	CDS	2428079	2428621	-	SL1344_2290	nuoI	NA			543	10.3361	12.3487	47.3317	57.0089
NC_016810.1	RefSeq	CDS	3040412	3041341	+	SL1344_2855	hilD	NA			930	30.3523	64.749	178.777	170.547
NC_016810.1	RefSeq	CDS	4499778	4501166	+	SL1344_4194	siiB	NA			1389	20.6788	43.7311	45.2188	59.7368
NC_016810.1	RefSeq	sRNA	3243669	3243814	+	ncRNA0075	SibC	NA			146	31.658	57.6339	602.277	532.251
NC_016810.1	RefSeq	5UTR	1370806	1371094	+	SL1344_1268	infC_5UTR	NA			289	70.2563	84.1636	136.894	119.537
NC_016810.1	RefSeq	CDS	1321042	1321788	+	SL1344_1221	SL1344_1221	NA			747	42.6496	58.2583	388.321	321.802
NC_016810.1	RefSeq	CDS	1242511	1243944	+	SL1344_1140	ptsG	NA			1434	41.326	57.8537	87.8513	82.5649
NC_016810.1	RefSeq	sRNA	1290168	1290467	+	ncRNA0379	SLnc0014	NA			300	23.6606	41.1962	223.32	265.943
NC_016810.1	RefSeq	CDS	3047255	3049312	-	SL1344_2861	sipA	NA			2058	42.993	66.5053	93.9436	65.8268
NC_016810.1	RefSeq	3UTR	1888787	1888835	+	SL1344_1761	manZ_3UTR	NA			49	64.0082	64.397	539.246	464.044
NC_016810.1	RefSeq	CDS	3032477	3033382	-	SL1344_2845	AvrA	NA			906	18.7667	33.087	146.938	141.161
NC_016810.1	RefSeq	CDS	3033543	3034298	-	SL1344_2846	sprB	NA			756	21.6168	44.1736	91.8661	114.398
NC_016810.1	RefSeq	3UTR	3067409	3067594	+	SL1344_2879	invH_3UTR	NA			186	40.8247	72.1004	102.857	128.253
NC_016810.1	RefSeq	CDS	2827261	2827809	-	SL1344_2648	rimM	NA			549	73.9675	93.6386	328.621	348.197
NC_016810.1	RefSeq	CDS	1375922	1376221	+	SL1344_1273	himA	NA			300	33.0148	49.0848	1980.04	1574.39
NC_016810.1	RefSeq	CDS	1134195	1134536	-	SL1344_1029	pipC	NA			342	35.7177	61.5098	81.9044	83.2823
NC_016810.1	RefSeq	CDS	1134553	1136238	-	SL1344_1030	sigD	NA			1686	39.653	57.3946	86.5387	76.092
NC_016810.1	RefSeq	CDS	4391344	4395567	+	SL1344_4093	rpoC	NA			4224	25.0503	33.1495	93.0115	101.108
NC_016810.1	RefSeq	CDS	3486106	3488040	-	SL1344_3268	ftsH	NA			1935	38.2186	43.2142	158.491	148.557
NC_016810.1	RefSeq	5UTR	2364128	2364373	-	SL1344_2237	ompC_5UTR	NA			246	60.3928	86.0481	341.308	313.294
NC_016810.1	RefSeq	5UTR	1118340	1118472	-	SL1344_1010	ompA_5UTR	NA			133	58.3343	82.0497	220.382	227.952
NC_016810.1	RefSeq	CDS	3036364	3037044	-	SL1344_2849	orgAb	NA			681	28.3607	58.1126	142.798	131.917
NC_016810.1	RefSeq	CDS	1969850	1970239	-	SL1344_1851	cheY	NA			390	88.8859	132.489	154.755	133.79
NC_016810.1	RefSeq	CDS	811928	812209	+	SL1344_0725	SL1344_0725	NA			282	28.0977	38.231	93.1867	107.509
NC_016810.1	RefSeq	CDS	797786	798133	+	SL1344_0715	sdhD	NA			348	18.0253	19.2682	186.294	163.464
NC_016810.1	RefSeq	CDS	3613501	3613911	-	SL1344_3400	rplP	NA			411	108.041	127.958	183.735	187.713
NC_016810.1	RefSeq	sRNA	4403810	4404049	-	ncRNA0244	STnc1460	NA			240	43.3319	43.2779	51.7391	70.1426
NC_016810.1	RefSeq	5UTR	264828	264911	+	SL1344_0226	ompH_5UTR	NA			84	27.5123	34.4345	178.766	172.863
NC_016810.1	RefSeq	5UTR	1347991	1348017	+	SL1344_1246	osmE_5UTR	NA			27	122.277	58.4343	315.515	233.439
NC_016810.1	RefSeq	5UTR	1732405	1732437	+	SL1344_1612	tpx_5UTR	NA			33	20.0089	39.8416	433.165	411.004
NC_016810.1	RefSeq	5UTR	2131699	2131704	-	SL1344_2035	SL1344_2035_5UTR	NA			6	55.0246	43.8258	240.647	186.16
NC_016810.1	RefSeq	5UTR	2608302	2608307	-	SL1344_2459	SL1344_2459_5UTR	NA			6	0	87.6515	168.453	199.458
NC_016810.1	RefSeq	5UTR	1236477	1236576	+	SL1344_1134	fabF_5UTR	NA			100	57.7758	55.2204	1316.82	1476.78
NC_016810.1	RefSeq	CDS	3766164	3767807	+	SL1344_3542	SL1344_3542	NA			1644	61.6516	71.2568	38.9954	33.9709
NC_016810.1	RefSeq	CDS	816702	817226	+	SL1344_0731	pal	NA			525	31.4426	41.8223	115.236	126.741
NC_016810.1	RefSeq	CDS	1113963	1114130	+	SL1344_1006	rmf	NA			168	49.1291	58.6952	72.1941	91.1806
NC_016810.1	RefSeq	CDS	1223286	1224239	+	SL1344_1121	flgL	NA			954	36.164	50.1653	141.967	113.402
NC_016810.1	RefSeq	CDS	3469952	3472087	-	SL1344_3255	pnp	NA			2136	41.2684	51.3968	74.8642	77.8781
NC_017719.1	RefSeq	CDS	27	842	-	SL1344_P3_0001	sulII	NA	dihydropteroate synthase type-2 %28dihydropteroate synthase type ii%29 %28dhps%29 %28dihydropteroate pyrophosphorylase type ii%29		816	20.6342	32.5471	122.712	141.674
NC_016810.1	RefSeq	CDS	2428636	2429613	-	SL1344_2291	nuoH	NA			978	8.94572	10.217	42.1501	45.4388
NC_016810.1	RefSeq	5UTR	898762	898794	+	SL1344_0808	ompX_5UTR	NA			33	25.0112	55.7782	290.964	280.449
NC_016810.1	RefSeq	CDS	3056247	3056921	-	SL1344_2869	spaP	NA			675	20.5425	37.7875	73.7984	82.6198
NC_016810.1	RefSeq	CDS	3617039	3617668	-	SL1344_3407	rplC	NA			630	131.535	156.521	95.915	110.05
NC_016810.1	RefSeq	CDS	2423534	2425063	-	SL1344_2286	nuoM	NA			1530	13.5943	15.8116	32.6525	36.5542
NC_016810.1	RefSeq	sRNA	1706784	1706905	-	ncRNA0015	FnrS	NA			122	46.0042	86.2146	211.848	268.777
NC_016810.1	RefSeq	CDS	3609286	3609465	-	SL1344_3389	rpmD	NA			180	60.5271	75.2342	123.131	121.004
NC_016810.1	RefSeq	3UTR	2385146	2385245	-	SL1344_2251	glpQ_3UTR	NA			100	14.8566	18.4068	102.516	84.57
NC_016810.1	RefSeq	5UTR	3611613	3611743	-	SL1344_3394	rpsN_5UTR	NA			131	63.0053	91.3315	144.939	155.303
NC_016810.1	RefSeq	5UTR	4319500	4319525	-	SL1344_4038	menG_5UTR	NA			26	38.0939	40.4545	599.766	653.607
NC_016810.1	RefSeq	CDS	3250231	3251310	-	SL1344_3044	fba	NA			1080	41.2684	49.5474	273.602	208.47
NC_016810.1	RefSeq	5UTR	4291997	4292032	+	SL1344_4009	cpxP_5UTR	NA			36	18.3415	40.1736	124.334	148.485
NC_016810.1	RefSeq	CDS	1163919	1167881	-	SL1344_1062	putA	NA			3963	2.70749	2.88633	83.4705	84.0913
NC_016810.1	RefSeq	CDS	4810665	4812326	+	SL1344_4464	SL1344_4464	NA			1662	40.5235	52.9232	39.4852	37.2033
NC_016810.1	RefSeq	5UTR	1276217	1276239	-	SL1344_1169	phoP_5UTR	NA			23	57.417	91.4624	225.999	190.786
NC_016810.1	RefSeq	5UTR	3482890	3482973	-	SL1344_3264	secG_5UTR	NA			84	15.7213	21.9129	134.075	169.064
NC_016810.1	RefSeq	CDS	1221610	1223271	+	SL1344_1120	flgK	NA			1662	23.1421	34.1746	95.086	78.967
NC_016810.1	RefSeq	5UTR	3046658	3047036	-	SL1344_2859	sicP_5UTR	NA			379	36.5863	61.7492	114.291	106.097
NC_016810.1	RefSeq	CDS	2390826	2392016	+	SL1344_2255	glpC	NA			1191	21.3446	28.15	133.962	108.923
NC_016810.1	RefSeq	sRNA	3035626	3035825	-	ncRNA0515	RUF_220c	NA			200	10.7298	38.1284	108.291	132.44
NC_016810.1	RefSeq	CDS	4100663	4101478	-	SL1344_3838	atpB	NA			816	32.9743	41.4089	133.064	129.061
NC_016810.1	RefSeq	3UTR	1134095	1134194	-	SL1344_1029	pipC_3UTR	NA			100	36.3162	56.5352	62.0869	52.6568
NC_016810.1	RefSeq	5UTR	2490040	2490044	-	SL1344_2349	SL1344_2349_5UTR	NA			5	33.0148	52.5909	216.582	335.089
NC_016810.1	RefSeq	5UTR	2760317	2760416	-	SL1344_2578	SL1344_2578_5UTR	NA			100	100.695	70.9977	156.661	110.898
NC_016810.1	RefSeq	5UTR	3505792	3505826	+	SL1344_3292	rpoN_5UTR	NA			35	37.7311	41.3214	167.078	152.728
NC_016810.1	RefSeq	CDS	1972323	1973984	-	SL1344_1854	tar	NA			1662	27.413	39.4748	83.8355	68.9821
NC_016810.1	RefSeq	sRNA	2071343	2071409	+	ncRNA0071	Sar	NA			67	39.4206	58.8704	193.954	120.27
NC_016810.1	RefSeq	CDS	2826061	2826408	-	SL1344_2646	rpl19	NA			348	36.5249	58.9381	445.197	510.795
NC_016810.1	RefSeq	CDS	2008795	2009163	+	SL1344_1891	fliT	NA			369	30.4201	52.0208	120.324	119.999
NC_016810.1	RefSeq	sRNA	2228847	2228931	+	ncRNA0009	CyaR	NA			85	31.0727	47.9505	237.816	199.927
NC_016810.1	RefSeq	CDS	2863004	2863726	+	SL1344_2674	sopE	NA			723	30.138	63.4655	129.61	106.819
NC_016810.1	RefSeq	5UTR	1477688	1477733	-	SL1344_1377	slyB_5UTR	NA			46	21.5314	45.7312	138.11	104.065
NC_016810.1	RefSeq	5UTR	3246157	3246185	-	SL1344_3039	rpiA_5UTR	NA			29	45.5376	54.4044	184.219	143.059
NC_016810.1	RefSeq	CDS	216394	216849	-	SL1344_0187	dksA	NA			456	48.1465	53.3406	535.915	438.807
NC_016810.1	RefSeq	5UTR	800770	801155	+	SL1344_0718	sucA_5UTR	NA			386	5.98713	10.8997	113.341	136.21
NC_016810.1	RefSeq	CDS	3063058	3064176	-	SL1344_2876	invE	NA			1119	27.1435	52.8729	100.84	90.2639
NC_016810.1	RefSeq	CDS	993279	993773	+	SL1344_0897	lrp	NA			495	21.0094	25.7642	187.851	141.998
NC_016810.1	RefSeq	CDS	3232857	3235730	-	SL1344_3029	gcvP	NA			2874	25.3297	30.9251	166.971	169.699
NC_016810.1	RefSeq	CDS	4066999	4067139	+	SL1344_3806	rpmH	NA			141	45.6587	46.6231	165.893	273.299
NC_016810.1	RefSeq	CDS	4499149	4499781	+	SL1344_4193	siiA	NA			633	18.7762	36.3484	43.5674	52.3064
NC_016810.1	RefSeq	CDS	660762	662867	+	SL1344_0588	cstA	NA			2106	12.4628	9.67663	60.5388	62.6217
NC_016810.1	RefSeq	CDS	4501156	4502475	+	SL1344_4195	siiC	NA			1320	11.0049	21.3153	40.5272	42.6718
NC_016810.1	RefSeq	CDS	2427215	2427517	-	SL1344_2288	nuoK	NA			303	5.99278	9.5462	36.6927	34.757
NC_016810.1	RefSeq	CDS	1969195	1969839	-	SL1344_1850	cheZ	NA			645	117.215	123.324	154.462	138.662
NC_016810.1	RefSeq	CDS	1325546	1326541	-	SL1344_1225	gapA	NA			996	34.9704	39.2056	319.8	251.525
NC_016810.1	RefSeq	CDS	3034683	3035570	-	SL1344_2847	hilC	NA			888	20.4483	40.1243	105.364	117.518
NC_016810.1	RefSeq	5UTR	7619	7664	+	SL1344_0007	talB_5UTR	NA			46	28.7085	31.4402	207.166	215.067
NC_016810.1	RefSeq	5UTR	1236163	1236254	+	SL1344_1133	acpP_5UTR	NA			92	23.3256	40.0148	939.308	876.746
NC_016810.1	RefSeq	CDS	3035915	3036367	-	SL1344_2848	SL1344_2848	NA			453	33.5249	50.5012	153.472	131.034
NC_016810.1	RefSeq	CDS	1869671	1870483	+	SL1344_1743	minD	NA			813	32.2838	38.8125	224.397	203.138
NC_016810.1	RefSeq	5UTR	4383167	4383347	+	SL1344_4086	secE_5UTR	NA			181	27.3603	52.3003	378.122	276.376
NC_016810.1	RefSeq	sRNA	254126	254276	+	ncRNA0091	Tff	NA			151	45.9146	45.2769	79.8438	135.261
NC_016810.1	RefSeq	tRNA	3399709	3399781	+			NA	tRNA-Met	tRNA Met anticodon CAT%2C Cove score 86.32	73	54.2708	52.2307	49.448	52.4601
NC_016810.1	RefSeq	5UTR	1885987	1886100	+	SL1344_1759	gptB_5UTR	NA			114	37.6484	36.9059	98.7919	80.4829
NC_016810.1	RefSeq	CDS	3046265	3046657	-	SL1344_2859	sicP	NA			393	25.6221	52.8585	122.161	110.438
NC_016810.1	RefSeq	3UTR	3382992	3383263	-	SL1344_3173	rfaE_3UTR	NA			272	20.6342	32.8693	1167.32	1370.98
NC_016810.1	RefSeq	CDS	494071	494586	-	SL1344_0435	cyoC	NA			516	2.87919	1.0192	60.8613	80.0923
NC_016810.1	RefSeq	5UTR	470486	470521	+	SL1344_0411	ribH_5UTR	NA			36	18.3415	29.2172	152.41	163.998
NC_016810.1	RefSeq	CDS	1886101	1887069	+	SL1344_1759	gptB	NA			969	39.0112	50.0672	89.8515	69.9851
NC_016810.1	RefSeq	CDS	3044647	3046278	-	SL1344_2858	stpA	NA			1632	29.7376	44.3897	274.488	211.826
NC_016810.1	RefSeq	5UTR	4625091	4625155	+	SL1344_4295	hfQ_5UTR	NA			65	30.4752	34.3864	142.167	108.014
NC_016810.1	RefSeq	3UTR	4072365	4072599	+	SL1344_3811	intA_3UTR	NA			235	16.8586	22.3791	55.6048	66.882
NC_016810.1	RefSeq	CDS	4387239	4391267	+	SL1344_4092	rpoB	NA			4029	54.7378	65.8528	68.8433	72.08
NC_016810.1	RefSeq	CDS	3417811	3418209	+	SL1344_3202	SL1344_3202	NA			399	48.8188	33.9402	168.091	135.571
NC_016810.1	RefSeq	CDS	247314	247700	-	SL1344_0212	SL1344_0212	NA			387	31.5645	30.9158	216.396	179.357
NC_016810.1	RefSeq	sRNA	3041345	3041651	+	ncRNA0183	STnc600	NA			307	22.0457	49.6787	145.799	202.186
NC_016810.1	RefSeq	sRNA	817257	817293	+	ncRNA0203	STnc835	NA			37	17.8458	31.981	97.5596	105.659
NC_016810.1	RefSeq	CDS	3596717	3597190	-	SL1344_3371	smg	NA			474	19.1541	20.526	131.594	116.813
NC_016810.1	RefSeq	5UTR	3472088	3472237	-	SL1344_3255	pnp_5UTR	NA			150	16.5074	35.0606	65.9373	88.2932
NC_016810.1	RefSeq	CDS	155686	156837	+	SL1344_0133	ftsZ	NA			1152	34.677	35.3802	71.3168	68.5636
NC_016810.1	RefSeq	3UTR	728166	728319	-	SL1344_0654	ybeJ_3UTR	NA			154	25.7258	31.5887	300.496	454.867
NC_016810.1	RefSeq	3UTR	3394976	3395066	+	SL1344_3183	rpsU_3UTR	NA			91	16.326	46.2338	302.263	452.396
NC_016810.1	RefSeq	5UTR	4480512	4480539	+	SL1344_4174	lexA_5UTR	NA			28	17.6865	56.3474	170.172	176.662
NC_016810.1	RefSeq	sRNA	728173	728327	-	ncRNA0085	SroC	NA			155	25.5598	31.3849	297.626	451.932
NC_016810.1	RefSeq	5UTR	3494507	3494570	-	SL1344_3276	rplU_5UTR	NA			64	25.7928	43.141	219.966	191.978
NC_016810.1	RefSeq	CDS	1974221	1974724	-	SL1344_1855	cheW	NA			504	51.4218	75.6516	91.9616	87.3814
NC_016810.1	RefSeq	CDS	2436771	2437214	-	SL1344_2297	nuoA	NA			444	21.5637	30.7965	76.5843	78.3455
NC_016810.1	RefSeq	3UTR	3144950	3145019	+	SL1344_2951	sdaB_3UTR	NA			70	37.7311	52.5909	285.682	355.604
NC_016810.1	RefSeq	CDS	1894487	1894630	-	SL1344_1769	SL1344_1769	NA			144	20.6342	30.1302	143.386	140.174
NC_016810.1	RefSeq	3UTR	3044592	3044646	-	SL1344_2858	stpA_3UTR	NA			55	30.0134	47.8099	1194.48	1013.97
NC_016810.1	RefSeq	CDS	181011	182435	+	SL1344_0154	lpdA	NA			1425	16.3336	16.4231	267.346	260.233
NC_016810.1	RefSeq	5UTR	808685	808939	+	SL1344_0722	cydA_5UTR	NA			255	26.5413	38.6698	56.6228	56.9432
NC_016810.1	RefSeq	3UTR	157856	157937	+	SL1344_0134	lpxC_3UTR	NA			82	44.2881	41.6879	279.972	233.511
NC_016810.1	RefSeq	5UTR	4557320	4557342	-	SL1344_4230	SL1344_4230_5UTR	NA			23	14.3542	17.1492	112.999	135.284
NC_016810.1	RefSeq	5UTR	662831	662930	+	SL1344_0589	SL1344_0589_5UTR	NA			100	14.8566	5.25909	56.3114	54.2525
NC_016810.1	RefSeq	5UTR	728161	728260	-	SL1344_0653	gltJ_5UTR	NA			100	26.4118	27.6102	320.542	505.027
NC_016810.1	RefSeq	5UTR	1979635	1979990	-	SL1344_1860	flhD_5UTR	NA			356	13.9107	27.3295	129.179	142.534
NC_016810.1	RefSeq	CDS	4723616	4724002	-	SL1344_4389	SL1344_4389	NA			387	28.1521	30.9158	155.208	133.796
NC_017719.1	RefSeq	CDS	7015	7860	-	SL1344_P3_0013	strB	NA	streptomycin 3%27%27-kinase		846	17.561	24.7103	110.766	91.6656
NC_016810.1	RefSeq	CDS	1979284	1979634	-	SL1344_1860	flhD	NA			351	14.1089	27.3443	137.601	124.562
NC_016810.1	RefSeq	CDS	133829	133915	-	SL1344_0114	leuL	NA			87	13.2818	33.2471	449.761	631.845
NC_016810.1	RefSeq	5UTR	2401611	2401668	+	SL1344_2266	SL1344_2266_5UTR	NA			58	11.3844	13.6011	108.291	156.815
NC_016810.1	RefSeq	CDS	4503766	4520445	+	SL1344_4197	siiE	NA			16680	17.0418	28.9203	71.9864	50.7732
NC_016810.1	RefSeq	5UTR	3040377	3040411	+	SL1344_2855	hilD_5UTR	NA			35	28.2984	30.0519	132.012	113.976
NC_016810.1	RefSeq	CDS	797403	797792	+	SL1344_0714	sdhC	NA			390	16.9306	20.2273	159.197	126.63
NC_016810.1	RefSeq	CDS	3614990	3615268	-	SL1344_3403	rpsS	NA			279	82.8327	95.6627	106.092	116.386
NC_016810.1	RefSeq	CDS	3118827	3120125	-	SL1344_2931	eno	NA			1299	44.4772	50.9107	261.488	247.825
NC_016810.1	RefSeq	CDS	1235365	1236099	+	SL1344_1132	fabG	NA			735	30.0951	42.5736	284.749	287.653
NC_016810.1	RefSeq	3UTR	3619725	3619783	-	SL1344_3412	tuf_3UTR	NA			59	16.7872	31.198	163.966	262.337
NC_016810.1	RefSeq	CDS	4265281	4266183	-	SL1344_3983	fdoH	NA			903	11.1512	12.2304	78.2703	71.7429
NC_016810.1	RefSeq	CDS	4663965	4664171	+	SL1344_4339	SL1344_4339	NA			207	32.6958	26.6765	89.9811	89.4187
NC_016810.1	RefSeq	sRNA	3943835	3943917	-	ncRNA0407	StyR-8	NA			83	13.9219	26.9291	167.873	137.458
NC_016810.1	RefSeq	CDS	2826449	2827216	-	SL1344_2647	trmD	NA			768	44.2776	55.8094	219.684	245.271
NC_016810.1	RefSeq	CDS	4595692	4597338	+	SL1344_4267	groEL	NA			1647	36.8835	38.8764	83.1964	69.8526
NC_016810.1	RefSeq	CDS	2427514	2428068	-	SL1344_2289	nuoJ	NA			555	7.13833	6.86998	29.398	25.0131
NC_016810.1	RefSeq	CDS	3251412	3252575	-	SL1344_3045	pgk	NA			1164	31.625	35.2413	115.92	97.3984
NC_016810.1	RefSeq	CDS	4502472	4503749	+	SL1344_4196	siiD	NA			1278	10.9791	19.3409	45.8133	53.3136
NC_016810.1	RefSeq	5UTR	52544	52583	-	SL1344_0044	rpsT_5UTR	NA			40	24.7611	42.7301	99.2669	159.566
NC_016810.1	RefSeq	5UTR	1868880	1868939	+	SL1344_1742	minC_5UTR	NA			60	11.0049	8.76515	206.956	170.204
NC_016810.1	RefSeq	3UTR	2421970	2422069	-	SL1344_2285	nuoN_3UTR	NA			100	6.60295	18.4068	38.9848	51.859
NC_016810.1	RefSeq	5UTR	4269247	4269387	-	SL1344_3984	SL1344_3984_5UTR	NA			141	31.6099	16.7843	85.5065	73.5588
NC_016810.1	RefSeq	CDS	3472329	3472598	-	SL1344_3256	rpsO	NA			270	33.0148	41.391	49.7337	95.1487
NC_016810.1	RefSeq	CDS	494675	496666	-	SL1344_0436	cyoB	NA			1992	3.48047	2.24409	69.8384	66.8864
NC_016810.1	RefSeq	CDS	2542608	2544335	+	SL1344_2395	ptsI	NA			1728	25.6972	32.6411	165.988	130.432
NC_016810.1	RefSeq	sRNA	1662190	1662282	-	ncRNA0070	RyjB	NA			93	24.8498	36.7571	671.483	571.35
NC_016810.1	RefSeq	5UTR	158081	158202	+	SL1344_0135	SL1344_0135_5UTR	NA			122	24.3551	21.5536	129.594	143.871
NC_016810.1	RefSeq	CDS	3401507	3403072	-	SL1344_3189	cheM	NA			1566	43.7456	56.2514	47.2996	40.2482
NC_016810.1	RefSeq	CDS	463675	464646	+	SL1344_0403	secF	NA			972	26.6632	32.7341	102.572	95.871
NC_016810.1	RefSeq	CDS	3142234	3143523	+	SL1344_2950	sdaC	NA			1290	33.0148	44.0296	67.4371	77.1236
NC_016810.1	RefSeq	CDS	4146381	4146710	+	SL1344_3875	trxA	NA			330	21.5096	25.897	114.417	111.938
NC_016810.1	RefSeq	CDS	2935806	2937326	-	SL1344_2756	flaG	NA			1521	44.9313	63.5344	112.539	94.2604
NC_016810.1	RefSeq	5UTR	3943777	3943917	-	SL1344_3694	rpmB_5UTR	NA			141	22.244	28.9063	168.965	143.723
NC_016810.1	RefSeq	3UTR	4386922	4387000	+	SL1344_4091	rplL_3UTR	NA			79	27.164	14.9784	110.576	139.368
NC_016810.1	RefSeq	CDS	2422070	2423527	-	SL1344_2285	nuoN	NA			1458	14.1524	19.929	22.7773	32.1212
NC_016810.1	RefSeq	5UTR	1430647	1430671	+	SL1344_1322	SL1344_1322_5UTR	NA			25	13.2059	10.5182	127.062	124.462
NC_016810.1	RefSeq	CDS	795365	796648	-	SL1344_0712	gltA	NA			1284	9.64216	12.4924	243.908	208.405
NC_016810.1	RefSeq	CDS	3378556	3379209	-	SL1344_3168	ribB	NA			654	33.0652	44.4289	187.992	156.028
NC_016810.1	RefSeq	5UTR	1978522	1978737	-	SL1344_1858	motA_5UTR	NA			216	8.40653	17.0433	100.938	108.963
NC_016810.1	RefSeq	CDS	3548096	3549034	-	SL1344_3331	mdh	NA			939	12.13	15.402	170.836	161.775
NC_016810.1	RefSeq	CDS	3623817	3624191	-	SL1344_3415	rpsL	NA			375	49.7422	77.4839	112.045	112.335
NC_016810.1	RefSeq	CDS	3482557	3482889	-	SL1344_3264	secG	NA			333	12.8886	22.5051	100.595	119.794
NC_016810.1	RefSeq	5UTR	3089048	3089613	-	SL1344_2903	rpoS_5UTR	NA			566	13.9992	20.2094	176.531	134.334
NC_016810.1	RefSeq	tRNA	613046	613119	+			NA	tRNA-Arg	tRNA Arg anticodon TCT%2C Cove score 84.06	74	93.6905	69.2921	59.5114	42.0478
NC_016810.1	RefSeq	CDS	2006970	2008373	+	SL1344_1889	fliD	NA			1404	29.6286	54.4076	86.3347	76.203
NC_016810.1	RefSeq	CDS	3607361	3607477	-	SL1344_3386	rpmJ	NA			117	32.4504	49.4444	130.813	157.52
NC_016810.1	RefSeq	3UTR	3035815	3035914	-	SL1344_2848	SL1344_2848_3UTR	NA			100	29.7133	39.4432	117.676	118.079
NC_016810.1	RefSeq	CDS	4482781	4482993	+	SL1344_4176	SL1344_4176	NA			213	48.0496	29.0114	202.686	141.212
NC_016810.1	RefSeq	CDS	2499456	2499740	-	SL1344_2359	SL1344_2359	NA			285	25.4851	35.9833	291.056	350.206
NC_016810.1	RefSeq	5UTR	3472599	3472701	-	SL1344_3256	rpsO_5UTR	NA			103	17.6292	33.1884	100.932	114.64
NC_016810.1	RefSeq	CDS	4628293	4629297	+	SL1344_4298	hflC	NA			1005	24.6379	29.3044	168.597	136.068
NC_016810.1	RefSeq	5UTR	3488041	3488083	-	SL1344_3268	ftsH_5UTR	NA			43	7.67785	18.3457	80.5888	55.6626
NC_016810.1	RefSeq	CDS	1977691	1978521	-	SL1344_1858	motA	NA			831	9.13766	13.923	71.9335	58.9492
NC_016810.1	RefSeq	CDS	2389570	2390829	+	SL1344_2254	glpB	NA			1260	16.2454	22.539	72.3087	70.1584
NC_016810.1	RefSeq	5UTR	1711201	1711226	+	SL1344_1591	fnr_5UTR	NA			26	0	30.3409	147.165	92.0574
NC_016810.1	RefSeq	CDS	501151	502449	+	SL1344_0441	tig	NA			1299	34.5651	38.1578	333.849	336.268
NC_016810.1	RefSeq	5UTR	4592963	4593069	-	SL1344_4263	aspA_5UTR	NA			107	23.1412	34.4053	137.641	149.873
NC_016810.1	RefSeq	CDS	1236577	1237818	+	SL1344_1134	fabF	NA			1242	37.4805	43.614	402.764	490.646
NC_016810.1	RefSeq	5UTR	4629654	4629675	+	SL1344_4299	purA_5UTR	NA			22	15.0067	23.905	170.641	166.819
NC_016810.1	RefSeq	5UTR	3766133	3766163	+	SL1344_3542	SL1344_3542_5UTR	NA			31	21.2998	33.9296	46.5768	51.4729
NC_016810.1	RefSeq	5UTR	4482710	4482780	+	SL1344_4176	SL1344_4176_5UTR	NA			71	55.7996	25.9251	217.599	128.102
NC_016810.1	RefSeq	3UTR	3243619	3243718	+	SL1344_3037	SL1344_3037_3UTR	NA			100	13.2059	34.1841	378.297	338.28
NC_016810.1	RefSeq	CDS	1978703	1979281	-	SL1344_1859	flhC	NA			579	15.1104	19.9827	145.261	146.751
NC_016810.1	RefSeq	CDS	2429610	2432336	-	SL1344_2292	nuoG	NA			2727	11.017	13.2586	39.1548	48.1273
NC_016810.1	RefSeq	CDS	4319014	4319499	-	SL1344_4038	menG	NA			486	23.0967	28.9466	321.605	347.696
NC_016810.1	RefSeq	CDS	1850384	1851709	+	SL1344_1723	gdhA	NA			1326	8.7143	8.62634	276.091	249.096
NC_016810.1	RefSeq	CDS	2387952	2389580	+	SL1344_2253	glpA	NA			1629	16.8215	26.5537	69.0032	75.0323
NC_016810.1	RefSeq	CDS	1217951	1218733	+	SL1344_1116	flgG	NA			783	13.071	13.769	76.6198	79.9868
NC_016810.1	RefSeq	CDS	1476732	1477172	+	SL1344_1376	slyA	NA			441	25.4536	34.8817	235.081	211.307
NC_016810.1	RefSeq	5UTR	1546403	1546429	-	SL1344_1441	SL1344_1441_5UTR	NA			27	12.2277	19.4781	155.084	103.422
NC_016810.1	RefSeq	CDS	4019024	4019122	-	SL1344_3763	ivbL	NA			99	16.6741	26.5611	237.73	280.449
NC_016810.1	RefSeq	5UTR	1167882	1167924	-	SL1344_1062	putA_5UTR	NA			43	7.67785	6.11522	78.9098	74.2168
NC_016810.1	RefSeq	sRNA	2211623	2211781	+	ncRNA0074	SibA	NA			159	21.8022	28.1146	2075.47	2372.92
NC_016810.1	RefSeq	CDS	4651496	4651810	+	SL1344_4325	priB	NA			315	45.0678	75.9646	101.301	97.0061
NC_016810.1	RefSeq	CDS	1477220	1477687	-	SL1344_1377	slyB	NA			468	26.8069	29.779	102.121	70.0659
NC_016810.1	RefSeq	CDS	3054109	3055179	-	SL1344_2866	spaS	NA			1071	10.9433	16.2045	59.3192	45.2923
NC_016810.1	RefSeq	5UTR	1986920	1986958	+	SL1344_1868	ftnA_5UTR	NA			39	16.9306	13.4848	79.5986	114.56
NC_016810.1	RefSeq	CDS	2022104	2022517	+	SL1344_1906	fliN	NA			414	10.7657	15.8789	77.9487	101.945
NC_016810.1	RefSeq	5UTR	4405453	4405475	+	SL1344_4106	hemE_5UTR	NA			23	14.3542	22.8656	109.861	114.471
NC_016810.1	RefSeq	CDS	7665	8618	+	SL1344_0007	talB	NA			954	25.6089	28.6659	172.691	143.175
NC_016810.1	RefSeq	5UTR	4198808	4198835	+	SL1344_3924	ubiE_5UTR	NA			28	11.791	18.7825	61.8807	45.5903
NC_016810.1	RefSeq	sRNA	4797969	4798032	+	ncRNA0090	SymR	NA			64	33.5306	39.0323	32.713	24.9322
NC_016810.1	RefSeq	sRNA	4580485	4580565	+	ncRNA0164	STnc440	NA			81	28.5313	42.2026	128.345	151.686
NC_016810.1	RefSeq	CDS	4383348	4383731	+	SL1344_4086	secE	NA			384	22.7836	37.6628	255.687	195.094
NC_016810.1	RefSeq	5UTR	4146907	4147128	+	SL1344_3876	rho_5UTR	NA			222	16.3587	33.1654	92.3564	115.003
NC_016810.1	RefSeq	CDS	3143582	3144949	+	SL1344_2951	sdaB	NA			1368	23.8923	35.8487	98.4753	107.485
NC_016810.1	RefSeq	5UTR	1221586	1221609	+	SL1344_1120	flgK_5UTR	NA			24	13.7561	10.9564	48.1294	49.8644
NC_016810.1	RefSeq	5UTR	4810641	4810664	+	SL1344_4464	SL1344_4464_5UTR	NA			24	6.87807	10.9564	54.1456	59.8373
NC_016810.1	RefSeq	CDS	898795	899310	+	SL1344_0808	ompX	NA			516	28.1521	37.4557	224.417	223.887
NC_016810.1	RefSeq	CDS	1011663	1013945	-	SL1344_0910	pflB	NA			2283	41.3588	55.4013	111.691	95.3343
NC_016810.1	RefSeq	5UTR	2658218	2658251	-	SL1344_2488	ndk_5UTR	NA			34	14.5653	15.4679	208.089	286.28
NC_016810.1	RefSeq	sRNA	3034326	3034476	-	ncRNA0514	RUF_219c	NA			151	9.83883	24.3799	48.2888	61.2903
NC_016810.1	RefSeq	3UTR	2951879	2951978	+	SL1344_2764	virK_3UTR	NA			100	24.7611	35.4989	99.6279	106.909
NC_016810.1	RefSeq	CDS	4652084	4652533	+	SL1344_4327	rplI	NA			450	58.6929	58.1422	72.8358	87.5841
NC_016810.1	RefSeq	3UTR	3857967	3858025	+	SL1344_3615	cspA_3UTR	NA			59	5.59572	13.3706	242.279	232.588
NC_016810.1	RefSeq	CDS	2311374	2311946	+	SL1344_2191	SL1344_2191	NA			573	20.1661	32.1236	265.972	248.817
NC_016810.1	RefSeq	sRNA	497375	497538	-	ncRNA0218	STnc1065	NA			164	6.03928	1.60338	61.1889	60.3238
NC_016810.1	RefSeq	CDS	4147129	4148388	+	SL1344_3876	rho	NA			1260	21.7478	33.7041	86.4037	73.5777
NC_016810.1	RefSeq	3UTR	423064	423163	-	SL1344_0367	hemB_3UTR	NA			100	29.7133	36.8136	69.3063	63.8264
NC_016810.1	RefSeq	5UTR	1326848	1326852	+	SL1344_1226	SL1344_1226_5UTR	NA			5	0	0	144.388	31.9132
NC_016810.1	RefSeq	5UTR	2416806	2416825	-	SL1344_2280	SL1344_2280_5UTR	NA			20	33.0148	13.1477	104.681	75.7939
NC_016810.1	RefSeq	5UTR	4093735	4093754	-	SL1344_3829	glmU_5UTR	NA			20	0	26.2955	83.0232	103.718
NC_016810.1	RefSeq	sRNA	2770951	2771060	-	ncRNA0241	STnc1400	NA			110	48.0215	51.3957	35.4407	40.6168
NC_016810.1	RefSeq	CDS	493742	494071	-	SL1344_0434	cyoD	NA			330	1.00045	3.18733	49.0045	68.1782
NC_016810.1	RefSeq	3UTR	4591468	4591525	-	SL1344_4263	aspA_3UTR	NA			58	22.7688	27.2022	262.637	240.725
NC_016810.1	RefSeq	5UTR	1466847	1466899	-	SL1344_1363	sodB_5UTR	NA			53	24.9168	29.7684	160.734	141.502
NC_016810.1	RefSeq	3UTR	1163871	1163918	-	SL1344_1062	putA_3UTR	NA			48	0	2.73911	75.2022	81.4452
NC_016810.1	RefSeq	CDS	4590110	4591294	-	SL1344_4262	dcuA	NA			1185	31.2038	48.8186	43.9257	39.6559
NC_016810.1	RefSeq	3UTR	4094926	4094981	-	SL1344_3831	atpC_3UTR	NA			56	5.89549	11.739	487.31	601.222
NC_016810.1	RefSeq	CDS	4788319	4788990	-	SL1344_4445	SL1344_4445	NA			672	9.82582	9.58688	51.1375	53.07
NC_016810.1	RefSeq	3UTR	247214	247313	-	SL1344_0212	SL1344_0212_3UTR	NA			100	19.8089	26.2955	153.052	129.249
NC_016810.1	RefSeq	sRNA	1550746	1550843	+	ncRNA0046	MgrR	NA			98	25.2664	37.5649	160.595	171.778
NC_016810.1	RefSeq	5UTR	2001559	2001700	-	SL1344_1883	fliY_5UTR	NA			142	30.2248	25.9251	151.506	125.293
NC_016810.1	RefSeq	CDS	4384436	4384864	+	SL1344_4088	rplK	NA			429	27.7047	33.0992	64.453	70.4843
NC_016810.1	RefSeq	CDS	2432367	2433704	-	SL1344_2293	nuoF	NA			1338	10.8569	16.1153	50.5035	57.1242
NC_016810.1	RefSeq	5UTR	993819	993907	+	SL1344_0898	ftsK_5UTR	NA			89	14.8381	16.25	97.3404	76.1973
NC_016810.1	RefSeq	3UTR	1321789	1321851	+	SL1344_1221	SL1344_1221_3UTR	NA			63	26.2022	25.0433	233.771	222.886
NC_016810.1	RefSeq	CDS	3331190	3332368	-	SL1344_3122	hybB	NA			1179	16.8014	28.6596	30.2493	28.3538
NC_016810.1	RefSeq	CDS	3615285	3616106	-	SL1344_3404	rplB	NA			822	65.2664	92.6099	72.5454	98.5156
NC_016810.1	RefSeq	CDS	3332358	3333344	-	SL1344_3123	hybA	NA			987	25.0872	37.5649	33.5004	32.3336
NC_016810.1	RefSeq	CDS	4580940	4581155	-	SL1344_4249	SL1344_4249	NA			216	13.7561	24.3476	101.607	101.945
NC_016810.1	RefSeq	CDS	1215950	1217161	+	SL1344_1114	flgE	NA			1212	12.6666	16.4889	52.1799	62.4046
NC_017718.1	RefSeq	transcript	295	441	+	SL1344_P2_0104	PK-repZ	NA	RepZ mRNA leader sequence	inhibitor of RepZ protein synthesis	147	28.0738	38.4593	144.388	115.604
NC_017720.1	RefSeq	CDS	76217	77206	+	SL1344_P1_0084	repA2	NA	DNA replication		990	13.6728	21.7801	140.523	149.654
NC_016810.1	RefSeq	5UTR	1227700	1228061	-	SL1344_1122	ams_5UTR	NA			362	7.29608	17.4334	32.7067	45.4014
NC_016810.1	RefSeq	CDS	3488144	3488770	-	SL1344_3269	ftsJ	NA			627	8.16154	14.2591	62.407	44.2815
NC_016810.1	RefSeq	CDS	944335	944598	-	SL1344_0848	grxA	NA			264	10.6298	18.9248	163.804	173.77
NC_016810.1	RefSeq	5UTR	1316632	1316658	-	SL1344_1218	SL1344_1218_5UTR	NA			27	12.2277	9.73906	128.345	141.837
NC_016810.1	RefSeq	3UTR	1893034	1893114	-	SL1344_1766	cspC_3UTR	NA			81	6.11384	25.9708	321.754	416.645
NC_016810.1	RefSeq	5UTR	2005148	2005247	-	SL1344_1887	fliB_5UTR	NA			100	19.8089	30.2398	274.338	204.245
NC_016810.1	RefSeq	5UTR	501010	501150	+	SL1344_0441	tig_5UTR	NA			141	17.561	28.9063	185.349	152.776
NC_016810.1	RefSeq	CDS	492840	493730	-	SL1344_0433	cyoE	NA			891	1.11161	1.9183	64.3346	82.0216
NC_016810.1	RefSeq	CDS	4651094	4651489	+	SL1344_4324	rpsF	NA			396	53.3572	69.7228	90.7896	98.7214
NC_016810.1	RefSeq	sRNA	4481095	4481209	+	ncRNA0489	StyR-377	NA			115	15.7897	18.2925	118.649	122.797
NC_016810.1	RefSeq	sRNA	1242408	1242503	+	ncRNA0190	STnc680	NA			96	17.1952	28.7607	48.8814	52.3576
NC_016810.1	RefSeq	CDS	1971303	1972169	-	SL1344_1853	cheR	NA			867	15.2317	23.3535	59.7038	57.6058
NC_016810.1	RefSeq	CDS	2808081	2808419	+	SL1344_2624	yfiA	NA			339	28.2427	33.3541	437.424	516.589
NC_016810.1	RefSeq	CDS	4318553	4318792	+	SL1344_4037	SL1344_4037	NA			240	18.5708	23.5563	177.778	131.642
NC_016810.1	RefSeq	3UTR	1835562	1835608	+	SL1344_1708	prs_3UTR	NA			47	17.561	27.9739	497.679	422.68
NC_016810.1	RefSeq	CDS	1834614	1835561	+	SL1344_1708	prs	NA			948	36.2187	38.1395	317.791	254.834
NC_016810.1	RefSeq	5UTR	797179	797402	+	SL1344_0714	sdhC_5UTR	NA			224	16.2126	9.39123	132.463	90.4683
NC_016810.1	RefSeq	5UTR	3331194	3331207	-	SL1344_3121	hybC_5UTR	NA			14	0	18.7825	25.7836	22.7952
NC_016810.1	RefSeq	5UTR	3954370	3954411	+	SL1344_3706	gmk_5UTR	NA			42	7.86066	21.9129	82.5076	68.3855
NC_016810.1	RefSeq	CDS	1384623	1387001	+	SL1344_1283	pps	NA			2379	26.5756	33.9884	110.036	110.066
NC_016810.1	RefSeq	5UTR	1041469	1041586	+	SL1344_0932	ycbB_5UTR	NA			118	2.79786	2.22843	30.5907	39.2154
NC_016810.1	RefSeq	5UTR	1049447	1049505	-	SL1344_0937	asnS_5UTR	NA			59	22.3829	31.198	138.27	232.588
NC_016810.1	RefSeq	5UTR	1893481	1893683	-	SL1344_1767	SL1344_1767_5UTR	NA			203	19.5161	31.0882	202.713	230.31
NC_016810.1	RefSeq	3UTR	3679705	3679789	+	SL1344_3467	pckA_3UTR	NA			85	19.4204	20.1083	200.445	249.674
NC_016810.1	RefSeq	sRNA	3511800	3511918	+	ncRNA0002	ArcZ	NA			119	19.4204	28.7261	109.201	87.1579
NC_016810.1	RefSeq	CDS	185853	188450	+	SL1344_0159	acnB	NA			2598	9.97559	10.7287	103.789	98.5772
NC_016810.1	RefSeq	sRNA	4230504	4230612	+	ncRNA0077	Spf	NA			109	18.1733	44.6299	96.7004	126.628
NC_016810.1	RefSeq	CDS	3571515	3571985	+	SL1344_3352	accB	NA			471	24.5333	34.614	225.626	187.177
NC_017720.1	RefSeq	CDS	92242	92487	-	SL1344_P1_0102	repC	NA	plasmid replication protein		246	14.0917	20.844	90.0959	117.404
NC_016810.1	RefSeq	5UTR	2378003	2378031	+	SL1344_2245	ubiG_5UTR	NA			29	11.3844	36.2696	201.646	134.806
NC_016810.1	RefSeq	5UTR	3322381	3322438	-	SL1344_3112	SL1344_3112_5UTR	NA			58	5.6922	22.6685	54.7679	60.5251
NC_016810.1	RefSeq	CDS	3782177	3782611	+	SL1344_3556	uspA	NA			435	24.2867	21.7618	135.426	124.902
NC_016810.1	RefSeq	CDS	3757249	3758103	-	SL1344_3533	rpoH	NA			855	17.7623	25.5266	134.847	116.082
NC_016810.1	RefSeq	5UTR	1242406	1242510	+	SL1344_1140	ptsG_5UTR	NA			105	15.7213	26.2955	44.6916	47.8698
NC_016810.1	RefSeq	CDS	2418359	2419360	+	SL1344_2283	SL1344_2283	NA			1002	18.4514	28.8673	110.669	86.9492
NC_016810.1	RefSeq	sRNA	142801	142976	+	ncRNA0168	STnc475	NA			176	18.7584	19.4228	214.121	360.384
NC_016810.1	RefSeq	5UTR	463625	463674	+	SL1344_0403	secF_5UTR	NA			50	19.8089	23.6659	79.4135	54.2525
NC_016810.1	RefSeq	5UTR	3144960	3145059	+	SL1344_2952	exo_5UTR	NA			100	24.7611	32.8693	186.983	229.775
NC_016810.1	RefSeq	3UTR	4553765	4553864	+	SL1344_4227	proP_3UTR	NA			100	3.30148	14.4625	89.5207	134.036
NC_016810.1	RefSeq	3UTR	1706777	1707000	-	SL1344_1587	SL1344_1587_3UTR	NA			224	25.0558	46.9562	115.704	146.744
NC_016810.1	RefSeq	5UTR	3917818	3917873	-	SL1344_3667	secB_5UTR	NA			56	14.7387	16.4347	96.6885	92.6053
NC_016810.1	RefSeq	CDS	1976765	1977694	-	SL1344_1857	motB	NA			930	9.58493	17.2476	56.7461	41.2641
NC_016810.1	RefSeq	CDS	3943540	3943776	-	SL1344_3694	rpmB	NA			237	27.164	29.4021	116.059	116.813
NC_016810.1	RefSeq	5UTR	796649	797019	-	SL1344_0712	gltA_5UTR	NA			371	11.5685	7.08772	118.897	115.911
NC_016810.1	RefSeq	5UTR	4606354	4606448	-	SL1344_4280	frdA_5UTR	NA			95	13.9009	27.6794	43.3165	72.2247
NC_016810.1	RefSeq	CDS	176244	178907	+	SL1344_0152	aceE	NA			2664	7.24986	7.89653	47.6958	47.3188
NC_016810.1	RefSeq	CDS	461457	461789	+	SL1344_0401	yajC	NA			333	22.3073	23.6896	54.1998	45.7614
NC_016810.1	RefSeq	5UTR	1189626	1189628	+	SL1344_1085	SL1344_1085_5UTR	NA			3	0	0	144.388	106.377
NC_016810.1	RefSeq	5UTR	1375754	1375921	+	SL1344_1273	himA_5UTR	NA			168	14.7387	17.9999	554.348	422.66
NC_016810.1	RefSeq	5UTR	1770985	1770993	-	SL1344_1648	SL1344_1648_5UTR	NA			9	0	29.2172	80.2157	53.1887
NC_016810.1	RefSeq	5UTR	2487553	2487588	-	SL1344_2347	fabB_5UTR	NA			36	0	7.30429	84.2265	62.0535
NC_016810.1	RefSeq	3UTR	3250177	3250230	-	SL1344_3044	fba_3UTR	NA			54	12.2277	26.7824	514.717	472.788
NC_016810.1	RefSeq	5UTR	4165836	4165841	-	SL1344_3891	hemX_5UTR	NA			6	27.5123	21.9129	72.1941	53.1887
NC_016810.1	RefSeq	5UTR	4663788	4663964	+	SL1344_4339	SL1344_4339_5UTR	NA			177	25.1807	40.1117	98.7061	94.6579
NC_017720.1	RefSeq	CDS	68174	68524	+	SL1344_P1_0072	SL1344_P1_0072	NA	putative transposase		351	11.7574	24.3476	97.4929	102.286
NC_016810.1	RefSeq	CDS	266532	266987	+	SL1344_0228	fabZ	NA			456	12.6701	17.8763	66.0196	59.6623
NC_016810.1	RefSeq	5UTR	1131169	1131280	-	SL1344_1025	SL1344_1025_5UTR	NA			112	14.7387	15.2608	94.1102	95.4547
NC_016810.1	RefSeq	CDS	3627797	3628387	-	SL1344_3422	slyD	NA			591	33.5175	28.4756	153.061	130.002
NC_016810.1	RefSeq	CDS	3811595	3812881	-	SL1344_3579	dctA	NA			1287	9.87621	11.9525	47.7928	54.1186
NC_016810.1	RefSeq	CDS	2016770	2017477	+	SL1344_1900	fliH	NA			708	5.59572	5.19967	39.0542	43.6102
NC_016810.1	RefSeq	CDS	1217182	1217937	+	SL1344_1115	flgF	NA			756	11.791	9.56514	49.4663	52.1334
NC_016810.1	RefSeq	CDS	2008388	2008795	+	SL1344_1890	fliS	NA			408	18.6113	33.5138	74.8483	67.6592
NC_016810.1	RefSeq	sRNA	2729634	2729701	-	ncRNA0238	STnc1380	NA			68	58.2613	23.2019	67.9474	44.5846
NC_016810.1	RefSeq	CDS	4629676	4630974	+	SL1344_4299	purA	NA			1299	28.7195	30.3643	103.261	92.9881
NC_016810.1	RefSeq	CDS	2650764	2651942	-	SL1344_2482	SL1344_2482	NA			1179	23.382	27.879	173.841	169.92
NC_016810.1	RefSeq	3UTR	1978638	1978702	-	SL1344_1859	flhC_3UTR	NA			65	7.61879	10.1136	81.0795	76.1008
NC_016810.1	RefSeq	CDS	1168303	1169811	+	SL1344_1063	putP	NA			1509	3.063	1.39406	60.6163	51.7612
NC_016810.1	RefSeq	5UTR	1876026	1876053	-	SL1344_1749	SL1344_1749_5UTR	NA			28	11.791	9.39123	126.34	116.825
NC_016810.1	RefSeq	CDS	3242447	3242776	+	SL1344_3036	SL1344_3036	NA			330	15.5069	19.9208	164.515	150.379
NC_016810.1	RefSeq	CDS	1970257	1971306	-	SL1344_1852	cheB	NA			1050	22.6387	37.0641	47.7169	43.4628
NC_016810.1	RefSeq	CDS	3156998	3157225	-	SL1344_2963	SL1344_2963	NA			228	40.5444	40.9425	191.251	215.204
NC_016810.1	RefSeq	5UTR	254193	254292	+	SL1344_0217	rpsB_5UTR	NA			100	21.4596	23.6659	61.365	93.3462
NC_016810.1	RefSeq	CDS	4603836	4604570	-	SL1344_4279	frdB	NA			735	19.5393	25.401	96.8482	88.0327
NC_016810.1	RefSeq	CDS	1215225	1215923	+	SL1344_1113	flgD	NA			699	12.044	13.5427	53.5001	51.3625
NC_016810.1	RefSeq	3UTR	2005157	2005225	-	SL1344_1888	fliC_3UTR	NA			69	14.3542	24.7711	303.425	222.005
NC_016810.1	RefSeq	CDS	3403460	3404980	-	SL1344_3190	aer	NA			1521	14.0003	18.4984	45.9935	35.5116
NC_016810.1	RefSeq	CDS	2554315	2555106	-	SL1344_2408	ucpA	NA			792	18.3415	23.905	54.5102	61.852
NC_016810.1	RefSeq	5UTR	2311317	2311373	+	SL1344_2191	SL1344_2191_5UTR	NA			57	14.4802	29.986	125.39	172.163
NC_016810.1	RefSeq	5UTR	4318155	4318230	-	SL1344_4036	glpF_5UTR	NA			76	2.17202	10.3798	83.5932	71.3848
NC_016810.1	RefSeq	5UTR	2006938	2006969	+	SL1344_1889	fliD_5UTR	NA			32	5.15856	8.21733	36.0971	42.3847
NC_016810.1	RefSeq	5UTR	2309209	2309224	+	SL1344_2189	SL1344_2189_5UTR	NA			16	0	0	135.364	79.783
NC_016810.1	RefSeq	CDS	4311703	4312470	-	SL1344_4030	tpiA	NA			768	23.4284	26.3639	121.922	115
NC_016810.1	RefSeq	5UTR	4675853	4675884	-	SL1344_4347	ppa_5UTR	NA			32	10.3171	24.652	338.41	304.173
NC_016810.1	RefSeq	CDS	1212761	1213183	-	SL1344_1108	flgN	NA			423	10.9269	16.1627	76.2902	67.7119
NC_016810.1	RefSeq	CDS	178922	180811	+	SL1344_0153	aceF	NA			1890	7.07459	5.63474	50.2303	51.5846
NC_016810.1	RefSeq	5UTR	3782010	3782176	+	SL1344_3556	uspA_5UTR	NA			167	7.90773	23.6187	112.398	97.9373
NC_016810.1	RefSeq	CDS	4266196	4269246	-	SL1344_3984	SL1344_3984	NA			3051	7.30415	10.4285	56.5532	47.9587
NC_016810.1	RefSeq	5UTR	180940	181010	+	SL1344_0154	lpdA_5UTR	NA			71	6.97495	12.9625	105.749	105.628
NC_016810.1	RefSeq	5UTR	3677946	3678084	+	SL1344_3467	pckA_5UTR	NA			139	9.50065	15.1341	110.628	153.826
NC_016810.1	RefSeq	5UTR	4498679	4499148	+	SL1344_4193	siiA_5UTR	NA			470	11.2391	21.8196	46.0813	72.6535
NC_016810.1	RefSeq	5UTR	8703	8728	+	SL1344_0008	mog_5UTR	NA			26	6.34899	10.1136	88.8543	98.1945
NC_016810.1	RefSeq	5UTR	1214363	1214388	+	SL1344_1111	flgB_5UTR	NA			26	12.698	10.1136	66.6407	67.5087
NC_016810.1	RefSeq	5UTR	3185694	3185719	+	SL1344_2984	SL1344_2984_5UTR	NA			26	12.698	15.1705	30.5437	42.9601
NC_016810.1	RefSeq	5UTR	4140771	4140796	-	SL1344_3870	ppiC_5UTR	NA			26	25.396	25.2841	94.4077	79.783
NC_016810.1	RefSeq	5UTR	4224608	4224633	+	SL1344_3944	SL1344_3944_5UTR	NA			26	12.698	30.3409	111.068	58.303
NC_016810.1	RefSeq	5UTR	944599	944631	-	SL1344_0848	grxA_5UTR	NA			33	10.0045	7.96832	109.385	91.8714
NC_016810.1	RefSeq	5UTR	3918845	3918877	+	SL1344_3670	SL1344_3670_5UTR	NA			33	10.0045	7.96832	19.6893	19.3413
NC_016810.1	RefSeq	5UTR	4364485	4364517	+	SL1344_4074	oxyR_5UTR	NA			33	15.0067	7.96832	78.7572	67.6947
NC_016810.1	RefSeq	sRNA	2381315	2381496	+	ncRNA0497	RUF_107c.111	NA			182	22.675	24.5617	69.4174	77.1528
NC_016810.1	RefSeq	CDS	146318	147400	+	SL1344_0125	mraY	NA			1083	7.92598	11.0475	30.5308	28.2887
NC_016810.1	RefSeq	CDS	1672732	1674357	-	SL1344_1556	trg	NA			1626	13.9084	18.9211	34.2323	31.1576
NC_016810.1	RefSeq	CDS	503571	504842	+	SL1344_0443	clpX	NA			1272	16.741	17.9851	200.577	192.433
NC_016810.1	RefSeq	3UTR	3041342	3041441	+	SL1344_2855	hilD_3UTR	NA			100	13.2059	28.925	50.5359	86.1657
NC_016810.1	RefSeq	3UTR	3401407	3401506	-	SL1344_3189	cheM_3UTR	NA			100	19.8089	36.8136	54.8675	59.0395
NC_016810.1	RefSeq	5UTR	2544152	2544375	+	SL1344_2396	crr_5UTR	NA			224	16.2126	23.4781	101.845	79.783
NC_016810.1	RefSeq	CDS	2434204	2436006	-	SL1344_2295	nuoC	NA			1803	13.0008	13.8551	52.7742	54.1622
NC_016810.1	RefSeq	CDS	3417093	3417461	+	SL1344_3201	SL1344_3201	NA			369	9.8418	17.8153	150.258	99.2423
NC_016810.1	RefSeq	CDS	669937	670500	+	SL1344_0596	ahpC	NA			564	18.1464	20.9804	84.6105	77.0953
NC_016810.1	RefSeq	sRNA	176086	176169	+	ncRNA0424	StyR-51	NA			84	1.96516	3.13041	70.4752	89.281
NC_016810.1	RefSeq	5UTR	1024113	1024186	+	SL1344_0919	himD_5UTR	NA			74	17.8458	23.0974	60.487	58.2201
NC_016810.1	RefSeq	CDS	4604563	4606353	-	SL1344_4280	frdA	NA			1791	17.8807	21.1421	56.5138	51.7632
NC_016810.1	RefSeq	5UTR	285396	285422	-	SL1344_0245	rcsF_5UTR	NA			27	12.2277	9.73906	50.8033	59.0986
NC_016810.1	RefSeq	5UTR	442066	442092	+	SL1344_0386	SL1344_0386_5UTR	NA			27	12.2277	19.4781	58.8248	59.0986
NC_016810.1	RefSeq	CDS	4603060	4603419	-	SL1344_4277	frdD	NA			360	11.922	14.9738	155.618	140.507
NC_016810.1	RefSeq	CDS	2577695	2579974	-	SL1344_2435	maeB	NA			2280	6.66087	9.28414	35.9704	35.2025
NC_016810.1	RefSeq	CDS	2400783	2401388	-	SL1344_2265	ais	NA			606	4.90318	11.0649	92.5657	94.5284
NC_016810.1	RefSeq	5UTR	4591295	4591543	-	SL1344_4262	dcuA_5UTR	NA			249	19.2255	27.4571	113.945	110.863
NC_016810.1	RefSeq	CDS	1289191	1289661	+	SL1344_1184	pagC	NA			471	20.678	27.0771	21.7655	14.5676
NC_016810.1	RefSeq	CDS	2436093	2436755	-	SL1344_2296	nuoB	NA			663	9.9592	16.8561	48.565	48.1346
NC_016810.1	RefSeq	CDS	4601060	4601206	+	SL1344_4273	ecnB	NA			147	62.8852	24.1489	129.164	179.105
NC_016810.1	RefSeq	CDS	1894129	1894416	-	SL1344_1768	SL1344_1768	NA			288	13.183	19.1738	95.0054	88.0938
NC_016810.1	RefSeq	CDS	3943352	3943519	-	SL1344_3693	rpmG	NA			168	29.4775	23.4781	118.605	130.597
NC_016810.1	RefSeq	CDS	3531970	3532608	-	SL1344_3314	sspA	NA			639	18.3415	24.4848	199.635	175.173
NC_016810.1	RefSeq	5UTR	4788991	4789052	-	SL1344_4445	SL1344_4445_5UTR	NA			62	10.6499	12.7236	62.8787	59.1939
NC_016810.1	RefSeq	3UTR	1969095	1969194	-	SL1344_1850	cheZ_3UTR	NA			100	33.0148	55.2204	89.5207	83.7722
NC_016810.1	RefSeq	CDS	2403809	2405791	+	SL1344_2268	SL1344_2268	NA			1983	7.24227	9.34861	37.9356	34.3996
NC_016810.1	RefSeq	CDS	1369055	1370983	+	SL1344_1267	thrS	NA			1929	22.934	25.2186	59.3945	53.2714
NC_016810.1	RefSeq	5UTR	3035571	3035598	-	SL1344_2847	hilC_5UTR	NA			28	0	14.0868	67.0374	62.6867
NC_016810.1	RefSeq	CDS	3466890	3468779	-	SL1344_3253	SL1344_3253	NA			1890	15.1973	25.5302	80.865	77.5035
NC_016810.1	RefSeq	5UTR	3875808	3875828	-	SL1344_3631	SL1344_3631_5UTR	NA			21	0	12.5216	48.1294	45.5903
NC_017720.1	RefSeq	CDS	55572	56312	+	SL1344_P1_0061	SL1344_P1_0061	NA	putative carbonic anhydrase		741	15.3712	26.4374	71.9993	55.4498
NC_017719.1	RefSeq	CDS	1988	2827	-	SL1344_P3_0004	repA	NA	regulatory protein		840	1.57213	1.40868	4.98483	4.55903
NC_016810.1	RefSeq	sRNA	981624	981711	-	ncRNA0170	STnc490a	NA			88	37.5168	35.8574	91.063	69.8102
NC_016810.1	RefSeq	sRNA	1270920	1271007	-	ncRNA0171	STnc490b	NA			88	37.5168	35.8574	91.063	69.8102
NC_016810.1	RefSeq	sRNA	1872588	1872675	+	ncRNA0172	STnc490c	NA			88	37.5168	35.8574	91.8834	69.8102
NC_016810.1	RefSeq	sRNA	2003753	2003840	+	ncRNA0173	STnc490d	NA			88	37.5168	35.8574	91.8834	69.8102
NC_016810.1	RefSeq	sRNA	2577497	2577584	+	ncRNA0174	STnc490e	NA			88	37.5168	35.8574	91.8834	69.8102
NC_016810.1	RefSeq	sRNA	3485887	3485974	+	ncRNA0175	STnc490f	NA			88	37.5168	35.8574	91.8834	69.8102
NC_016810.1	RefSeq	sRNA	3657129	3657216	+	ncRNA0176	STnc490g	NA			88	37.5168	35.8574	91.8834	69.8102
NC_016810.1	RefSeq	CDS	3236308	3237402	-	SL1344_3031	gcvT	NA			1095	16.7335	20.8923	62.7001	62.2964
NC_016810.1	RefSeq	5UTR	3334466	3334610	-	SL1344_3124	hyb0_5UTR	NA			145	25.0457	34.4561	62.7342	74.2808
NC_016810.1	RefSeq	3UTR	2228762	2228938	+	SL1344_2112	SL1344_2112_3UTR	NA			177	14.9219	23.0271	114.613	96.0101
NC_016810.1	RefSeq	5UTR	2437215	2437519	-	SL1344_2297	nuoA_5UTR	NA			305	14.6131	19.3983	42.133	58.0716
NC_016810.1	RefSeq	sRNA	3033415	3033542	-	ncRNA0182	STnc590	NA			128	3.86892	18.489	78.9623	70.4335
NC_016810.1	RefSeq	sRNA	126714	126802	-	ncRNA0084	SroA	NA			89	20.4024	10.3409	63.2712	60.0614
NC_016810.1	RefSeq	CDS	265401	266426	+	SL1344_0227	lpxD	NA			1026	9.33166	14.3523	132.074	123.563
NC_016810.1	RefSeq	5UTR	3597191	3597329	-	SL1344_3371	smg_5UTR	NA			139	7.12549	11.3506	74.2716	66.0076
NC_016810.1	RefSeq	sRNA	2759412	2759518	-	ncRNA0280	STnc2080	NA			107	24.6839	18.4314	101.207	136.451
NC_016810.1	RefSeq	5UTR	1384573	1384622	+	SL1344_1283	pps_5UTR	NA			50	16.5074	36.8136	96.7401	121.27
NC_016810.1	RefSeq	5UTR	4387139	4387238	+	SL1344_4092	rpoB_5UTR	NA			100	14.8566	23.6659	46.2042	52.6568
NC_016810.1	RefSeq	3UTR	4477372	4477471	-	SL1344_4172	plsB_3UTR	NA			100	21.4596	21.0364	73.638	63.8264
NC_016810.1	RefSeq	CDS	1218788	1219486	+	SL1344_1117	flgH	NA			699	5.43161	6.77136	33.1535	34.1275
NC_016810.1	RefSeq	5UTR	4856247	4856361	+	SL1344_4507	nadR_5UTR	NA			115	4.30627	4.57312	31.3887	33.9945
NC_016810.1	RefSeq	sRNA	3924034	3924166	-	ncRNA0384	SLnc0035	NA			133	38.4758	39.542	42.8822	65.986
NC_016810.1	RefSeq	CDS	496677	497633	-	SL1344_0437	cyoA	NA			957	5.51971	1.64862	44.7347	42.8511
NC_016810.1	RefSeq	CDS	4314658	4315668	-	SL1344_4034	glpX	NA			1011	8.16389	8.19295	77.4069	61.7115
NC_016810.1	RefSeq	CDS	4875950	4876666	-	SL1344_4525	arcA	NA			717	13.8137	17.2369	308.914	256.151
NC_016810.1	RefSeq	CDS	3474315	3476993	-	SL1344_3259	infB	NA			2679	27.8512	33.5687	79.0659	81.6592
NC_016810.1	RefSeq	CDS	4641861	4642181	-	SL1344_4311	SL1344_4311	NA			321	12.8562	19.6602	81.865	82.2685
NC_016810.1	RefSeq	5UTR	2381315	2381513	+	SL1344_2247	nrdB_5UTR	NA			199	20.7379	22.4635	64.2129	70.9628
NC_016810.1	RefSeq	5UTR	978561	978647	-	SL1344_0882	cspD_5UTR	NA			87	22.7688	13.6011	424.037	493.371
NC_016810.1	RefSeq	5UTR	3808677	3808716	-	SL1344_3576	SL1344_3576_5UTR	NA			40	20.6342	32.8693	101.072	95.7397
NC_016810.1	RefSeq	CDS	3477018	3478520	-	SL1344_3260	nusA	NA			1503	20.7578	23.3562	65.0371	53.4541
NC_016810.1	RefSeq	5UTR	1125305	1125326	-	SL1344_1016	mgsA_5UTR	NA			22	7.50335	5.97624	118.136	152.313
NC_016810.1	RefSeq	5UTR	1508874	1508895	-	SL1344_1405	rstA_5UTR	NA			22	0	11.9525	59.0679	61.6505
NC_016810.1	RefSeq	5UTR	4224266	4224287	+	SL1344_3943	SL1344_3943_5UTR	NA			22	0	11.9525	72.1941	61.6505
NC_016810.1	RefSeq	CDS	2131363	2131698	-	SL1344_2035	SL1344_2035	NA			336	13.7561	14.8695	72.6238	60.7871
NC_016810.1	RefSeq	5UTR	1310955	1310991	+	SL1344_1212	SL1344_1212_5UTR	NA			37	0	7.10688	44.8774	28.0319
NC_016810.1	RefSeq	5UTR	3278768	3278804	+	SL1344_3071	SL1344_3071_5UTR	NA			37	8.92291	10.6603	50.731	47.4386
NC_016810.1	RefSeq	3UTR	800633	800732	+	SL1344_0717	sdhB_3UTR	NA			100	3.30148	7.88864	81.5793	120.472
NC_016810.1	RefSeq	3UTR	3870606	3870705	-	SL1344_3628	bax_3UTR	NA			100	9.90443	18.4068	62.0869	67.0178
NC_016810.1	RefSeq	CDS	1363971	1364930	-	SL1344_1263	SL1344_1263	NA			960	19.0867	31.6367	98.3645	101.723
NC_016810.1	RefSeq	5UTR	424139	424164	-	SL1344_0367	hemB_5UTR	NA			26	12.698	20.2273	27.767	36.8229
NC_016810.1	RefSeq	CDS	3219939	3221456	-	SL1344_3016	lysS	NA			1518	13.7018	22.2593	60.9227	50.4031
NC_016810.1	RefSeq	5UTR	993011	993278	+	SL1344_0897	lrp_5UTR	NA			268	9.85515	16.1894	117.45	89.9048
NC_016810.1	RefSeq	CDS	2168641	2169954	-	SL1344_2067	rfbH	NA			1314	7.53762	8.80517	51.2062	42.6238
NC_016810.1	RefSeq	CDS	3257113	3259059	-	SL1344_3052	tktA	NA			1947	14.5828	17.4223	90.8081	92.2402
NC_016810.1	RefSeq	5UTR	691628	691642	+	SL1344_0616	pagP_5UTR	NA			15	11.0049	17.5303	77.0071	63.8264
NC_016810.1	RefSeq	5UTR	740015	740059	-	SL1344_0662	asnB_5UTR	NA			45	29.3464	40.904	22.4604	21.2755
NC_016810.1	RefSeq	5UTR	2155531	2155560	-	SL1344_2056	cld_5UTR	NA			30	5.50246	17.5303	52.9424	55.8481
NC_016810.1	RefSeq	CDS	4480540	4481148	+	SL1344_4174	lexA	NA			609	11.1133	18.9984	89.7388	75.7218
NC_016810.1	RefSeq	CDS	2495127	2495612	-	SL1344_2356	SL1344_2356	NA			486	15.2846	21.1013	62.6871	51.8754
NC_016810.1	RefSeq	CDS	2284334	2285332	-	SL1344_2167	mglB	NA			999	6.60956	7.63331	71.7605	70.2794
NC_016810.1	RefSeq	CDS	3329490	3331193	-	SL1344_3121	hybC	NA			1704	15.7905	23.6875	36.9868	31.136
NC_016810.1	RefSeq	5UTR	1712096	1712129	+	SL1344_1592	SL1344_1592_5UTR	NA			34	14.5653	19.3349	74.3175	70.3968
NC_016810.1	RefSeq	CDS	3042432	3044093	+	SL1344_2856	hilA	NA			1662	12.8126	27.0549	58.5111	59.2372
NC_016810.1	RefSeq	CDS	4060169	4062583	-	SL1344_3802	gyrB	NA			2415	13.3973	16.387	55.0349	51.1404
NC_016810.1	RefSeq	CDS	4603430	4603825	-	SL1344_4278	frdC	NA			396	10.0045	17.2647	116.495	103.154
NC_016810.1	RefSeq	CDS	2154547	2155530	-	SL1344_2056	cld	NA			984	11.072	11.8917	82.9058	59.1886
NC_016810.1	RefSeq	5UTR	196327	196349	-	SL1344_0168	SL1344_0168_5UTR	NA			23	14.3542	11.4328	81.6107	111.002
NC_016810.1	RefSeq	5UTR	4356481	4356503	-	SL1344_4068	yijP_5UTR	NA			23	14.3542	11.4328	31.3887	34.6883
NC_016810.1	RefSeq	5UTR	4597541	4597563	+	SL1344_4268	yjeI_5UTR	NA			23	7.17712	11.4328	43.9442	48.5636
NC_016810.1	RefSeq	5UTR	4167766	4167911	+	SL1344_3894	cyaA_5UTR	NA			146	10.1758	16.2095	84.0616	93.4445
NC_016810.1	RefSeq	5UTR	2073408	2073534	+	SL1344_1968	SL1344_1968_5UTR	NA			127	27.2957	39.3397	87.5425	127.527
NC_016810.1	RefSeq	CDS	4600191	4600757	+	SL1344_4271	efp	NA			567	16.8859	22.0288	91.9297	85.2708
NC_016810.1	RefSeq	3UTR	1401525	1401972	-	SL1344_1298	SL1344_1298_3UTR	NA			448	23.9504	24.065	116.187	88.8655
NC_016810.1	RefSeq	CDS	1759544	1759852	-	SL1344_1641	SL1344_1641	NA			309	7.47907	10.2118	56.0731	49.3157
NC_016810.1	RefSeq	CDS	4625156	4625464	+	SL1344_4295	hfQ	NA			309	8.01329	21.2746	90.6515	82.6232
NC_016810.1	RefSeq	CDS	4836462	4837079	+	SL1344_4489	osmY	NA			618	37.6625	27.657	160.392	127.808
NC_016810.1	RefSeq	5UTR	2418328	2418358	+	SL1344_2283	SL1344_2283_5UTR	NA			31	10.6499	16.9648	69.8653	48.8993
NC_016810.1	RefSeq	CDS	3366586	3367167	-	SL1344_3156	SL1344_3156	NA			582	6.2399	8.58443	40.8108	38.9319
NC_016810.1	RefSeq	CDS	3507283	3507570	+	SL1344_3293	SL1344_3293	NA			288	6.87807	12.7825	79.965	55.9589
NC_016810.1	RefSeq	5UTR	3033383	3033456	-	SL1344_2845	AvrA_5UTR	NA			74	8.92291	10.6603	69.2673	67.9234
NC_016810.1	RefSeq	CDS	257144	257701	+	SL1344_0220	frr	NA			558	23.0748	27.8034	102.598	91.5074
NC_016810.1	RefSeq	5UTR	4626867	4627030	+	SL1344_4297	hflK_5UTR	NA			164	11.072	14.4304	49.3033	31.1348
NC_016810.1	RefSeq	CDS	1748989	1749777	+	SL1344_1631	fabI	NA			789	15.6914	20.1632	84.3637	105.366
NC_016810.1	RefSeq	CDS	1219498	1220595	+	SL1344_1118	flgI	NA			1098	3.60817	4.66996	33.0725	30.5908
NC_016810.1	RefSeq	CDS	3663746	3664267	-	SL1344_3454	aroK	NA			522	14.5467	20.4016	86.301	54.7171
NC_016810.1	RefSeq	CDS	528735	531884	-	SL1344_0468	acrB	NA			3150	19.9661	19.1999	43.9582	43.5387
NC_016810.1	RefSeq	5UTR	1497562	1497624	-	SL1344_1396	SL1344_1396_5UTR	NA			63	7.86066	14.6086	59.5888	63.3199
NC_016810.1	RefSeq	CDS	2001705	2002256	-	SL1344_1884	fliZ	NA			552	6.87807	13.3383	123.07	115.049
NC_016810.1	RefSeq	CDS	1130590	1131168	-	SL1344_1025	SL1344_1025	NA			579	11.4041	15.2141	100.124	103.484
NC_016810.1	RefSeq	CDS	3333347	3334465	-	SL1344_3124	hyb0	NA			1119	13.7193	23.2641	33.8067	32.5834
NC_016810.1	RefSeq	CDS	2015782	2016777	+	SL1344_1899	fliG	NA			996	4.9721	5.67623	35.7346	44.3773
NC_016810.1	RefSeq	CDS	154363	155625	+	SL1344_0132	ftsA	NA			1263	7.71128	15.1985	43.3279	42.0077
NC_016810.1	RefSeq	CDS	3055166	3055957	-	SL1344_2867	spaR	NA			792	9.17077	13.6125	38.5582	40.1937
NC_016810.1	RefSeq	5UTR	162459	162506	-	SL1344_0138	SL1344_0138_5UTR	NA			48	3.43904	8.21733	43.6173	31.5808
NC_016810.1	RefSeq	5UTR	699101	699140	-	SL1344_0625	dacA_5UTR	NA			40	8.25369	26.2955	79.4135	75.7939
NC_016810.1	RefSeq	CDS	1415909	1416148	-	SL1344_1310	lppB	NA			240	17.1952	23.5563	326.678	621.31
NC_016810.1	RefSeq	5UTR	1973985	1974008	-	SL1344_1854	tar_5UTR	NA			24	0	5.47822	30.0809	33.2429
NC_016810.1	RefSeq	5UTR	2361912	2361919	-	SL1344_2235	ada_5UTR	NA			8	0	0	27.0728	0
NC_016810.1	RefSeq	5UTR	2682034	2682057	-	SL1344_2507	SL1344_2507_5UTR	NA			24	13.7561	10.9564	42.1132	33.2429
NC_016810.1	RefSeq	5UTR	4189294	4189317	+	SL1344_3917	yigM_5UTR	NA			24	0	0	12.0324	13.2972
NC_016810.1	RefSeq	5UTR	4314562	4314585	-	SL1344_4033	fpr_5UTR	NA			24	0	10.9564	84.2265	69.8102
NC_016810.1	RefSeq	5UTR	4584922	4584953	-	SL1344_4255	phoN_5UTR	NA			32	0	4.10866	15.7925	24.9322
NC_016810.1	RefSeq	CDS	2000758	2001558	-	SL1344_1883	fliY	NA			801	11.7468	11.654	95.0871	72.5119
NC_016810.1	RefSeq	CDS	3637128	3637760	+	SL1344_3433	cap	NA			633	16.9507	19.3166	118.271	97.9327
NC_016810.1	RefSeq	CDS	1024187	1024471	+	SL1344_0919	himD	NA			285	17.3762	19.3756	67.3812	82.5825
NC_016810.1	RefSeq	CDS	457559	458161	-	SL1344_0397	SL1344_0397	NA			603	25.1854	28.5631	340.019	271.633
NC_016810.1	RefSeq	CDS	4642267	4642596	-	SL1344_4312	yjfO	NA			330	3.50156	12.3509	56.2239	66.0023
NC_016810.1	RefSeq	5UTR	4264653	4264785	-	SL1344_3981	fdhE_5UTR	NA			133	2.48231	3.9542	50.4816	40.1915
NC_016810.1	RefSeq	CDS	4584169	4584921	-	SL1344_4255	phoN	NA			753	3.94599	5.93656	13.039	8.15843
NC_016810.1	RefSeq	CDS	1732438	1732944	+	SL1344_1612	tpx	NA			507	9.1165	10.8916	113.061	121.799
NC_016810.1	RefSeq	CDS	2486338	2487552	-	SL1344_2347	fabB	NA			1215	6.92902	8.22409	100.656	87.2689
NC_016810.1	RefSeq	CDS	2691398	2692651	-	SL1344_2517	glyA	NA			1254	18.6926	17.2996	67.243	61.2688
NC_016810.1	RefSeq	CDS	4651815	4652042	+	SL1344_4326	rpsR	NA			228	23.1682	32.2927	57.6286	59.4874
NC_016810.1	RefSeq	CDS	2600708	2601742	-	SL1344_2451	nlpB	NA			1035	15.4707	20.0709	203.469	200.961
NC_016810.1	RefSeq	CDS	3328515	3329003	-	SL1344_3119	hybE	NA			489	16.2036	27.1558	52.4109	47.3151
NC_016810.1	RefSeq	3UTR	1804550	1804602	+	SL1344_1682	hns_3UTR	NA			53	6.2292	19.8456	738.287	590.093
NC_016810.1	RefSeq	CDS	262375	264789	+	SL1344_0225	yaeT	NA			2415	15.9264	21.5046	48.6974	43.5751
NC_016810.1	RefSeq	CDS	3924196	3925221	-	SL1344_3674	tdh	NA			1026	12.2277	12.5583	78.6677	67.0302
NC_016810.1	RefSeq	CDS	4627031	4628290	+	SL1344_4297	hflK	NA			1260	10.4809	15.4434	37.816	31.6599
NC_016810.1	RefSeq	CDS	139950	140408	+	SL1344_0119	mraZ	NA			459	8.99095	17.1866	64.4871	54.2316
NC_016810.1	RefSeq	CDS	3661226	3662503	-	SL1344_3452	damX	NA			1278	13.3041	12.8597	50.7279	44.3863
NC_016810.1	RefSeq	CDS	4202049	4202303	+	SL1344_3927	tatA	NA			255	8.41553	18.5615	64.2669	57.8818
NC_016810.1	RefSeq	CDS	4581178	4581465	-	SL1344_4250	SL1344_4250	NA			288	15.4757	29.2172	68.1833	92.5262
NC_016810.1	RefSeq	CDS	3626353	3627171	-	SL1344_3420	fkpA	NA			819	12.0933	20.5483	56.8562	53.1887
NC_016810.1	RefSeq	5UTR	2020598	2020630	+	SL1344_1904	fliL_5UTR	NA			33	0	11.9525	74.3818	60.4417
NC_016810.1	RefSeq	5UTR	4720006	4720270	+	SL1344_4387	mgtA_5UTR	NA			265	6.2292	7.44211	219.852	222.79
NC_016810.1	RefSeq	5UTR	4146298	4146380	+	SL1344_3875	trxA_5UTR	NA			83	7.95536	9.50438	49.5791	51.907
NC_016810.1	RefSeq	CDS	471013	471432	+	SL1344_0412	nusB	NA			420	13.7561	20.9738	114.823	127.463
NC_016810.1	RefSeq	CDS	979235	981511	+	SL1344_0884	clpA	NA			2277	6.16217	10.3357	153.52	129.433
NC_016810.1	RefSeq	3UTR	1118596	1118695	-	SL1344_1011	sulA_3UTR	NA			100	3.30148	10.5182	43.3165	55.0503
NC_016810.1	RefSeq	5UTR	1163861	1163960	-	SL1344_1061	SL1344_1061_5UTR	NA			100	0	2.62955	48.3701	55.0503
NC_016810.1	RefSeq	3UTR	1169812	1169911	+	SL1344_1063	putP_3UTR	NA			100	4.95221	2.62955	109.013	73.4004
NC_016810.1	RefSeq	3UTR	1212661	1212760	-	SL1344_1108	flgN_3UTR	NA			100	14.8566	21.0364	99.6279	115.685
NC_016810.1	RefSeq	5UTR	2992133	2992157	-	SL1344_2805	SL1344_2805_5UTR	NA			25	13.2059	26.2955	43.3165	63.8264
NC_016810.1	RefSeq	3UTR	3181271	3181370	-	SL1344_2981	ptsP_3UTR	NA			100	9.90443	26.2955	87.3549	45.4763
NC_016810.1	RefSeq	3UTR	255019	255227	+	SL1344_0217	rpsB_3UTR	NA			209	19.7457	20.1305	81.1752	123.683
NC_016810.1	RefSeq	CDS	1048046	1049446	-	SL1344_0937	asnS	NA			1401	12.3717	17.7368	154.797	169.987
NC_016810.1	RefSeq	CDS	1234423	1235352	+	SL1344_1131	fabD	NA			930	22.0098	23.3266	52.7095	58.5076
NC_016810.1	RefSeq	5UTR	348004	348087	+	SL1344_0300	sinR_5UTR	NA			84	7.86066	6.26082	49.8483	41.7911
NC_016810.1	RefSeq	5UTR	1269538	1269558	+	SL1344_1164	pepT_5UTR	NA			21	15.7213	0	34.3781	30.3935
NC_016810.1	RefSeq	5UTR	1856620	1856661	+	SL1344_1729	cvrA_5UTR	NA			42	7.86066	9.39123	37.816	41.7911
NC_016810.1	RefSeq	5UTR	4101868	4101951	-	SL1344_3839	atpI_5UTR	NA			84	0	15.6521	59.3023	53.1887
NC_016810.1	RefSeq	3UTR	3378497	3378555	-	SL1344_3168	ribB_3UTR	NA			59	5.59572	20.0559	95.4431	82.4876
NC_016810.1	RefSeq	5UTR	1044188	1044263	+	SL1344_0934	SL1344_0934_5UTR	NA			76	8.68809	13.8397	110.191	83.9822
NC_016810.1	RefSeq	CDS	1793477	1794484	-	SL1344_1674	oppD	NA			1008	5.4042	4.17388	70.9766	53.0304
NC_016810.1	RefSeq	sRNA	3633247	3633424	-	ncRNA0255	STnc1590	NA			178	19.475	22.1591	44.2088	32.72
NC_016810.1	RefSeq	CDS	4675322	4675852	-	SL1344_4347	ppa	NA			531	23.0046	27.2363	388.434	392.755
NC_016810.1	RefSeq	sRNA	1060741	1060834	+	ncRNA0027	IsrB	NA			94	14.0488	19.5817	93.6987	84.8756
NC_016810.1	RefSeq	5UTR	1611957	1611986	+	SL1344_1503	ompD_5UTR	NA			30	11.0049	35.0606	209.363	148.928
NC_016810.1	RefSeq	CDS	1499039	1500685	+	SL1344_1398	fumA	NA			1647	5.2118	7.66352	66.4957	63.7974
NC_016810.1	RefSeq	CDS	147403	148719	+	SL1344_0126	murD	NA			1317	7.3951	12.379	38.2623	42.0421
NC_016810.1	RefSeq	5UTR	2512036	2512276	+	SL1344_2369	SL1344_2369_5UTR	NA			241	4.10972	9.81988	74.8902	72.1689
NC_016810.1	RefSeq	CDS	2768985	2770070	+	SL1344_2594	SL1344_2594	NA			1086	15.0482	23.0025	108.358	113.357
NC_016810.1	RefSeq	CDS	4787861	4788322	-	SL1344_4444	SL1344_4444	NA			462	6.43145	7.11457	29.534	39.0281
NC_016810.1	RefSeq	CDS	2993527	2993712	-	SL1344_2806	csrA	NA			186	8.87493	12.7236	116.442	99.5143
NC_016810.1	RefSeq	CDS	2381514	2382644	+	SL1344_2247	nrdB	NA			1131	18.5361	25.9235	64.6619	58.9731
NC_016810.1	RefSeq	5UTR	3389900	3389925	+	SL1344_3177	cca_5UTR	NA			26	19.047	20.2273	83.3009	52.1658
NC_016810.1	RefSeq	CDS	4581462	4582337	-	SL1344_4251	SL1344_4251	NA			876	8.29138	21.6127	42.0308	55.1924
NC_016810.1	RefSeq	5UTR	255176	255275	+	SL1344_0218	tsf_5UTR	NA			100	9.90443	15.7773	75.0819	95.7397
NC_016810.1	RefSeq	3UTR	812210	812309	+	SL1344_0725	SL1344_0725_3UTR	NA			100	4.95221	5.25909	18.7705	23.1371
NC_016810.1	RefSeq	3UTR	896648	896747	-	SL1344_0806	dps_3UTR	NA			100	16.5074	15.7773	62.0869	58.2416
NC_016810.1	RefSeq	3UTR	3032377	3032476	-	SL1344_2845	AvrA_3UTR	NA			100	6.60295	7.88864	60.6431	65.4221
NC_016810.1	RefSeq	CDS	3577682	3577978	+	SL1344_3358	fis	NA			297	16.6741	31.8733	598.458	649.278
NC_016810.1	RefSeq	3UTR	507864	507933	+	SL1344_0445	hupB_3UTR	NA			70	16.5074	30.0519	569.302	465.021
NC_017719.1	RefSeq	CDS	1150	1998	-	SL1344_P3_0003	repC	NA	replication protein c		849	1.55547	2.16806	7.73812	7.89373
NC_016810.1	RefSeq	CDS	1275542	1276216	-	SL1344_1169	phoP	NA			675	14.9178	23.7633	75.2958	63.8264
NC_016810.1	RefSeq	CDS	2176672	2177694	-	SL1344_2075	galF	NA			1023	14.5226	15.4226	65.137	67.2268
NC_016810.1	RefSeq	CDS	299914	301281	-	SL1344_0255	mltD	NA			1368	16.2902	23.3545	108.661	86.3733
NC_016810.1	RefSeq	5UTR	1113831	1113962	+	SL1344_1006	rmf_5UTR	NA			132	10.0045	18.9248	22.9709	36.265
NC_016810.1	RefSeq	5UTR	1674358	1674401	-	SL1344_1556	trg_5UTR	NA			44	11.255	23.905	24.6116	29.012
NC_016810.1	RefSeq	5UTR	3758104	3758323	-	SL1344_3533	rpoH_5UTR	NA			220	12.7557	16.7335	72.5223	74.7059
NC_016810.1	RefSeq	5UTR	1878093	1878123	+	SL1344_1751	SL1344_1751_5UTR	NA			31	10.6499	8.4824	111.784	159.566
NC_016810.1	RefSeq	CDS	1373530	1375917	+	SL1344_1272	pheT	NA			2388	13.8944	15.6914	127.549	117.77
NC_016810.1	RefSeq	5UTR	1043457	1043687	+	SL1344_0933	SL1344_0933_5UTR	NA			231	8.57526	14.7983	88.1331	88.763
NC_016810.1	RefSeq	CDS	2416494	2416805	-	SL1344_2280	SL1344_2280	NA			312	20.1051	12.642	63.864	54.4673
NC_016810.1	RefSeq	CDS	4383733	4384278	+	SL1344_4087	nusG	NA			546	16.9306	19.0233	156.288	136.917
NC_016810.1	RefSeq	CDS	3089110	3090243	-	SL1344_2904	nlpD	NA			1134	6.98725	9.97094	78.2421	63.1088
NC_016810.1	RefSeq	5UTR	301282	301308	-	SL1344_0255	mltD_5UTR	NA			27	12.2277	4.86953	64.1725	56.1436
NC_016810.1	RefSeq	5UTR	1867735	1867743	-	SL1344_1739	SL1344_1739_5UTR	NA			9	18.3415	14.6086	128.345	124.107
NC_016810.1	RefSeq	CDS	2133120	2133587	-	SL1344_2037	gyrI	NA			468	10.9344	9.8327	55.2254	52.5068
NC_016810.1	RefSeq	5UTR	2499741	2499785	-	SL1344_2359	SL1344_2359_5UTR	NA			45	7.33661	17.5303	152.41	170.204
NC_016810.1	RefSeq	5UTR	2721631	2721702	-	SL1344_2541	recO_5UTR	NA			72	18.3415	18.2607	62.1672	80.8911
NC_016810.1	RefSeq	5UTR	2783298	2783315	+	SL1344_2607	srmB_5UTR	NA			18	0	14.6086	108.291	84.2154
NC_016810.1	RefSeq	5UTR	3157400	3157417	+	SL1344_2964	SL1344_2964_5UTR	NA			18	0	0	52.1402	44.3239
NC_016810.1	RefSeq	5UTR	3460244	3460378	-	SL1344_3245	SL1344_3245_5UTR	NA			135	12.2277	14.6086	80.7505	49.6428
NC_016810.1	RefSeq	5UTR	3596691	3596717	-	SL1344_3370	SL1344_3370_5UTR	NA			27	6.11384	14.6086	61.4987	41.369
NC_016810.1	RefSeq	CDS	2379116	2381401	+	SL1344_2246	nrdA	NA			2286	15.4531	21.1077	44.1186	40.5197
NC_016810.1	RefSeq	CDS	815375	816667	+	SL1344_0730	tolB	NA			1293	12.1284	17.5913	35.3433	32.5796
NC_016810.1	RefSeq	CDS	1000359	1001651	+	SL1344_0901	serS	NA			1293	10.4687	14.2357	142.657	119.212
NC_016810.1	RefSeq	CDS	998133	998747	+	SL1344_0899	lolA	NA			615	5.90508	9.4065	64.0943	46.1834
NC_016810.1	RefSeq	CDS	694061	694264	+	SL1344_0620	tatE	NA			204	16.1837	12.8899	133.771	132.581
NC_016810.1	RefSeq	sRNA	52537	52672	-	ncRNA0416	StyR-29	NA			136	7.28267	15.4679	36.0971	52.211
NC_016810.1	RefSeq	3UTR	1243945	1244003	+	SL1344_1140	ptsG_3UTR	NA			59	16.7872	8.91371	44.0506	28.3974
NC_016810.1	RefSeq	CDS	2997430	2998491	-	SL1344_2809	recA	NA			1062	11.1914	13.9896	57.5785	46.4274
NC_016810.1	RefSeq	CDS	4676079	4677077	-	SL1344_4348	fbp	NA			999	15.202	21.7155	104.064	88.1687
NC_016810.1	RefSeq	5UTR	3395111	3395210	+	SL1344_3184	dnaG_5UTR	NA			100	23.1103	28.925	101.072	116.483
NC_016810.1	RefSeq	3UTR	4146711	4146810	+	SL1344_3875	trxA_3UTR	NA			100	9.90443	14.4625	82.3013	72.6026
NC_016810.1	RefSeq	CDS	1406879	1407106	+	SL1344_1301	SL1344_1301	NA			228	9.4121	20.7596	103.225	136.821
NC_016810.1	RefSeq	sRNA	901188	901397	-	ncRNA0061	RybA	NA			210	11.0049	21.9129	168.797	162.985
NC_016810.1	RefSeq	5UTR	3954907	3955089	+	SL1344_3707	rpoZ_5UTR	NA			183	13.5306	10.7768	58.3865	51.8808
NC_016810.1	RefSeq	CDS	2950949	2951878	+	SL1344_2764	virK	NA			930	14.9099	24.599	41.9968	43.3231
NC_016810.1	RefSeq	3UTR	662868	662922	+	SL1344_0588	cstA_3UTR	NA			55	0	2.3905	31.5029	30.4626
NC_017720.1	RefSeq	CDS	91915	91992	-	SL1344_P1_0100	tap	NA	plasmid replication protein		78	4.23266	10.1136	87.9287	96.1488
NC_016810.1	RefSeq	5UTR	1432841	1432863	-	SL1344_1324	SL1344_1324_5UTR	NA			23	0	0	25.111	27.7506
NC_016810.1	RefSeq	3UTR	3612996	3613055	-	SL1344_3398	rpsQ_3UTR	NA			60	27.5123	39.4432	154.014	220.733
NC_016810.1	RefSeq	CDS	1348018	1348359	+	SL1344_1246	osmE	NA			342	17.3762	14.6086	80.4268	62.9866
NC_016810.1	RefSeq	CDS	4090346	4092175	-	SL1344_3828	glmS	NA			1830	10.2833	13.8662	134.841	115.707
NC_016810.1	RefSeq	5UTR	961825	961903	+	SL1344_0869	SL1344_0869_5UTR	NA			79	10.4477	9.98561	45.6925	40.3965
NC_016810.1	RefSeq	5UTR	1610343	1610421	-	SL1344_1500	fdnG_5UTR	NA			79	12.5372	11.6499	18.277	26.2577
NC_016810.1	RefSeq	5UTR	1789037	1789064	+	SL1344_1669	SL1344_1669_5UTR	NA			28	5.89549	18.7825	134.075	145.319
NC_016810.1	RefSeq	5UTR	3531356	3531383	-	SL1344_3312	SL1344_3312_5UTR	NA			28	0	18.7825	56.7239	42.7409
NC_016810.1	RefSeq	CDS	2401669	2402826	+	SL1344_2266	SL1344_2266	NA			1158	8.41049	11.808	51.0596	59.5272
NC_016810.1	RefSeq	CDS	2601759	2602637	-	SL1344_2452	dapA	NA			879	9.76546	12.8635	67.6768	65.7144
NC_016810.1	RefSeq	sRNA	1925621	1925723	-	ncRNA0072	SdsR	NA			103	24.0399	29.359	180.135	151.82
NC_016810.1	RefSeq	5UTR	836370	836444	-	SL1344_0749	gpmA_5UTR	NA			75	8.80393	8.76515	38.5035	29.7857
NC_016810.1	RefSeq	CDS	1468129	1468476	+	SL1344_1365	SL1344_1365	NA			348	9.487	9.0674	123.02	134.118
NC_016810.1	RefSeq	sRNA	2808307	2808466	+	ncRNA0281	STnc2090	NA			160	13.4122	22.1868	375.409	461.744
NC_016810.1	RefSeq	CDS	3498067	3498363	-	SL1344_3281	SL1344_3281	NA			297	21.1206	18.5927	114.733	115.779
NC_016810.1	RefSeq	CDS	1989254	1989919	-	SL1344_1871	SL1344_1871	NA			666	8.42719	10.2655	69.9177	55.2252
NC_016810.1	RefSeq	sRNA	3489125	3489247	-	ncRNA0259	STnc1660	NA			123	5.36825	5.3446	43.4339	45.405
NC_016810.1	RefSeq	CDS	2405788	2406687	+	SL1344_2269	SL1344_2269	NA			900	2.93464	4.82083	23.1021	19.1479
NC_016810.1	RefSeq	5UTR	363987	364005	+	SL1344_0315	crl_5UTR	NA			19	8.68809	6.91986	136.789	100.779
NC_016810.1	RefSeq	CDS	3572086	3573345	+	SL1344_3353	accC	NA			1260	15.8523	21.4955	269.754	352.375
NC_016810.1	RefSeq	3UTR	868497	868596	+	SL1344_0776	slrP_3UTR	NA			100	6.60295	15.7773	77.9696	92.5483
NC_016810.1	RefSeq	3UTR	973952	974051	-	SL1344_0879	ybjX_3UTR	NA			100	9.90443	10.5182	46.9262	41.4872
NC_016810.1	RefSeq	CDS	502696	503319	+	SL1344_0442	clpP	NA			624	7.6717	12.642	67.1035	74.9245
NC_016810.1	RefSeq	CDS	4597564	4597935	+	SL1344_4268	yjeI	NA			372	11.5374	18.0251	67.1483	57.0492
NC_016810.1	RefSeq	sRNA	1062745	1062806	-	ncRNA0220	STnc1080	NA			62	18.6374	10.603	93.1537	55.3334
NC_016810.1	RefSeq	5UTR	4366974	4367016	+	SL1344_4076	yijC_5UTR	NA			43	7.67785	3.05761	43.6523	51.9518
NC_016810.1	RefSeq	CDS	1868940	1869647	+	SL1344_1742	minC	NA			708	8.39358	11.885	95.8509	92.6295
NC_016810.1	RefSeq	sRNA	3829661	3829727	+	ncRNA0056	RdlD	NA			67	14.7827	21.5858	274.769	225.06
NC_016810.1	RefSeq	5UTR	1791191	1791214	+	SL1344_1671	SL1344_1671_5UTR	NA			24	20.6342	10.9564	75.2022	49.8644
NC_016810.1	RefSeq	5UTR	4066903	4066998	+	SL1344_3806	rpmH_5UTR	NA			96	8.59759	10.9564	74.4502	115.519
NC_016810.1	RefSeq	CDS	1837416	1837694	-	SL1344_1710	SL1344_1710	NA			279	9.4666	9.89614	36.2264	25.7365
NC_017720.1	RefSeq	CDS	9912	10643	-	SL1344_P1_0008	traT	NA	conjugative transfer%2C surface exclusion protein		732	8.34389	15.6264	36.0971	25.2864
NC_016810.1	RefSeq	CDS	4292033	4292533	+	SL1344_4009	cpxP	NA			501	4.61284	11.2845	75.7966	64.6545
NC_016810.1	RefSeq	CDS	4497578	4498108	+	SL1344_4192	ssb	NA			531	10.5697	16.5894	144.116	114.19
NC_016810.1	RefSeq	5UTR	4733471	4733499	+	SL1344_4400	SL1344_4400_5UTR	NA			29	11.3844	9.0674	293.755	198.082
NC_016810.1	RefSeq	sRNA	898557	898793	+	ncRNA0187	STnc650	NA			237	7.66165	16.0879	107.53	104.021
NC_016810.1	RefSeq	5UTR	4384344	4384435	+	SL1344_4088	rplK_5UTR	NA			92	17.9428	22.8656	37.6665	45.0948
NC_016810.1	RefSeq	CDS	4625536	4626816	+	SL1344_4296	hflX	NA			1281	7.60293	11.9058	57.7666	54.1229
NC_016810.1	RefSeq	sRNA	4776443	4776588	-	ncRNA0385	SLnc0039	NA			146	11.3064	14.4085	43.0198	68.3074
NC_016810.1	RefSeq	CDS	4101487	4101867	-	SL1344_3839	atpI	NA			381	11.2649	14.4936	78.0682	64.9153
NC_016810.1	RefSeq	CDS	1136570	1136740	+	SL1344_1031	SL1344_1031	NA			171	9.65344	16.1463	50.6625	75.1174
NC_016810.1	RefSeq	CDS	4264649	4265284	-	SL1344_3982	fdoI	NA			636	4.6719	5.78831	46.0862	33.9956
NC_016810.1	RefSeq	5UTR	3237403	3237510	-	SL1344_3031	gcvT_5UTR	NA			108	12.2277	9.73906	45.4556	36.9366
NC_017720.1	RefSeq	CDS	91997	92119	-	SL1344_P1_0101	repA3	NA	plasmid replication protein		123	18.7889	19.2406	40.4991	47.9996
NC_016810.1	RefSeq	CDS	4188437	4189237	+	SL1344_3916	SL1344_3916	NA			801	2.6791	2.29798	10.5452	9.06399
NC_016810.1	RefSeq	CDS	1163465	1163860	-	SL1344_1061	SL1344_1061	NA			396	0.416853	0.332013	40.2901	38.0783
NC_016810.1	RefSeq	CDS	3328996	3329490	-	SL1344_3120	hybD	NA			495	12.0054	16.7335	35.8783	29.9791
NC_016810.1	RefSeq	CDS	1538160	1538501	-	SL1344_1433	SL1344_1433	NA			342	6.27473	6.15098	39.4746	34.7593
NC_016810.1	RefSeq	3UTR	4837080	4837433	+	SL1344_4489	osmY_3UTR	NA			354	28.9112	12.9992	161.111	193.598
NC_016810.1	RefSeq	CDS	266991	267779	+	SL1344_0229	lpxA	NA			789	8.7872	13.8309	51.5149	43.0768
NC_016810.1	RefSeq	CDS	4785649	4786557	-	SL1344_4442	SL1344_4442	NA			909	2.72399	2.74815	42.5699	44.4117
NC_016810.1	RefSeq	5UTR	715951	715975	+	SL1344_0641	SL1344_0641_5UTR	NA			25	13.2059	5.25909	109.735	70.2091
NC_016810.1	RefSeq	5UTR	1954765	1954774	+	SL1344_1837	yecD_5UTR	NA			10	16.5074	0	50.5359	7.9783
NC_016810.1	RefSeq	5UTR	2025852	2025871	-	SL1344_1912	dsrB_5UTR	NA			20	24.7611	0	28.8776	51.859
NC_016810.1	RefSeq	5UTR	2254855	2254874	+	SL1344_2139	SL1344_2139_5UTR	NA			20	0	6.57386	25.2679	31.9132
NC_016810.1	RefSeq	5UTR	3121846	3121895	-	SL1344_2932	pyrG_5UTR	NA			50	3.30148	5.25909	60.6431	70.2091
NC_016810.1	RefSeq	5UTR	3370924	3370958	+	SL1344_3161	SL1344_3161_5UTR	NA			35	9.43279	15.026	49.5045	45.5903
NC_016810.1	RefSeq	5UTR	4859407	4859416	-	SL1344_4508	SL1344_4508_5UTR	NA			10	0	0	57.7553	63.8264
NC_016810.1	RefSeq	CDS	1626357	1626989	-	SL1344_1514	SL1344_1514	NA			633	11.4743	9.76213	41.9707	36.2994
NC_016810.1	RefSeq	CDS	1799981	1802659	+	SL1344_1680	adh	NA			2679	12.0154	12.6619	62.0077	46.4582
NC_016810.1	RefSeq	CDS	2017477	2018847	+	SL1344_1901	fliI	NA			1371	2.88969	4.02775	26.0131	38.8731
NC_016810.1	RefSeq	CDS	978339	978560	-	SL1344_0882	cspD	NA			222	8.92291	7.10688	307.638	353.633
NC_016810.1	RefSeq	CDS	470522	470992	+	SL1344_0411	ribH	NA			471	9.46283	12.2824	77.8654	74.7013
NC_016810.1	RefSeq	CDS	3662601	3663689	-	SL1344_3453	aroB	NA			1089	10.3076	15.0915	64.504	51.4304
NC_016810.1	RefSeq	CDS	3120208	3121845	-	SL1344_2932	pyrG	NA			1638	14.8143	17.3377	69.6378	58.4978
NC_016810.1	RefSeq	3UTR	4580370	4580572	+	SL1344_4247	SL1344_4247_3UTR	NA			203	13.0107	18.7825	59.0356	72.3157
NC_016810.1	RefSeq	CDS	2827828	2828076	-	SL1344_2649	rps16	NA			249	13.2589	17.9527	80.3123	113.747
NC_016810.1	RefSeq	CDS	3044111	3044593	+	SL1344_2857	iagB	NA			483	9.22773	17.6936	55.005	64.0907
NC_016810.1	RefSeq	3UTR	2935755	2935805	-	SL1344_2756	flaG_3UTR	NA			51	6.47348	25.7799	52.3761	70.3968
NC_016810.1	RefSeq	sRNA	3758033	3758323	-	ncRNA0473	StyR-296	NA			291	10.778	16.2652	64.5033	64.1554
NC_016810.1	RefSeq	5UTR	3066873	3066964	+	SL1344_2879	invH_5UTR	NA			92	7.17712	11.4328	21.1874	31.2195
NC_016810.1	RefSeq	CDS	1274079	1275542	-	SL1344_1168	phoQ	NA			1464	7.55461	11.4055	50.2499	48.066
NC_016810.1	RefSeq	CDS	3596148	3596690	-	SL1344_3370	SL1344_3370	NA			543	6.38407	7.99033	45.6033	42.4628
NC_016810.1	RefSeq	5UTR	1208607	1208647	+	SL1344_1104	rimJ_5UTR	NA			41	40.2619	6.41352	42.26	31.1348
NC_016810.1	RefSeq	3UTR	1224240	1224321	+	SL1344_1121	flgL_3UTR	NA			82	24.1571	25.6541	68.6725	47.6752
NC_016810.1	RefSeq	CDS	4166594	4167550	-	SL1344_3893	hemC	NA			957	9.31451	10.716	65.4047	56.8569
NC_016810.1	RefSeq	CDS	1951353	1952093	-	SL1344_1834	SL1344_1834	NA			741	14.4802	16.3238	56.1185	45.8672
NC_016810.1	RefSeq	CDS	4144972	4146237	-	SL1344_3874	rhlB	NA			1266	6.78028	9.34672	24.749	31.888
NC_016810.1	RefSeq	5UTR	4327098	4327200	+	SL1344_4045	rpmE_5UTR	NA			103	16.0266	20.4237	126.164	114.64
NC_016810.1	RefSeq	5UTR	2133588	2133618	-	SL1344_2037	gyrI_5UTR	NA			31	0	8.4824	27.9461	30.8838
NC_016810.1	RefSeq	3UTR	2513198	2513228	+	SL1344_2369	SL1344_2369_3UTR	NA			31	0	0	312.065	226.481
NC_016810.1	RefSeq	5UTR	2780417	2780633	-	SL1344_2604	rpoE_5UTR	NA			217	6.08567	9.69418	57.8884	47.061
NC_016810.1	RefSeq	5UTR	4651001	4651093	+	SL1344_4324	rpsF_5UTR	NA			93	24.8498	25.4472	31.0512	43.752
NC_016810.1	RefSeq	sRNA	739998	740059	-	ncRNA0468	StyR-287	NA			62	23.9623	29.6884	18.6307	16.7287
NC_016810.1	RefSeq	CDS	189599	189961	+	SL1344_0161	SL1344_0161	NA			363	6.36648	7.96832	161.094	100.223
NC_016810.1	RefSeq	5UTR	216850	216901	-	SL1344_0187	dksA_5UTR	NA			52	6.34899	25.2841	183.262	141.155
NC_016810.1	RefSeq	3UTR	3088003	3088054	-	SL1344_2903	rpoS_3UTR	NA			52	6.34899	7.58523	272.116	202.526
NC_016810.1	RefSeq	5UTR	3339257	3339282	+	SL1344_3131	SL1344_3131_5UTR	NA			26	6.34899	20.2273	38.8738	27.6172
NC_016810.1	RefSeq	5UTR	3926428	3926453	-	SL1344_3675	kbl_5UTR	NA			26	6.34899	10.1136	22.2136	30.6858
NC_016810.1	RefSeq	CDS	3955090	3955365	+	SL1344_3707	rpoZ	NA			276	12.56	14.7674	59.1155	44.5166
NC_016810.1	RefSeq	3UTR	4292534	4292606	+	SL1344_4009	cpxP_3UTR	NA			73	4.52257	9.00529	81.0948	71.0397
NC_016810.1	RefSeq	sRNA	1224246	1224318	+	ncRNA0204	STnc840	NA			73	24.8741	25.2148	72.1941	48.0884
NC_016810.1	RefSeq	5UTR	2285333	2285752	-	SL1344_2167	mglB_5UTR	NA			420	6.28852	7.82603	98.1496	129.742
NC_016810.1	RefSeq	CDS	2099738	2100415	-	SL1344_1997	cbiQ	NA			678	5.59985	9.50204	46.1063	28.9478
NC_016810.1	RefSeq	CDS	3418206	3418505	+	SL1344_3203	SL1344_3203	NA			300	17.6079	13.586	62.0869	53.7206
NC_016810.1	RefSeq	CDS	56689	57189	+	SL1344_0048	lspA	NA			501	11.5321	18.1076	50.2909	57.0106
NC_016810.1	RefSeq	5UTR	2806998	2807071	+	SL1344_2623	SL1344_2623_5UTR	NA			74	8.92291	10.6603	229.265	243.662
NC_016810.1	RefSeq	CDS	2402829	2403812	+	SL1344_2267	pmrF	NA			984	6.3748	10.422	29.4939	33.9727
NC_016810.1	RefSeq	5UTR	2993713	2993839	-	SL1344_2806	csrA_5UTR	NA			127	10.3983	10.3525	140.977	108.681
NC_016810.1	RefSeq	sRNA	974644	974892	+	ncRNA0219	STnc1070	NA			249	10.6072	17.4247	48.9992	41.9742
NC_016810.1	RefSeq	5UTR	2805964	2806016	-	SL1344_2621	SL1344_2621_5UTR	NA			53	6.2292	17.3649	44.9511	34.6228
NC_016810.1	RefSeq	CDS	896748	897251	-	SL1344_0806	dps	NA			504	13.4286	11.9999	76.0617	58.2543
NC_016810.1	RefSeq	CDS	2135036	2135800	-	SL1344_2039	phsC	NA			765	2.37361	7.21836	28.8776	26.0729
NC_016810.1	RefSeq	5UTR	2408320	2408404	+	SL1344_2271	SL1344_2271_5UTR	NA			85	5.82613	6.18717	39.0698	49.7471
NC_016810.1	RefSeq	CDS	4624123	4625073	+	SL1344_4294	miaA	NA			951	5.90169	9.67761	47.9776	41.9469
NC_016810.1	RefSeq	5UTR	4130247	4130517	+	SL1344_3861	ilvG_5UTR	NA			271	1.82738	10.1883	108.957	134.247
NC_016810.1	RefSeq	CDS	3531464	3531964	-	SL1344_3313	sspB	NA			501	12.5206	14.9585	149.144	164.344
NC_016810.1	RefSeq	5UTR	680284	680315	-	SL1344_0605	rna_5UTR	NA			32	0	8.21733	31.5849	49.8644
NC_016810.1	RefSeq	5UTR	1713387	1713418	-	SL1344_1593	SL1344_1593_5UTR	NA			32	10.3171	0	54.1456	37.3983
NC_016810.1	RefSeq	3UTR	1497573	1497663	-	SL1344_1397	manA_3UTR	NA			91	9.06999	10.1136	49.9805	49.974
NC_016810.1	RefSeq	CDS	2021103	2022107	+	SL1344_1905	fliM	NA			1005	6.73435	8.11104	51.793	51.3628
NC_016810.1	RefSeq	5UTR	497634	497676	-	SL1344_0437	cyoA_5UTR	NA			43	3.83893	0	53.7259	46.3855
NC_016810.1	RefSeq	5UTR	4864116	4864158	-	SL1344_4513	rob_5UTR	NA			43	15.3557	12.2304	78.9098	55.6626
NC_016810.1	RefSeq	CDS	141348	141713	+	SL1344_0121	ftsL	NA			366	9.02042	11.4953	71.9969	82.6169
NC_016810.1	RefSeq	sRNA	932197	932336	+	ncRNA0266	STnc1710	NA			140	4.71639	11.2695	63.4277	71.2349
NC_016810.1	RefSeq	5UTR	638216	638242	-	SL1344_0568	SL1344_0568_5UTR	NA			27	12.2277	9.73906	24.0647	26.5943
NC_016810.1	RefSeq	5UTR	1026975	1027001	+	SL1344_0921	msbA_5UTR	NA			27	0	0	10.6954	11.8197
NC_016810.1	RefSeq	5UTR	1469710	1469736	-	SL1344_1367	gloA_5UTR	NA			27	12.2277	14.6086	56.151	53.1887
NC_016810.1	RefSeq	3UTR	3472275	3472328	-	SL1344_3256	rpsO_3UTR	NA			54	6.11384	4.86953	13.3693	11.8197
NC_016810.1	RefSeq	3UTR	1376222	1376308	+	SL1344_1273	himA_3UTR	NA			87	5.6922	12.0899	686.259	675.863
NC_016810.1	RefSeq	CDS	1044264	1044911	+	SL1344_0934	SL1344_0934	NA			648	11.2087	13.797	84.2265	67.1015
NC_016810.1	RefSeq	sRNA	1231270	1231378	+	ncRNA0079	SraB	NA			109	4.54331	14.4746	171.544	326.452
NC_016810.1	RefSeq	CDS	104473	105759	-	SL1344_0093	surA	NA			1287	8.97837	9.09206	25.2988	23.6188
NC_016810.1	RefSeq	CDS	2896802	2897353	+	SL1344_2719	SL1344_2719	NA			552	27.2132	18.3401	28.2499	19.9458
NC_016810.1	RefSeq	5UTR	2401389	2401492	-	SL1344_2265	ais_5UTR	NA			104	6.34899	5.05682	59.0048	62.9059
NC_016810.1	RefSeq	CDS	2993947	2996577	-	SL1344_2807	alaS	NA			2631	8.90934	14.492	39.87	33.1747
NC_016810.1	RefSeq	5UTR	139906	139949	+	SL1344_0119	mraZ_5UTR	NA			44	15.0067	11.9525	65.631	50.771
NC_016810.1	RefSeq	5UTR	1468041	1468128	+	SL1344_1365	SL1344_1365_5UTR	NA			88	15.0067	11.9525	95.9854	116.048
NC_016810.1	RefSeq	CDS	1537564	1538124	-	SL1344_1432	speG	NA			561	8.53323	8.90577	33.845	32.7096
NC_016810.1	RefSeq	5UTR	1702962	1702983	+	SL1344_1582	SL1344_1582_5UTR	NA			22	15.0067	23.905	68.9126	58.024
NC_016810.1	RefSeq	5UTR	1927927	1927959	+	SL1344_1811	SL1344_1811_5UTR	NA			33	0	7.96832	133.45	55.6064
NC_016810.1	RefSeq	5UTR	1993930	1993962	-	SL1344_1875	pgsA_5UTR	NA			33	0	7.96832	35.0032	29.012
NC_016810.1	RefSeq	5UTR	4105921	4105942	-	SL1344_3842	mioC_5UTR	NA			22	0	11.9525	105.01	83.4095
NC_016810.1	RefSeq	3UTR	4383119	4383184	+	SL1344_4085	tuf2_3UTR	NA			66	5.00224	13.9446	47.0356	47.1445
NC_016810.1	RefSeq	sRNA	2989429	2989505	+	ncRNA0047	MicA	NA			77	0	13.66	78.7572	70.4578
NC_016810.1	RefSeq	CDS	3181371	3183617	-	SL1344_2981	ptsP	NA			2247	5.95059	8.19173	37.5268	36.4296
NC_016810.1	RefSeq	5UTR	284177	284237	-	SL1344_0243	proS_5UTR	NA			61	18.9429	12.9322	36.6888	36.6217
NC_016810.1	RefSeq	CDS	1213188	1213481	-	SL1344_1109	flgM	NA			294	5.61475	12.0744	52.795	53.1887
NC_016810.1	RefSeq	CDS	3221466	3222347	-	SL1344_3017	prfB	NA			882	9.17077	9.0931	37.3248	34.0118
NC_016810.1	RefSeq	3UTR	1136741	1136840	+	SL1344_1031	SL1344_1031_3UTR	NA			100	6.60295	15.7773	34.6532	51.859
NC_016810.1	RefSeq	3UTR	1466165	1466264	-	SL1344_1363	sodB_3UTR	NA			100	11.5552	11.833	128.506	123.664
NC_016810.1	RefSeq	3UTR	1672632	1672731	-	SL1344_1556	trg_3UTR	NA			100	1.65074	13.1477	23.1021	19.1479
NC_016810.1	RefSeq	3UTR	3711561	3711660	+	SL1344_3493	glpD_3UTR	NA			100	3.30148	17.092	147.276	102.122
NC_016810.1	RefSeq	3UTR	4261073	4261172	+	SL1344_3975	yiiD_3UTR	NA			100	3.30148	10.5182	48.3701	31.9132
NC_016810.1	RefSeq	CDS	1214389	1214805	+	SL1344_1111	flgB	NA			417	5.54205	9.4588	31.5092	31.7602
NC_016810.1	RefSeq	CDS	1870487	1870753	+	SL1344_1744	minE	NA			267	8.65555	11.8182	102.207	107.573
NC_016810.1	RefSeq	3UTR	3782612	3782739	+	SL1344_3556	uspA_3UTR	NA			128	9.02747	14.3803	75.5782	74.1733
NC_016810.1	RefSeq	CDS	3807909	3808676	-	SL1344_3576	SL1344_3576	NA			768	9.67229	15.0651	58.2817	47.2673
NC_016810.1	RefSeq	CDS	4225637	4226260	+	SL1344_3945	dsbA	NA			624	8.46532	11.3778	66.6407	51.7823
NC_016810.1	RefSeq	sRNA	1170291	1170591	+	ncRNA0189	STnc670	NA			301	6.58101	12.2304	65.2385	84.2891
NC_016810.1	RefSeq	5UTR	1189126	1189153	+	SL1344_1084	SL1344_1084_5UTR	NA			28	0	0	25.7836	34.1927
NC_016810.1	RefSeq	3UTR	1372230	1372274	+	SL1344_1270	rpl20_3UTR	NA			45	7.33661	11.6869	41.7122	42.551
NC_016810.1	RefSeq	CDS	978884	979204	+	SL1344_0883	SL1344_0883	NA			321	5.14249	8.60132	52.4026	48.2178
NC_016810.1	RefSeq	CDS	3917350	3917817	-	SL1344_3667	secB	NA			468	11.2871	11.7992	55.6882	62.0535
NC_016810.1	RefSeq	CDS	2652587	2653861	-	SL1344_2484	hisS	NA			1275	11.6523	13.7149	40.6552	37.0444
NC_016810.1	RefSeq	5UTR	3253644	3253677	-	SL1344_3046	epd_5UTR	NA			34	9.71022	7.73396	91.3043	70.3968
NC_016810.1	RefSeq	5UTR	3681848	3681881	-	SL1344_3469	ompR_5UTR	NA			34	0	0	16.9869	23.4656
NC_016810.1	RefSeq	CDS	2991566	2992132	-	SL1344_2805	SL1344_2805	NA			567	4.0759	10.2028	41.3811	32.7856
NC_016810.1	RefSeq	5UTR	1136239	1136295	-	SL1344_1030	sigD_5UTR	NA			57	17.3762	6.91986	27.8644	18.1961
NC_016810.1	RefSeq	5UTR	4776418	4776588	-	SL1344_4431	SL1344_4431_5UTR	NA			171	9.65344	12.302	38.4191	59.2541
NC_016810.1	RefSeq	5UTR	4225471	4225636	+	SL1344_3945	dsbA_5UTR	NA			166	5.96652	9.50438	63.9309	56.7132
NC_016810.1	RefSeq	5UTR	2862878	2863003	+	SL1344_2674	sopE_5UTR	NA			126	10.4809	27.1302	35.5241	30.3935
NC_016810.1	RefSeq	CDS	2409034	2409291	-	SL1344_2273	pmrD	NA			258	3.83893	9.17283	44.4917	43.9116
NC_016810.1	RefSeq	CDS	3511029	3511682	-	SL1344_3299	SL1344_3299	NA			654	13.1251	9.0466	30.0257	29.5222
NC_016810.1	RefSeq	CDS	2653972	2655090	-	SL1344_2485	gcpE	NA			1119	10.6214	14.8044	47.4842	41.6383
NC_016810.1	RefSeq	CDS	4563690	4565045	+	SL1344_4235	melA	NA			1356	10.7128	8.04765	36.3633	37.3615
NC_016810.1	RefSeq	5UTR	189553	189598	+	SL1344_0161	SL1344_0161_5UTR	NA			46	7.17712	11.4328	186.763	116.206
NC_016810.1	RefSeq	5UTR	1626990	1627035	-	SL1344_1514	SL1344_1514_5UTR	NA			46	14.3542	11.4328	31.3887	27.7506
NC_016810.1	RefSeq	5UTR	2011185	2011207	-	SL1344_1893	yedD_5UTR	NA			23	0	5.7164	31.3887	20.813
NC_016810.1	RefSeq	5UTR	2415013	2415035	-	SL1344_2278	menD_5UTR	NA			23	14.3542	11.4328	31.3887	52.0324
NC_016810.1	RefSeq	CDS	2433701	2434201	-	SL1344_2294	nuoE	NA			501	7.24875	6.82317	31.2697	33.9197
NC_016810.1	RefSeq	CDS	3371636	3372799	+	SL1344_3162	SL1344_3162	NA			1164	6.52353	10.3917	44.9663	39.069
NC_016810.1	RefSeq	CDS	1514089	1515477	+	SL1344_1410	pntB	NA			1389	9.2698	10.6015	26.5595	23.7798
NC_016810.1	RefSeq	CDS	3918878	3920422	+	SL1344_3670	SL1344_3670	NA			1545	2.56425	4.76552	12.6164	14.1492
NC_016810.1	RefSeq	5UTR	1000128	1000358	+	SL1344_0901	serS_5UTR	NA			231	7.14605	10.8141	63.1308	46.9718
NC_016810.1	RefSeq	3UTR	4384279	4384359	+	SL1344_4087	nusG_3UTR	NA			81	8.15179	16.2318	93.585	84.7079
NC_016810.1	RefSeq	CDS	3478548	3478970	-	SL1344_3261	SL1344_3261	NA			423	8.5854	13.0545	54.6149	41.3061
NC_016810.1	RefSeq	5UTR	1031023	1031051	+	SL1344_0924	SL1344_0924_5UTR	NA			29	11.3844	4.5337	47.2996	55.0228
NC_016810.1	RefSeq	CDS	1702984	1703418	+	SL1344_1582	SL1344_1582	NA			435	8.34856	16.9258	66.7173	57.5905
NC_016810.1	RefSeq	sRNA	4292542	4292599	+	ncRNA0206	STnc870	NA			58	5.6922	11.3342	85.8861	68.7785
NC_016810.1	RefSeq	CDS	2102129	2102923	-	SL1344_2001	cbiK	NA			795	9.96672	14.3881	34.3263	24.8883
NC_016810.1	RefSeq	5UTR	1498969	1499038	+	SL1344_1398	fumA_5UTR	NA			70	4.71639	0	28.8776	29.6337
NC_016810.1	RefSeq	CDS	835617	836369	-	SL1344_0749	gpmA	NA			753	9.42652	8.03181	46.3078	34.5409
NC_016810.1	RefSeq	CDS	259351	260109	+	SL1344_0222	SL1344_0222	NA			759	7.39461	9.00766	47.2734	35.2139
NC_016810.1	RefSeq	CDS	3288188	3288514	-	SL1344_3083	SL1344_3083	NA			327	5.04813	10.4538	154.986	95.6421
NC_016810.1	RefSeq	5UTR	2477321	2477402	-	SL1344_2335	accD_5UTR	NA			82	8.05238	24.0507	115.334	121.62
NC_016810.1	RefSeq	5UTR	2555107	2555147	-	SL1344_2408	ucpA_5UTR	NA			41	12.0786	6.41352	42.26	42.8104
NC_016810.1	RefSeq	5UTR	3142111	3142233	+	SL1344_2950	sdaC_5UTR	NA			123	5.36825	8.55137	14.6736	18.8106
NC_016810.1	RefSeq	sRNA	2319950	2320037	-	ncRNA0237	STnc1340	NA			88	0	7.4703	61.5291	69.8102
NC_016810.1	RefSeq	5UTR	1162142	1162188	-	SL1344_1058	wrbA_5UTR	NA			47	0	5.59478	55.2976	44.1353
NC_016810.1	RefSeq	3UTR	527519	527618	-	SL1344_0466	hha_3UTR	NA			100	3.30148	7.88864	74.3599	107.707
NC_016810.1	RefSeq	3UTR	3767808	3767907	+	SL1344_3542	SL1344_3542_3UTR	NA			100	11.5552	28.925	18.0485	17.5523
NC_016810.1	RefSeq	CDS	845702	846391	+	SL1344_0759	modB	NA			690	8.13407	11.0517	31.0749	29.2538
NC_016810.1	RefSeq	5UTR	2656122	2656287	-	SL1344_2486	yfgA_5UTR	NA			166	15.9107	15.0486	86.546	86.5117
NC_016810.1	RefSeq	sRNA	2462091	2462185	-	ncRNA0496	RUF_107c.108	NA			95	12.1633	13.8397	80.5534	68.0255
NC_016810.1	RefSeq	CDS	4106619	4107611	+	SL1344_3844	asnA	NA			993	28.9253	79.0452	28.645	32.7809
NC_016810.1	RefSeq	CDS	53855	56689	+	SL1344_0047	ileS	NA			2835	10.8302	13.5883	27.146	29.0146
NC_016810.1	RefSeq	CDS	153536	154366	+	SL1344_0131	ftsQ	NA			831	4.37018	7.11971	29.5379	23.4261
NC_016810.1	RefSeq	5UTR	185745	185852	+	SL1344_0159	acnB_5UTR	NA			108	4.58538	4.86953	56.151	54.6662
NC_016810.1	RefSeq	5UTR	365757	365792	+	SL1344_0317	proB_5UTR	NA			36	4.58538	7.30429	24.0647	17.7296
NC_016810.1	RefSeq	5UTR	733733	733744	-	SL1344_0658	ybeZ_5UTR	NA			12	0	0	12.0324	0
NC_016810.1	RefSeq	5UTR	777411	777458	+	SL1344_0692	SL1344_0692_5UTR	NA			48	20.6342	32.8693	57.1537	53.1887
NC_016810.1	RefSeq	5UTR	988119	988148	-	SL1344_0893	aat_5UTR	NA			30	5.50246	8.76515	45.7229	58.5076
NC_016810.1	RefSeq	5UTR	2602638	2602661	-	SL1344_2452	dapA_5UTR	NA			24	27.5123	21.9129	42.1132	53.1887
NC_016810.1	RefSeq	CDS	2657786	2658217	-	SL1344_2488	ndk	NA			432	4.9675	5.47822	106.62	145.161
NC_016810.1	RefSeq	5UTR	3197152	3197175	-	SL1344_2993	SL1344_2993_5UTR	NA			24	13.7561	5.47822	36.0971	36.5672
NC_016810.1	RefSeq	5UTR	4172413	4172436	-	SL1344_3898	cyaY_5UTR	NA			24	6.87807	10.9564	144.388	139.62
NC_016810.1	RefSeq	CDS	4173567	4173770	+	SL1344_3900	SL1344_3900	NA			204	4.85511	11.6009	38.2204	35.5895
NC_016810.1	RefSeq	5UTR	4595283	4595354	+	SL1344_4266	groES_5UTR	NA			72	4.58538	9.13037	31.0836	28.8105
NC_016810.1	RefSeq	CDS	1214809	1215213	+	SL1344_1112	flgC	NA			405	6.52143	7.46661	23.8864	30.1403
NC_016810.1	RefSeq	5UTR	1168170	1168302	+	SL1344_1063	putP_5UTR	NA			133	0	0.988551	36.9113	40.7913
NC_016810.1	RefSeq	CDS	4067739	4069385	+	SL1344_3809	yidC	NA			1647	11.2254	12.2936	38.1792	45.4381
NC_016810.1	RefSeq	CDS	744669	746621	+	SL1344_0667	nagE	NA			1953	10.2273	8.1458	32.2341	27.6156
NC_016810.1	RefSeq	sRNA	3191786	3191870	-	ncRNA0052	OmrB	NA			85	5.82613	20.1083	32.275	36.6063
NC_016810.1	RefSeq	CDS	2020631	2021098	+	SL1344_1904	fliL	NA			468	4.9381	7.86616	34.863	39.5506
NC_016810.1	RefSeq	CDS	986884	987102	-	SL1344_0891	infA	NA			219	6.78385	10.206	159.552	209.84
NC_016810.1	RefSeq	CDS	2371427	2374063	-	SL1344_2241	gyrA	NA			2637	13.1458	14.0103	42.5444	47.1679
NC_016810.1	RefSeq	3UTR	3533756	3533822	-	SL1344_3316	rpsI_3UTR	NA			67	14.7827	9.81174	70.0391	67.8751
NC_016810.1	RefSeq	sRNA	2311208	2311408	+	ncRNA0110	sRNA2	NA			201	5.74884	12.4282	61.778	88.9124
NC_016810.1	RefSeq	CDS	1043688	1044236	+	SL1344_0933	SL1344_0933	NA			549	9.62179	12.9322	71.4051	65.1053
NC_016810.1	RefSeq	3UTR	1237819	1237879	+	SL1344_1134	fabF_3UTR	NA			61	0	8.62146	178.71	205.343
NC_016810.1	RefSeq	5UTR	3628388	3628448	-	SL1344_3422	slyD_5UTR	NA			61	5.41225	4.31073	43.7899	36.6217
NC_016810.1	RefSeq	CDS	2406684	2408330	+	SL1344_2270	pqaB	NA			1647	3.20726	2.79399	15.824	19.9094
NC_016810.1	RefSeq	5UTR	240111	240159	+	SL1344_0205	SL1344_0205_5UTR	NA			49	3.36885	5.36642	54.5139	48.8468
NC_016810.1	RefSeq	5UTR	3532609	3532755	-	SL1344_3314	sspA_5UTR	NA			147	8.98361	8.94403	99.6966	84.6677
NC_016810.1	RefSeq	CDS	1831307	1832563	-	SL1344_1705	hemA	NA			1257	8.40471	9.20445	49.7376	54.712
NC_016810.1	RefSeq	5UTR	2779810	2780036	-	SL1344_2603	rseA_5UTR	NA			227	13.0896	13.9007	68.3777	52.7201
NC_016810.1	RefSeq	sRNA	3379213	3379513	-	ncRNA0087	SroG	NA			301	10.4199	15.2881	53.9657	55.1325
NC_016810.1	RefSeq	CDS	1233454	1234407	+	SL1344_1130	fabH	NA			954	10.382	14.333	45.4051	45.3275
NC_016810.1	RefSeq	5UTR	1326542	1326695	-	SL1344_1225	gapA_5UTR	NA			154	8.57526	13.66	70.3189	65.277
NC_016810.1	RefSeq	3UTR	1997152	1997225	-	SL1344_1879	sdiA_3UTR	NA			74	6.69218	8.8836	107.316	120.753
NC_016810.1	RefSeq	5UTR	2374064	2374100	-	SL1344_2241	gyrA_5UTR	NA			37	8.92291	14.2138	78.0477	71.1579
NC_016810.1	RefSeq	5UTR	3463001	3463037	+	SL1344_3249	SL1344_3249_5UTR	NA			37	0	7.10688	15.6095	23.7193
NC_016810.1	RefSeq	CDS	4631181	4631606	+	SL1344_4300	SL1344_4300	NA			426	5.03746	9.25896	52.5356	47.1956
NC_016810.1	RefSeq	CDS	3367167	3367994	-	SL1344_3157	icc	NA			828	6.57903	8.89218	36.1842	36.8081
NC_016810.1	RefSeq	CDS	844929	845702	+	SL1344_0758	modA	NA			774	8.95749	10.7016	31.5266	26.3882
NC_016810.1	RefSeq	CDS	2324149	2324433	+	SL1344_2201	rplY	NA			285	18.5346	16.6077	138.055	131.852
NC_016810.1	RefSeq	CDS	143482	144969	+	SL1344_0123	murE	NA			1488	5.32496	6.3618	20.9111	21.3398
NC_016810.1	RefSeq	5UTR	432757	432787	+	SL1344_0374	SL1344_0374_5UTR	NA			31	10.6499	8.4824	41.9192	74.6358
NC_016810.1	RefSeq	5UTR	979049	979234	+	SL1344_0884	clpA_5UTR	NA			186	1.77499	6.3618	42.6954	38.1758
NC_016810.1	RefSeq	5UTR	4185983	4186013	+	SL1344_3913	rhtC_5UTR	NA			31	0	0	37.2615	25.7365
NC_016810.1	RefSeq	5UTR	3379210	3379513	-	SL1344_3168	ribB_5UTR	NA			304	10.3171	15.5697	54.6205	55.6382
NC_016810.1	RefSeq	CDS	169	255	+	SL1344_0001	thrL	NA			87	3.7948	4.5337	78.0028	121.05
NC_016810.1	RefSeq	sRNA	3191584	3191670	-	ncRNA0051	OmrA	NA			87	3.7948	7.55616	13.2771	11.9216
NC_016810.1	RefSeq	3UTR	3118771	3118826	-	SL1344_2931	eno_3UTR	NA			56	11.791	11.739	131.496	173.813
NC_016810.1	RefSeq	5UTR	3282877	3282932	+	SL1344_3077	SL1344_3077_5UTR	NA			56	11.791	11.739	23.2053	19.9458
NC_016810.1	RefSeq	CDS	1898702	1900750	-	SL1344_1774	prc	NA			2049	8.21744	12.4483	165.881	127.326
NC_016810.1	RefSeq	CDS	2678487	2678810	-	SL1344_2503	SL1344_2503	NA			324	8.66128	11.3622	49.2435	32.9967
NC_016810.1	RefSeq	CDS	4263723	4264652	-	SL1344_3981	fdhE	NA			930	4.61497	5.37219	38.7364	35.4305
NC_016810.1	RefSeq	3UTR	288802	288901	+	SL1344_0249	SL1344_0249_3UTR	NA			100	11.5552	13.1477	57.7553	74.9961
NC_016810.1	RefSeq	5UTR	1636599	1636623	+	SL1344_1524	srfA_5UTR	NA			25	0	0	17.3266	19.1479
NC_016810.1	RefSeq	3UTR	1749778	1749877	+	SL1344_1631	fabI_3UTR	NA			100	9.90443	13.1477	54.1456	81.3787
NC_016810.1	RefSeq	3UTR	2583179	2583278	-	SL1344_2438	SL1344_2438_3UTR	NA			100	14.8566	18.4068	94.5743	86.9635
NC_016810.1	RefSeq	3UTR	4597936	4598035	+	SL1344_4268	yjeI_3UTR	NA			100	6.60295	13.1477	68.5844	52.6568
NC_016810.1	RefSeq	3UTR	4785549	4785648	-	SL1344_4442	SL1344_4442_3UTR	NA			100	6.60295	1.31477	40.4287	23.1371
NC_016810.1	RefSeq	CDS	2103714	2104439	-	SL1344_2003	cbiH	NA			726	8.8676	15.9366	34.506	20.6601
NC_016810.1	RefSeq	CDS	4580663	4580932	-	SL1344_4248	SL1344_4248	NA			270	7.948	12.6608	54.0119	40.4825
NC_016810.1	RefSeq	CDS	3456032	3456427	+	SL1344_3238	SL1344_3238	NA			396	11.6719	7.96832	26.9816	23.7737
NC_016810.1	RefSeq	5UTR	4595080	4595123	-	SL1344_4265	yjeH_5UTR	NA			44	3.75168	8.96436	31.1747	29.012
NC_016810.1	RefSeq	CDS	759169	760809	+	SL1344_0680	pgm	NA			1641	11.7694	9.93491	44.9618	42.9302
NC_016810.1	RefSeq	CDS	1220595	1221545	+	SL1344_1119	flgJ	NA			951	2.60369	3.17979	23.1537	23.742
NC_016810.1	RefSeq	CDS	3507688	3508179	+	SL1344_3294	ptsN	NA			492	4.69722	8.55137	54.4391	36.6483
NC_016810.1	RefSeq	5UTR	1104358	1104458	+	SL1344_0999	SL1344_0999_5UTR	NA			101	3.26879	2.60351	35.0249	34.757
NC_016810.1	RefSeq	CDS	3140305	3141669	+	SL1344_2949	SL1344_2949	NA			1365	4.83733	7.12771	33.1088	33.316
NC_016810.1	RefSeq	CDS	1512549	1514078	+	SL1344_1409	pntA	NA			1530	8.63131	9.79634	16.7037	13.7665
NC_016810.1	RefSeq	CDS	285514	286329	-	SL1344_0246	yaeC	NA			816	10.5194	11.1176	43.4403	35.1006
NC_016810.1	RefSeq	CDS	2538804	2539790	-	SL1344_2391	SL1344_2391	NA			987	6.18818	11.8556	77.7531	72.9122
NC_016810.1	RefSeq	5UTR	1866922	1866940	-	SL1344_1738	SL1344_1738_5UTR	NA			19	17.3762	0	281.177	176.363
NC_016810.1	RefSeq	CDS	1194087	1196630	+	SL1344_1088	mdoH	NA			2544	8.69492	10.9048	21.2836	21.2629
NC_016810.1	RefSeq	CDS	1990157	1990462	-	SL1344_1872	SL1344_1872	NA			306	5.39457	11.6009	59.6899	44.8454
NC_016810.1	RefSeq	CDS	4206707	4207408	+	SL1344_3933	ubiB	NA			702	6.81929	9.73906	67.1549	57.3938
NC_016810.1	RefSeq	CDS	662931	663128	+	SL1344_0589	SL1344_0589	NA			198	2.50112	3.32013	43.754	29.415
NC_016810.1	RefSeq	CDS	4143372	4144853	-	SL1344_3873	gppA	NA			1482	6.12622	8.2506	34.5869	34.185
NC_016810.1	RefSeq	5UTR	1281123	1281237	+	SL1344_1176	icdA_5UTR	NA			115	5.7417	4.57312	85.3774	56.8888
NC_016810.1	RefSeq	CDS	1878124	1878468	+	SL1344_1751	SL1344_1751	NA			345	9.56949	10.2895	69.4738	95.5084
NC_016810.1	RefSeq	5UTR	1990463	1990692	-	SL1344_1872	SL1344_1872_5UTR	NA			230	2.87085	14.291	48.0248	32.607
NC_016810.1	RefSeq	5UTR	4435975	4436006	-	SL1344_4125	pepE_5UTR	NA			32	0	8.21733	22.5607	24.9322
NC_016810.1	RefSeq	5UTR	1368901	1369054	+	SL1344_1267	thrS_5UTR	NA			154	4.28763	12.8062	29.534	40.4096
NC_016810.1	RefSeq	CDS	3508225	3509079	+	SL1344_3295	SL1344_3295	NA			855	5.21286	7.99628	46.5251	37.512
NC_016810.1	RefSeq	CDS	2473607	2474095	-	SL1344_2332	cvpA	NA			489	10.1272	13.4435	52.4109	40.1363
NC_016810.1	RefSeq	CDS	260991	262343	+	SL1344_0224	yaeL	NA			1353	7.19834	9.62029	29.1338	26.5943
NC_016810.1	RefSeq	CDS	2100685	2101422	-	SL1344_1999	cbiM	NA			738	6.71032	7.12614	22.6952	17.7296
NC_016810.1	RefSeq	5UTR	247701	247726	-	SL1344_0212	SL1344_0212_5UTR	NA			26	0	20.2273	97.1844	76.7145
NC_016810.1	RefSeq	5UTR	474060	474085	-	SL1344_0415	SL1344_0415_5UTR	NA			26	12.698	10.1136	33.3204	21.4801
NC_016810.1	RefSeq	5UTR	2409292	2409317	-	SL1344_2273	pmrD_5UTR	NA			26	0	25.2841	44.4271	30.6858
NC_016810.1	RefSeq	5UTR	2443537	2443562	-	SL1344_2302	SL1344_2302_5UTR	NA			26	0	10.1136	33.3204	30.6858
NC_016810.1	RefSeq	5UTR	2971872	2971884	+	SL1344_2786	SL1344_2786_5UTR	NA			13	0	20.2273	66.6407	49.0973
NC_016810.1	RefSeq	5UTR	2999074	2999099	-	SL1344_2810	SL1344_2810_5UTR	NA			26	12.698	5.05682	38.8738	24.5486
NC_016810.1	RefSeq	5UTR	3191494	3191532	-	SL1344_2988	aas_5UTR	NA			39	12.698	16.8561	11.1068	24.5486
NC_016810.1	RefSeq	5UTR	3593938	3593963	+	SL1344_3366	yrdA_5UTR	NA			26	6.34899	10.1136	33.3204	36.8229
NC_016810.1	RefSeq	CDS	3397106	3398953	+	SL1344_3185	rpoD	NA			1848	17.2398	18.8536	100.4	78.4015
NC_016810.1	RefSeq	CDS	545529	546173	+	SL1344_0481	adk	NA			645	9.98121	15.8996	39.6228	33.5212
NC_016810.1	RefSeq	CDS	2096115	2096858	-	SL1344_1993	cobS	NA			744	2.66248	6.00837	42.2103	33.4574
NC_016810.1	RefSeq	CDS	2723498	2724472	-	SL1344_2544	lepB	NA			975	9.48116	12.6758	18.5854	21.6028
NC_016810.1	RefSeq	CDS	4067156	4067515	+	SL1344_3807	rnpA	NA			360	8.25369	12.7825	40.91	35.0159
NC_016810.1	RefSeq	3UTR	2828088	2828389	-	SL1344_2650	ffh_3UTR	NA			302	10.932	9.57781	44.703	50.9872
NC_016810.1	RefSeq	CDS	508154	510025	+	SL1344_0446	ppiD	NA			1872	8.81804	9.06013	35.9042	25.8272
NC_016810.1	RefSeq	CDS	46190	47356	+	SL1344_0040	nhaA	NA			1167	6.36531	5.06982	24.6215	21.0567
NC_017720.1	RefSeq	CDS	56447	57079	+	SL1344_P1_0062	rlgA	NA	putative resolvase		633	10.1704	13.7085	32.3904	33.5265
NC_016810.1	RefSeq	CDS	2446934	2449078	+	SL1344_2307	pta	NA			2145	10.4662	12.4428	23.4589	25.7761
NC_016810.1	RefSeq	CDS	3598418	3598927	+	SL1344_3373	def	NA			510	7.12083	7.21836	31.001	27.6894
NC_016810.1	RefSeq	CDS	1722495	1723607	+	SL1344_1602	SL1344_1602	NA			1113	6.97077	10.6316	37.2322	34.7662
NC_016810.1	RefSeq	5UTR	1837695	1837747	-	SL1344_1710	SL1344_1710_5UTR	NA			53	6.2292	4.96141	21.7944	31.6122
NC_016810.1	RefSeq	5UTR	3856737	3856789	-	SL1344_3613	SL1344_3613_5UTR	NA			53	3.1146	2.4807	23.1566	9.03204
NC_016810.1	RefSeq	3UTR	4230356	4230620	+	SL1344_3947	polA_3UTR	NA			265	7.47504	18.8533	39.7749	53.5901
NC_016810.1	RefSeq	CDS	527619	527837	-	SL1344_0466	hha	NA			219	10.5527	10.8064	55.7114	68.8539
NC_016810.1	RefSeq	CDS	3505827	3507260	+	SL1344_3292	rpoN	NA			1434	5.29525	7.60991	41.4839	32.4918
NC_016810.1	RefSeq	3UTR	2131843	2131942	-	SL1344_2036	yeeA_3UTR	NA			100	6.60295	10.5182	25.9899	46.2742
NC_016810.1	RefSeq	3UTR	4630975	4631074	+	SL1344_4299	purA_3UTR	NA			100	8.25369	11.833	49.092	50.2633
NC_016810.1	RefSeq	5UTR	3252576	3252809	-	SL1344_3045	pgk_5UTR	NA			234	7.05443	8.9899	40.1078	46.0287
NC_016810.1	RefSeq	CDS	4202307	4202855	+	SL1344_3928	tatB	NA			549	7.21634	8.62146	52.8634	40.9815
NC_016810.1	RefSeq	CDS	676860	677288	-	SL1344_0602	SL1344_0602	NA			429	8.46532	9.80716	105.346	120.511
NC_016810.1	RefSeq	5UTR	2539791	2539837	-	SL1344_2391	SL1344_2391_5UTR	NA			47	7.02442	5.59478	61.4418	42.4378
NC_016810.1	RefSeq	3UTR	3637761	3637807	+	SL1344_3433	cap_3UTR	NA			47	10.5366	8.39217	41.4732	52.6229
NC_016810.1	RefSeq	CDS	2620521	2622098	-	SL1344_2471	guaA	NA			1578	37.8686	31.5779	36.2343	35.1895
NC_016810.1	RefSeq	CDS	3066965	3067408	+	SL1344_2879	invH	NA			444	5.57682	11.2526	20.4875	31.2663
NC_016810.1	RefSeq	5UTR	280508	280561	-	SL1344_0239	SL1344_0239_5UTR	NA			54	6.11384	0	52.1402	62.0535
NC_016810.1	RefSeq	5UTR	1909296	1909349	-	SL1344_1783	SL1344_1783_5UTR	NA			54	15.2846	12.1738	18.717	10.3422
NC_016810.1	RefSeq	5UTR	1920693	1920746	+	SL1344_1799	pagK_5UTR	NA			54	12.2277	14.6086	14.7062	23.6394
NC_016810.1	RefSeq	5UTR	4019123	4019149	-	SL1344_3763	ivbL_5UTR	NA			27	0	19.4781	128.345	147.746
NC_016810.1	RefSeq	sRNA	941813	941893	-	ncRNA0062	RybB	NA			81	4.0759	3.24635	169.344	110.317
NC_016810.1	RefSeq	CDS	273039	273998	+	SL1344_0233	accA	NA			960	7.56588	10.9564	145.742	135.382
NC_016810.1	RefSeq	CDS	3926630	3927562	+	SL1344_3676	rfaD	NA			933	6.19248	6.62318	31.7252	33.2643
NC_016810.1	RefSeq	5UTR	1364931	1365160	-	SL1344_1263	SL1344_1263_5UTR	NA			230	4.30627	18.2925	66.5441	65.9077
NC_016810.1	RefSeq	CDS	2171065	2171838	-	SL1344_2069	rfbF	NA			774	4.26547	8.8331	31.8065	27.3159
NC_016810.1	RefSeq	CDS	3576691	3577656	+	SL1344_3357	SL1344_3357	NA			966	10.5948	17.4214	177.496	169.807
NC_016810.1	RefSeq	3UTR	1305902	1306146	-	SL1344_1202	SL1344_1202_3UTR	NA			245	24.9295	25.2222	25.6363	33.2158
NC_016810.1	RefSeq	CDS	1480339	1481613	+	SL1344_1381	tyrS	NA			1275	6.73242	11.7556	77.7432	73.0875
NC_016810.1	RefSeq	5UTR	1538502	1538542	-	SL1344_1433	SL1344_1433_5UTR	NA			41	12.0786	9.62029	28.1733	35.0267
NC_016810.1	RefSeq	3UTR	2446858	2446898	+	SL1344_2306	ackA_3UTR	NA			41	8.05238	6.41352	29.9341	19.4593
NC_016810.1	RefSeq	CDS	256272	256997	+	SL1344_0219	pyrH	NA			726	10.2318	13.7635	46.24	32.9682
NC_016810.1	RefSeq	CDS	678832	679242	-	SL1344_0604	rnk	NA			411	8.03279	6.71782	122.958	111.23
NC_016810.1	RefSeq	3UTR	1550577	1550850	+	SL1344_1445	SL1344_1445_3UTR	NA			274	9.03689	13.4356	59.8105	62.8947
NC_016810.1	RefSeq	CDS	4863246	4864115	-	SL1344_4513	rob	NA			870	5.31272	7.70729	42.7356	40.7169
NC_016810.1	RefSeq	CDS	2512277	2513197	+	SL1344_2369	SL1344_2369	NA			921	1.79233	5.99571	60.6713	41.6674
NC_016810.1	RefSeq	3UTR	899311	899365	+	SL1344_0808	ompX_3UTR	NA			55	12.0054	19.124	78.7572	84.1348
NC_016810.1	RefSeq	CDS	3245497	3246156	-	SL1344_3039	rpiA	NA			660	12.0054	12.3509	40.5818	38.6827
NC_016810.1	RefSeq	5UTR	153123	153535	+	SL1344_0131	ftsQ_5UTR	NA			413	3.99694	9.55041	32.8632	32.2609
NC_016810.1	RefSeq	CDS	149960	151027	+	SL1344_0128	murG	NA			1068	3.4004	5.90909	24.6055	19.7964
NC_016810.1	RefSeq	CDS	1170638	1171492	+	SL1344_1064	phoH	NA			855	8.30196	8.91893	66.3679	36.2056
NC_016810.1	RefSeq	CDS	4173804	4174631	+	SL1344_3901	dapF	NA			828	3.78792	7.62187	29.1218	27.2688
NC_017718.1	RefSeq	CDS	33969	34301	+	SL1344_P2_0048	nikA	NA	relaxosome component		333	6.94004	4.73792	54.8502	37.3758
NC_016810.1	RefSeq	CDS	542698	543303	+	SL1344_0479	recR	NA			606	10.3512	13.8854	34.6675	39.2332
NC_016810.1	RefSeq	5UTR	148	168	+	SL1344_0001	thrL_5UTR	NA			21	7.86066	6.26082	96.2588	136.771
NC_016810.1	RefSeq	5UTR	527441	527454	-	SL1344_0465	maa_5UTR	NA			14	11.791	18.7825	41.2538	79.783
NC_016810.1	RefSeq	5UTR	987103	987137	-	SL1344_0891	infA_5UTR	NA			35	4.71639	15.026	129.949	152.728
NC_016810.1	RefSeq	5UTR	1122728	1122755	+	SL1344_1015	helD_5UTR	NA			28	0	0	30.9403	28.4939
NC_016810.1	RefSeq	5UTR	2275617	2275637	+	SL1344_2158	yohJ_5UTR	NA			21	0	18.7825	34.3781	37.9919
NC_016810.1	RefSeq	3UTR	2311947	2312030	+	SL1344_2191	SL1344_2191_3UTR	NA			84	7.86066	23.4781	142.669	157.666
NC_016810.1	RefSeq	3UTR	2600666	2600707	-	SL1344_2451	nlpB_3UTR	NA			42	15.7213	6.26082	99.6966	106.377
NC_016810.1	RefSeq	CDS	3459740	3460243	-	SL1344_3245	SL1344_3245	NA			504	10.8084	8.8695	35.8106	27.8607
NC_016810.1	RefSeq	5UTR	3734485	3734512	-	SL1344_3509	gntR_5UTR	NA			28	0	0	23.2053	28.4939
NC_016810.1	RefSeq	5UTR	3996662	3996689	-	SL1344_3738	SL1344_3738_5UTR	NA			28	0	4.69562	43.8321	28.4939
NC_016810.1	RefSeq	5UTR	4263060	4263073	+	SL1344_3979	SL1344_3979_5UTR	NA			14	0	9.39123	25.7836	22.7952
NC_016810.1	RefSeq	5UTR	4429600	4429627	+	SL1344_4123	metH_5UTR	NA			28	5.89549	0	36.0971	11.3976
NC_016810.1	RefSeq	sRNA	285917	285972	-	ncRNA0210	STnc925	NA			56	14.7387	14.0868	41.2538	29.9186
NC_016810.1	RefSeq	CDS	1606397	1607281	-	SL1344_1499	fdnH	NA			885	7.83401	10.5479	30.6723	23.5292
NC_016810.1	RefSeq	CDS	1004962	1005825	+	SL1344_0904	dmsC	NA			864	11.2724	12.0216	16.5445	14.7746
NC_016810.1	RefSeq	CDS	2014107	2015789	+	SL1344_1898	fliF	NA			1683	7.25815	6.71839	20.5472	24.7455
NC_016810.1	RefSeq	sRNA	1376238	1376364	+	ncRNA0181	STnc540	NA			127	3.89938	11.3878	623.03	593.661
NC_016810.1	RefSeq	CDS	2651953	2652573	-	SL1344_2483	SL1344_2483	NA			621	10.6328	11.4328	39.8753	34.3029
NC_016810.1	RefSeq	CDS	2828390	2829751	-	SL1344_2650	ffh	NA			1362	6.54478	8.30179	34.1888	28.5274
NC_016810.1	RefSeq	CDS	703836	704153	-	SL1344_0630	SL1344_0630	NA			318	5.7101	7.02866	35.87	35.1246
NC_016810.1	RefSeq	5UTR	3415729	3415898	+	SL1344_3199	SL1344_3199_5UTR	NA			170	3.88409	12.3743	25.4803	30.036
NC_016810.1	RefSeq	CDS	993908	997993	+	SL1344_0898	ftsK	NA			4086	6.70637	7.36865	23.9587	20.3851
NC_016810.1	RefSeq	5UTR	1710445	1710515	+	SL1344_1590	ogt_5UTR	NA			71	16.2749	11.1108	77.2782	47.1956
NC_016810.1	RefSeq	CDS	1833497	1834348	+	SL1344_1707	ipk	NA			852	9.68743	9.72191	51.1799	53.7505
NC_016810.1	RefSeq	5UTR	3042084	3042431	+	SL1344_2856	hilA_5UTR	NA			348	3.7948	9.82301	33.6076	44.706
NC_016810.1	RefSeq	CDS	4224288	4224557	+	SL1344_3943	SL1344_3943	NA			270	4.89107	7.79125	43.8512	45.5059
NC_016810.1	RefSeq	CDS	1161545	1162141	-	SL1344_1058	wrbA	NA			597	9.40119	8.36874	47.6457	40.3593
NC_016810.1	RefSeq	CDS	3335027	3336670	-	SL1344_3126	SL1344_3126	NA			1644	33.9385	40.9467	10.0562	9.70597
NC_016810.1	RefSeq	5UTR	1759853	1759909	-	SL1344_1641	SL1344_1641_5UTR	NA			57	5.79206	2.30662	37.9969	30.7935
NC_016810.1	RefSeq	3UTR	944235	944334	-	SL1344_0848	grxA_3UTR	NA			100	4.95221	7.88864	63.5308	70.2091
NC_016810.1	RefSeq	5UTR	975048	975147	+	SL1344_0880	ybjY_5UTR	NA			100	3.30148	2.62955	23.8241	35.1045
NC_016810.1	RefSeq	5UTR	2935739	2935838	-	SL1344_2755	fljA_5UTR	NA			100	6.60295	23.6659	45.4823	51.859
NC_016810.1	RefSeq	3UTR	3156898	3156997	-	SL1344_2963	SL1344_2963_3UTR	NA			100	16.5074	15.7773	99.6279	116.483
NC_016810.1	RefSeq	3UTR	3633508	3633607	-	SL1344_3428	SL1344_3428_3UTR	NA			100	13.2059	2.62955	43.3165	59.0395
NC_016810.1	RefSeq	CDS	4063833	4064933	-	SL1344_3804	dnaN	NA			1101	12.894	14.3299	45.1131	36.3045
NC_016810.1	RefSeq	CDS	813535	813963	+	SL1344_0728	tolR	NA			429	6.92617	9.50069	23.5599	23.9907
NC_016810.1	RefSeq	CDS	846394	847452	+	SL1344_0760	modC	NA			1059	6.23508	8.44235	24.6101	21.4714
NC_016810.1	RefSeq	CDS	3337751	3338266	-	SL1344_3128	SL1344_3128	NA			516	6.39821	8.91803	28.9616	30.9237
NC_016810.1	RefSeq	CDS	3759397	3760065	-	SL1344_3535	ftsE	NA			669	4.44145	7.07501	24.4964	25.1633
NC_016810.1	RefSeq	5UTR	3222348	3222606	-	SL1344_3017	prfB_5UTR	NA			259	11.4723	9.13742	30.1041	36.6571
NC_016810.1	RefSeq	CDS	152614	153534	+	SL1344_0130	ddl	NA			921	5.377	9.56458	31.2763	32.0518
NC_016810.1	RefSeq	5UTR	522771	522842	+	SL1344_0459	SL1344_0459_5UTR	NA			72	4.58538	9.13037	69.186	67.594
NC_016810.1	RefSeq	5UTR	2682116	2682151	+	SL1344_2508	suhB_5UTR	NA			36	0	7.30429	24.0647	35.4591
NC_016810.1	RefSeq	5UTR	4844252	4844287	+	SL1344_4496	deoB_5UTR	NA			36	9.17077	7.30429	26.0701	26.5943
NC_016810.1	RefSeq	CDS	2443613	2444290	-	SL1344_2303	SL1344_2303	NA			678	9.73887	8.53245	34.7128	31.772
NC_016810.1	RefSeq	CDS	1492387	1492617	-	SL1344_1393	SL1344_1393	NA			231	3.57303	9.10665	33.128	30.3935
NC_016810.1	RefSeq	3UTR	4498109	4498202	+	SL1344_4192	ssb_3UTR	NA			94	7.02442	11.1896	158.213	147.684
NC_016810.1	RefSeq	CDS	1483302	1484807	-	SL1344_1384	SL1344_1384	NA			1506	5.48054	7.6826	17.9287	17.0585
NC_016810.1	RefSeq	5UTR	1119206	1119234	-	SL1344_1011	sulA_5UTR	NA			29	5.6922	18.1348	39.8312	66.0273
NC_016810.1	RefSeq	5UTR	1568899	1568927	-	SL1344_1466	hyaC2_5UTR	NA			29	0	0	4.9789	2.75114
NC_016810.1	RefSeq	5UTR	2094941	2094969	-	SL1344_1991	erfK_5UTR	NA			29	0	0	14.9367	16.5068
NC_016810.1	RefSeq	5UTR	3184161	3184189	-	SL1344_2982	rppH_5UTR	NA			29	5.6922	9.0674	64.7258	82.5342
NC_016810.1	RefSeq	5UTR	3807800	3807828	-	SL1344_3575	SL1344_3575_5UTR	NA			29	0	9.0674	44.8101	22.0091
NC_016810.1	RefSeq	5UTR	4173538	4173566	+	SL1344_3900	SL1344_3900_5UTR	NA			29	5.6922	27.2022	54.7679	44.0182
NC_016810.1	RefSeq	5UTR	4784880	4784908	+	SL1344_4441	SL1344_4441_5UTR	NA			29	0	18.1348	67.2152	68.7785
NC_016810.1	RefSeq	CDS	282458	284176	-	SL1344_0243	proS	NA			1719	9.6029	11.5492	36.748	40.4717
NC_016810.1	RefSeq	CDS	360451	361908	-	SL1344_0312	pepD	NA			1458	8.03857	9.46853	34.9087	34.31
NC_016810.1	RefSeq	CDS	4677252	4678631	+	SL1344_4349	mpl	NA			1380	2.99047	4.19203	15.5897	14.916
NC_016810.1	RefSeq	CDS	2101419	2102132	-	SL1344_2000	cbiL	NA			714	6.47348	5.89254	23.3569	14.9733
NC_016810.1	RefSeq	3UTR	2501428	2501478	-	SL1344_2361	vacJ_3UTR	NA			51	6.47348	5.15597	73.6097	68.8324
NC_016810.1	RefSeq	CDS	1712130	1713077	+	SL1344_1592	SL1344_1592	NA			948	5.57211	9.70824	40.8186	36.1044
NC_016810.1	RefSeq	CDS	2832775	2833365	-	SL1344_2654	grpE	NA			591	9.77594	6.67397	115.559	84.6429
NC_016810.1	RefSeq	CDS	3925231	3926427	-	SL1344_3675	kbl	NA			1197	8.826	8.23792	27.3819	27.7274
NC_016810.1	RefSeq	CDS	2072244	2072939	+	SL1344_1967	SL1344_1967	NA			696	5.21785	6.42274	56.7388	52.157
NC_016810.1	RefSeq	CDS	1272877	1273998	-	SL1344_1167	SL1344_1167	NA			1122	5.59073	7.14805	33.2016	40.0337
NC_016810.1	RefSeq	5UTR	1927491	1927512	-	SL1344_1809	SL1344_1809_5UTR	NA			22	15.0067	0	59.0679	68.9035
NC_016810.1	RefSeq	5UTR	2610376	2610419	-	SL1344_2461	upp_5UTR	NA			44	30.0134	23.905	149.311	134.181
NC_016810.1	RefSeq	5UTR	4106597	4106618	+	SL1344_3844	asnA_5UTR	NA			22	30.0134	47.8099	52.5048	43.518
NC_016810.1	RefSeq	5UTR	507992	508153	+	SL1344_0446	ppiD_5UTR	NA			162	6.11384	5.68112	15.1519	17.2371
NC_016810.1	RefSeq	CDS	2555344	2556243	-	SL1344_2409	SL1344_2409	NA			900	8.80393	7.59646	37.1399	34.8386
NC_016810.1	RefSeq	CDS	1909580	1910302	-	SL1344_1784	sopE2	NA			723	6.3929	13.8206	27.959	22.7321
NC_016810.1	RefSeq	3UTR	1893819	1894128	-	SL1344_1768	SL1344_1768_3UTR	NA			310	3.19498	8.4824	38.193	41.6931
NC_016810.1	RefSeq	CDS	1711227	1711979	+	SL1344_1591	fnr	NA			753	5.26132	12.0477	52.0603	37.6135
NC_016810.1	RefSeq	CDS	597956	598450	-	SL1344_0529	ppiB	NA			495	10.6714	10.89	66.0686	62.0535
NC_016810.1	RefSeq	5UTR	3367995	3368127	-	SL1344_3157	icc_5UTR	NA			133	4.96462	7.90841	19.5413	25.7945
NC_016810.1	RefSeq	5UTR	4027701	4027737	-	SL1344_3771	SL1344_3771_5UTR	NA			37	0	10.6603	35.1215	47.4386
NC_016810.1	RefSeq	CDS	4105477	4105920	-	SL1344_3842	mioC	NA			444	5.20503	8.29136	93.0068	57.5013
NC_017720.1	RefSeq	CDS	91053	91934	-	SL1344_P1_0099	repA	NA	DNA replication		882	4.4918	7.75149	52.0583	41.2484
NC_016810.1	RefSeq	3UTR	1387002	1387053	+	SL1344_1283	pps_3UTR	NA			52	12.698	17.6989	91.631	84.3859
NC_016810.1	RefSeq	CDS	2655117	2656121	-	SL1344_2486	yfgA	NA			1005	5.91309	9.0268	38.4317	41.2014
NC_016810.1	RefSeq	CDS	1232295	1233374	+	SL1344_1129	plsX	NA			1080	6.11384	8.76515	35.8297	39.6699
NC_016810.1	RefSeq	5UTR	4715275	4715453	-	SL1344_4382	nrdD_5UTR	NA			179	3.6888	4.40706	16.1328	21.3943
NC_016810.1	RefSeq	CDS	4820282	4822474	-	SL1344_4472	mdoB	NA			2193	7.90367	11.7508	21.1677	18.8816
NC_016810.1	RefSeq	CDS	1995815	1996471	-	SL1344_1877	sirA	NA			657	7.03511	7.20423	37.0311	31.3303
NC_016810.1	RefSeq	CDS	1508142	1508873	-	SL1344_1405	rstA	NA			732	7.21634	10.238	45.1706	46.2131
NC_016810.1	RefSeq	CDS	2157076	2158482	-	SL1344_2058	gnd	NA			1407	8.68192	11.0265	38.8422	34.7598
NC_016810.1	RefSeq	CDS	1189154	1189693	+	SL1344_1084	SL1344_1084	NA			540	3.05692	5.35648	30.883	23.9349
NC_016810.1	RefSeq	5UTR	1670064	1670093	-	SL1344_1553	SL1344_1553_5UTR	NA			30	5.50246	0	26.4712	10.6377
NC_016810.1	RefSeq	5UTR	2022487	2022516	+	SL1344_1907	fliO_5UTR	NA			30	0	4.38258	28.8776	37.2321
NC_016810.1	RefSeq	3UTR	2786259	2786318	-	SL1344_2610	SL1344_2610_3UTR	NA			60	5.50246	4.38258	214.176	202.117
NC_016810.1	RefSeq	5UTR	3825974	3825988	+	SL1344_3587	SL1344_3587_5UTR	NA			15	0	0	38.5035	53.1887
NC_016810.1	RefSeq	CDS	3923988	3924107	-	SL1344_3673A	SL1344_3673A	NA			120	12.3805	13.1477	33.089	53.8536
NC_016810.1	RefSeq	5UTR	4487853	4487882	+	SL1344_4182	dnaB_5UTR	NA			30	5.50246	0	14.4388	7.9783
NC_016810.1	RefSeq	CDS	4238822	4240645	+	SL1344_3955	typA	NA			1824	17.0142	19.6783	47.2191	45.3591
NC_016810.1	RefSeq	CDS	1804681	1805589	-	SL1344_1683	galU	NA			909	9.44316	14.03	99.8328	76.8866
NC_016810.1	RefSeq	CDS	4167912	4170458	+	SL1344_3894	cyaA	NA			2547	4.47196	6.76228	49.6884	34.9893
NC_016810.1	RefSeq	CDS	679477	680283	-	SL1344_0605	rna	NA			807	7.97754	6.84268	36.4102	29.4614
NC_016810.1	RefSeq	sRNA	1345903	1345970	+	ncRNA0257	STnc1640	NA			68	19.4204	11.6009	200.657	171.299
NC_016810.1	RefSeq	5UTR	4497472	4497577	+	SL1344_4192	ssb_5UTR	NA			106	7.7865	12.4035	72.1941	64.7296
NC_016810.1	RefSeq	CDS	4092364	4093734	-	SL1344_3829	glmU	NA			1371	5.77939	8.82269	34.0171	30.4933
NC_016810.1	RefSeq	CDS	3503949	3504524	+	SL1344_3289	SL1344_3289	NA			576	2.86586	6.39126	22.0593	19.2532
NC_016810.1	RefSeq	CDS	2003942	2005147	-	SL1344_1887	fliB	NA			1206	8.48638	11.12	26.3993	29.6375
NC_016810.1	RefSeq	CDS	1189629	1191116	+	SL1344_1085	SL1344_1085	NA			1488	3.66091	4.32956	36.1456	32.7068
NC_016810.1	RefSeq	CDS	2952171	2953067	+	SL1344_2765	mig-14	NA			897	11.2258	19.3478	25.6744	40.3807
NC_016810.1	RefSeq	5UTR	3627172	3627445	-	SL1344_3420	fkpA_5UTR	NA			274	4.81967	5.75813	27.1387	32.0297
NC_016810.1	RefSeq	CDS	1792476	1793480	-	SL1344_1673	oppF	NA			1005	3.77781	4.97128	58.4736	51.2834
NC_016810.1	RefSeq	3UTR	52219	52279	-	SL1344_0044	rpsT_3UTR	NA			61	10.8245	12.9322	47.3404	68.0118
NC_016810.1	RefSeq	CDS	2476406	2477320	-	SL1344_2335	accD	NA			915	10.4637	12.3574	59.0966	69.5813
NC_016810.1	RefSeq	CDS	2802529	2805102	-	SL1344_2620	clpB	NA			2574	8.27293	8.93882	95.8101	105.819
NC_016810.1	RefSeq	CDS	140410	141351	+	SL1344_0120	mraW	NA			942	5.95808	7.81606	41.9983	39.468
NC_016810.1	RefSeq	5UTR	4563667	4563689	+	SL1344_4235	melA_5UTR	NA			23	14.3542	11.4328	37.6665	48.5636
NC_016810.1	RefSeq	5UTR	3120126	3120617	-	SL1344_2931	eno_5UTR	NA			492	9.72996	13.896	36.9775	34.5402
NC_016810.1	RefSeq	5UTR	3637709	3637808	+	SL1344_3434	yhfK_5UTR	NA			100	9.90443	7.88864	41.8726	54.2525
NC_016810.1	RefSeq	CDS	461817	463664	+	SL1344_0402	secD	NA			1848	6.43145	8.32405	18.0095	16.4488
NC_016810.1	RefSeq	CDS	2583279	2583509	-	SL1344_2438	SL1344_2438	NA			231	4.28763	9.67582	28.7526	29.7028
NC_016810.1	RefSeq	CDS	1965387	1965779	-	SL1344_1847	flhE	NA			393	3.36028	1.67274	33.2497	39.384
NC_016810.1	RefSeq	CDS	2022517	2022894	+	SL1344_1907	fliO	NA			378	6.11384	3.47823	26.3566	34.4038
NC_016810.1	RefSeq	CDS	2603355	2603825	+	SL1344_2454	bcp	NA			471	5.95808	10.0492	50.8884	43.0253
NC_016810.1	RefSeq	CDS	364006	364407	+	SL1344_0315	crl	NA			402	5.74884	5.88704	45.6152	35.7238
NC_016810.1	RefSeq	CDS	1894788	1895027	+	SL1344_1770	SL1344_1770	NA			240	2.06342	7.12168	31.2841	37.5645
NC_016810.1	RefSeq	5UTR	354728	354758	+	SL1344_0306	gmhA_5UTR	NA			31	0	0	55.8922	41.1783
NC_016810.1	RefSeq	5UTR	1652454	1652484	-	SL1344_1534	SL1344_1534_5UTR	NA			31	0	8.4824	32.6038	25.7365
NC_016810.1	RefSeq	3UTR	4343202	4343263	+	SL1344_4056	katG_3UTR	NA			62	0	4.2412	23.2884	23.1628
NC_016810.1	RefSeq	sRNA	2364629	2364721	+	ncRNA0049	MicF	NA			93	3.54997	21.206	38.814	41.1783
NC_016810.1	RefSeq	CDS	3498363	3498998	-	SL1344_3282	SL1344_3282	NA			636	11.6797	12.4035	53.4645	51.4325
NC_016810.1	RefSeq	CDS	1104459	1105001	+	SL1344_0999	SL1344_0999	NA			543	4.25605	6.29541	41.3487	31.443
NC_016810.1	RefSeq	CDS	3624612	3624968	-	SL1344_3417	SL1344_3417	NA			357	5.08631	5.52425	41.8605	50.06
NC_016810.1	RefSeq	CDS	2169981	2171060	-	SL1344_2068	rfbG	NA			1080	2.44554	4.62605	29.9472	22.5313
NC_016810.1	RefSeq	CDS	1036776	1041242	+	SL1344_0931	mukB	NA			4467	5.39529	5.38624	22.5293	23.0401
NC_016810.1	RefSeq	CDS	4806232	4806519	+	SL1344_4459	SL1344_4459	NA			288	1.14635	1.36955	7.01887	8.31073
NC_016810.1	RefSeq	3UTR	2176563	2176671	-	SL1344_2075	galF_3UTR	NA			109	3.02888	12.0621	94.051	54.8966
NC_016810.1	RefSeq	CDS	4408324	4409016	+	SL1344_4110	SL1344_4110	NA			693	6.66965	7.96832	215.02	176.605
NC_016810.1	RefSeq	5UTR	190157	190195	+	SL1344_0162	kdgT_5UTR	NA			39	0	0	11.1068	12.2743
NC_016810.1	RefSeq	5UTR	361909	361986	-	SL1344_0312	pepD_5UTR	NA			78	12.698	10.1136	42.576	40.9144
NC_016810.1	RefSeq	CDS	2768366	2768833	+	SL1344_2593	SL1344_2593	NA			468	7.40716	10.3946	105.206	85.7497
NC_016810.1	RefSeq	3UTR	3489268	3489345	-	SL1344_3271	greA_3UTR	NA			78	8.46532	6.74242	49.9805	55.2344
NC_016810.1	RefSeq	5UTR	4601021	4601059	+	SL1344_4273	ecnB_5UTR	NA			39	16.9306	6.74242	49.9805	83.8745
NC_016810.1	RefSeq	CDS	756539	757069	-	SL1344_0676	fldA	NA			531	3.41961	7.6757	43.2349	37.5626
NC_016810.1	RefSeq	CDS	755805	756257	-	SL1344_0675	fur	NA			453	4.00841	12.7704	115.224	141.426
NC_016810.1	RefSeq	CDS	2445655	2446857	+	SL1344_2306	ackA	NA			1203	6.58648	10.492	29.2857	29.844
NC_016810.1	RefSeq	5UTR	3636956	3637127	+	SL1344_3433	cap_5UTR	NA			172	7.67785	9.17283	44.4917	38.5
NC_017720.1	RefSeq	CDS	73528	73746	-	SL1344_P1_0080	ccdA	NA	toxin addiction system		219	5.27633	4.80282	37.2508	24.4085
NC_016810.1	RefSeq	5UTR	844835	844928	+	SL1344_0758	modA_5UTR	NA			94	7.02442	9.79086	23.0407	41.589
NC_016810.1	RefSeq	5UTR	3248216	3248262	-	SL1344_3041	SL1344_3041_5UTR	NA			47	14.0488	22.3791	36.8651	16.9751
NC_016810.1	RefSeq	CDS	2281654	2282664	-	SL1344_2165	mglC	NA			1011	0.489833	1.56056	27.2781	25.4106
NC_016810.1	RefSeq	CDS	1940045	1941487	+	SL1344_1822	pykA	NA			1443	7.55015	6.74242	34.421	38.2605
NC_016810.1	RefSeq	CDS	1856662	1858395	+	SL1344_1729	cvrA	NA			1734	5.4263	7.43066	15.5296	16.3799
NC_016810.1	RefSeq	CDS	103484	104473	-	SL1344_0092	pdxA	NA			990	5.16898	5.71063	27.6379	21.9202
NC_016810.1	RefSeq	CDS	3870706	3871530	-	SL1344_3628	bax	NA			825	4.80215	8.44642	33.6906	33.8474
NC_016810.1	RefSeq	CDS	3360958	3361350	-	SL1344_3150	SL1344_3150	NA			393	6.72056	7.6946	59.5188	53.5947
NC_016810.1	RefSeq	3UTR	2770071	2770188	+	SL1344_2594	SL1344_2594_3UTR	NA			118	4.19679	4.45686	81.9831	125.76
NC_016810.1	RefSeq	3UTR	1044910	1044972	-	SL1344_0935	aspC_3UTR	NA			63	10.4809	12.5216	104.28	106.377
NC_016810.1	RefSeq	sRNA	1363927	1363997	-	ncRNA0370	STnc4210	NA			71	4.64997	5.55538	44.74	55.0615
NC_016810.1	RefSeq	CDS	2970901	2971350	+	SL1344_2784	SL1344_2784	NA			450	4.03514	6.71995	39.6265	57.0892
NC_016810.1	RefSeq	5UTR	357029	357107	-	SL1344_0308	yafK_5UTR	NA			79	0	13.3142	23.7601	38.3767
NC_016810.1	RefSeq	5UTR	3094347	3094425	-	SL1344_2910	ftsB_5UTR	NA			79	6.26862	8.32135	47.5202	35.3469
NC_016810.1	RefSeq	CDS	2018869	2019312	+	SL1344_1902	fliJ	NA			444	4.83324	5.62628	23.7395	27.3131
NC_016810.1	RefSeq	5UTR	3109049	3109159	+	SL1344_2924	sopD_5UTR	NA			111	4.46145	10.6603	52.0318	37.3758
NC_016810.1	RefSeq	CDS	2724489	2726288	-	SL1344_2545	lepA	NA			1800	8.4371	8.98428	23.3027	22.6938
NC_016810.1	RefSeq	3UTR	3398958	3399076	-	SL1344_3186	mug_3UTR	NA			119	1.38717	0	32.7604	20.7838
NC_016810.1	RefSeq	CDS	1044973	1046163	-	SL1344_0935	aspC	NA			1191	5.26684	8.6106	50.4328	52.3848
NC_016810.1	RefSeq	sRNA	2372043	2372177	-	ncRNA0250	STnc1545	NA			135	9.78215	11.6869	24.0647	27.1853
NC_016810.1	RefSeq	CDS	3226728	3227141	-	SL1344_3022	SL1344_3022	NA			414	7.17712	10.1625	65.2188	53.9595
NC_016810.1	RefSeq	CDS	467023	467886	-	SL1344_0407	tsx	NA			864	7.6423	9.58688	34.9272	23.1777
NC_016810.1	RefSeq	5UTR	708521	708600	-	SL1344_0635	rlpB_5UTR	NA			80	10.3171	13.1477	24.3655	25.9295
NC_016810.1	RefSeq	3UTR	1252619	1252682	+	SL1344_1149	SL1344_1149_3UTR	NA			64	15.4757	20.5433	38.3531	33.6585
NC_016810.1	RefSeq	CDS	1602344	1602487	+	SL1344_1495	rpsV	NA			144	6.87807	9.13037	81.7197	121.337
NC_016810.1	RefSeq	5UTR	1655060	1655091	-	SL1344_1537	SL1344_1537_5UTR	NA			32	20.6342	12.326	38.3531	37.3983
NC_016810.1	RefSeq	5UTR	2462990	2463037	-	SL1344_2323	hisJ_5UTR	NA			48	10.3171	10.9564	42.1132	58.1751
NC_016810.1	RefSeq	3UTR	2808420	2808475	+	SL1344_2624	yfiA_3UTR	NA			56	8.84324	16.4347	335.187	373.271
NC_016810.1	RefSeq	5UTR	3336671	3336718	-	SL1344_3126	SL1344_3126_5UTR	NA			48	6.87807	21.9129	10.5283	9.97288
NC_016810.1	RefSeq	5UTR	3982542	3982565	-	SL1344_3727	cigR_5UTR	NA			24	0	5.47822	15.0404	19.9458
NC_016810.1	RefSeq	sRNA	441095	441126	+	ncRNA0442	StyR-169	NA			32	10.3171	8.21733	47.3774	44.878
NC_016810.1	RefSeq	CDS	3472749	3473693	-	SL1344_3257	truB	NA			945	6.46321	10.5738	19.1754	24.3993
NC_016810.1	RefSeq	sRNA	4601021	4601437	+	ncRNA0228	STnc1190	NA			417	23.3558	9.4588	54.7082	71.7473
NC_016810.1	RefSeq	5UTR	4777743	4778023	+	SL1344_4433	SL1344_4433_5UTR	NA			281	7.04941	4.67891	21.0673	15.048
NC_016810.1	RefSeq	CDS	2096855	2097400	-	SL1344_1994	cobU	NA			546	3.02333	4.09361	27.6347	18.996
NC_016810.1	RefSeq	CDS	3564936	3565979	-	SL1344_3346	mreB	NA			1044	9.17077	11.3342	30.5649	29.804
NC_016810.1	RefSeq	5UTR	4116665	4116921	+	SL1344_3852	rbsK_5UTR	NA			257	6.4231	6.13902	79.4978	75.7473
NC_016810.1	RefSeq	CDS	866199	868496	+	SL1344_0776	slrP	NA			2298	5.31569	7.43779	25.1329	22.2893
NC_016810.1	RefSeq	CDS	158693	161398	+	SL1344_0136	secA	NA			2706	7.62536	8.89148	27.2929	24.6779
NC_016810.1	RefSeq	CDS	4555011	4555679	-	SL1344_4229	basR	NA			669	7.40241	8.45071	28.705	27.9062
NC_016810.1	RefSeq	CDS	731141	732019	-	SL1344_0656	SL1344_0656	NA			879	5.63392	5.08558	35.4811	29.8619
NC_016810.1	RefSeq	CDS	505028	507382	+	SL1344_0444	lon	NA			2355	7.71045	6.86697	46.1368	46.2098
NC_016810.1	RefSeq	CDS	2836262	2836600	+	SL1344_2657	smpA	NA			339	4.86943	8.14461	47.9164	53.424
NC_016810.1	RefSeq	sRNA	4498083	4498195	+	ncRNA0185	STnc620	NA			113	8.76498	10.4716	145.027	133.442
NC_016810.1	RefSeq	5UTR	272829	273038	+	SL1344_0233	accA_5UTR	NA			210	6.28852	13.1477	103.134	107.897
NC_016810.1	RefSeq	CDS	4199601	4200206	+	SL1344_3925	SL1344_3925	NA			606	5.44798	9.5462	35.144	30.2807
NC_016810.1	RefSeq	5UTR	3871531	3871627	-	SL1344_3628	bax_5UTR	NA			97	1.70179	2.71087	20.8395	18.0951
NC_016810.1	RefSeq	CDS	3489346	3489822	-	SL1344_3271	greA	NA			477	5.53707	9.92281	90.5075	67.5731
NC_016810.1	RefSeq	CDS	1086605	1087138	-	SL1344_0983	sodCI	NA			534	4.6369	7.14015	22.172	18.377
NC_016810.1	RefSeq	CDS	3227122	3227388	-	SL1344_3023	SL1344_3023	NA			267	6.18254	10.3409	53.5372	46.0172
NC_016810.1	RefSeq	5UTR	4293687	4293767	+	SL1344_4011	pfkA_5UTR	NA			81	8.15179	3.24635	24.0647	19.6995
NC_016810.1	RefSeq	3UTR	694265	694329	+	SL1344_0620	tatE_3UTR	NA			65	2.5396	6.06818	61.0873	63.8264
NC_016810.1	RefSeq	5UTR	2495613	2495742	-	SL1344_2356	SL1344_2356_5UTR	NA			130	2.5396	6.06818	17.7709	12.888
NC_016810.1	RefSeq	5UTR	3781790	3781919	-	SL1344_3555	uspB_5UTR	NA			130	8.88859	6.06818	59.9766	50.3247
NC_016810.1	RefSeq	CDS	4202858	4203637	+	SL1344_3929	tatC	NA			780	6.77226	7.92235	76.7294	73.9527
NC_016810.1	RefSeq	CDS	2681302	2682033	-	SL1344_2507	SL1344_2507	NA			732	6.53981	10.7768	37.6751	40.9815
NC_016810.1	RefSeq	CDS	4844288	4845511	+	SL1344_4496	deoB	NA			1224	8.49644	9.98969	21.7644	22.3575
NC_016810.1	RefSeq	3UTR	3604310	3604358	-	SL1344_3381	rplQ_3UTR	NA			49	13.4754	10.7328	35.3604	48.8468
NC_016810.1	RefSeq	CDS	531907	533100	-	SL1344_0469	acrA	NA			1194	5.80662	12.9936	16.3858	13.4976
NC_016810.1	RefSeq	5UTR	2603314	2603354	+	SL1344_2454	bcp_5UTR	NA			41	0	3.20676	44.0208	33.0808
NC_016810.1	RefSeq	CDS	2807072	2807809	+	SL1344_2623	SL1344_2623	NA			738	5.81561	9.08583	149.377	147.891
NC_016810.1	RefSeq	5UTR	1863462	1863494	-	SL1344_1733	fadR_5UTR	NA			33	15.0067	7.96832	43.754	43.518
NC_016810.1	RefSeq	5UTR	2653862	2653927	-	SL1344_2484	hisS_5UTR	NA			66	7.50335	3.98416	30.6278	32.6385
NC_016810.1	RefSeq	CDS	105813	108173	-	SL1344_0094	imp	NA			2361	4.89418	6.79383	26.8779	26.1213
NC_016810.1	RefSeq	CDS	1794496	1795404	-	SL1344_1675	oppC	NA			909	1.63439	2.60351	34.9454	26.6821
NC_016810.1	RefSeq	CDS	3636416	3636820	-	SL1344_3432	SL1344_3432	NA			405	6.11384	6.4927	28.1646	35.8531
NC_016810.1	RefSeq	CDS	3364666	3366558	-	SL1344_3155	parE	NA			1893	5.92975	6.94544	31.654	26.1307
NC_016810.1	RefSeq	5UTR	1292311	1292368	+	SL1344_1187	SL1344_1187_5UTR	NA			58	5.6922	0	31.1182	31.6381
NC_016810.1	RefSeq	CDS	3415899	3416561	+	SL1344_3199	SL1344_3199	NA			663	4.48164	6.34581	27.4403	30.9265
NC_016810.1	RefSeq	CDS	1496053	1497561	-	SL1344_1396	SL1344_1396	NA			1509	7.11053	8.01584	18.4671	16.6545
NC_016810.1	RefSeq	CDS	1307448	1308086	+	SL1344_1205	SL1344_1205	NA			639	4.39163	8.23019	32.6512	24.9712
NC_016810.1	RefSeq	3UTR	1345896	1345978	+	SL1344_1243	SL1344_1243_3UTR	NA			83	15.9107	11.0884	171.352	145.147
NC_016810.1	RefSeq	CDS	3239185	3240363	-	SL1344_3033	visB	NA			1179	5.46046	6.35641	23.1462	25.3763
NC_016810.1	RefSeq	3UTR	857431	857530	+	SL1344_0768	hutH_3UTR	NA			100	3.30148	0	46.2042	44.6785
NC_016810.1	RefSeq	3UTR	1005826	1005925	+	SL1344_0904	dmsC_3UTR	NA			100	8.25369	6.57386	11.5511	13.5631
NC_016810.1	RefSeq	3UTR	1191117	1191216	+	SL1344_1085	SL1344_1085_3UTR	NA			100	1.65074	2.62955	14.4388	15.9566
NC_016810.1	RefSeq	3UTR	1263739	1263838	+	SL1344_1158	cobB_3UTR	NA			100	6.60295	7.88864	54.8675	62.2308
NC_016810.1	RefSeq	CDS	1282936	1284060	+	SL1344_1177	SL1344_1177	NA			1125	4.40197	9.23263	22.9096	23.403
NC_016810.1	RefSeq	3UTR	1284061	1284160	+	SL1344_1177	SL1344_1177_3UTR	NA			100	6.60295	5.25909	17.3266	22.3393
NC_016810.1	RefSeq	3UTR	1307252	1307351	+	SL1344_1204	aroQ_3UTR	NA			100	4.95221	6.57386	37.5409	19.9458
NC_016810.1	RefSeq	3UTR	1477173	1477272	+	SL1344_1376	slyA_3UTR	NA			100	6.60295	7.88864	93.8523	78.1874
NC_016810.1	RefSeq	5UTR	1932744	1932768	-	SL1344_1815	yebF_5UTR	NA			25	0	10.5182	75.0819	47.8698
NC_016810.1	RefSeq	3UTR	2392017	2392116	+	SL1344_2255	glpC_3UTR	NA			100	1.65074	5.25909	44.0384	27.9241
NC_016810.1	RefSeq	3UTR	3343685	3343784	+	SL1344_3136	yghB_3UTR	NA			100	6.60295	3.94432	23.8241	24.7327
NC_016810.1	RefSeq	3UTR	3364566	3364665	-	SL1344_3155	parE_3UTR	NA			100	6.60295	10.5182	40.4287	48.6677
NC_016810.1	RefSeq	3UTR	3379919	3380018	-	SL1344_3170	glgS_3UTR	NA			100	9.90443	9.20341	40.4287	39.0937
NC_016810.1	RefSeq	5UTR	4056365	4056389	-	SL1344_3798	SL1344_3798_5UTR	NA			25	0	5.25909	63.5308	51.0611
NC_016810.1	RefSeq	3UTR	4105377	4105476	-	SL1344_3842	mioC_3UTR	NA			100	0	2.62955	53.4236	55.0503
NC_016810.1	RefSeq	CDS	57796	58746	+	SL1344_0050	lytB	NA			951	4.33948	6.22132	26.4939	21.9802
NC_016810.1	RefSeq	CDS	974052	975020	-	SL1344_0879	ybjX	NA			969	6.13277	8.81942	28.0134	25.6887
NC_016810.1	RefSeq	5UTR	3916254	3916370	-	SL1344_3665	cysE_5UTR	NA			117	8.46532	7.86616	46.2783	45.6877
NC_016810.1	RefSeq	CDS	4330569	4330886	-	SL1344_4048	metJ	NA			318	6.2292	14.8842	410.916	363.289
NC_016810.1	RefSeq	CDS	1862742	1863461	-	SL1344_1733	fadR	NA			720	6.87807	7.85211	36.1973	32.6889
NC_016810.1	RefSeq	CDS	3370959	3371630	+	SL1344_3161	SL1344_3161	NA			672	5.4042	8.02168	23.8498	26.7131
NC_016810.1	RefSeq	CDS	4205143	4206621	+	SL1344_3932	SL1344_3932	NA			1479	6.47348	7.91175	32.4117	33.1755
NC_016810.1	RefSeq	CDS	476002	476901	-	SL1344_0417	ispA	NA			900	4.40197	6.57386	31.4445	29.6084
NC_016810.1	RefSeq	CDS	708535	711117	-	SL1344_0636	leuS	NA			2583	7.34939	8.29686	20.012	19.9226
NC_016810.1	RefSeq	CDS	2118037	2118558	+	SL1344_2018	pduE	NA			522	6.00843	20.6535	48.6826	28.1228
NC_016810.1	RefSeq	CDS	4857739	4859406	-	SL1344_4508	SL1344_4508	NA			1668	7.52135	7.25174	26.7482	22.7678
NC_016810.1	RefSeq	5UTR	3394625	3394759	+	SL1344_3183	rpsU_5UTR	NA			135	3.66831	9.73906	49.199	96.9216
NC_016810.1	RefSeq	CDS	1986959	1987456	+	SL1344_1868	ftnA	NA			498	7.29242	9.50438	29.4285	41.1732
NC_016810.1	RefSeq	CDS	4407263	4407853	+	SL1344_4108	SL1344_4108	NA			591	5.30694	7.34137	57.5354	41.309
NC_016810.1	RefSeq	CDS	2155673	2156839	-	SL1344_2057	udg	NA			1167	3.96064	3.6052	16.5174	13.6732
NC_016810.1	RefSeq	CDS	3343025	3343684	+	SL1344_3136	yghB	NA			660	3.50156	5.37862	20.8925	26.8361
NC_016810.1	RefSeq	CDS	2779841	2780416	-	SL1344_2604	rpoE	NA			576	9.45735	11.8695	57.7804	50.6955
NC_016810.1	RefSeq	CDS	2793068	2794423	+	SL1344_2616	pssA	NA			1356	4.38249	6.69021	44.2429	34.0667
NC_016810.1	RefSeq	5UTR	1318559	1318626	-	SL1344_1219	SL1344_1219_5UTR	NA			68	0	0	25.4803	21.119
NC_016810.1	RefSeq	5UTR	2091670	2091703	+	SL1344_1989	SL1344_1989_5UTR	NA			34	0	0	12.7401	18.7725
NC_016810.1	RefSeq	CDS	2098914	2099729	-	SL1344_1996	cbiO	NA			816	2.42756	5.15597	27.1613	21.2168
NC_016810.1	RefSeq	5UTR	2299230	2299246	+	SL1344_2179	yeiH_5UTR	NA			17	0	0	0	4.69312
NC_016810.1	RefSeq	5UTR	3139276	3139309	-	SL1344_2947	syd_5UTR	NA			34	0	0	33.9737	14.0794
NC_016810.1	RefSeq	3UTR	3548045	3548095	-	SL1344_3331	mdh_3UTR	NA			51	6.47348	0	116.077	78.2187
NC_016810.1	RefSeq	5UTR	4202015	4202048	+	SL1344_3927	tatA_5UTR	NA			34	4.85511	7.73396	46.7138	42.2381
NC_016810.1	RefSeq	sRNA	3778180	3778332	-	ncRNA0198	STnc770	NA			153	8.63131	6.0153	32.0863	40.1523
NC_016810.1	RefSeq	CDS	728320	729246	-	SL1344_0654	ybeJ	NA			927	3.20532	2.55296	58.5652	56.5453
NC_016810.1	RefSeq	CDS	2357775	2358269	+	SL1344_2232	eco	NA			495	8.67054	9.82759	40.2537	26.9167
NC_016810.1	RefSeq	CDS	4320588	4321919	-	SL1344_4040	hslU	NA			1332	4.33752	6.21852	33.0077	30.5476
NC_017720.1	RefSeq	CDS	72929	73219	-	SL1344_P1_0078	SL1344_P1_0078	NA	hypothetical protein		291	4.53811	2.71087	31.2593	16.1759
NC_016810.1	RefSeq	CDS	707930	708520	-	SL1344_0635	rlpB	NA			591	6.42419	9.34356	27.3629	26.9993
NC_016810.1	RefSeq	CDS	4742586	4742705	-	SL1344_4408	SL1344_4408	NA			120	9.6293	8.76515	26.4712	40.5564
NC_016810.1	RefSeq	5UTR	1418137	1418419	-	SL1344_1312	pykF_5UTR	NA			283	7.58289	5.57501	26.5307	23.1173
NC_016810.1	RefSeq	5UTR	2828077	2828145	-	SL1344_2649	rps16_5UTR	NA			69	9.56949	7.62187	56.4997	72.8454
NC_016810.1	RefSeq	3UTR	4184038	4184106	+	SL1344_3911	pldA_3UTR	NA			69	4.78475	3.81094	32.435	34.6883
NC_016810.1	RefSeq	CDS	1494348	1495349	-	SL1344_1395	add	NA			1002	5.93079	5.51102	18.0125	21.3392
NC_016810.1	RefSeq	CDS	432788	433003	+	SL1344_0374	SL1344_0374	NA			216	7.6423	4.26084	23.062	36.5672
NC_016810.1	RefSeq	CDS	1224496	1227699	-	SL1344_1122	ams	NA			3204	4.6369	5.99116	29.2697	27.8643
NC_016810.1	RefSeq	5UTR	2114535	2114560	+	SL1344_2014	pduA_5UTR	NA			26	0	15.1705	58.3106	27.6172
NC_016810.1	RefSeq	CDS	4293768	4294730	+	SL1344_4011	pfkA	NA			963	6.3424	8.87437	26.9885	19.4694
NC_017718.1	RefSeq	CDS	30311	31360	+	SL1344_P2_0044	ydgA	NA	putative transposase		1050	5.9741	6.8869	272.069	184.945
NC_016810.1	RefSeq	CDS	1031231	1031977	+	SL1344_0925	kdsB	NA			747	7.5134	11.4405	35.0823	36.3136
NC_016810.1	RefSeq	CDS	1769645	1769896	+	SL1344_1647	SL1344_1647	NA			252	9.17077	7.82603	25.2106	31.3433
NC_016810.1	RefSeq	CDS	3917861	3918112	-	SL1344_3668	grxC	NA			252	10.4809	8.34776	43.5457	39.5749
NC_016810.1	RefSeq	sRNA	3488778	3489090	-	ncRNA0518	RUF_247c	NA			313	2.10957	8.82116	32.7526	30.078
NC_016810.1	RefSeq	CDS	3916331	3917350	-	SL1344_3666	gpsA	NA			1020	6.95899	9.15185	42.9626	42.0034
NC_016810.1	RefSeq	CDS	2109181	2110140	-	SL1344_2010	cbiB	NA			960	4.81465	10.6825	18.2741	12.9647
NC_016810.1	RefSeq	CDS	2618927	2619118	+	SL1344_2468	SL1344_2468	NA			192	1.71952	10.9564	36.8491	33.2429
NC_016810.1	RefSeq	5UTR	2779160	2779439	-	SL1344_2602	rseB_5UTR	NA			280	6.48504	7.98255	52.5986	46.1602
NC_016810.1	RefSeq	sRNA	1252605	1252674	+	ncRNA0205	STnc850	NA			70	14.1492	18.7825	39.1911	31.9132
NC_016810.1	RefSeq	CDS	4354747	4356480	-	SL1344_4068	yijP	NA			1734	5.5215	7.73396	12.9483	11.4567
NC_016810.1	RefSeq	CDS	812839	813531	+	SL1344_0727	tolQ	NA			693	3.33482	8.34776	21.5645	19.8019
NC_016810.1	RefSeq	CDS	3720234	3722681	-	SL1344_3501	glgP	NA			2448	5.52943	6.0153	26.247	20.3694
NC_016810.1	RefSeq	sRNA	2760478	2760556	-	ncRNA0037	IsrK	NA			79	4.17908	4.99281	54.831	35.3469
NC_016810.1	RefSeq	CDS	2158646	2160076	-	SL1344_2059	rfbP	NA			1431	2.53782	5.97206	8.67742	8.97629
NC_016810.1	RefSeq	CDS	2501479	2502234	-	SL1344_2361	vacJ	NA			756	7.6423	10.2608	58.1564	53.6108
NC_016810.1	RefSeq	5UTR	260604	260990	+	SL1344_0224	yaeL_5UTR	NA			387	3.41238	5.77549	24.9974	24.5328
NC_016810.1	RefSeq	CDS	2013070	2013456	+	SL1344_1896	SL1344_1896	NA			387	1.70619	3.39735	31.1535	25.7697
NC_016810.1	RefSeq	CDS	2105475	2106248	-	SL1344_2005	cbiF	NA			774	12.3699	15.4579	26.5831	17.3173
NC_016810.1	RefSeq	CDS	3124343	3126577	-	SL1344_2937	relA	NA			2235	5.02238	6.23561	25.3568	24.0599
NC_016810.1	RefSeq	5UTR	936764	936807	-	SL1344_0840	deoR_5UTR	NA			44	3.75168	11.9525	39.3786	56.2108
NC_016810.1	RefSeq	CDS	3536273	3536677	+	SL1344_3319	SL1344_3319	NA			405	6.52143	5.19416	86.9895	68.7513
NC_016810.1	RefSeq	CDS	872644	873348	+	SL1344_0783	SL1344_0783	NA			705	4.68294	5.96776	59.1889	52.9624
NC_016810.1	RefSeq	sRNA	2449088	2449184	+	ncRNA0252	STnc1560	NA			97	6.80717	12.1989	23.0723	15.6276
NC_016810.1	RefSeq	CDS	1897627	1898508	-	SL1344_1773	htpX	NA			882	5.80191	9.0931	56.7239	54.8169
NC_016810.1	RefSeq	3UTR	795312	795364	-	SL1344_0712	gltA_3UTR	NA			53	0	4.96141	104.886	90.3204
NC_016810.1	RefSeq	sRNA	2828093	2828145	-	ncRNA0102	rpsP-leader	NA			53	9.3438	7.44211	53.124	70.751
NC_016810.1	RefSeq	CDS	3729950	3731056	-	SL1344_3506	asd	NA			1107	3.57884	5.70091	36.521	37.4771
NC_016810.1	RefSeq	5UTR	2514960	2515021	-	SL1344_2370	SL1344_2370_5UTR	NA			62	5.32496	6.3618	58.2211	56.6202
NC_016810.1	RefSeq	CDS	2246181	2247290	-	SL1344_2131	mrp	NA			1110	5.65117	7.93601	38.8287	34.1414
NC_016810.1	RefSeq	CDS	2474406	2475080	-	SL1344_2333	dedD	NA			675	7.09206	5.06431	38.2896	30.0221
NC_016810.1	RefSeq	CDS	2019309	2020526	+	SL1344_1903	fliK	NA			1218	2.71057	3.02247	17.3076	20.044
NC_016810.1	RefSeq	CDS	4224634	4225620	+	SL1344_3944	SL1344_3944	NA			987	3.67946	6.52724	43.4481	36.1327
NC_016810.1	RefSeq	5UTR	528240	528328	-	SL1344_0467	SL1344_0467_5UTR	NA			89	3.70952	2.95455	27.5798	23.3074
NC_016810.1	RefSeq	CDS	542369	542698	+	SL1344_0478	SL1344_0478	NA			330	10.0045	12.3509	23.4084	19.5831
NC_016810.1	RefSeq	5UTR	152498	152613	+	SL1344_0130	ddl_5UTR	NA			116	2.8461	9.0674	21.7827	26.1358
NC_016810.1	RefSeq	CDS	2805232	2805963	-	SL1344_2621	SL1344_2621	NA			732	3.60817	7.00494	33.4342	28.3382
NC_016810.1	RefSeq	CDS	1416778	1418136	-	SL1344_1312	pykF	NA			1359	11.2964	12.2867	41.7015	33.5805
NC_016810.1	RefSeq	CDS	4631644	4634082	+	SL1344_4301	rnr	NA			2439	4.39926	6.19921	21.6671	17.9585
NC_016810.1	RefSeq	5UTR	533101	533567	-	SL1344_0469	acrA_5UTR	NA			467	2.82782	7.0384	35.8652	38.7811
NC_016810.1	RefSeq	5UTR	961032	961067	-	SL1344_0867	artP_5UTR	NA			36	4.58538	3.65215	24.0647	44.3239
NC_016810.1	RefSeq	3UTR	1044912	1044956	+	SL1344_0934	SL1344_0934_3UTR	NA			45	7.33661	23.3737	72.1941	63.8264
NC_016810.1	RefSeq	5UTR	1237924	1237941	+	SL1344_1135	pabC_5UTR	NA			18	9.17077	0	24.0647	8.86478
NC_016810.1	RefSeq	CDS	1278442	1279548	-	SL1344_1172	trmU	NA			1107	6.11384	5.93845	32.2819	29.6213
NC_016810.1	RefSeq	5UTR	1365294	1365401	+	SL1344_1265	SL1344_1265_5UTR	NA			108	6.11384	12.1738	20.0539	25.1169
NC_016810.1	RefSeq	5UTR	2878223	2878267	-	SL1344_2695	SL1344_2695_5UTR	NA			45	0	5.84343	20.8561	21.2755
NC_016810.1	RefSeq	5UTR	2998492	2998545	-	SL1344_2809	recA_5UTR	NA			54	6.11384	14.6086	54.814	57.6211
NC_016810.1	RefSeq	CDS	3328181	3328522	-	SL1344_3118	hybF	NA			342	3.86137	10.7642	24.9091	19.8291
NC_016810.1	RefSeq	3UTR	3943298	3943351	-	SL1344_3693	rpmG_3UTR	NA			54	6.11384	2.43476	41.4448	48.7563
NC_016810.1	RefSeq	5UTR	4128009	4128044	+	SL1344_3859	SL1344_3859_5UTR	NA			36	4.58538	7.30429	60.1618	48.7563
NC_017718.1	RefSeq	CDS	378	467	+	SL1344_P2_0001	repY	NA	regulator of repZ translation		90	9.17077	11.6869	70.5898	54.9617
NC_016810.1	RefSeq	5UTR	2438780	2439167	-	SL1344_2299	lrhA_5UTR	NA			388	2.55269	8.13261	39.0741	37.424
NC_016810.1	RefSeq	CDS	102666	103487	-	SL1344_0091	ksgA	NA			822	7.02869	4.79844	22.0447	23.9737
NC_016810.1	RefSeq	5UTR	2475081	2475333	-	SL1344_2333	dedD_5UTR	NA			253	3.26233	7.79509	35.669	27.7506
NC_016810.1	RefSeq	CDS	1900770	1901456	-	SL1344_1775	proP	NA			687	9.61128	10.3345	32.5767	31.8203
NC_016810.1	RefSeq	CDS	2135797	2136375	-	SL1344_2040	phsB	NA			579	2.56591	5.22276	19.95	13.2283
NC_016810.1	RefSeq	3UTR	4597339	4597519	+	SL1344_4267	groEL_3UTR	NA			181	3.64804	6.53754	15.1568	20.2764
NC_016810.1	RefSeq	5UTR	1265671	1265806	-	SL1344_1160	potC_5UTR	NA			136	2.42756	7.73396	24.4186	15.2526
NC_016810.1	RefSeq	3UTR	1363871	1363970	-	SL1344_1263	SL1344_1263_3UTR	NA			100	1.65074	5.25909	30.3215	27.1262
NC_016810.1	RefSeq	3UTR	1515478	1515577	+	SL1344_1410	pntB_3UTR	NA			100	9.90443	5.25909	23.1021	20.7436
NC_016810.1	RefSeq	3UTR	1974121	1974220	-	SL1344_1855	cheW_3UTR	NA			100	9.90443	10.5182	19.4924	17.5523
NC_016810.1	RefSeq	3UTR	2013457	2013556	+	SL1344_1896	SL1344_1896_3UTR	NA			100	0	1.31477	22.3802	15.9566
NC_016810.1	RefSeq	3UTR	3636316	3636415	-	SL1344_3432	SL1344_3432_3UTR	NA			100	1.65074	3.94432	15.1608	20.7436
NC_016810.1	RefSeq	3UTR	3729850	3729949	-	SL1344_3506	asd_3UTR	NA			100	3.30148	10.5182	59.9211	64.6243
NC_016810.1	RefSeq	3UTR	4785644	4785743	+	SL1344_4441	SL1344_4441_3UTR	NA			100	0	1.31477	17.3266	28.7219
NC_016810.1	RefSeq	CDS	1952678	1954450	-	SL1344_1836	aspS	NA			1773	10.2415	8.08292	23.9425	21.0595
NC_016810.1	RefSeq	3UTR	2003851	2003941	-	SL1344_1887	fliB_3UTR	NA			91	3.628	7.22403	19.8335	28.9323
NC_016810.1	RefSeq	CDS	438742	439551	-	SL1344_0381	proC	NA			810	5.29866	7.14197	28.5211	24.3289
NC_016810.1	RefSeq	CDS	1114230	1114748	-	SL1344_1007	fabA	NA			519	12.0863	10.3865	108.083	106.839
NC_016810.1	RefSeq	CDS	3856026	3856736	-	SL1344_3613	SL1344_3613	NA			711	2.32171	5.36264	30.4617	25.36
NC_016810.1	RefSeq	5UTR	2970828	2970900	+	SL1344_2784	SL1344_2784_5UTR	NA			73	6.78385	5.40318	52.4149	52.4601
NC_016810.1	RefSeq	CDS	878496	878906	+	SL1344_0790	SL1344_0790	NA			411	2.81148	5.43823	38.6441	33.1944
NC_016810.1	RefSeq	3UTR	676796	676859	-	SL1344_0602	SL1344_0602_3UTR	NA			64	0	8.21733	66.5539	88.5093
NC_016810.1	RefSeq	CDS	894003	894725	-	SL1344_0803	glnQ	NA			723	5.02299	7.27398	53.4216	47.2298
NC_016810.1	RefSeq	3UTR	1114131	1114185	+	SL1344_1006	rmf_3UTR	NA			55	6.00268	11.9525	14.4388	17.4072
NC_016810.1	RefSeq	sRNA	3489916	3489970	-	ncRNA0019	GraL	NA			55	15.0067	9.56198	90.5708	58.024
NC_016810.1	RefSeq	sRNA	128577	128815	+	ncRNA0073	SgrS	NA			239	13.8137	12.1025	32.9253	38.0555
NC_016810.1	RefSeq	5UTR	2991068	2991297	-	SL1344_2803	gshA_5UTR	NA			230	2.15314	5.7164	24.1693	23.588
NC_016810.1	RefSeq	CDS	3123903	3124178	-	SL1344_2936	SL1344_2936	NA			276	2.99047	6.66914	25.6341	23.9927
NC_016810.1	RefSeq	CDS	4528937	4530583	+	SL1344_4205	SL1344_4205	NA			1647	5.01135	5.42833	10.2571	11.0446
NC_016810.1	RefSeq	CDS	1965779	1967857	-	SL1344_1848	flhA	NA			2079	1.82621	2.40314	13.8902	14.5444
NC_016810.1	RefSeq	5UTR	500450	500486	+	SL1344_0440	bolA_5UTR	NA			37	0	7.10688	95.6084	86.2519
NC_016810.1	RefSeq	5UTR	2247291	2247327	-	SL1344_2131	mrp_5UTR	NA			37	8.92291	14.2138	44.8774	43.126
NC_016810.1	RefSeq	CDS	200812	201348	+	SL1344_0171	hpt	NA			537	6.4554	10.2831	41.1385	34.4687
NC_016810.1	RefSeq	CDS	3109160	3110113	+	SL1344_2924	sopD	NA			954	7.2674	11.8522	31.0268	28.936
NC_016810.1	RefSeq	CDS	3286184	3287230	-	SL1344_3081	ansB	NA			1047	4.72991	5.39973	33.1665	32.0809
NC_016810.1	RefSeq	CDS	4733500	4733916	+	SL1344_4400	SL1344_4400	NA			417	7.52135	6.30586	185.593	119.388
NC_016810.1	RefSeq	CDS	2097397	2098917	-	SL1344_1995	cbiP	NA			1521	2.49618	4.66783	28.6213	21.8735
NC_016810.1	RefSeq	CDS	4555676	4557319	-	SL1344_4230	SL1344_4230	NA			1644	4.21721	4.71847	18.4438	16.5001
NC_016810.1	RefSeq	CDS	1607295	1610342	-	SL1344_1500	fdnG	NA			3048	6.87807	9.74864	18.688	15.5221
NC_016810.1	RefSeq	CDS	4737596	4740451	-	SL1344_4405	valS	NA			2856	7.28267	7.77999	31.5976	28.8571
NC_016810.1	RefSeq	CDS	138340	139344	+	SL1344_0118	fruR	NA			1005	4.10631	6.67198	16.8812	18.7351
NC_016810.1	RefSeq	CDS	2607576	2608301	-	SL1344_2459	SL1344_2459	NA			726	6.13911	7.42502	34.506	30.9901
NC_016810.1	RefSeq	CDS	240160	240504	+	SL1344_0205	SL1344_0205	NA			345	7.17712	10.2895	31.598	27.0569
NC_016810.1	RefSeq	CDS	1001888	1004332	+	SL1344_0902	dmsA	NA			2445	8.1693	11.2388	17.0667	14.5535
NC_016810.1	RefSeq	5UTR	992734	992761	-	SL1344_0896	trxB_5UTR	NA			28	0	4.69562	56.7239	39.8915
NC_016810.1	RefSeq	5UTR	1737642	1737669	-	SL1344_1616	pspE_5UTR	NA			28	11.791	9.39123	36.0971	17.0964
NC_016810.1	RefSeq	5UTR	1837942	1837969	+	SL1344_1711	pth_5UTR	NA			28	11.791	9.39123	46.4105	51.2891
NC_016810.1	RefSeq	3UTR	2499400	2499455	-	SL1344_2359	SL1344_2359_3UTR	NA			56	0	4.69562	56.7239	45.5903
NC_016810.1	RefSeq	5UTR	2583510	2583565	-	SL1344_2438	SL1344_2438_5UTR	NA			56	5.89549	11.739	29.6512	17.0964
NC_016810.1	RefSeq	5UTR	4312471	4312610	-	SL1344_4030	tpiA_5UTR	NA			140	7.07459	6.57386	47.4418	43.3108
NC_016810.1	RefSeq	5UTR	4371309	4371336	+	SL1344_4080	murI_5UTR	NA			28	5.89549	4.69562	36.0971	51.2891
NC_016810.1	RefSeq	CDS	4744037	4745119	+	SL1344_4410	SL1344_4410	NA			1083	3.3533	6.91986	27.4644	24.6053
NC_016810.1	RefSeq	CDS	3494764	3495735	+	SL1344_3277	ispB	NA			972	4.75521	7.30429	33.8688	28.0718
NC_016810.1	RefSeq	5UTR	1602269	1602343	+	SL1344_1495	rpsV_5UTR	NA			75	13.2059	10.5182	57.7553	82.9744
NC_016810.1	RefSeq	5UTR	4876667	4877163	-	SL1344_4525	arcA_5UTR	NA			497	5.97853	9.5235	103.134	84.92
NC_016810.1	RefSeq	sRNA	2539669	2539837	-	ncRNA0103	zipA-leader	NA			169	3.90707	5.4458	54.2524	45.7926
NC_016810.1	RefSeq	CDS	3863164	3864075	-	SL1344_3621	glyQ	NA			912	4.70605	6.63153	23.4314	18.3711
NC_016810.1	RefSeq	CDS	773872	774078	+	SL1344_0689	ybfA	NA			207	6.37966	5.08125	61.3824	68.2203
NC_016810.1	RefSeq	CDS	2439711	2440925	+	SL1344_2300	SL1344_2300	NA			1215	4.89107	6.81734	71.0057	86.0869
NC_016810.1	RefSeq	sRNA	466718	466783	-	ncRNA0057	RdlE	NA			66	15.0067	9.9604	121.417	89.4537
NC_016810.1	RefSeq	CDS	2410753	2411715	-	SL1344_2275	menC	NA			963	6.68523	8.32826	19.8665	17.2325
NC_016810.1	RefSeq	CDS	2682152	2682955	+	SL1344_2508	suhB	NA			804	5.74884	7.3588	23.6157	26.2967
NC_016810.1	RefSeq	5UTR	3626089	3626287	-	SL1344_3419	SL1344_3419_5UTR	NA			199	6.63613	3.96414	37.004	37.6865
NC_016810.1	RefSeq	CDS	3488897	3489190	+	SL1344_3270	SL1344_3270	NA			294	3.36885	4.47202	74.1586	81.4113
NC_016810.1	RefSeq	CDS	11593	13509	+	SL1344_0012	dnaK	NA			1917	5.85551	7.81868	23.9141	22.0995
NC_016810.1	RefSeq	5UTR	1307410	1307447	+	SL1344_1205	SL1344_1205_5UTR	NA			38	4.34405	17.2996	56.9954	29.3938
NC_016810.1	RefSeq	5UTR	1512023	1512079	-	SL1344_1408	SL1344_1408_5UTR	NA			57	5.79206	6.91986	22.7981	25.1946
NC_016810.1	RefSeq	5UTR	1769626	1769644	+	SL1344_1647	SL1344_1647_5UTR	NA			19	0	0	49.396	62.9866
NC_016810.1	RefSeq	5UTR	1832564	1832601	-	SL1344_1705	hemA_5UTR	NA			38	0	6.91986	18.9985	37.792
NC_016810.1	RefSeq	5UTR	1928621	1928639	+	SL1344_1812	exoX_5UTR	NA			19	0	0	94.9923	62.9866
NC_016810.1	RefSeq	5UTR	3664268	3664647	-	SL1344_3454	aroK_5UTR	NA			380	6.08167	6.91986	38.7568	39.2617
NC_016810.1	RefSeq	5UTR	3768946	3768983	+	SL1344_3545	SL1344_3545_5UTR	NA			38	8.68809	6.91986	18.9985	25.1946
NC_016810.1	RefSeq	5UTR	3918631	3918668	-	SL1344_3669	SL1344_3669_5UTR	NA			38	0	0	26.5978	14.6969
NC_016810.1	RefSeq	5UTR	4318496	4318552	+	SL1344_4037	SL1344_4037_5UTR	NA			57	5.79206	9.22647	77.2604	50.3893
NC_016810.1	RefSeq	5UTR	4421974	4421992	-	SL1344_4116	yjaB_5UTR	NA			19	17.3762	0	26.5978	16.7964
NC_016810.1	RefSeq	CDS	936835	937443	-	SL1344_0841	ybjG	NA			609	2.16846	5.18137	27.1469	30.9176
NC_016810.1	RefSeq	CDS	3290468	3290743	+	SL1344_3086	SL1344_3086	NA			276	7.17712	6.19277	34.0045	31.2195
NC_016810.1	RefSeq	CDS	3336977	3337471	-	SL1344_3127	SL1344_3127	NA			495	3.33482	5.84343	23.6272	17.0849
NC_017720.1	RefSeq	CDS	10679	11173	-	SL1344_P1_0009	traS	NA	conjugative transfer%2C surface exclusion protein		495	4.00179	10.0932	24.3564	16.7625
NC_016810.1	RefSeq	5UTR	2502235	2502396	-	SL1344_2361	vacJ_5UTR	NA			162	8.15179	6.4927	43.673	49.2488
NC_016810.1	RefSeq	5UTR	4206621	4206706	+	SL1344_3933	ubiB_5UTR	NA			86	9.59731	9.17283	47.0101	40.8192
NC_016810.1	RefSeq	5UTR	2169955	2170107	-	SL1344_2067	rfbH_5UTR	NA			153	1.07891	1.71866	19.3461	13.5579
NC_016810.1	RefSeq	5UTR	2681143	2681209	-	SL1344_2506	SL1344_2506_5UTR	NA			67	2.46379	5.88704	35.5583	29.7698
NC_016810.1	RefSeq	CDS	1306147	1306395	-	SL1344_1202	SL1344_1202	NA			249	9.28126	11.0884	55.0879	64.0828
NC_016810.1	RefSeq	CDS	1789065	1789361	+	SL1344_1669	SL1344_1669	NA			297	3.89063	4.86953	59.311	75.7536
NC_016810.1	RefSeq	CDS	2040072	2040263	-	SL1344_1927B	SL1344_1927B	NA			192	1.71952	4.10866	28.5768	16.2059
NC_016810.1	RefSeq	CDS	3457049	3457624	+	SL1344_3240	SL1344_3240	NA			576	4.2988	5.93474	21.8086	19.1147
NC_016810.1	RefSeq	3UTR	3626305	3626352	-	SL1344_3420	fkpA_3UTR	NA			48	6.87807	8.21733	18.0485	11.635
NC_016810.1	RefSeq	5UTR	3926582	3926629	+	SL1344_3676	rfaD_5UTR	NA			48	0	5.47822	12.0324	16.6215
NC_016810.1	RefSeq	CDS	1567541	1568149	-	SL1344_1465	hyaD2	NA			609	1.08423	3.02247	13.6327	10.7425
NC_016810.1	RefSeq	5UTR	4483608	4483636	-	SL1344_4177	zur_5UTR	NA			29	0	0	14.9367	5.50228
NC_016810.1	RefSeq	CDS	3505054	3505779	+	SL1344_3291	SL1344_3291	NA			726	4.54749	9.5982	29.9317	23.9569
NC_016810.1	RefSeq	CDS	601976	602188	-	SL1344_0534	SL1344_0534	NA			213	1.54999	7.40717	34.9108	30.34
NC_016810.1	RefSeq	CDS	365793	366896	+	SL1344_0317	proB	NA			1104	3.73808	4.76367	19.4872	16.8383
NC_016810.1	RefSeq	CDS	1041587	1043428	+	SL1344_0932	ycbB	NA			1842	2.24041	3.92576	12.973	14.0768
NC_016810.1	RefSeq	3UTR	1732945	1733041	+	SL1344_1612	tpx_3UTR	NA			97	3.40358	9.48805	72.9384	87.1856
NC_016810.1	RefSeq	CDS	895525	896271	-	SL1344_0805	glnH	NA			747	9.72322	10.9124	36.6286	33.6435
NC_016810.1	RefSeq	CDS	4151962	4153224	+	SL1344_3880	rffD	NA			1263	6.53499	9.88942	18.3486	15.5397
NC_016810.1	RefSeq	CDS	2378032	2378760	+	SL1344_2245	ubiG	NA			729	4.52877	6.132	53.8732	44.5428
NC_016810.1	RefSeq	CDS	1246545	1246904	+	SL1344_1142	SL1344_1142	NA			360	6.87807	5.113	35.4954	27.9241
NC_016810.1	RefSeq	5UTR	526773	526811	-	SL1344_0464	SL1344_0464_5UTR	NA			39	0	6.74242	55.5339	32.7315
NC_016810.1	RefSeq	5UTR	2521009	2521047	+	SL1344_2375	SL1344_2375_5UTR	NA			39	8.46532	6.74242	25.9158	28.6401
NC_016810.1	RefSeq	3UTR	2825983	2826060	-	SL1344_2646	rpl19_3UTR	NA			78	16.9306	13.4848	124.026	157.52
NC_016810.1	RefSeq	CDS	3936997	3937230	-	SL1344_3686	SL1344_3686	NA			234	9.17077	8.42803	17.8943	28.6401
NC_016810.1	RefSeq	5UTR	4231866	4231904	+	SL1344_3950	SL1344_3950_5UTR	NA			39	8.46532	6.74242	37.0226	26.5943
NC_016810.1	RefSeq	CDS	4520485	4522551	+	SL1344_4198	siiF	NA			2067	5.75003	12.5307	22.4581	18.9904
NC_016810.1	RefSeq	5UTR	2474096	2474515	-	SL1344_2332	cvpA_5UTR	NA			420	5.50246	7.51299	30.7684	29.0638
NC_016810.1	RefSeq	CDS	3503386	3503952	+	SL1344_3288	SL1344_3288	NA			567	4.0759	3.942	30.049	25.7501
NC_016810.1	RefSeq	CDS	3758349	3759404	-	SL1344_3534	ftsX	NA			1056	5.15856	5.22921	16.7496	17.8303
NC_016810.1	RefSeq	sRNA	2026216	2026303	-	ncRNA0011	DsrA	NA			88	3.75168	10.4584	36.0971	32.6385
NC_016810.1	RefSeq	CDS	3252597	3253643	-	SL1344_3046	epd	NA			1047	3.78393	5.39973	31.5806	24.2321
NC_016810.1	RefSeq	5UTR	561828	561876	-	SL1344_0494	SL1344_0494_5UTR	NA			49	6.73771	5.36642	8.8401	21.1669
NC_016810.1	RefSeq	5UTR	1932297	1932394	-	SL1344_1814	SL1344_1814_5UTR	NA			98	6.73771	12.0744	51.5672	37.4492
NC_016810.1	RefSeq	5UTR	175261	175319	+	SL1344_0151	pdhR_5UTR	NA			59	5.59572	13.3706	58.7342	64.9082
NC_016810.1	RefSeq	3UTR	464647	464705	+	SL1344_0403	secF_3UTR	NA			59	0	8.91371	50.1688	40.5677
NC_016810.1	RefSeq	5UTR	4836216	4836461	+	SL1344_4489	osmY_5UTR	NA			246	10.7365	9.62029	63.9769	47.9996
NC_016810.1	RefSeq	CDS	746832	748499	+	SL1344_0668	glnS	NA			1668	7.12549	7.01527	54.3187	50.7493
NC_016810.1	RefSeq	CDS	4364518	4365435	+	SL1344_4074	oxyR	NA			918	4.31565	6.0153	31.6931	22.3358
NC_016810.1	RefSeq	5UTR	3962339	3962417	-	SL1344_3712	gltS_5UTR	NA			79	2.08954	3.32854	10.9662	10.0991
NC_016810.1	RefSeq	CDS	991765	992733	-	SL1344_0896	trxB	NA			969	7.1549	6.24144	81.6561	99.1319
NC_016810.1	RefSeq	CDS	220920	223442	+	SL1344_0191	mrcB	NA			2523	5.29963	5.83649	14.9653	14.4198
NC_016810.1	RefSeq	sRNA	259068	259166	+	ncRNA0209	STnc920	NA			99	6.66965	10.6244	45.2125	46.7416
NC_016810.1	RefSeq	CDS	975148	976266	+	SL1344_0880	ybjY	NA			1119	4.72061	4.69981	20.5163	14.9014
NC_016810.1	RefSeq	CDS	151146	152621	+	SL1344_0129	murC	NA			1476	2.68413	4.18661	18.6355	18.9187
NC_016810.1	RefSeq	CDS	2805960	2806940	-	SL1344_2622	rluD	NA			981	4.54331	5.76302	16.5583	21.3893
NC_016810.1	RefSeq	CDS	3946036	3946491	+	SL1344_3697	dut	NA			456	4.70605	5.18989	29.131	27.8191
NC_016810.1	RefSeq	CDS	1859542	1860840	-	SL1344_1731	dadA	NA			1299	2.2874	1.21457	32.3456	35.4387
NC_016810.1	RefSeq	CDS	3269629	3271542	-	SL1344_3062	speA	NA			1914	13.9718	14.5628	34.9278	38.7244
NC_016810.1	RefSeq	CDS	1203793	1204050	-	SL1344_1098	SL1344_1098	NA			258	3.83893	5.60562	54.2855	50.7148
NC_016810.1	RefSeq	CDS	2282680	2284200	-	SL1344_2166	mglA	NA			1521	1.19383	1.4695	25.5361	22.4505
NC_016810.1	RefSeq	CDS	4198836	4199591	+	SL1344_3924	ubiE	NA			756	3.49362	3.82606	23.3007	15.1968
NC_016810.1	RefSeq	CDS	1926234	1927109	-	SL1344_1808	SL1344_1808	NA			876	2.07284	2.5515	51.0139	39.8915
NC_016810.1	RefSeq	CDS	2029188	2029406	-	SL1344_1916	SL1344_1916	NA			219	0.753762	4.80282	21.0978	24.4085
NC_016810.1	RefSeq	CDS	1365402	1366238	+	SL1344_1265	SL1344_1265	NA			837	4.14164	5.34077	22.1671	19.064
NC_016810.1	RefSeq	5UTR	256172	256271	+	SL1344_0219	pyrH_5UTR	NA			100	8.25369	10.5182	36.0971	20.7436
NC_016810.1	RefSeq	CDS	278214	278603	+	SL1344_0236	SL1344_0236	NA			390	2.5396	2.69697	15.5495	13.2972
NC_016810.1	RefSeq	5UTR	746802	746831	+	SL1344_0668	glnS_5UTR	NA			30	11.0049	0	28.8776	26.5943
NC_016810.1	RefSeq	5UTR	863658	863687	+	SL1344_0775	uvrB_5UTR	NA			30	0	0	12.0324	5.31887
NC_016810.1	RefSeq	5UTR	944748	944767	+	SL1344_0849	ybjC_5UTR	NA			20	0	0	0	7.9783
NC_016810.1	RefSeq	3UTR	1276240	1276339	-	SL1344_1170	purB_3UTR	NA			100	8.25369	18.4068	46.9262	41.4872
NC_016810.1	RefSeq	3UTR	1311304	1311403	+	SL1344_1212	SL1344_1212_3UTR	NA			100	0	2.62955	22.3802	22.3393
NC_016810.1	RefSeq	3UTR	1335460	1335559	+	SL1344_1233	topB_3UTR	NA			100	1.65074	3.94432	19.4924	28.7219
NC_016810.1	RefSeq	5UTR	1380416	1380425	+	SL1344_1279	SL1344_1279_5UTR	NA			10	0	0	43.3165	31.9132
NC_016810.1	RefSeq	3UTR	1523997	1524096	+	SL1344_1419	bioD_3UTR	NA			100	1.65074	2.62955	10.1072	14.3609
NC_016810.1	RefSeq	3UTR	1711980	1712079	+	SL1344_1591	fnr_3UTR	NA			100	8.25369	7.88864	59.9211	52.6568
NC_016810.1	RefSeq	3UTR	1713078	1713177	+	SL1344_1592	SL1344_1592_3UTR	NA			100	6.60295	5.25909	20.2144	20.7436
NC_016810.1	RefSeq	3UTR	1837316	1837415	-	SL1344_1710	SL1344_1710_3UTR	NA			100	3.30148	2.62955	30.3215	18.3501
NC_016810.1	RefSeq	CDS	1867812	1868471	-	SL1344_1740	SL1344_1740	NA			660	4.00179	6.97228	37.6284	35.5397
NC_016810.1	RefSeq	5UTR	2040483	2040502	+	SL1344_1928	SL1344_1928_5UTR	NA			20	0	13.1477	14.4388	7.9783
NC_016810.1	RefSeq	3UTR	2583217	2583316	+	SL1344_2437	tktB_3UTR	NA			100	3.30148	0	38.2629	33.5089
NC_016810.1	RefSeq	3UTR	3188039	3188138	-	SL1344_2987	ygeD_3UTR	NA			100	4.95221	7.88864	25.2679	15.9566
NC_016810.1	RefSeq	3UTR	3393269	3393368	+	SL1344_3180	SL1344_3180_3UTR	NA			100	1.65074	2.62955	25.9899	49.4655
NC_016810.1	RefSeq	3UTR	3707670	3707769	-	SL1344_3489	SL1344_3489_3UTR	NA			100	0	0	20.2144	21.5414
NC_016810.1	RefSeq	3UTR	3923948	3923987	-	SL1344_3673A	SL1344_3673A_3UTR	NA			40	4.12684	0	36.0971	35.9024
NC_016810.1	RefSeq	5UTR	4292661	4292680	+	SL1344_4010	yiiP_5UTR	NA			20	0	0	14.4388	7.9783
NC_016810.1	RefSeq	3UTR	4482994	4483093	+	SL1344_4176	SL1344_4176_3UTR	NA			100	3.30148	3.94432	28.1557	25.5306
NC_016810.1	RefSeq	3UTR	4583922	4584021	+	SL1344_4254	SL1344_4254_3UTR	NA			100	4.95221	5.25909	27.4338	23.9349
NC_016810.1	RefSeq	3UTR	4602399	4602498	+	SL1344_4275	sugE_3UTR	NA			100	1.65074	0	14.4388	12.7653
NC_016810.1	RefSeq	3UTR	4672490	4672529	+	SL1344_4344	SL1344_4344_3UTR	NA			40	8.25369	13.1477	75.8038	71.8047
NC_016810.1	RefSeq	5UTR	4824655	4824694	-	SL1344_4475	dnaT_5UTR	NA			40	0	0	21.6582	33.9078
NC_016810.1	RefSeq	sRNA	3566010	3566249	-	ncRNA0100	mreB-leader	NA			240	3.43904	3.83475	21.959	23.2701
NC_016810.1	RefSeq	sRNA	1295333	1295432	-	ncRNA0193	STnc720	NA			100	3.30148	2.62955	14.4388	26.3284
NC_016810.1	RefSeq	CDS	1927110	1927490	-	SL1344_1809	SL1344_1809	NA			381	3.46612	2.76068	42.2553	32.0389
NC_016810.1	RefSeq	CDS	1605748	1606389	-	SL1344_1498	fdnI	NA			642	4.62824	4.50545	20.4662	17.2739
NC_016810.1	RefSeq	CDS	3339283	3340167	+	SL1344_3131	SL1344_3131	NA			885	5.96877	6.53672	25.4515	21.1853
NC_016810.1	RefSeq	5UTR	2541849	2542301	+	SL1344_2394	ptsH_5UTR	NA			453	4.73722	5.80474	43.9858	41.9169
NC_016810.1	RefSeq	CDS	2527433	2527825	+	SL1344_2380	SL1344_2380	NA			393	5.88049	7.6946	22.044	26.1883
NC_016810.1	RefSeq	CDS	715976	716449	+	SL1344_0641	SL1344_0641	NA			474	4.17908	4.43805	32.4417	19.525
NC_016810.1	RefSeq	CDS	260122	260979	+	SL1344_0223	cdsA	NA			858	3.0783	5.66977	24.5696	20.4572
NC_016810.1	RefSeq	CDS	2437841	2438779	-	SL1344_2299	lrhA	NA			939	8.78987	9.66127	53.7419	40.8686
NC_016810.1	RefSeq	5UTR	3563320	3563612	-	SL1344_3343	SL1344_3343_5UTR	NA			293	4.50713	8.52583	26.6108	27.2297
NC_016810.1	RefSeq	CDS	370217	370540	+	SL1344_0322	SL1344_0322	NA			324	4.0759	6.08691	24.956	24.1319
NC_016810.1	RefSeq	sRNA	4318834	4318914	-	ncRNA0445	StyR-195	NA			81	10.1897	9.73906	6.239	13.7897
[truncated: 8,114 more rows]
