# Supplementary material for: In vivo targets of Salmonella FinO include a FinP-like small RNA controlling copy number of a cohabitating plasmid
Source: Nucleic Acids Res. 2021 May 3;49(9):5319–35. doi: 10.1093/nar/gkab281 (PMC8136791; doi:10.1093/nar/gkab281)
Supplement: gkab281_Supplemental_Files [file gkab281_supplemental_files.zip › SupplementarytableS4.xlsx]

## Sheet: RIP-seq TPM count table
Table S4. ProQ and FinO Growth curve RIP-seq. TPM count table
Genome	Source	Type	Start	End	Strand	Locus_tag	Name	GeneID	length	WT_OD_015	WT_OD_05	WT_OD_2	WT_OD_2plus3h	WT_OD_2plus6h	WT_OD_2plus9h	ProQ_OD_015	ProQ_OD_05	ProQ_OD_2	ProQ_OD_2plus3h	ProQ_OD_2plus6h	ProQ_OD_2plus9h	FinO_OD_015	FinO_OD_05_	FinO_OD_2	FinO_OD_2plus3h	FinO_OD_2plus6h	FinO_OD_2plus9h
NC_016810.1	RefSeq	CDS	169	255	+	SL1344_0001	thrL	NA	87	23.4204	12.5284	4.50455	10.2042	19.3163	0	158.402	145.212	88.7945	19.9793	33.0873	14.698	32.7785	14.8811	8.08217	3.33145	1.86796	4.3276
NC_016810.1	RefSeq	5UTR	148	168	+	SL1344_0001	thrL_5UTR	NA	21	34.245	25.9517	37.3234	0	0	0	316.804	288.644	157.656	35.4734	40.3165	16.2378	77.5981	27.4001	8.37081	13.8017	15.4774	5.97621
NC_016810.1	RefSeq	CDS	337	2799	+	SL1344_0002	thrA	NA	2463	1.26524	1.77015	1.8298	1.57693	0.530682	0.482446	5.65951	6.036	4.83913	3.62944	2.71559	1.34985	1.98485	2.39459	1.35605	2.53003	0.46187	0.866223
NC_016810.1	RefSeq	CDS	2801	3730	+	SL1344_0003	thrB	NA	930	0.773273	1.75802	2.94975	3.22173	1.20467	0.547587	4.51361	5.69447	4.43018	8.61088	5.91742	1.8333	1.31416	3.09357	3.40233	6.38885	1.39795	1.34947
NC_016810.1	RefSeq	CDS	3734	5020	+	SL1344_0004	thrC	NA	1287	1.5832	2.75246	3.19729	3.36275	2.61153	0.659487	6.33854	9.91538	6.80275	10.3705	8.4862	3.90805	2.37407	4.13557	4.50736	9.79631	3.03053	2.63288
NC_016810.1	RefSeq	3UTR	5021	5120	+	SL1344_0004	thrC_3UTR	NA	100	2.39715	2.72493	1.95948	1.10971	0	0	11.8802	20.4178	11.7716	8.0702	2.53994	1.70497	4.0739	2.87702	8.78935	18.8393	3.25025	0
NC_016810.1	RefSeq	CDS	5114	5887	-	SL1344_0005	SL1344_0005	NA	774	3.4068	4.57676	3.03795	1.86385	0.241246	0.219318	7.36754	10.1396	11.8819	4.49147	4.92236	3.19406	2.63172	4.8322	4.5423	2.62125	0.839857	0.972871
NC_016810.1	RefSeq	CDS	5966	7396	-	SL1344_0006	yaaJ	NA	1431	0.670062	1.61858	1.36931	2.71417	1.56582	0.23725	2.76733	6.06397	5.14134	10.4549	4.0232	2.85949	1.42344	2.01049	2.08832	3.64573	0.681393	0.350805
NC_016810.1	RefSeq	5UTR	7397	7496	-	SL1344_0006	yaaJ_5UTR	NA	100	7.19144	19.0745	19.5948	13.3165	9.33621	0	29.3044	43.3877	12.5073	40.9718	11.8531	1.70497	12.2217	7.19254	7.03148	23.1869	9.75074	2.51001
NC_016810.1	RefSeq	3UTR	5887	5965	-	SL1344_0006	yaaJ_3UTR	NA	79	3.03436	12.0725	4.96071	4.21408	0	0	12.0305	17.7686	14.9008	7.85803	9.64534	3.23728	0	3.64179	6.67546	3.66881	0	0
NC_016810.1	RefSeq	CDS	7665	8618	+	SL1344_0007	talB	NA	954	36.9372	53.1276	17.6641	4.65286	3.5231	2.13525	102.779	186.467	99.0223	26.1589	25.7366	23.144	40.5682	55.3388	23.9542	10.9372	5.79184	7.49845
NC_016810.1	RefSeq	5UTR	7619	7664	+	SL1344_0007	talB_5UTR	NA	46	54.7175	100.704	29.8182	4.82482	8.11844	0	246.212	499.347	217.519	48.5831	33.1297	27.7984	88.563	87.5613	34.3931	18.9023	17.6644	5.45654
NC_016810.1	RefSeq	CDS	8729	9319	+	SL1344_0008	mog	NA	591	4.05609	11.0657	5.96796	1.68991	0.631892	1.72337	16.8855	25.9109	17.6773	12.1846	10.3145	8.36617	12.4078	7.54547	7.73344	2.69729	3.8497	3.39764
NC_016810.1	RefSeq	5UTR	8703	8728	+	SL1344_0008	mog_5UTR	NA	26	27.6594	62.883	37.6823	17.0724	0	6.52893	115.755	137.427	45.2755	38.2021	32.5633	13.1151	78.3442	44.2618	27.0442	11.1475	6.25047	9.65388
NC_016810.1	RefSeq	3UTR	9320	9419	+	SL1344_0008	mog_3UTR	NA	100	4.79429	5.44986	0	1.10971	0	0	4.75206	11.485	5.88581	4.34549	7.61982	3.40994	4.0739	2.87702	5.27361	2.89836	3.25025	2.51001
NC_016810.1	RefSeq	CDS	9376	9942	-	SL1344_0009	SL1344_0009	NA	567	25.7894	6.00734	0.345587	0.195716	0.329319	0	50.5657	14.7417	2.33564	1.20434	1.04524	0.3007	33.7695	7.10374	1.24012	0.255587	0	0
NC_016810.1	RefSeq	5UTR	9943	10011	-	SL1344_0009	SL1344_0009_5UTR	NA	69	13.8965	5.92376	0	0	0	0	11.4784	5.5483	1.06627	0	0	0	20.6647	6.25438	0	0	0	0
NC_016810.1	RefSeq	3UTR	9276	9375	-	SL1344_0009	SL1344_0009_3UTR	NA	100	4.79429	0	0	0	0	0	19.0082	2.55222	0	0	0	0	8.1478	2.87702	0	0	0	0
NC_016810.1	RefSeq	CDS	10092	10805	-	SL1344_0010	SL1344_0010	NA	714	0	0.381643	0.274437	0	0	0	1.33111	1.25109	0.206086	0.521668	0.474312	0.119396	0.570574	0.201472	0	0	0	0.351542
NC_016810.1	RefSeq	CDS	10841	11245	-	SL1344_0011	SL1344_0011	NA	405	1.18378	0	0	0	0	0	0.782232	1.73299	0.726643	0	0	0	1.0059	0	0.434042	0.357822	0	0
NC_016810.1	RefSeq	5UTR	11246	11322	-	SL1344_0011	SL1344_0011_5UTR	NA	77	0	0	0	0	0	0	0	1.65728	0.955489	0	0	0	0	0	2.28295	0	0	0
NC_016810.1	RefSeq	CDS	11593	13509	+	SL1344_0012	dnaK	NA	1917	8.12804	18.8343	14.1058	6.30976	8.18196	1.59392	32.3497	28.9904	23.0274	13.9895	35.2438	26.3705	8.9256	10.3555	13.5715	12.0198	7.12104	10.0819
NC_016810.1	RefSeq	5UTR	11479	11592	+	SL1344_0012	dnaK_5UTR	NA	114	7.35966	21.5126	10.3131	3.89371	3.27586	1.48905	18.0634	29.1043	10.9714	6.53458	14.8534	5.98235	8.93399	7.57109	3.08398	2.54242	2.85109	3.30264
NC_016810.1	RefSeq	CDS	13595	14734	+	SL1344_0013	dnaJ	NA	1140	3.049	5.85621	4.98464	1.65483	1.63793	0.595621	15.0065	10.0745	9.03523	4.08411	10.7688	7.17882	2.85888	3.65936	5.08857	3.17802	2.13832	3.85308
NC_016810.1	RefSeq	3UTR	14735	14793	+	SL1344_0013	dnaJ_3UTR	NA	59	0	0	6.6423	0	0	0	5.36956	3.24435	12.4699	4.20871	7.17497	0	0	0	2.97944	2.45624	2.75444	0
NC_016810.1	RefSeq	CDS	15014	15961	+	SL1344_0014	SL1344_0014	NA	948	0.505727	0.14372	0	0	0	0	0.501272	1.2115	0.310433	0.130967	0.267926	0.179849	0	0.151741	0	0	0	0
NC_016810.1	RefSeq	5UTR	14914	15013	+	SL1344_0014	SL1344_0014_5UTR	NA	100	0	0	0	0	0	0	0	1.27611	0	0	0	0	0	0	0	0	0	0
NC_016810.1	RefSeq	CDS	16088	16432	+	SL1344_0015	SL1344_0015	NA	345	0	0	0	0	0	0	0.229568	0	0	0	0	0	0	0	0	0	0	0
NC_016810.1	RefSeq	3UTR	16433	16532	+	SL1344_0015	SL1344_0015_3UTR	NA	100	0	0	0	0	0	0	0	0	0	0	0	0	0	0	0	0	0	0
NC_016810.1	RefSeq	CDS	16493	17026	-	SL1344_0016	SL1344_0016	NA	534	0	0.255143	0	0	0	0	0	0	0	0.116252	0.158548	0	0	0	0	0.271382	0	0
NC_016810.1	RefSeq	3UTR	16393	16492	-	SL1344_0016	SL1344_0016_3UTR	NA	100	0	1.36247	0	0	0	0	0	0	0.735726	0.620785	0.846647	0	0	0	0	0	0	0
NC_016810.1	RefSeq	CDS	17043	17486	-	SL1344_0017	SL1344_0017	NA	444	0	0	0	0	0	0	0	0	0	0	0.190686	0	0	0	0	0	0	0
NC_016810.1	RefSeq	5UTR	17487	17586	-	SL1344_0017	SL1344_0017_5UTR	NA	100	0	0	0	0	0	0	0	0	0	0	0	0	0	0	0	0	0	0
NC_016810.1	RefSeq	CDS	17867	19966	+	SL1344_0018	SL1344_0018	NA	2100	0.2283	0.129759	0.279926	0.475589	0.177832	0.0808343	0.339433	0.546904	0.735726	0.857274	0.80633	0.487134	0.38799	0.411002	0.502249	0.552068	0	0
NC_016810.1	RefSeq	CDS	20058	23054	+	SL1344_0019	SL1344_0019	NA	2997	0.239955	0.181844	0.196144	0.0740546	0.249215	0	0.290694	0.723853	0.441878	0.455698	0.593246	0.284446	0.203899	0.239991	0.175963	0.145063	0	0.0418753
NC_016810.1	RefSeq	CDS	23335	24039	+	SL1344_0020	SL1344_0020	NA	705	0	0.193258	0	0	0	0	0.112342	0.362017	0.417433	0	0	0.12092	0	0	0	0	0	0.178015
NC_016810.1	RefSeq	3UTR	24040	24139	+	SL1344_0020	SL1344_0020_3UTR	NA	100	0	0	0	0	0	0	0	0.638055	0	0	0	0	0	0	0	0	0	0
NC_016810.1	RefSeq	CDS	24469	25011	+	SL1344_0021	bcfA	NA	543	0	0	0	0	0	0.312619	0.437575	0.235011	0.135493	0.800275	0.623681	0.313991	0.375129	0	0	0	0	0
NC_016810.1	RefSeq	5UTR	24273	24468	+	SL1344_0021	bcfA_5UTR	NA	196	0	1.39027	0	0	0	0	0.404087	0	0	1.26691	0.863925	0	0	0	0	0	0	0
NC_016810.1	RefSeq	CDS	25112	25798	+	SL1344_0022	bcfB	NA	687	0.174465	0.198321	0	0.16153	0	0	0	0.185751	0	0.0903617	0	0	0	0	0	0.210943	0	0
NC_016810.1	RefSeq	CDS	25803	28424	+	SL1344_0023	bcfC	NA	2622	0.0457122	0.0519628	0	0.042323	0	0	0.151032	0.146008	0.168358	0.213084	0.0968703	0.130051	0	0.109726	0.134086	0.05527	0.0619803	0
NC_016810.1	RefSeq	CDS	28425	29432	+	SL1344_0024	bcfD	NA	1008	0.118906	0	0.388786	0	0	0	0.0785725	0.379794	0.875865	0.246343	0.335971	0.169144	0.404157	0	0.697568	0.287535	0.161222	0
NC_016810.1	RefSeq	CDS	29433	29978	+	SL1344_0025	bcfE	NA	546	0	0.249536	0	0	0	0	0	0.23372	0.538994	0.682181	0	0	0	0	0.643909	0.265417	0	0
NC_016810.1	RefSeq	CDS	29994	30512	+	SL1344_0026	bcfF	NA	519	0	0	0	0	0	0	0	0.122939	0.283517	0.119612	0.16313	0	0	0	0.338703	0	0	0
NC_016810.1	RefSeq	CDS	30505	31209	+	SL1344_0027	bcfG	NA	705	0	0.386515	0	0	0.264857	0.240783	0.112342	0.543025	0.417433	0.176109	0	0.24184	0.288929	0.204044	0	0	0.230514	0
NC_016810.1	RefSeq	CDS	31274	32119	+	SL1344_0028	SL1344_0028	NA	846	0	0.161048	0.463234	0.524685	0	0	1.49789	1.1313	0.695722	0.880546	0.800611	0.403066	0.240774	0.170036	0.623358	1.37038	0.192095	0.296691
NC_016810.1	RefSeq	CDS	32116	32445	+	SL1344_0029	SL1344_0029	NA	330	0.363204	0.825737	0	0	0	0	0.480006	1.74015	0.891789	0	2.05248	0.516657	0	0	0.532688	0.439145	0.492461	0
NC_016810.1	RefSeq	3UTR	32446	32545	+	SL1344_0029	SL1344_0029_3UTR	NA	100	0	0	0	0	0	0	0	1.27611	0.735726	0	0	0.852484	0	2.87702	0	0	0	0
NC_016810.1	RefSeq	CDS	32545	32994	-	SL1344_0030	SL1344_0030	NA	450	0	0	0	0	0	0	0	0	0	0	0	0	0	0	0	0	0	0
NC_016810.1	RefSeq	5UTR	32995	33094	-	SL1344_0030	SL1344_0030_5UTR	NA	100	0	0	0	0	0	0	0	0	0	0	0	0	0	0	0	0	0	0
NC_016810.1	RefSeq	3UTR	32445	32544	-	SL1344_0030	SL1344_0030_3UTR	NA	100	0	0	0	0	0	0	0.79201	0.638055	0	0	0	0	0	0	0	0	0	0
NC_016810.1	RefSeq	CDS	33364	34368	+	SL1344_0031	SL1344_0031	NA	1005	0	0	0	0	0	0	0	0	0	0	0	0	0.202682	0	0	0	0	0
NC_016810.1	RefSeq	5UTR	33264	33363	+	SL1344_0031	SL1344_0031_5UTR	NA	100	0	0	0	0	0	0	0	0	0	0	0	0	0	0	0	0	0	0
NC_016810.1	RefSeq	3UTR	34369	34468	+	SL1344_0031	SL1344_0031_3UTR	NA	100	0	0	0	0	0	0	0	0	0	0	0	0	0	0	0	0	0	0
NC_016810.1	RefSeq	CDS	34376	34816	-	SL1344_0032	SL1344_0032	NA	441	0	0	0	0	0	0	0	0.578734	0	0	0	0	0	0	0	0	0	0
NC_016810.1	RefSeq	5UTR	34817	34916	-	SL1344_0032	SL1344_0032_5UTR	NA	100	0	0	0	0	0	0	0	0	0	0	0	0	0	0	0	0	0	0
NC_016810.1	RefSeq	3UTR	34276	34375	-	SL1344_0032	SL1344_0032_3UTR	NA	100	0	0	0	0	0	0	0	0	0	0	0	0	0	0	0	0	0	0
NC_016810.1	RefSeq	CDS	35339	37057	+	SL1344_0033	SL1344_0033	NA	1719	0	0.237778	0.11399	0.258222	0	0	0.460739	0.631002	1.54079	0.180566	0.591027	0.148776	0.118496	0.167366	0.102261	0	0	0
NC_016810.1	RefSeq	5UTR	35239	35338	+	SL1344_0033	SL1344_0033_5UTR	NA	100	0	0	0	0	0	0	0	0	0	0	0	0	0	0	0	0	1.62512	0
NC_016810.1	RefSeq	3UTR	37058	37157	+	SL1344_0033	SL1344_0033_3UTR	NA	100	0	0	0	0	0	0	0	0	1.47145	0	0	0.852484	0	0	0	0	0	0
NC_016810.1	RefSeq	CDS	37103	38674	-	SL1344_0034	SL1344_0034	NA	1572	0	0	0	0.0705921	0	0	0.453441	0.771186	0.561623	0.789802	0.323148	0.216917	0.388731	0.183016	0.223648	0.0921869	0.310138	0.0798349
NC_016810.1	RefSeq	3UTR	37003	37102	-	SL1344_0034	SL1344_0034_3UTR	NA	100	0	0	0	0	0	0	0	0	0	0	0	0	0	1.43851	0	0	0	0
NC_016810.1	RefSeq	CDS	38773	39534	-	SL1344_0035	SL1344_0035	NA	762	0.157293	0	0	0	0	0	0	0	0	0	0.111108	0.223749	0	0	0	0	0.213271	0
NC_016810.1	RefSeq	5UTR	39535	39634	-	SL1344_0035	SL1344_0035_5UTR	NA	100	0	0	0	0	0	0	0	0	0	0	0	0	0	0	0	0	0	0
NC_016810.1	RefSeq	CDS	40131	41624	+	SL1344_0036	SL1344_0036	NA	1494	0.0802258	0.547175	0.524626	0.148555	0.124983	0	0.636153	0.469786	0.738681	0.831037	1.02006	0.342363	0.545368	0.288857	0.235324	0.485	0	0.252009
NC_016810.1	RefSeq	5UTR	40031	40130	+	SL1344_0036	SL1344_0036_5UTR	NA	100	0	0	0	0	0	0	0	0	0	0	0.846647	0	0	0	0	0	0	0
NC_016810.1	RefSeq	3UTR	41625	41715	+	SL1344_0036	SL1344_0036_3UTR	NA	91	0	0	0	0	2.05191	0	0	0	0.80849	2.72872	0.930381	1.87359	0	0	0	0	3.5717	2.75825
NC_016810.1	RefSeq	CDS	41723	42913	+	SL1344_0037	SL1344_0037	NA	1191	0.603815	0.228794	0.329048	0.0931745	0	0	0.265998	0.910741	1.11193	0.573353	0.639783	0	0.342057	0.120782	0.295192	0.121677	0.13645	0
NC_016810.1	RefSeq	5UTR	41623	41722	+	SL1344_0037	SL1344_0037_5UTR	NA	100	0	0	0	0	1.86724	0	0	0	0.735726	2.48314	0.846647	1.70497	0	0	0	0	3.25025	2.51001
NC_016810.1	RefSeq	CDS	42932	44185	+	SL1344_0038	SL1344_0038	NA	1254	0.19116	0.10865	0	0	0	0	0.126317	0.101763	0.0586704	0	0	0	0	0	0	0.231129	0	0
NC_016810.1	RefSeq	CDS	44312	46027	+	SL1344_0039	SL1344_0039	NA	1716	0.139694	0.317591	0.456755	0.129337	0.326441	0.197846	1.66156	3.0118	7.37441	16.0984	17.9098	7.05436	0.474813	0.419146	0.71708	0.675608	0.757633	0.585084
NC_016810.1	RefSeq	5UTR	44204	44311	+	SL1344_0039	SL1344_0039_5UTR	NA	108	0	2.52308	3.62867	0	1.72893	0	2.93337	1.18158	3.40614	21.8424	7.83932	4.73602	0	0	3.25532	0	4.51423	0
NC_016810.1	RefSeq	3UTR	46028	46094	+	SL1344_0039	SL1344_0039_3UTR	NA	67	3.57783	16.2682	8.77379	9.93768	5.57385	5.06723	104.025	341.883	457.907	1117.41	834.01	458.051	0	6.44108	15.7421	21.6295	43.66	9.3657
NC_016810.1	RefSeq	CDS	46190	47356	+	SL1344_0040	nhaA	NA	1167	3.90281	2.45174	3.69396	1.046	1.44003	0.29092	9.36567	8.63862	6.05225	7.66007	6.52941	2.62977	4.53819	5.91674	1.80758	2.4836	0.835539	1.07541
NC_016810.1	RefSeq	5UTR	46158	46189	+	SL1344_0040	nhaA_5UTR	NA	32	7.49109	4.2577	6.12337	0	0	0	9.90013	13.9574	4.59829	17.4596	21.1662	2.66401	0	0	10.9867	9.05737	0	7.84378
NC_016810.1	RefSeq	CDS	47418	48317	+	SL1344_0041	nhaR	NA	900	1.5981	1.96801	1.95948	0.493203	1.24483	0.377227	7.4801	8.36561	7.84775	6.06989	4.32731	1.79969	1.81062	2.55735	0.781276	0.644079	1.08342	0.836669
NC_016810.1	RefSeq	3UTR	48318	48417	+	SL1344_0041	nhaR_3UTR	NA	100	1.19857	1.36247	0	0	0	0	3.16804	8.93277	5.88581	6.20785	5.07988	0.852484	0	2.87702	0	0	0	0
NC_016810.1	RefSeq	CDS	48372	50411	-	SL1344_0042	SL1344_0042	NA	2040	0.352522	0.333938	0.288159	0.108795	0	0	0.543536	0.750653	0.613105	0.48689	0.456525	0.208942	0.199701	0.352575	0.25851	0.284153	0.0796629	0.12304
NC_016810.1	RefSeq	3UTR	48272	48371	-	SL1344_0042	SL1344_0042_3UTR	NA	100	0	1.36247	0	0	0	0	0	0	0	0	0	0	0	0	0	0	0	0
NC_016810.1	RefSeq	CDS	50451	51824	-	SL1344_0043	SL1344_0043	NA	1374	0	0	0	0	0	0	0.230571	0.0464378	0.107093	0.0451808	0.123238	0	0	0	0.127938	0	0	0
NC_016810.1	RefSeq	5UTR	51825	51924	-	SL1344_0043	SL1344_0043_5UTR	NA	100	0	0	0	0	0	0	0	0	0	0	0	0	0	0	0	0	0	0
NC_016810.1	RefSeq	CDS	52280	52543	-	SL1344_0044	rpsT	NA	264	768.631	585.757	35.6269	10.9289	2.82915	5.144	2314.83	1111.28	152.44	65.1354	56.1224	62.3218	994.556	415.751	45.2785	14.8211	4.30904	9.50761
NC_016810.1	RefSeq	5UTR	52544	52583	-	SL1344_0044	rpsT_5UTR	NA	40	461.451	323.586	14.6961	2.77427	0	0	1290.98	607.747	49.6615	18.6235	12.6997	10.6561	570.346	187.006	13.184	0	0	0
NC_016810.1	RefSeq	3UTR	52219	52279	-	SL1344_0044	rpsT_3UTR	NA	61	90.3842	58.0723	0	0	0	0	160.999	135.979	31.3588	18.3182	27.7589	22.3602	86.8208	47.1642	5.76351	0	0	0
NC_016810.1	RefSeq	CDS	52649	52864	+	SL1344_0045	SL1344_0045	NA	216	0.554895	1.89231	0.907166	0	0.864463	0	1.83336	3.84014	1.02184	0.574801	1.56786	0.394669	1.88606	1.33195	0	0	0	0
NC_016810.1	RefSeq	5UTR	52158	52648	+	SL1344_0045	SL1344_0045_5UTR	NA	491	0.488217	0.832464	0	0.452019	0.380294	0.691454	0.967833	1.8193	6.59307	3.79298	2.5865	0.86811	0	0.58595	1.43207	1.47574	1.32393	0
NC_016810.1	RefSeq	CDS	52872	53810	+	SL1344_0046	ribF	NA	939	8.55212	8.12546	1.25206	0.590899	0.397708	0.18078	17.0379	20.3172	7.3651	2.71056	4.41807	1.72494	7.15861	7.96618	3.36972	0.925993	0.692278	1.87115
NC_016810.1	RefSeq	5UTR	52849	52871	+	SL1344_0046	ribF_5UTR	NA	23	5.21119	11.8475	0	0	0	0	17.2176	11.0966	0	0	3.68107	3.70645	8.8563	12.5088	0	0	0	0
NC_016810.1	RefSeq	CDS	53855	56689	+	SL1344_0047	ileS	NA	2835	8.41327	11.8225	6.42792	2.62259	1.58073	0.239509	20.2263	22.4613	11.1851	5.45239	5.7339	3.81889	10.059	15.9834	5.08449	5.36733	1.26112	1.63792
NC_016810.1	RefSeq	CDS	56689	57189	+	SL1344_0048	lspA	NA	501	12.201	18.4925	19.1646	8.19545	5.96325	1.69413	26.7165	39.0984	54.6288	27.6317	35.1502	20.0785	10.571	20.386	19.298	10.4133	2.59501	2.2545
NC_016810.1	RefSeq	5UTR	56528	56688	+	SL1344_0048	lspA_5UTR	NA	161	2.97782	6.77002	12.1707	2.06778	2.31955	0	11.8064	13.0781	21.4777	11.1818	12.6208	9.00139	6.32593	6.25438	7.64292	4.50056	1.00939	1.55901
NC_016810.1	RefSeq	CDS	57344	57793	+	SL1344_0049	fkpB	NA	450	3.99525	4.23878	0.87088	1.47961	0.829885	0	5.28007	5.95518	4.74135	3.86266	4.13916	2.27329	1.35797	2.87702	3.1251	1.93224	1.44455	1.67334
NC_016810.1	RefSeq	CDS	57796	58746	+	SL1344_0050	lytB	NA	951	5.67148	12.6075	6.59341	2.56715	0.589035	0.356997	16.8229	24.2206	16.9426	4.69995	4.45135	3.40635	8.99599	11.7985	9.24222	3.65723	1.70886	1.05573
NC_016810.1	RefSeq	3UTR	58747	58926	+	SL1344_0050	lytB_3UTR	NA	180	1.99762	4.54155	2.1772	0	0	0	4.84006	8.86187	6.53979	2.06928	2.82216	1.42081	2.26328	3.19668	1.95319	0	0	0.697225
NC_016810.1	RefSeq	CDS	58946	60148	+	SL1344_0051	SL1344_0051	NA	1203	0.797056	1.24581	1.14018	0.36898	0.465646	0	1.31673	3.7127	2.93557	0.825649	0.703779	0.708632	0.846612	0.71746	0.876744	0.240927	0.135089	0.312969
NC_016810.1	RefSeq	5UTR	58846	58945	+	SL1344_0051	SL1344_0051_5UTR	NA	100	0	1.36247	0	0	0	0	0.79201	1.27611	0.735726	0	0	0	0	0	0	0	0	0
NC_016810.1	RefSeq	CDS	60164	61084	+	SL1344_0052	yaaF	NA	921	1.56166	2.36693	1.27653	0.722937	0.810962	0	4.47172	6.16578	5.19242	1.68508	1.47083	1.48097	1.327	1.87428	1.90865	1.25879	0.705808	0.817592
NC_016810.1	RefSeq	3UTR	61085	61184	+	SL1344_0052	yaaF_3UTR	NA	100	0	5.44986	1.95948	0	0	0	3.16804	1.27611	4.41436	1.24157	0	0	0	2.87702	1.75787	0	1.62512	0
NC_016810.1	RefSeq	CDS	61106	61792	-	SL1344_0053	citB	NA	687	0	0	0.285223	0.16153	0	0	0.461141	0.83588	1.17802	0.0903617	0.862668	0.124088	0	0.41878	0.767629	0	0.236553	0.182679
NC_016810.1	RefSeq	3UTR	61006	61105	-	SL1344_0053	citB_3UTR	NA	100	0	0	0	0	0	0	0	0	1.47145	0	0	0	0	0	0	0	0	0
NC_016810.1	RefSeq	CDS	61794	63413	-	SL1344_0054	citA	NA	1620	0.221958	0.420514	0.604778	0.137001	0.115262	0.20957	0.391116	0.827108	2.17993	1.68608	0.783932	0.315735	0.251475	0.443984	0.217021	0	0	0.0774694
NC_016810.1	RefSeq	5UTR	63414	63434	-	SL1344_0054	citA_5UTR	NA	21	0	0	0	0	0	0	0	0	0	0	0	0	0	0	0	0	0	0
NC_016810.1	RefSeq	CDS	63548	64849	-	SL1344_0055	SL1344_0055	NA	1302	0	0	0	0.085231	0.143413	0	0	0.147017	0.113015	0.143038	0.0650266	0.065475	0	0.110484	0.135013	0.111304	0	0
NC_016810.1	RefSeq	3UTR	63494	63547	-	SL1344_0055	SL1344_0055_3UTR	NA	54	0	0	0	0	0	0	0	0	0	0	0	0	0	0	0	0	0	0
NC_016810.1	RefSeq	CDS	64862	66637	-	SL1344_0056	oadA2	NA	1776	0.0674873	0	0.110331	0.0624835	0	0	0.0891903	0.071853	0.0828521	0.0699082	0.0953431	0.0960005	0	0	0	0.0815979	0	0
NC_016810.1	RefSeq	CDS	66654	66893	-	SL1344_0057	oadG	NA	240	0	0	0	0	0	0	0	0	0	0	0	0	0	0	0	0	0	0
NC_016810.1	RefSeq	CDS	67052	68392	-	SL1344_0058	citC	NA	1341	0.0893791	0	0	0	0	0	0.0590612	0.237903	0.27432	0.185171	0.126271	0.190712	0	0	0	0.108067	0	0
NC_016810.1	RefSeq	5UTR	68393	68492	-	SL1344_0058	citC_5UTR	NA	100	0	0	0	0	0	0	0	0	0	0	0	0	0	0	0	0	0	0
NC_016810.1	RefSeq	CDS	68637	69683	+	SL1344_0059	citC2	NA	1047	0.228954	0	0	0.105989	0	0	0.151291	0.121882	0.14054	0.177875	0.0808641	0	0	0	0	0	0	0
NC_016810.1	RefSeq	5UTR	68537	68636	+	SL1344_0059	citC2_5UTR	NA	100	0	0	1.95948	0	0	0	0	0	0.735726	0	0	0	0	0	0	0	0	0
NC_016810.1	RefSeq	CDS	69713	70006	+	SL1344_0060	citD2	NA	294	0	0	0	0	0	0	0	0	0	0	0	0	0	0	0	0	0	0
NC_016810.1	RefSeq	CDS	70003	70872	+	SL1344_0061	citE2	NA	870	0.137767	0	0	0	0.214625	0	0	0.220019	0.253699	0	0.194631	0	0	0	0	0	0	0.144253
NC_016810.1	RefSeq	CDS	70883	72403	+	SL1344_0062	citF2	NA	1521	0.0788017	0	0.257657	0	0.245528	0	0.156215	0.293648	0.290227	0.122443	0.111328	0.0560476	0	0.0945765	0	0	0.106846	0.0825118
NC_016810.1	RefSeq	CDS	72403	72954	+	SL1344_0063	citX2	NA	552	0	0	0	0	0	0	0	0.231179	0.266567	0.337383	0.306756	0.154436	0	0	0.63691	0	0	0
NC_016810.1	RefSeq	CDS	72947	73840	+	SL1344_0064	citG2	NA	894	0	0.152401	0.219181	0	0	0	0.177184	0.214112	0.329184	0.138878	0	0	0	0	0	0.162101	0	0
NC_016810.1	RefSeq	3UTR	73841	73906	+	SL1344_0064	citG2_3UTR	NA	66	0	2.06434	0	1.68138	0	0	2.40003	0.96675	2.22947	0	0	0	0	2.17956	0	0	0	0
NC_016810.1	RefSeq	CDS	74020	74841	+	SL1344_0065	dapB	NA	822	2.18718	1.6575	1.43028	1.89001	2.49874	0.206511	8.57529	9.46991	2.77464	2.11459	2.05997	1.03709	2.23024	2.45001	1.49697	2.29189	0.197703	0.610708
NC_016810.1	RefSeq	5UTR	73988	74019	+	SL1344_0065	dapB_5UTR	NA	32	0	0	0	0	0	0	14.8502	19.9392	4.59829	1.93995	0	0	25.4619	8.99067	0	0	0	0
NC_016810.1	RefSeq	3UTR	74842	74928	+	SL1344_0065	dapB_3UTR	NA	87	2.75534	3.1321	38.2887	10.2042	8.58502	0	18.2071	28.6025	239.322	37.1044	17.5168	6.85907	2.34132	3.30691	44.4519	13.3258	3.73591	0
NC_016810.1	RefSeq	CDS	75091	75438	+	SL1344_0066A	SL1344_0066A	NA	348	0	0.391513	0	0	0	0	0.227589	0.733396	0	0	0	0	0.58533	0.413364	0	0.416431	0	0
NC_016810.1	RefSeq	5UTR	74991	75090	+	SL1344_0066A	SL1344_0066A_5UTR	NA	100	0	0	0	0	0	0	0	0.638055	0	0	0	0	0	0	0	0	0	0
NC_016810.1	RefSeq	3UTR	75439	75538	+	SL1344_0066A	SL1344_0066A_3UTR	NA	100	0	0	0	0	0	0	0	1.27611	0	0	0	0	0	0	0	0	0	0
NC_016810.1	RefSeq	CDS	75883	77031	+	SL1344_0067	carA	NA	1149	0.417258	0.355735	0	0.193161	0	0	2.75722	0.555313	0.128064	0.0540283	0.147371	0	1.24096	0.625983	0	0	0	0.109226
NC_016810.1	RefSeq	5UTR	75783	75882	+	SL1344_0067	carA_5UTR	NA	100	0	0	0	0	0	0	0.79201	0.638055	0	0	0	0	2.03695	1.43851	0	0	0	0
NC_016810.1	RefSeq	CDS	77050	80277	+	SL1344_0068	carB	NA	3228	1.00252	0.759739	0.24281	0.0687551	0.11569	0.0525874	7.26255	4.60554	1.11681	0.500012	0.681933	0.396136	1.26205	1.02496	0.163371	0.179576	0	0.0777574
NC_016810.1	RefSeq	3UTR	80278	80364	+	SL1344_0068	carB_3UTR	NA	87	1.37767	0	0	0	0	0	18.2071	20.5351	15.2219	14.9845	25.3021	11.7584	2.34132	1.65346	0	1.66572	0	1.44253
NC_016810.1	RefSeq	CDS	80551	80946	+	SL1344_0069	caiF	NA	396	0.90801	9.6336	5.93782	2.24183	0.943051	0.428667	1.20002	11.601	23.4095	2.82175	1.2828	1.07637	1.02876	3.6326	3.55125	0.731908	0.410384	0.633841
NC_016810.1	RefSeq	5UTR	80468	80550	+	SL1344_0069	caiF_5UTR	NA	83	2.88813	26.2644	14.1649	2.67399	0	2.04521	0.954229	15.3748	21.274	1.49587	0	0	0	8.66571	8.47167	0	0	0
NC_016810.1	RefSeq	3UTR	80947	81046	+	SL1344_0069	caiF_3UTR	NA	100	0	9.53726	7.83792	0	1.86724	3.39504	0.79201	14.0372	30.9005	3.10392	2.53994	2.55745	0	5.75403	1.75787	0	0	0
NC_016810.1	RefSeq	CDS	81023	81619	-	SL1344_0070	caiE	NA	597	0	0	0	0	0	0	0.26533	0.427507	0.246474	0.103984	0.425451	0.142795	0	0	0	0	0	0
NC_016810.1	RefSeq	3UTR	80923	81022	-	SL1344_0070	caiE_3UTR	NA	100	0	0	0	0	0	0	0	0.638055	0	0	0	0	0	0	0	0	0	0
NC_016810.1	RefSeq	CDS	81728	82513	-	SL1344_0071	caiD	NA	786	0.304981	0.173342	0	0	0	0	0.201529	0.162355	0.280812	0.15796	0.323148	0	0	0	0	0	0	0
NC_016810.1	RefSeq	CDS	82567	84120	-	SL1344_0072	caiC	NA	1554	0	0.263024	0.252185	0	0	0	0.25483	0.410589	0.331408	0.239685	0.217927	0.109715	0	0.185136	0.113119	0	0.104577	0.0807596
NC_016810.1	RefSeq	CDS	84183	85454	-	SL1344_0073	caiB	NA	1272	0.188455	0.214224	0.154047	0.174482	0	0	0.24906	0.953069	1.04112	0.683254	0.266241	0.134038	0.320275	0.11309	0.276395	0.113929	0	0
NC_016810.1	RefSeq	CDS	85512	86654	-	SL1344_0074	caiA	NA	1143	0.104862	0.476803	0.514299	0.291262	0.163363	0	0.415753	0.948988	1.15862	0.434495	0.444434	0.149166	0.356422	0.125854	0.615178	0.126787	0.14218	0.109799
NC_016810.1	RefSeq	CDS	86689	88206	-	SL1344_0075	caiT	NA	1518	0.0789574	0	0	0.0731033	0	0	0	0.294228	0	0	0.111548	0.0561584	0.134186	0	0	0.0954663	0	0.0826748
NC_016810.1	RefSeq	5UTR	88207	88306	-	SL1344_0075	caiT_5UTR	NA	100	0	0	0	0	0	0	0	0	0	0	0	0	0	1.43851	0	0	0	0
NC_016810.1	RefSeq	CDS	88687	89457	+	SL1344_0076	fixA	NA	771	0	0.353428	0	0	0	0	0.308175	0.0827568	0.19085	0.0805168	0.109811	0	0	0	0	0	0	0.162776
NC_016810.1	RefSeq	5UTR	88587	88686	+	SL1344_0076	fixA_5UTR	NA	100	0	0	0	0	0	0	0	0	0	0	0	0	0	0	0	0	0	0
NC_016810.1	RefSeq	CDS	89473	90414	+	SL1344_0077	fixB	NA	942	0	0.144635	0	0	0	0	0	0.203202	0.31241	0	0.179755	0	0	0	0	0	0	0
NC_016810.1	RefSeq	CDS	90464	91750	+	SL1344_0078	fixC	NA	1287	0.279388	0.105864	0	0	0	0	0.369236	0.148731	0.342996	0.09647	0.263138	0.0662381	0.158271	0.111772	0.273173	0	0	0
NC_016810.1	RefSeq	CDS	91747	92034	+	SL1344_0079	fixX	NA	288	0	1.41923	0	0.385315	0	0	0.550007	0.221547	0.510921	0.646651	1.1759	0.888005	0	0	0.610372	0	0	0
NC_016810.1	RefSeq	CDS	92181	93521	+	SL1344_0080	yaaU	NA	1341	0.357516	0.914406	0	0.496514	0.278485	0	0.767795	1.14193	1.31674	0.833268	1.01017	0.254283	0.455693	0.321814	0.39326	0.216134	0.484749	0.0935872
NC_016810.1	RefSeq	CDS	93610	93840	+	SL1344_0081	SL1344_0081	NA	231	0	0	0	0.960786	0	0	0.342862	0.552428	0	1.88117	1.09954	2.95233	0	0	0	0	1.40703	2.17317
NC_016810.1	RefSeq	5UTR	93574	93609	+	SL1344_0081	SL1344_0081_5UTR	NA	36	0	0	0	0	0	0	0	0	0	0	0	0	0	0	0	0	0	0
NC_016810.1	RefSeq	3UTR	93841	93940	+	SL1344_0081	SL1344_0081_3UTR	NA	100	0	0	0	2.21942	0	0	0.79201	0	0	1.24157	1.69329	4.26242	0	0	0	0	0	2.51001
NC_016810.1	RefSeq	CDS	94134	94550	+	SL1344_0082	SL1344_0082	NA	417	0.574855	1.96038	6.57859	9.31409	8.06003	2.0354	3.03889	5.50839	4.05796	19.0553	8.52738	2.24876	1.46543	2.75973	3.79397	16.3337	5.45605	1.80576
NC_016810.1	RefSeq	5UTR	94112	94133	+	SL1344_0082	SL1344_0082_5UTR	NA	22	0	0	17.8135	20.1765	8.48746	0	3.60005	5.8005	10.0326	28.2175	7.69679	3.87493	0	0	0	39.5231	0	0
NC_016810.1	RefSeq	3UTR	94551	94650	+	SL1344_0082	SL1344_0082_3UTR	NA	100	0	1.36247	1.95948	2.21942	3.73448	0	1.58402	1.91416	2.9429	6.20785	5.07988	3.40994	0	0	5.27361	2.89836	0	2.51001
NC_016810.1	RefSeq	CDS	94774	95064	-	SL1344_0083	SL1344_0083	NA	291	0	1.4046	1.34672	2.28806	2.56665	1.16668	2.44952	3.94673	1.01131	1.4933	4.07321	0.29295	0	0.494333	0	1.494	1.11692	0.862546
NC_016810.1	RefSeq	5UTR	95065	95382	-	SL1344_0083	SL1344_0083_5UTR	NA	318	0	0.856897	0.616189	0	1.17437	0.533812	0.74718	0.802585	0.462721	0.780861	0.798723	0.804231	0	0.452361	0	0.911433	1.02209	0.789311
NC_016810.1	RefSeq	3UTR	94674	94773	-	SL1344_0083	SL1344_0083_3UTR	NA	100	0	0	0	9.98737	11.2034	3.39504	1.58402	2.55222	2.9429	27.3145	12.6997	3.40994	0	0	1.75787	13.0426	9.75074	5.02002
NC_016810.1	RefSeq	CDS	95134	95226	-	SL1344_0083A	SL1344_0083A	NA	93	0	0	0	0	2.00779	0	0.851624	0	0.791103	0.66751	0.910373	1.8333	0	0	0	1.55826	1.74744	0
NC_016810.1	RefSeq	5UTR	95227	95326	-	SL1344_0083A	SL1344_0083A_5UTR	NA	100	0	0	0	0	1.86724	0	0.79201	0.638055	0.735726	1.24157	0.846647	2.55745	0	0	0	0	0	0
NC_016810.1	RefSeq	CDS	95962	97851	+	SL1344_0084	SL1344_0084	NA	1890	0.253666	0.288353	0.103676	0.117429	0	0.0898159	0.502864	0.607671	0.311419	0.558378	0.537553	0.856995	0.323325	0.304446	0.093009	0.153352	0	0.464816
NC_016810.1	RefSeq	5UTR	95947	95961	+	SL1344_0084	SL1344_0084_5UTR	NA	15	0	0	0	0	0	0	0	0	0	0	0	0	0	0	0	0	0	0
NC_016810.1	RefSeq	CDS	98056	98121	-	SL1344_0085	SL1344_0085	NA	66	0	0	0	0	0	0	1.20002	0.96675	0	0	1.2828	0	0	0	0	0	0	0
NC_016810.1	RefSeq	5UTR	98122	98221	-	SL1344_0085	SL1344_0085_5UTR	NA	100	0	0	0	0	0	0	0	0	0	0	0	0	0	0	0	0	0	0
NC_016810.1	RefSeq	3UTR	97956	98055	-	SL1344_0085	SL1344_0085_3UTR	NA	100	0	0	0	0	0	0	0.79201	1.27611	0.735726	0.620785	2.53994	0.852484	0	0	0	0	0	0
NC_016810.1	RefSeq	CDS	98258	98788	+	SL1344_0086	yabF	NA	531	0.22572	0	0	0.208985	1.40658	0.959051	0	0.480644	0.138555	2.6889	1.91333	1.60543	0	0.541811	0	0	0.612099	0.945389
NC_016810.1	RefSeq	CDS	98781	100643	+	SL1344_0087	kefC	NA	1863	0.128671	0.292532	0.631072	0.476525	1.60364	0.820058	0.340101	0.958966	1.34271	5.43145	4.81721	2.47097	0.109337	0.617717	0.377428	1.08902	1.30847	1.48202
NC_016810.1	RefSeq	3UTR	100644	100743	+	SL1344_0087	kefC_3UTR	NA	100	1.19857	1.36247	5.87844	4.43883	0	3.39504	0.79201	10.2089	7.35726	33.5224	18.6262	5.11491	4.0739	0	1.75787	7.24589	14.6261	2.51001
NC_016810.1	RefSeq	CDS	100842	101321	+	SL1344_0088	folA	NA	480	7.99049	2.27078	0.81645	0.924756	0	0.7073	20.4603	9.57082	3.06553	7.88914	10.2303	12.7873	10.6091	2.6972	1.46489	2.4153	1.35427	1.56876
NC_016810.1	RefSeq	5UTR	100815	100841	+	SL1344_0088	folA_5UTR	NA	27	31.0741	10.0923	0	0	13.8314	0	79.201	33.0843	5.44982	18.3936	12.5429	15.7867	45.2655	10.6556	0	10.7347	0	9.29633
NC_016810.1	RefSeq	3UTR	101322	101421	+	SL1344_0088	folA_3UTR	NA	100	4.79429	2.72493	0	0	1.86724	0	14.2562	8.29471	2.9429	11.1741	14.393	17.0497	12.2217	1.43851	0	2.89836	1.62512	2.51001
NC_016810.1	RefSeq	CDS	101427	102275	-	SL1344_0089	apaH	NA	849	3.38819	6.41915	2.76958	1.82991	2.63921	1.3996	6.43683	12.701	9.18575	32.6113	18.0498	10.2419	3.119	6.09968	3.10578	6.65701	4.97682	2.0695
NC_016810.1	RefSeq	5UTR	102276	102276	-	SL1344_0089	apaH_5UTR	NA	1	0	408.74	0	0	0	0	158.402	127.611	73.5726	496.628	253.994	170.497	203.695	143.851	0	0	0	0
NC_016810.1	RefSeq	3UTR	101327	101426	-	SL1344_0089	apaH_3UTR	NA	100	1.19857	8.17479	1.95948	0	1.86724	0	7.9201	15.9514	6.62154	11.7949	4.23323	3.40994	6.11085	4.31552	1.75787	4.34754	1.62512	1.255
NC_016810.1	RefSeq	CDS	102286	102663	-	SL1344_0090	apaG	NA	378	5.39041	8.65058	1.03676	1.17429	0.987958	1.79632	13.8288	16.5422	7.9801	5.74801	8.73524	6.08917	7.00538	4.18613	1.86018	1.53352	1.71971	2.32408
NC_016810.1	RefSeq	5UTR	102664	103091	-	SL1344_0090	apaG_5UTR	NA	428	6.16089	10.8233	2.28911	1.29639	0.872543	1.58647	13.1385	14.7587	6.18835	9.13772	9.69292	8.76386	6.66292	6.722	2.46431	2.03156	5.31582	2.93225
NC_016810.1	RefSeq	CDS	102666	103487	-	SL1344_0091	ksgA	NA	822	8.16547	13.4258	1.90704	2.56502	1.36295	0.826044	21.1974	21.1909	10.5615	9.13807	7.72488	6.84476	9.91216	7.35004	3.6355	2.11559	3.16326	2.59551
NC_016810.1	RefSeq	5UTR	103488	103644	-	SL1344_0091	ksgA_5UTR	NA	157	4.58054	3.47125	2.49615	2.82728	1.18933	0	9.08037	9.7537	5.62339	2.76783	1.07853	2.17193	2.59484	3.66499	3.35899	0.923044	0	0
NC_016810.1	RefSeq	CDS	103484	104473	-	SL1344_0092	pdxA	NA	990	5.08486	8.80786	5.54196	2.6902	2.26332	0.857334	13.6002	19.8506	10.2556	8.08901	2.5656	2.92772	7.40709	11.7696	4.26151	3.2204	1.14908	1.01414
NC_016810.1	RefSeq	CDS	104473	105759	-	SL1344_0093	surA	NA	1287	7.54347	10.2688	5.17656	3.79387	4.49763	1.18708	16.8618	15.1705	9.60389	17.654	7.631	5.36529	8.86318	19.7837	4.91712	6.75608	2.2729	2.43785
NC_016810.1	RefSeq	CDS	105813	108173	-	SL1344_0094	imp	NA	2361	7.41176	9.6948	2.6558	2.58509	3.0053	1.94126	17.5108	18.9173	8.53829	14.1721	14.7742	10.4349	8.10984	11.2107	3.12709	4.48073	4.9559	3.8272
NC_016810.1	RefSeq	5UTR	108174	108304	-	SL1344_0094	imp_5UTR	NA	131	7.31953	9.36045	1.49579	1.69421	1.42537	0	8.46423	8.2801	8.42435	10.8993	9.04813	6.50751	0	4.39239	0	0	2.4811	0.958018
NC_016810.1	RefSeq	CDS	108427	109239	+	SL1344_0095	djlA	NA	813	4.71763	2.68136	0.964074	0.682477	0.689019	0	3.40964	4.78737	3.43882	2.36708	1.97863	1.67771	2.25493	4.24652	1.94598	0.534752	0.399784	0.617468
NC_016810.1	RefSeq	5UTR	108324	108426	+	SL1344_0095	djlA_5UTR	NA	103	2.32733	3.96835	3.80481	0	0	0	2.30683	3.71682	2.85719	0	1.64397	1.65531	3.95524	0	0	0	1.57779	0
NC_016810.1	RefSeq	3UTR	109240	109339	+	SL1344_0095	djlA_3UTR	NA	100	4.79429	5.44986	3.91896	3.32912	0	0	4.75206	5.10444	11.0359	6.82863	5.07988	4.26242	4.0739	1.43851	1.75787	2.89836	0	2.51001
NC_016810.1	RefSeq	CDS	109334	109993	-	SL1344_0096	rluA	NA	660	2.36083	2.68364	0.296891	0.168138	0	0	9.48012	10.2475	2.78684	6.01973	2.05248	0.387493	5.55532	7.62845	1.59806	1.53701	0.984923	0.190152
NC_016810.1	RefSeq	3UTR	109234	109333	-	SL1344_0096	rluA_3UTR	NA	100	1.19857	1.36247	0	0	0	0	1.58402	4.46638	0.735726	1.86235	0	0.852484	10.1847	12.9466	7.03148	2.89836	1.62512	1.255
NC_016810.1	RefSeq	CDS	110005	112911	-	SL1344_0097	hepA	NA	2907	2.30891	1.781	0.539244	0.41991	0.192698	0.0583942	10.4621	6.47493	1.34137	2.69071	1.83484	0.439878	4.20423	3.90926	0.725643	1.39584	0.279519	0.215859
NC_016810.1	RefSeq	5UTR	112912	113046	-	SL1344_0097	hepA_5UTR	NA	135	1.77566	2.01847	0	0	0	0	15.2535	9.9253	1.08996	1.83936	0.627146	0.63147	6.03541	2.13112	2.60425	0	0	0
NC_016810.1	RefSeq	CDS	113085	115436	-	SL1344_0098	polB	NA	2352	0.611517	2.08541	0.749801	0.283089	0.317558	0.144347	3.56943	4.28625	2.37735	2.24348	1.51187	1.01486	1.21247	1.03974	1.49479	0.985836	0.898239	0.373513
NC_016810.1	RefSeq	5UTR	115437	115460	-	SL1344_0098	polB_5UTR	NA	24	0	0	0	0	0	0	13.2002	10.6342	9.19658	5.17321	0	0	0	0	0	6.03824	0	0
NC_016810.1	RefSeq	CDS	115480	116100	-	SL1344_0099	SL1344_0099	NA	621	0	0	0	0.178697	0	0	0.255076	0.924717	0.355423	0.599792	0.272672	0.274552	0.656022	0.231644	0.283071	0	0.523389	0
NC_016810.1	RefSeq	5UTR	116101	116128	-	SL1344_0099	SL1344_0099_5UTR	NA	28	0	0	0	0	0	0	0	0	2.62759	0	6.04748	0	0	0	0	0	0	0
NC_016810.1	RefSeq	CDS	116195	116254	-	SL1344_0099A	SL1344_0099A	NA	60	0	0	0	0	0	0	0	0	1.22621	1.03464	1.41108	0	0	0	0	0	0	0
NC_016810.1	RefSeq	5UTR	116255	116354	-	SL1344_0099A	SL1344_0099A_5UTR	NA	100	0	0	0	0	0	0	0.79201	0	2.20718	0.620785	0	0	0	0	0	0	0	0
NC_016810.1	RefSeq	CDS	116819	117238	+	SL1344_0100	SL1344_0100	NA	420	0.570749	1.62198	0	0	0	0	0.754296	1.21534	1.05104	0.147806	0	0	0	0.342502	0.418541	0	0	0
NC_016810.1	RefSeq	5UTR	116627	116818	+	SL1344_0100	SL1344_0100_5UTR	NA	192	2.49703	0.709617	2.04112	1.15595	0	0.884125	5.77508	8.64032	11.4957	13.903	7.49635	1.77601	2.12182	1.49845	3.66223	0	0.846418	0.653648
NC_016810.1	RefSeq	3UTR	117239	117245	+	SL1344_0100	SL1344_0100_3UTR	NA	7	0	0	0	0	0	0	0	0	0	0	0	0	0	0	0	0	0	0
NC_016810.1	RefSeq	CDS	117244	117939	-	SL1344_0101	araD	NA	696	0	0	0	0	0.268282	0	0	0	0.634247	2.40822	0.486579	0.244967	0	0.206682	4.29365	2.29037	0.233495	0.721267
NC_016810.1	RefSeq	3UTR	117144	117243	-	SL1344_0101	araD_3UTR	NA	100	0	0	0	0	0	0	0	0	0	0	0	0	0	0	0	0	0	0
NC_016810.1	RefSeq	CDS	118080	119582	-	SL1344_0102	araA	NA	1503	0.0797454	0.271949	0.260742	0.0738329	0.124234	0.112942	0.210781	0.297165	0.783208	0.826061	0.957618	0.226875	0.135526	0.478546	0.46783	0.0964191	0	0.0834999
NC_016810.1	RefSeq	CDS	119593	121302	-	SL1344_0103	araB	NA	1710	0	0.0796764	0	0	0	0	0.0463164	0.0373131	0.25815	0.399335	0.643649	0.149559	0	0.168247	0	0.0847473	0	0.146784
NC_016810.1	RefSeq	5UTR	121303	121402	-	SL1344_0103	araB_5UTR	NA	100	0	0	0	0	0	0	0	0	0	0	0	0	0	0	0	0	0	0
NC_016810.1	RefSeq	CDS	121643	122488	+	SL1344_0104	araC	NA	846	0.708377	1.44943	1.85294	1.18054	0.441428	0.401305	1.12342	2.48887	6.34847	2.20136	3.10237	2.72069	0.240774	1.02022	2.28565	1.88428	0.768379	0.445037
NC_016810.1	RefSeq	5UTR	121475	121642	+	SL1344_0104	araC_5UTR	NA	168	1.42687	3.24397	6.99814	1.32108	0	0	2.82861	4.55753	7.00692	3.69515	2.01583	3.04459	0	5.13753	7.32446	0	0	1.49405
NC_016810.1	RefSeq	CDS	122607	123374	+	SL1344_0105	yabI	NA	768	2.02884	2.12885	0.510281	1.15595	0.729391	0	3.40317	2.16008	4.0235	1.37413	1.54337	1.66501	2.65228	1.12383	1.83112	1.13217	1.05802	1.14388
NC_016810.1	RefSeq	5UTR	122527	122606	+	SL1344_0105	yabI_5UTR	NA	80	1.49822	3.40616	4.8987	1.38713	2.33405	0	5.94008	4.78541	12.8752	7.75981	3.17492	1.06561	0	0	4.39468	5.43442	0	1.56876
NC_016810.1	RefSeq	3UTR	123375	123474	+	SL1344_0105	yabI_3UTR	NA	100	0	0	0	0	0	0	3.96005	0.638055	2.20718	1.24157	0.846647	0	2.03695	2.87702	0	0	0	0
NC_016810.1	RefSeq	CDS	123413	124120	-	SL1344_0106	yabJ	NA	708	0.33858	0.769755	0.276763	0.313477	0	0	2.12545	2.34314	1.66266	1.13986	0.83708	0.842852	1.15082	1.62543	0.496574	0.204686	0	0
NC_016810.1	RefSeq	3UTR	123313	123412	-	SL1344_0106	yabJ_3UTR	NA	100	2.39715	2.72493	0	0	0	0	0	1.27611	0.735726	0	0	0	0	1.43851	0	0	0	0
NC_016810.1	RefSeq	CDS	124104	125714	-	SL1344_0107	yabK	NA	1611	0.743994	1.09944	0.97305	0.206649	0.115906	0.210741	2.99892	2.614	1.82676	1.19456	0.367879	0.264582	1.51728	1.33939	0.32735	0.269866	0.201753	0.155804
NC_016810.1	RefSeq	CDS	125690	126673	-	SL1344_0108	tbpA	NA	984	0.97445	1.38462	0.597402	0.112775	0.18976	0.172512	2.1732	2.07497	1.12153	1.38793	0.344165	0.259904	2.07007	1.02333	0.714582	0.147274	0	0.127541
NC_016810.1	RefSeq	CDS	126851	128509	-	SL1344_0109	yabN	NA	1659	0.288987	0.410629	0.236224	0.13378	0.337657	0.204644	0.572883	0.769204	1.41912	1.34709	1.58204	1.13048	0.245564	0.433547	0.10596	0.524115	0.587748	0.453889
NC_016810.1	RefSeq	5UTR	128510	128547	-	SL1344_0109	yabN_5UTR	NA	38	6.30828	0	0	0	0	0	4.16848	0	0	1.63364	0	2.24338	0	0	0	0	0	0
NC_016810.1	RefSeq	CDS	129060	129665	-	SL1344_0110	leuD	NA	606	0.197784	0.224829	1.29339	0.54936	0	0.280119	2.35251	2.94811	2.42814	0.819518	0	0.562696	0	0	0.580155	0.478277	0	0
NC_016810.1	RefSeq	3UTR	128960	129059	-	SL1344_0110	leuD_3UTR	NA	100	0	1.36247	3.91896	1.10971	1.86724	0	0	1.27611	9.56444	6.20785	0.846647	1.70497	0	1.43851	3.51574	0	0	0
NC_016810.1	RefSeq	CDS	129676	131076	-	SL1344_0111	leuC	NA	1401	0.171103	0.388998	0.279726	0.47525	0	0	0.62185	1.18411	0.630172	0.398791	0.120863	0.182545	0.58157	0.205354	0.50189	0.310317	0.115997	0
NC_016810.1	RefSeq	CDS	131079	132170	-	SL1344_0112	leuB	NA	1092	0.439038	0.748607	0.358879	0.203243	0	0	2.46597	2.22034	0.80849	0.454787	0.310127	0.312265	0.559602	0.790389	0.160977	0.663543	0	0
NC_016810.1	RefSeq	CDS	132170	133741	-	SL1344_0113	leuA	NA	1572	0.457471	0.520025	0	0.141184	0	0.107985	1.61223	1.25825	0.795633	0.197451	0.26929	0.379605	0.777462	0.915081	0.447295	0.368748	0	0.0798349
NC_016810.1	RefSeq	CDS	133829	133915	-	SL1344_0114	leuL	NA	87	16.5321	32.8871	27.0273	34.4392	21.4625	1.95117	462.461	1364.85	2068.49	672.16	1255.37	636.914	25.7545	62.8314	92.9449	73.2918	42.963	23.0805
NC_016810.1	RefSeq	5UTR	133916	133941	-	SL1344_0114	leuL_5UTR	NA	26	27.6594	62.883	67.8281	59.7535	43.0902	6.52893	1038.75	3155.92	4872.77	1399.15	2377.12	1160.69	62.6754	165.982	209.592	133.77	87.5066	48.2694
NC_016810.1	RefSeq	CDS	134572	135516	+	SL1344_0115	leuO	NA	945	0	0.432529	0.414705	0.234859	0.197592	0	0.502864	0.135038	0.311419	0.788298	0.627146	0.27063	0	0	0	0	0.171971	0
NC_016810.1	RefSeq	5UTR	134472	134571	+	SL1344_0115	leuO_5UTR	NA	100	0	0	0	0	0	0	0	0	0	0	0	0	0	0	0	0	0	0
NC_016810.1	RefSeq	3UTR	135517	135573	+	SL1344_0115	leuO_3UTR	NA	57	0	0	0	0	0	0	0	2.23879	0	7.62367	0	0	0	0	0	0	0	0
NC_016810.1	RefSeq	CDS	135901	137562	+	SL1344_0116	ilvI	NA	1662	0.432698	0.98373	0.353697	0.200308	0.224698	0	1.47728	2.30345	1.19522	0.933792	0.560356	0.410341	0.612801	0.432764	0.317305	0.523169	0	0.302047
NC_016810.1	RefSeq	5UTR	135802	135900	+	SL1344_0116	ilvI_5UTR	NA	99	0	0	1.97927	0	0	0	2.40003	1.9335	0	1.25411	0	0	0	0	1.77563	0	0	0
NC_016810.1	RefSeq	CDS	137565	138056	+	SL1344_0117	ilvH	NA	492	0.97445	2.21539	2.78788	2.02995	1.51808	1.3801	2.8976	6.09524	8.6732	10.5988	12.9062	6.58423	0.828028	1.16952	1.78645	5.30187	2.97279	3.82623
NC_016810.1	RefSeq	3UTR	138057	138220	+	SL1344_0117	ilvH_3UTR	NA	164	1.46168	0	0	2.02995	4.55425	0	0.965866	3.11246	3.58891	3.78527	16.5199	6.23769	0	0.877139	1.07187	5.30187	0.990928	1.53049
NC_016810.1	RefSeq	CDS	138340	139344	+	SL1344_0118	fruR	NA	1005	4.05488	10.3032	2.33968	0.772931	0.185795	0.168908	5.83172	9.33274	10.3953	1.29716	1.3479	1.44201	3.64827	3.43524	4.02299	1.44197	0.323407	0.124876
NC_016810.1	RefSeq	5UTR	138281	138339	+	SL1344_0118	fruR_5UTR	NA	59	4.06296	18.4741	6.6423	0	0	0	9.39673	15.1403	9.97595	4.20871	2.86999	1.44489	3.45246	4.8763	11.9178	0	0	0
NC_016810.1	RefSeq	3UTR	139345	139444	+	SL1344_0118	fruR_3UTR	NA	100	0	2.72493	0	0	0	0	1.58402	1.27611	2.9429	0.620785	1.69329	0.852484	0	0	0	0	0	0
NC_016810.1	RefSeq	CDS	139950	140408	+	SL1344_0119	mraZ	NA	459	21.9347	26.1213	11.9533	3.38473	4.88168	0.73966	33.9926	49.4875	22.4405	8.38533	16.0476	7.61478	26.6268	23.8184	19.9149	3.7887	2.12434	2.73421
NC_016810.1	RefSeq	5UTR	139906	139949	+	SL1344_0119	mraZ_5UTR	NA	44	16.3442	24.7721	8.90673	5.04413	0	0	39.6005	52.2045	46.8189	11.287	7.69679	7.74986	9.25886	19.616	11.9855	6.58718	7.38692	0
NC_016810.1	RefSeq	CDS	140410	141351	+	SL1344_0120	mraW	NA	942	7.12528	11.5708	5.82436	3.06289	3.96442	0.90102	17.0677	36.3732	37.1768	88.7683	74.4186	50.226	9.51441	10.6895	8.21086	4.30754	1.72518	3.33069
NC_016810.1	RefSeq	CDS	141348	141713	+	SL1344_0121	ftsL	NA	366	13.7541	27.9194	14.9906	8.48957	15.3053	5.56564	41.3317	87.1659	105.333	301.912	293.319	207.298	13.357	21.2239	17.2905	14.2542	7.99241	7.20084
NC_016810.1	RefSeq	CDS	141729	143495	+	SL1344_0122	ftsI	NA	1767	3.7307	5.55164	3.65947	1.94686	1.05673	0.192136	17.66	31.2708	81.1922	40.2614	9.39121	6.27181	4.72637	7.00123	5.17313	4.01866	0.367883	0.426147
NC_016810.1	RefSeq	CDS	143482	144969	+	SL1344_0123	murE	NA	1488	5.719	7.32508	5.92585	1.41697	0.501947	0.114081	9.36786	12.4352	10.2349	4.25538	1.99144	1.60414	5.20189	9.18402	5.90682	3.99303	0.21843	0.674733
NC_016810.1	RefSeq	CDS	144966	146324	+	SL1344_0124	murF	NA	1359	1.8521	3.60918	2.45115	1.06153	0.274796	0	7.16831	10.6108	7.90405	3.28893	0.996788	0.752746	3.29749	6.13933	4.26856	2.13271	0.717493	0.277043
NC_016810.1	RefSeq	CDS	146318	147400	+	SL1344_0125	mraY	NA	1083	8.85373	11.6998	10.3131	2.56165	1.55172	0.62697	22.0125	32.9927	25.3394	10.0311	3.04887	1.73173	9.02803	29.7531	9.08964	5.35246	1.35052	0.695293
NC_016810.1	RefSeq	CDS	147403	148719	+	SL1344_0126	murD	NA	1317	7.91768	15.9316	12.4978	4.38153	1.4178	0.515572	24.5361	32.9444	37.5405	10.9356	3.27859	3.36592	9.27995	24.4666	19.2205	5.72189	1.11056	1.2388
NC_016810.1	RefSeq	CDS	148806	149963	+	SL1344_0127	ftsW	NA	1158	2.89811	6.47112	4.23031	1.72493	0.322494	0.146591	8.34415	12.177	8.25945	3.96702	2.19339	0.95702	5.10117	10.4348	3.49145	2.75319	0.280677	0.325131
NC_016810.1	RefSeq	CDS	149960	151027	+	SL1344_0128	murG	NA	1068	5.05017	6.7613	7.1554	1.9742	1.57352	0.635776	10.5305	13.0837	11.2288	4.35944	1.74403	1.35695	6.6754	8.0815	8.39433	3.79935	0.30433	0.352529
NC_016810.1	RefSeq	5UTR	149685	149959	+	SL1344_0128	murG_5UTR	NA	275	1.74338	2.97265	2.85015	0.80706	0	0	2.88004	4.87242	3.21044	1.35444	0.923615	0.309994	2.96284	3.13856	1.91768	0.526974	0	0.456365
NC_016810.1	RefSeq	CDS	151146	152621	+	SL1344_0129	murC	NA	1476	3.24817	5.35386	3.45166	1.12775	0.253014	0.345025	7.94157	11.0233	10.8664	3.61704	1.83555	0.750833	2.76009	9.16123	4.28749	2.35639	0.440413	0.170055
NC_016810.1	RefSeq	CDS	152614	153534	+	SL1344_0130	ddl	NA	921	5.07539	7.39666	8.08471	1.56636	1.62192	1.10588	9.28742	10.3225	16.456	6.74033	2.11432	1.85121	3.31751	7.02854	8.39808	4.40576	0.529356	0.817592
NC_016810.1	RefSeq	5UTR	152498	152613	+	SL1344_0130	ddl_5UTR	NA	116	4.13301	0	3.37841	1.91329	0	0	6.14491	9.90085	21.5644	3.74611	1.45974	0.7349	0	4.96037	3.03081	0	0	0
NC_016810.1	RefSeq	CDS	153536	154366	+	SL1344_0131	ftsQ	NA	831	4.03852	7.05006	5.18755	1.60247	1.34819	0	9.34019	13.9742	13.4573	6.7233	2.85272	1.53878	5.14753	7.96286	6.76918	4.18535	1.76006	1.9633
NC_016810.1	RefSeq	5UTR	153123	153535	+	SL1344_0131	ftsQ_5UTR	NA	413	5.51402	9.23705	10.9124	2.14956	0.904233	0.822044	12.4651	11.4325	19.9519	9.16897	2.86999	2.47695	4.93208	9.40429	9.7896	7.7196	0.786984	0.911625
NC_016810.1	RefSeq	CDS	154363	155625	+	SL1344_0132	ftsA	NA	1263	8.7307	15.1025	10.2396	3.16306	2.06978	0.940827	18.1228	24.3501	20.8543	8.11001	8.17822	4.1848	13.2249	17.9956	13.3615	6.65498	3.08812	1.39114
NC_016810.1	RefSeq	CDS	155686	156837	+	SL1344_0133	ftsZ	NA	1152	14.3579	25.0732	13.4374	6.3577	3.56591	1.32619	25.1628	33.6751	28.0368	13.9569	13.9638	8.36204	18.2123	28.2207	17.0904	13.8376	2.96246	3.92189
NC_016810.1	RefSeq	CDS	156938	157855	+	SL1344_0134	lpxC	NA	918	81.2105	130.31	40.9826	28.0449	21.5607	15.9027	200.332	182.311	117.332	128.485	190.542	248.595	139.125	73.9625	57.0638	48.306	31.8651	37.1853
NC_016810.1	RefSeq	5UTR	156887	156937	+	SL1344_0134	lpxC_5UTR	NA	51	98.7061	176.319	76.8423	21.759	21.9675	9.98542	260.898	287.75	122.621	102.247	129.487	133.723	167.749	107.183	79.2765	68.1966	22.3056	29.5295
NC_016810.1	RefSeq	3UTR	157856	157937	+	SL1344_0134	lpxC_3UTR	NA	82	33.6185	88.0618	28.6753	31.126	18.217	18.6313	113.006	210.091	140.865	137.784	212.694	297.33	54.6499	59.6454	30.0124	24.7421	15.8549	21.4269
NC_016810.1	RefSeq	CDS	158203	158631	+	SL1344_0135	SL1344_0135	NA	429	3.63204	8.57496	1.82702	1.55204	0.870509	0.395692	15.5079	17.5502	9.94688	7.37996	5.13119	4.76914	8.54664	8.71823	3.68784	2.02682	0	0.585084
NC_016810.1	RefSeq	5UTR	158081	158202	+	SL1344_0135	SL1344_0135_5UTR	NA	122	45.1921	82.6414	32.1226	9.09597	6.1221	1.39141	217.478	202.922	129.657	95.1531	40.9444	41.9255	80.1423	44.806	50.4307	15.4421	6.66034	6.17215
NC_016810.1	RefSeq	CDS	158693	161398	+	SL1344_0136	secA	NA	2706	7.75131	16.6154	2.96891	0.779174	1.03506	0.37639	22.1857	31.5726	5.764	3.48704	3.5668	3.84343	8.88248	12.3863	2.85833	1.60663	0.240225	0.927571
NC_016810.1	RefSeq	3UTR	161399	161544	+	SL1344_0136	secA_3UTR	NA	146	1.64188	5.59917	1.34211	0	0	0	5.9672	14.4218	4.5353	4.25195	3.47937	4.67115	0	1.97056	0	0	0	0.859592
NC_016810.1	RefSeq	CDS	161550	161945	+	SL1344_0137	mutT	NA	396	2.72403	2.75246	0	0.840688	0	0.428667	3.00004	4.18925	1.67211	2.19469	1.9242	1.50692	3.60067	2.17956	1.33172	1.09786	0.820769	1.90152
NC_016810.1	RefSeq	5UTR	161417	161549	+	SL1344_0137	mutT_5UTR	NA	133	1.80237	2.04882	1.47329	0	0	0	5.35947	11.5138	4.42542	2.80053	2.54631	3.20483	0	2.16317	0	0	0	0
NC_016810.1	RefSeq	3UTR	161946	162045	+	SL1344_0137	mutT_3UTR	NA	100	0	0	0	0	0	0	1.58402	3.19027	0	0	0.846647	0	2.03695	0	0	0	0	0
NC_016810.1	RefSeq	CDS	162267	162458	-	SL1344_0138	SL1344_0138	NA	192	6.24257	8.51541	3.06169	1.73392	0	0	14.8502	34.229	10.7293	5.81986	4.40962	4.88402	6.36547	9.7399	5.49335	1.50956	0.846418	1.96094
NC_016810.1	RefSeq	5UTR	162459	162506	-	SL1344_0138	SL1344_0138_5UTR	NA	48	14.9822	14.1923	16.329	4.62378	0	0	29.7004	55.8298	16.8604	10.3464	7.05539	3.55202	16.9746	20.9782	7.32446	3.01912	0	0
NC_016810.1	RefSeq	3UTR	162167	162266	-	SL1344_0138	SL1344_0138_3UTR	NA	100	2.39715	5.44986	3.91896	0	0	0	7.9201	11.485	3.67863	1.24157	3.38659	1.70497	4.0739	2.87702	1.75787	0	0	0
NC_016810.1	RefSeq	CDS	162468	163211	-	SL1344_0139	SL1344_0139	NA	744	5.47735	4.57818	1.31685	0.298309	0.250973	0	8.94205	13.5501	3.65885	1.66878	2.16214	1.48956	6.02324	4.447	1.18136	1.55826	0.21843	0.337367
NC_016810.1	RefSeq	5UTR	163212	163300	-	SL1344_0139	SL1344_0139_5UTR	NA	89	1.34671	3.06172	0	0	0	0	2.6697	3.58458	0.826659	0.697511	0.951288	0	0	1.6163	0	0	0	0
NC_016810.1	RefSeq	CDS	163211	163831	-	SL1344_0140	coaE	NA	621	2.50909	4.16857	0.946608	0.357394	0.601366	0.273353	4.97398	7.29499	4.6205	2.69906	3.4084	3.84373	1.31204	2.77973	3.96299	0.933449	0.785083	0.808376
NC_016810.1	RefSeq	5UTR	163832	163988	-	SL1344_0140	coaE_5UTR	NA	157	3.05369	6.07469	0	0	0	0	10.5938	11.3793	9.84092	3.16323	5.39265	5.42984	6.4871	7.32998	2.23933	1.84609	1.03511	1.59873
NC_016810.1	RefSeq	CDS	164057	165100	+	SL1344_0141	guaC	NA	1044	10.1029	17.4876	3.37841	1.06294	1.07313	0.325196	62.6629	127.183	17.7589	3.27042	2.83837	2.61298	12.0968	17.6369	3.03081	2.22096	0.933978	0.601056
NC_016810.1	RefSeq	5UTR	164007	164056	+	SL1344_0141	guaC_5UTR	NA	50	26.3686	24.5244	7.83792	2.21942	0	0	117.218	206.73	14.7145	4.96628	6.77317	3.40994	32.5912	17.2621	0	0	0	0
NC_016810.1	RefSeq	3UTR	165101	165200	+	SL1344_0141	guaC_3UTR	NA	100	0	5.44986	0	0	0	0	3.16804	14.0372	2.9429	0	0	0.852484	0	0	0	0	0	0
NC_016810.1	RefSeq	CDS	165131	166333	-	SL1344_0142	hofC	NA	1203	0	0.226511	0	0	0	0	0	0.212155	0.122315	0.154809	0.211134	0	0	0.119577	0	0	0	0
NC_016810.1	RefSeq	3UTR	165031	165130	-	SL1344_0142	hofC_3UTR	NA	100	0	0	0	0	0	0	0	0	0	0.620785	0	0	0	0	0	0	0	0
NC_016810.1	RefSeq	CDS	166323	167708	-	SL1344_0143	hofB	NA	1386	0	0	0	0	0	0	0	0.0920714	0.106165	0.134369	0.0610856	0.123014	0.293932	0	0.126831	0	0	0
NC_016810.1	RefSeq	CDS	167718	168155	-	SL1344_0144	ppdD	NA	438	0.273647	0	0	0.253358	0	0.387562	0.180824	0.582698	0	0	0.193298	0	0	0	0	0.330863	0	0
NC_016810.1	RefSeq	CDS	168377	169123	-	SL1344_0145	nadC	NA	747	1.92542	3.83022	0	0.148555	0.999861	0.227245	6.6796	12.4707	1.57585	1.24656	2.72015	1.36945	2.72684	2.50343	1.41194	0.388	0.435106	0.336012
NC_016810.1	RefSeq	5UTR	169124	169304	-	SL1344_0145	nadC_5UTR	NA	181	1.32439	4.51646	0	0	0	0	9.62664	16.5683	2.43887	2.7438	3.27432	1.88394	2.25077	4.76853	0.971199	0	0	0.693372
NC_016810.1	RefSeq	CDS	169358	169921	+	SL1344_0146	ampD	NA	564	3.82524	7.24716	4.16911	1.57405	2.3175	0.601958	9.40863	22.3998	18.1323	7.48464	6.60504	7.40634	7.94555	8.16175	8.72702	5.65283	2.88142	3.5603
NC_016810.1	RefSeq	5UTR	169327	169357	+	SL1344_0146	ampD_5UTR	NA	31	0	0	0	0	0	0	0	12.3494	7.11993	2.00253	5.46224	0	0	0	0	0	0	0
NC_016810.1	RefSeq	CDS	169918	170772	+	SL1344_0147	ampE	NA	855	3.08405	7.17087	3.43768	0.259581	0.218391	0.794162	4.8169	12.6118	10.9283	3.33989	3.16874	4.18764	5.24127	5.72038	3.90638	2.54242	0.380146	1.61463
NC_016810.1	RefSeq	3UTR	170773	170872	+	SL1344_0147	ampE_3UTR	NA	100	2.39715	8.17479	3.91896	1.10971	1.86724	0	7.9201	14.0372	16.9217	3.10392	1.69329	5.11491	2.03695	5.75403	3.51574	2.89836	0	0
NC_016810.1	RefSeq	CDS	170864	171814	-	SL1344_0148	SL1344_0148	NA	951	0.252066	0.286533	0	0	0.196345	0	0.0832818	0.469651	0.618907	0.456939	0.267081	0.0896408	0	0.151263	0.369689	0.304769	0.170886	0
NC_016810.1	RefSeq	3UTR	170764	170863	-	SL1344_0148	SL1344_0148_3UTR	NA	100	0	0	0	1.10971	0	0	0	1.27611	0.735726	0.620785	1.69329	0.852484	0	0	0	0	0	0
NC_016810.1	RefSeq	CDS	171814	173220	-	SL1344_0149	SL1344_0149	NA	1407	0.0851865	0.0968348	0	0.0788705	0.132711	0	0.337744	1.22441	0.313743	0.441212	0.240696	0.302944	0.289545	0.102239	0.124938	0	0	0.178394
NC_016810.1	RefSeq	5UTR	173221	173489	-	SL1344_0149	SL1344_0149_5UTR	NA	269	0	0	0	0	0	0.631049	2.94428	3.08354	4.10256	4.15395	5.66529	2.53527	0	0.534761	0	0	0	0
NC_016810.1	RefSeq	CDS	173384	174757	-	SL1344_0150	aroP	NA	1374	0.523395	1.18993	0.570445	0.323059	0.407695	0.494184	3.34327	3.52927	2.40958	2.84639	3.20419	1.36497	0.592998	1.04695	0.255876	0.738301	0.236553	0.182679
NC_016810.1	RefSeq	5UTR	174758	174901	-	SL1344_0150	aroP_5UTR	NA	144	0	0.946157	0	0	0	0	0	1.77237	0	0.4311	0	0	1.41455	0.998964	0	0	0	0.871531
NC_016810.1	RefSeq	CDS	175320	176084	+	SL1344_0151	pdhR	NA	765	14.7276	10.8641	0.512282	0.43518	0.732251	0.443796	79.5116	51.2112	2.69285	2.27215	5.75498	4.12313	55.1175	11.0944	1.37872	0.568305	0.849737	1.47648
NC_016810.1	RefSeq	5UTR	175261	175319	+	SL1344_0151	pdhR_5UTR	NA	59	36.5667	27.7112	0	1.88086	0	2.87715	212.098	173.032	6.23497	3.15653	17.2199	11.5591	165.718	24.3815	5.95888	9.82494	0	0
NC_016810.1	RefSeq	CDS	176244	178907	+	SL1344_0152	aceE	NA	2664	28.4346	28.7427	11.9158	4.66544	3.3644	2.16651	131.496	112.833	15.2448	9.64733	13.6023	11.2641	44.8068	119.12	8.31425	11.9133	4.51423	5.37051
NC_016810.1	RefSeq	CDS	178922	180811	+	SL1344_0153	aceF	NA	1890	23.7178	32.2955	13.8926	5.16689	2.07471	1.52687	144.28	149.858	54.1868	39.3164	23.5628	16.5084	32.5481	107.546	11.9982	10.428	4.29927	4.05054
NC_016810.1	RefSeq	3UTR	180812	180851	+	SL1344_0153	aceF_3UTR	NA	40	5.99287	3.40616	0	2.77427	0	0	31.6804	31.9027	47.8222	21.7275	12.6997	12.7873	10.1847	25.1739	0	0	0	3.13751
NC_016810.1	RefSeq	CDS	181011	182435	+	SL1344_0154	lpdA	NA	1425	46.3448	46.7541	34.2393	5.4512	4.32414	2.26336	307.133	273.938	89.3197	20.2136	32.0835	28.3563	60.6082	122.147	18.7506	11.1866	3.6494	5.46037
NC_016810.1	RefSeq	5UTR	180940	181010	+	SL1344_0154	lpdA_5UTR	NA	71	33.7626	46.0552	30.3581	3.12594	0	0	207.484	186.923	41.4494	10.4921	11.9246	6.00341	63.1167	113.46	4.95175	10.2055	4.57781	3.53522
NC_016810.1	RefSeq	3UTR	182436	182504	+	SL1344_0154	lpdA_3UTR	NA	69	5.21119	0	5.67965	0	0	0	50.505	62.8808	40.5183	8.99688	14.7243	7.41291	5.9042	8.33918	2.54764	0	0	0
NC_016810.1	RefSeq	CDS	182724	183008	+	SL1344_0155	SL1344_0155	NA	285	0.841104	0	0	0.778742	0	0	5.00217	5.14921	0.516299	0.217819	0	0	1.42944	2.01896	0.616797	0	0	0
NC_016810.1	RefSeq	5UTR	182624	182723	+	SL1344_0155	SL1344_0155_5UTR	NA	100	0	0	0	0	0	0	3.16804	2.55222	0	0	0	0	4.0739	0	0	0	0	0
NC_016810.1	RefSeq	3UTR	183009	183108	+	SL1344_0155	SL1344_0155_3UTR	NA	100	0	0	0	0	0	0	0.79201	2.55222	0	0	0	0	0	0	0	0	0	0
NC_016810.1	RefSeq	CDS	183046	183837	-	SL1344_0156	SL1344_0156	NA	792	0	0	0.247409	0.140115	0	0	0.200003	0.483375	0.464474	0.156764	0.2138	0	0	0.18163	0	0	0	0
NC_016810.1	RefSeq	3UTR	182946	183045	-	SL1344_0156	SL1344_0156_3UTR	NA	100	0	0	0	0	0	0	0	0	0	0	0	0	0	1.43851	0	0	0	0
NC_016810.1	RefSeq	CDS	183850	185464	-	SL1344_0157	SL1344_0157	NA	1615	0.0742151	0.0843632	0	0.0687126	0.115619	0.10511	0.147123	0.118524	0.227779	0.538142	0.419392	0.475069	0.252254	0	0	0.179465	0.30188	0.155418
NC_016810.1	RefSeq	5UTR	185465	185564	-	SL1344_0157	SL1344_0157_5UTR	NA	100	0	2.72493	0	1.10971	1.86724	0	0.79201	0	0.735726	3.72471	1.69329	3.40994	0	0	0	2.89836	0	0
NC_016810.1	RefSeq	CDS	185853	188450	+	SL1344_0159	acnB	NA	2598	2.95261	7.81399	24.0598	4.05782	2.94676	1.43747	18.84	21.4895	38.4854	9.07999	13.3612	12.3049	6.74279	8.63769	10.2847	10.6541	3.44041	4.58912
NC_016810.1	RefSeq	5UTR	185745	185852	+	SL1344_0159	acnB_5UTR	NA	108	4.43916	13.877	18.1433	4.11003	3.45785	0	19.0669	21.2685	18.3932	5.74801	8.62325	6.3147	15.0885	9.32366	9.76595	2.68366	6.01897	4.64816
NC_016810.1	RefSeq	3UTR	188451	188495	+	SL1344_0159	acnB_3UTR	NA	45	2.6635	0	8.7088	2.46602	0	0	0	8.5074	45.7785	8.27713	11.2886	11.3665	0	6.39337	0	0	0	0
NC_016810.1	RefSeq	CDS	188511	189353	-	SL1344_0160	SL1344_0160	NA	843	0.853077	0.323242	0	0	0.442999	0.201367	0.65766	0.908263	0.960022	0.29456	0.40173	0.4045	0.724893	0.682566	0	0.343815	0.578335	0.297747
NC_016810.1	RefSeq	5UTR	189354	189419	-	SL1344_0160	SL1344_0160_5UTR	NA	66	0	0	0	0	0	0	1.20002	1.9335	0	0	0	1.29164	0	0	0	0	2.46231	1.90152
NC_016810.1	RefSeq	3UTR	188411	188510	-	SL1344_0160	SL1344_0160_3UTR	NA	100	0	0	0	0	0	0	0	1.27611	0	1.24157	0	0	0	0	0	0	0	0
NC_016810.1	RefSeq	CDS	189599	189961	+	SL1344_0161	SL1344_0161	NA	363	8.91501	38.6595	44.2637	9.17114	7.71587	5.61164	56.2916	203.545	211.192	55.2379	83.7317	36.166	7.29486	10.3034	39.2252	15.9689	18.8031	13.8292
NC_016810.1	RefSeq	5UTR	189553	189598	+	SL1344_0161	SL1344_0161_5UTR	NA	46	5.21119	50.352	42.5974	4.82482	8.11844	11.0708	75.7575	288.512	283.095	51.2822	58.8972	22.2387	13.2845	18.7631	53.5004	12.6016	14.1315	16.3696
NC_016810.1	RefSeq	3UTR	189962	190074	+	SL1344_0161	SL1344_0161_3UTR	NA	113	2.12137	6.02861	3.46811	1.96408	4.95728	3.00446	9.11162	33.3144	49.4825	18.6785	23.9758	15.0882	1.80261	1.27302	9.33383	5.12984	2.87632	2.22125
NC_016810.1	RefSeq	CDS	190196	191149	+	SL1344_0162	kdgT	NA	954	0	0.285632	0.410792	0.232643	0.78291	0.177937	0.24906	0.267528	0.925442	0.260287	0.798723	0.357436	0	0.603148	0.921316	0.151906	0.170348	0.263104
NC_016810.1	RefSeq	5UTR	190157	190195	+	SL1344_0162	kdgT_5UTR	NA	39	0	6.987	10.0486	0	0	0	6.09239	8.18019	9.43239	9.55053	4.34178	0	5.22295	0	9.01472	3.71584	0	3.21796
NC_016810.1	RefSeq	CDS	191146	192417	+	SL1344_0163	SL1344_0163	NA	1272	0	0	0.616189	0.0872412	0.293591	0.266906	0.062265	0.401292	1.27248	0.878469	0.798723	0.804231	0	0.22618	0.414592	1.02536	0.383284	0.394655
NC_016810.1	RefSeq	CDS	192407	193390	+	SL1344_0164	pdxA	NA	984	1.70529	1.80001	1.39394	0.563876	0.948801	1.20759	2.73662	4.27964	3.81322	1.51411	1.54874	1.12625	2.27708	1.60809	2.14375	0.589097	0.495464	0.637705
NC_016810.1	RefSeq	CDS	193400	194167	+	SL1344_0165	SL1344_0165	NA	768	5.15012	8.1606	4.33739	1.01145	0.729391	0.442063	11.7564	19.773	21.6503	6.87066	4.74034	4.10702	6.89592	4.86995	8.46891	4.52868	1.05802	1.47071
NC_016810.1	RefSeq	5UTR	193196	193399	+	SL1344_0165	SL1344_0165_5UTR	NA	204	7.05043	8.0145	3.84212	0.543974	0	0	13.5884	19.0791	12.9834	3.95598	4.98027	1.67154	7.98804	4.93606	6.89361	1.42076	1.59326	1.84559
NC_016810.1	RefSeq	3UTR	194168	194267	+	SL1344_0165	SL1344_0165_3UTR	NA	100	2.39715	10.8997	0	0	3.73448	1.69752	7.9201	24.2461	18.3932	7.44942	3.38659	3.40994	0	11.5081	14.063	2.89836	1.62512	1.255
NC_016810.1	RefSeq	CDS	194197	194991	-	SL1344_0166	speD	NA	795	3.91986	1.71379	0.492951	0.139586	0	0.213525	24.109	15.8912	2.49869	0.468517	0.212993	0.857846	8.9677	9.59005	0.442232	0.182287	0	0.157862
NC_016810.1	RefSeq	3UTR	194097	194196	-	SL1344_0166	speD_3UTR	NA	100	1.19857	1.36247	0	0	0	0	3.16804	5.10444	0	0	0	0	4.0739	1.43851	1.75787	0	0	0
NC_016810.1	RefSeq	CDS	195012	195872	-	SL1344_0167	speE	NA	861	7.37798	7.75387	2.27582	0.128886	0.433738	0.394314	48.8452	22.1578	5.21246	1.73041	1.18	1.18813	16.0874	17.7099	2.04166	1.00988	0	0.437284
NC_016810.1	RefSeq	5UTR	195873	195912	-	SL1344_0167	speE_5UTR	NA	40	11.9857	13.6247	4.8987	0	0	0	57.4207	33.4979	1.83932	0	0	0	15.2771	25.1739	0	0	0	0
NC_016810.1	RefSeq	CDS	195979	196326	-	SL1344_0168	SL1344_0168	NA	348	9.98811	25.4484	3.37841	2.55105	1.07313	0.487793	45.2902	104.142	15.2219	18.017	10.7047	11.7584	19.9012	13.2277	9.09244	2.08215	1.86796	2.1638
NC_016810.1	RefSeq	5UTR	196327	196349	-	SL1344_0168	SL1344_0168_5UTR	NA	23	46.9007	118.475	17.039	0	0	0	137.741	407.8	38.3857	62.0785	14.7243	22.2387	26.5689	56.2894	15.2858	0	0	5.45654
NC_016810.1	RefSeq	3UTR	195917	195978	-	SL1344_0168	SL1344_0168_3UTR	NA	62	3.86637	10.9876	0	0	0	0	21.7164	29.8445	4.74662	4.00506	2.73112	5.4999	9.85621	4.64035	0	0	2.62117	0
NC_016810.1	RefSeq	CDS	196528	198138	+	SL1344_0169	yacK	NA	1611	0.446396	0.761154	0.364894	0.344416	0.231811	0.105371	0.589952	1.2674	2.37478	1.5799	1.47151	2.22249	0.37932	0.446464	0.436467	0.719642	0.100877	0.311609
NC_016810.1	RefSeq	5UTR	196499	196527	+	SL1344_0169	yacK_5UTR	NA	29	0	0	0	0	0	0	0	4.40038	0	0	0	0	0	0	0	0	0	0
NC_016810.1	RefSeq	3UTR	198139	198238	+	SL1344_0169	yacK_3UTR	NA	100	0	0	0	2.21942	0	0	0	1.27611	4.41436	2.48314	3.38659	3.40994	0	0	0	2.89836	0	1.255
NC_016810.1	RefSeq	CDS	198216	200606	-	SL1344_0170	gcd	NA	2391	0.601543	0.854746	0.491714	0.789002	1.71808	0.425978	2.98122	1.70788	0.707725	6.64663	4.53245	2.81666	1.78904	2.28621	0.367602	3.81841	2.65076	1.57466
NC_016810.1	RefSeq	5UTR	200607	200644	-	SL1344_0170	gcd_5UTR	NA	38	0	0	0	11.6811	58.9655	22.3358	4.16848	30.2236	96.8061	986.721	824.366	542.898	0	3.78555	4.62598	0	34.2131	56.1449
NC_016810.1	RefSeq	3UTR	198116	198215	-	SL1344_0170	gcd_3UTR	NA	100	0	0	0	0	0	0	1.58402	0	0	2.48314	0	0.852484	0	0	0	2.89836	0	0
NC_016810.1	RefSeq	CDS	200812	201348	+	SL1344_0171	hpt	NA	537	48.6572	38.0577	6.56809	1.2399	0.347717	0.316112	101.914	65.1125	10.2755	8.55457	5.99117	4.76248	45.5184	19.2873	5.2376	3.50825	0.90789	2.57077
NC_016810.1	RefSeq	5UTR	200741	200811	+	SL1344_0171	hpt_5UTR	NA	71	10.1288	13.4328	0	0	0	0	31.2342	23.3654	0	0.874345	0	0	22.9515	12.1564	0	0	0	0
NC_016810.1	RefSeq	3UTR	201349	201448	+	SL1344_0171	hpt_3UTR	NA	100	11.9857	13.6247	0	2.21942	0	0	13.4642	11.485	8.09299	19.8651	13.5463	10.2298	20.3695	8.63105	3.51574	2.89836	3.25025	0
NC_016810.1	RefSeq	CDS	201406	202068	-	SL1344_0172	yadF	NA	663	41.7603	16.851	2.36438	1.84114	1.12654	0.768109	173.693	92.5805	6.88009	4.8689	13.2807	11.0579	91.248	26.2533	1.59083	1.74863	1.4707	2.2715
NC_016810.1	RefSeq	5UTR	202069	202101	-	SL1344_0172	yadF_5UTR	NA	33	79.9049	33.0295	0	0	0	0	326.404	193.35	8.91789	7.52466	12.828	12.9164	172.832	69.7458	0	0	0	7.60609
NC_016810.1	RefSeq	3UTR	201306	201405	-	SL1344_0172	yadF_3UTR	NA	100	7.19144	1.36247	0	0	0	0	31.6804	25.5222	1.47145	3.72471	3.38659	4.26242	22.4064	5.75403	0	0	0	0
NC_016810.1	RefSeq	CDS	202177	203103	+	SL1344_0173	yadG	NA	927	1.16366	2.49859	1.69103	0.359129	0.402857	0.36624	3.50296	3.99214	1.74606	0.937539	1.91797	1.65531	1.31841	5.27608	1.13778	0.31266	0.876549	1.08307
NC_016810.1	RefSeq	5UTR	202067	202176	+	SL1344_0173	yadG_5UTR	NA	110	0	0	0	0	0	0	1.44002	2.3202	0	0	1.53936	0	0	2.61547	1.59806	0	0	1.14091
NC_016810.1	RefSeq	CDS	203100	203870	+	SL1344_0174	yadH	NA	771	1.39911	1.94385	2.03318	1.15145	0.484369	0.440343	4.72535	4.38611	4.29412	4.83101	2.08642	2.32194	1.58517	5.41073	1.82399	2.44349	0.632343	1.13943
NC_016810.1	RefSeq	3UTR	203871	203970	+	SL1344_0174	yadH_3UTR	NA	100	2.39715	2.72493	3.91896	0	0	0	1.58402	5.74249	4.41436	6.20785	5.92653	0.852484	4.0739	4.31552	7.03148	4.34754	1.62512	0
NC_016810.1	RefSeq	CDS	203987	205066	-	SL1344_0175	stiH	NA	1080	0	0	0	0	0	0	0.293337	0.531712	0.817474	0.574801	0.313573	0.157867	0	0.26639	0.162766	0.268366	0	0
NC_016810.1	RefSeq	3UTR	203887	203986	-	SL1344_0175	stiH_3UTR	NA	100	0	0	0	0	0	1.69752	0.79201	1.91416	3.67863	4.96628	12.6997	3.40994	0	0	0	2.89836	4.87537	0
NC_016810.1	RefSeq	CDS	205075	207621	-	SL1344_0176	stiC	NA	2547	0	0.106986	0	0.217846	0	0.0666479	0.0310958	0.100205	0.115544	0.170612	0.36565	0.167351	0.159949	0	0	0.113795	0	0.0985476
NC_016810.1	RefSeq	CDS	207648	208331	-	SL1344_0177	stiB	NA	684	0	0	0	0	0	0	0	0	0	0	0	0	0	0	0	0	0	0
NC_016810.1	RefSeq	CDS	208379	208918	-	SL1344_0178	stiA	NA	540	0.221958	0.504617	0	0	0	0	0.293337	0.590791	1.08996	0.11496	0.156786	0.315735	0.754426	0	0.325532	0.268366	0	0
NC_016810.1	RefSeq	5UTR	208919	209018	-	SL1344_0178	stiA_5UTR	NA	100	0	0	0	0	0	0	0	0.638055	1.47145	0	0	0	0	0	0	0	0	0
NC_016810.1	RefSeq	CDS	209289	209729	+	SL1344_0179	yadI	NA	441	0	0.617898	6.22057	1.00654	0	0	0.359188	5.06393	13.6802	0.281535	0.383967	0	0	3.26192	6.37776	1.31445	0	0
NC_016810.1	RefSeq	5UTR	209257	209288	+	SL1344_0179	yadI_5UTR	NA	32	0	8.51541	12.2467	3.46784	0	0	0	19.9392	64.376	3.8799	0	0	0	17.9813	38.4534	0	0	0
NC_016810.1	RefSeq	CDS	209791	211020	+	SL1344_0180	SL1344_0180	NA	1230	1.0719	3.21232	0.159307	0.902201	0.151808	0.13801	1.60978	4.09808	2.39261	0.807525	0.481831	0	2.15287	1.16952	1.14333	0.471278	0.396371	0
NC_016810.1	RefSeq	5UTR	209767	209790	+	SL1344_0180	SL1344_0180_5UTR	NA	24	0	0	0	0	0	0	0	2.65856	6.13105	0	0	0	0	0	0	0	0	0
NC_016810.1	RefSeq	3UTR	211021	211120	+	SL1344_0180	SL1344_0180_3UTR	NA	100	0	5.44986	0	0	0	0	1.58402	3.19027	1.47145	0	0	0	2.03695	0	0	0	0	0
NC_016810.1	RefSeq	CDS	211027	211407	-	SL1344_0181	panD	NA	381	3.14586	1.43041	0	1.45631	0.980179	3.56435	7.48356	10.718	5.98622	7.49504	18.6662	11.635	3.20779	4.53073	0	1.14109	1.70617	1.64699
NC_016810.1	RefSeq	5UTR	211408	211469	-	SL1344_0181	panD_5UTR	NA	62	1.93318	0	3.16045	0	0	0	5.10974	4.11648	2.37331	2.00253	2.73112	2.74995	0	0	0	0	0	0
NC_016810.1	RefSeq	3UTR	210927	211026	-	SL1344_0181	panD_3UTR	NA	100	0	0	0	0	0	0	0.79201	1.27611	0	2.48314	4.23323	1.70497	0	0	0	0	0	1.255
NC_016810.1	RefSeq	CDS	211502	212356	-	SL1344_0182	panC	NA	855	3.5046	4.78058	0.916716	0.519162	0.436782	0.19854	8.70748	8.05964	3.44199	0.726064	2.5746	1.39588	3.33536	4.20616	1.64479	0.677978	0.570218	0.587136
NC_016810.1	RefSeq	CDS	212482	213273	-	SL1344_0183	panB	NA	792	2.5727	2.92448	0.247409	0.420344	0	0	5.50007	4.75319	3.15842	0.705437	1.2828	0.861095	3.08629	2.17956	0.887814	0.731908	0.615577	0.950761
NC_016810.1	RefSeq	CDS	213394	213873	-	SL1344_0184	folK	NA	480	0.499406	2.27078	0.408225	0	0	0	8.58011	7.17812	1.37949	0.25866	0.176385	0	3.39492	1.79813	0	0.603824	0	0
NC_016810.1	RefSeq	CDS	213870	215288	-	SL1344_0185	pcnB	NA	1419	7.85535	7.77729	0.828533	0.312814	0.131589	0.239256	23.498	12.9499	3.73307	1.26869	0.83531	1.2616	13.4935	5.87974	1.23881	0.408507	0.343578	0.176886
NC_016810.1	RefSeq	5UTR	215289	215415	-	SL1344_0185	pcnB_5UTR	NA	127	11.3251	2.14562	0	0	1.47027	0	48.0195	16.077	1.15862	0.977614	1.3333	1.3425	24.0585	2.26537	0	0	1.27962	0
NC_016810.1	RefSeq	CDS	215429	216370	-	SL1344_0186	yadB	NA	942	4.07159	8.38885	9.56858	0.35341	1.58577	1.80204	46.7471	44.9754	43.9717	12.5211	21.7504	14.5701	4.32473	4.88665	2.61255	1.23073	3.45037	3.19746
NC_016810.1	RefSeq	CDS	216394	216849	-	SL1344_0187	dksA	NA	456	59.403	94.7153	182.197	11.1944	28.6638	32.0146	753.973	715.293	737.178	190.047	373.564	260.606	53.6039	49.5276	74.0156	27.9666	87.6711	51.4662
NC_016810.1	RefSeq	5UTR	216850	216901	-	SL1344_0187	dksA_5UTR	NA	52	20.7445	26.2013	15.0729	0	17.9542	9.79339	120.325	184.054	186.761	59.6908	81.4083	72.1333	23.5033	22.1309	10.1416	5.57376	31.2524	16.8943
NC_016810.1	RefSeq	CDS	217026	217730	-	SL1344_0188	sfsA	NA	705	1.7001	3.09212	1.66764	1.57405	4.50257	6.26036	3.59494	9.59345	10.9576	20.957	41.0714	32.7693	3.17822	2.04044	2.74278	2.8778	11.9867	6.76456
NC_016810.1	RefSeq	3UTR	216926	217025	-	SL1344_0188	sfsA_3UTR	NA	100	2.39715	8.17479	5.87844	3.32912	3.73448	6.79008	6.33608	26.7983	32.372	43.4549	77.8915	55.4115	0	2.87702	3.51574	1.44918	16.2512	12.55
NC_016810.1	RefSeq	CDS	217747	218277	-	SL1344_0189	ligT	NA	531	1.1286	0.769755	1.10705	0.835938	0.351646	0.639368	3.2814	5.64757	3.46387	2.57199	3.02943	3.21086	1.53443	2.70905	1.3242	0.272915	0.306049	0.472695
NC_016810.1	RefSeq	5UTR	218278	218298	-	SL1344_0189	ligT_5UTR	NA	21	0	6.48793	0	0	0	0	7.54296	15.1918	7.00692	0	0	0	0	0	0	0	0	0
NC_016810.1	RefSeq	CDS	218305	220779	+	SL1344_0190	hrpB	NA	2475	1.01697	1.10098	0.791709	0.717387	0.603553	0.274347	1.98403	2.4491	2.61592	2.98478	2.94188	2.47995	1.31682	1.6274	0.710251	0.761185	0.787938	1.06485
NC_016810.1	RefSeq	5UTR	218205	218304	+	SL1344_0190	hrpB_5UTR	NA	100	0	0	0	0	0	0	0.79201	1.27611	0	0	0	0	0	0	1.75787	0	0	0
NC_016810.1	RefSeq	CDS	220920	223442	+	SL1344_0191	mrcB	NA	2523	3.51544	4.37415	2.32994	1.40748	1.25815	0.807382	9.76279	11.2033	6.59033	8.16887	6.67787	3.61537	4.03676	10.3769	2.57793	3.84839	1.41707	1.69125
NC_016810.1	RefSeq	5UTR	220480	220919	+	SL1344_0191	mrcB_5UTR	NA	440	1.08961	0.619303	0	0.252206	0.424373	0	1.08001	1.30511	1.67211	0.846525	2.30904	0.581239	0.462943	1.63467	0.399516	0.329359	0.738692	0.285228
NC_016810.1	RefSeq	3UTR	223443	223542	+	SL1344_0191	mrcB_3UTR	NA	100	0	1.36247	1.95948	0	0	0	2.37603	6.38055	2.20718	3.72471	2.53994	1.70497	0	1.43851	0	1.44918	0	0
NC_016810.1	RefSeq	CDS	223735	225924	+	SL1344_0192	fhuA	NA	2190	1.97026	0.124426	0.089474	0.557387	5.11573	1.2402	24.4836	0.990587	0.604706	14.3999	22.8479	7.78525	14.7888	3.54701	0.160536	2.44838	3.19088	3.7822
NC_016810.1	RefSeq	5UTR	223680	223734	+	SL1344_0192	fhuA_5UTR	NA	55	0	0	0	0	0	0	17.2802	1.1601	0	1.1287	0	1.54997	3.70354	0	0	0	0	0
NC_016810.1	RefSeq	CDS	225973	226770	+	SL1344_0193	fhuC	NA	798	2.40316	0.512205	0	0.556245	0.70197	0.850888	18.4604	1.19935	1.29075	2.64495	2.54631	1.38876	9.4445	6.48951	0.440569	0.726405	0.203649	0.943612
NC_016810.1	RefSeq	CDS	226770	227660	+	SL1344_0194	fhuD	NA	891	2.15232	0	0.219919	0.249093	0.419134	0.190519	12.7113	1.00256	0.990877	2.50822	2.09049	1.81787	6.85842	2.90608	0.197292	1.13852	0.729572	0.563414
NC_016810.1	RefSeq	CDS	227657	229714	+	SL1344_0195	fhuB	NA	2058	2.97023	0.39722	0	0.32353	0.272193	0.247452	11.8917	1.45717	0.571993	0.995427	0.699368	0.41423	6.23556	4.2638	0.0854165	0.633752	0.0789661	0.121963
NC_016810.1	RefSeq	3UTR	229715	229814	+	SL1344_0195	fhuB_3UTR	NA	100	0	0	0	0	0	0	11.0881	2.55222	0	0	0	0	12.2217	0	0	0	0	0
NC_016810.1	RefSeq	CDS	230653	231213	+	SL1344_0196	stfA	NA	561	0.213649	0.242864	0	0	0	0	0.282357	0.22747	0	0.110657	0.754587	0.151958	0	0	0.313346	0.258321	0	0.223708
NC_016810.1	RefSeq	5UTR	230553	230652	+	SL1344_0196	stfA_5UTR	NA	100	0	0	0	0	0	0	0	0	0	0	0	0	0	0	1.75787	0	0	0
NC_016810.1	RefSeq	CDS	231299	233956	+	SL1344_0197	stfC	NA	2658	0.0450931	0	0	0.125249	0.1405	0	0.119189	0.336071	0.193758	0.140132	0.541497	0.160362	0	0.0541199	0.13227	0.109043	0	0.0944322
NC_016810.1	RefSeq	5UTR	231286	231298	+	SL1344_0197	stfC_5UTR	NA	13	0	0	0	0	0	0	0	4.90811	0	0	0	0	0	0	0	0	0	0
NC_016810.1	RefSeq	CDS	233974	234726	+	SL1344_0198	stfD	NA	753	0	0	0	0	0	0	0.105181	0	0	0.0824415	0	0	0	0	0	0.192454	0	0
NC_016810.1	RefSeq	CDS	234790	235257	+	SL1344_0199	stfE	NA	468	0	0	0	0	0	0	0.169233	0	0	0	0	0.182155	0.435246	0	0	0	0	0
NC_016810.1	RefSeq	CDS	235254	235730	+	SL1344_0200	stfF	NA	477	0	0	0	0	0	0	0.16604	0.267528	0.462721	0.390431	0	0.178718	0.427033	0	0	0	0	0
NC_016810.1	RefSeq	CDS	235730	236260	+	SL1344_0201	stfG	NA	531	0	0	0	0	0	0	0.149154	0.120161	0	0	0.956663	0.160543	0	0.541811	0	0	0	0
NC_016810.1	RefSeq	CDS	236260	237099	+	SL1344_0202	SL1344_0202	NA	840	0.570749	0.810991	0.233271	0.792648	0.666872	0.404172	0.377148	1.44322	3.50346	3.32563	1.81424	0.81189	0.484988	0.685004	0.418541	1.03513	0.193467	0.448216
NC_016810.1	RefSeq	3UTR	237100	237199	+	SL1344_0202	SL1344_0202_3UTR	NA	100	0	1.36247	3.91896	0	0	0	2.37603	2.55222	2.20718	3.72471	0	1.70497	2.03695	0	0	1.44918	0	0
NC_016810.1	RefSeq	CDS	237207	238487	-	SL1344_0203	hemL	NA	1281	5.70749	6.80701	2.75337	0.866282	2.0407	0.795092	25.3493	31.579	9.99347	5.47609	7.93112	5.72316	4.92939	7.52381	3.01898	2.26257	1.26864	1.76347
NC_016810.1	RefSeq	5UTR	238488	238519	-	SL1344_0203	hemL_5UTR	NA	32	0	4.2577	0	0	0	0	12.3752	21.9331	4.59829	3.8799	0	0	6.36547	4.49534	0	0	0	0
NC_016810.1	RefSeq	3UTR	237139	237206	-	SL1344_0203	hemL_3UTR	NA	68	3.52522	0	0	0	0	0	6.98833	20.6429	15.1473	7.30335	12.4507	6.26827	2.99551	4.23091	0	0	0	1.84559
NC_016810.1	RefSeq	CDS	238657	240078	+	SL1344_0204	clcA	NA	1422	1.18003	2.68277	0.826785	0.390193	0.525244	0.477502	1.28103	4.30754	3.10433	3.09956	1.78617	2.03829	1.14596	1.41625	1.48344	1.01911	0.685706	1.4121
NC_016810.1	RefSeq	5UTR	238537	238656	+	SL1344_0204	clcA_5UTR	NA	120	0	2.27078	0	0	0	0	1.32002	3.19027	2.45242	5.17321	4.23323	1.42081	3.39492	1.19876	0	2.4153	0	1.04584
NC_016810.1	RefSeq	CDS	240160	240504	+	SL1344_0205	SL1344_0205	NA	345	37.868	15.7967	9.65541	7.71971	14.072	9.8407	143.71	30.5157	17.0603	41.7455	49.8172	48.1839	74.3929	22.9327	9.1715	11.7615	16.4868	18.5522
NC_016810.1	RefSeq	5UTR	240111	240159	+	SL1344_0205	SL1344_0205_5UTR	NA	49	92.9506	33.3665	23.9936	9.05884	15.2428	13.8573	313.571	67.7119	30.0296	55.7439	89.8482	48.7134	157.968	46.9717	14.35	14.7875	26.5326	35.8573
NC_016810.1	RefSeq	3UTR	240505	240604	+	SL1344_0205	SL1344_0205_3UTR	NA	100	26.3686	8.17479	11.7569	2.21942	7.46896	3.39504	121.178	21.6939	9.56444	24.2106	31.3259	35.8043	59.0715	14.3851	7.03148	10.1443	6.50049	10.04
NC_016810.1	RefSeq	CDS	240605	241228	-	SL1344_0206	yadS	NA	624	1.53663	3.4935	0.628038	0	0	0.272039	2.79234	5.21487	1.76857	1.59176	1.35681	0.68308	1.30574	0.46106	0.56342	0.696721	0.520873	0.402245
NC_016810.1	RefSeq	5UTR	241229	241303	-	SL1344_0206	yadS_5UTR	NA	75	3.1962	7.26648	0	0	0	0	8.44811	7.65666	3.92387	5.79399	0	1.13665	2.71593	3.83602	0	1.93224	0	0
NC_016810.1	RefSeq	3UTR	240505	240604	-	SL1344_0206	yadS_3UTR	NA	100	0	1.36247	0	0	0	0	0	2.55222	2.20718	0.620785	0	1.70497	0	0	0	0	0	0
NC_016810.1	RefSeq	CDS	241265	242065	-	SL1344_0207	btuF	NA	801	1.19708	1.70096	0.244629	0.277081	0	0	2.96633	3.90321	0.826659	0.62001	0.634192	0.85142	1.0172	1.79589	0.438919	0.180921	0	0
NC_016810.1	RefSeq	CDS	242058	242756	-	SL1344_0208	mtn	NA	699	5.48703	5.26274	1.68196	0.952539	0.26713	0	14.3899	20.7208	5.15745	1.6874	1.81684	0.975662	7.57664	9.46658	0.502967	1.65857	0.232492	0.538628
NC_016810.1	RefSeq	5UTR	242757	242785	-	SL1344_0208	mtn_5UTR	NA	29	4.13301	9.39631	6.75683	0	0	0	16.3864	19.8017	2.53699	0	0	0	14.0479	9.92074	0	0	0	0
NC_016810.1	RefSeq	CDS	242841	244358	+	SL1344_0209	dgt	NA	1518	1.26332	1.70533	1.29083	0.584826	0.73804	0.223652	2.60873	5.12798	2.61721	2.12654	2.39827	2.13402	0.939305	2.27432	1.38962	0.859197	0.32117	0.413374
NC_016810.1	RefSeq	CDS	244488	245915	+	SL1344_0210	htrA	NA	1428	2.01441	3.43479	2.60715	2.1759	1.96139	1.30761	3.32777	6.61289	2.98824	4.04293	6.75894	8.65618	1.99701	3.32428	2.0927	8.93051	2.50369	2.72445
NC_016810.1	RefSeq	5UTR	244441	244487	+	SL1344_0210	htrA_5UTR	NA	47	0	5.79773	0	0	0	0	6.74051	16.2908	9.39225	6.60409	7.2055	14.5104	8.66787	12.2426	7.4803	6.16672	0	10.6809
NC_016810.1	RefSeq	3UTR	245916	246015	+	SL1344_0210	htrA_3UTR	NA	100	0	0	0	1.10971	0	0	0.79201	0.638055	0	0.620785	0.846647	0.852484	0	0	0	0	0	0
NC_016810.1	RefSeq	CDS	246068	247225	+	SL1344_0211	SL1344_0211	NA	1158	0.414015	1.41188	2.87661	0.766638	0	0.146591	0.683947	5.23447	4.8286	3.80619	1.24292	1.25149	0.351805	2.1118	0.607209	0.375435	0	0.216754
NC_016810.1	RefSeq	5UTR	246049	246067	+	SL1344_0211	SL1344_0211_5UTR	NA	19	0	0	0	0	0	0	0	6.71637	0	9.80186	4.45603	4.48676	0	7.57109	0	0	0	0
NC_016810.1	RefSeq	3UTR	247226	247325	+	SL1344_0211	SL1344_0211_3UTR	NA	100	0	1.36247	5.87844	0	0	0	1.58402	9.57082	13.2431	10.5533	2.53994	3.40994	0	4.31552	1.75787	2.89836	1.62512	1.255
NC_016810.1	RefSeq	CDS	247314	247700	-	SL1344_0212	SL1344_0212	NA	387	9.29127	59.8499	166.075	22.3662	33.7744	11.4045	31.926	143.439	270.527	153.993	286.591	169.175	7.36881	29.7366	100.839	29.9572	60.4697	33.0776
NC_016810.1	RefSeq	5UTR	247701	247726	-	SL1344_0212	SL1344_0212_5UTR	NA	26	9.2198	47.1623	37.6823	0	7.1817	0	12.1848	80.9839	101.87	28.6516	78.152	36.0666	0	11.0654	33.8052	5.57376	12.5009	14.4808
NC_016810.1	RefSeq	3UTR	247214	247313	-	SL1344_0212	SL1344_0212_3UTR	NA	100	5.99287	38.149	125.407	17.7553	26.1414	6.79008	17.4242	82.3091	167.746	144.022	261.614	158.562	4.0739	14.3851	61.5255	23.1869	22.7517	17.5701
NC_016810.1	RefSeq	CDS	247947	249248	+	SL1344_0213	SL1344_0213	NA	1302	0.920563	0.837152	0.902986	1.02277	1.43413	0.521512	1.33827	1.96023	3.16441	9.01139	9.36383	3.86302	0.782239	1.10484	1.08011	2.7826	1.87226	1.25308
NC_016810.1	RefSeq	5UTR	247913	247946	+	SL1344_0213	SL1344_0213_5UTR	NA	34	0	0	0	0	0	0	0	0	0	0	0	0	0	0	0	0	0	0
NC_016810.1	RefSeq	3UTR	249249	249348	+	SL1344_0213	SL1344_0213_3UTR	NA	100	0	0	0	0	0	0	3.16804	3.19027	2.20718	27.3145	18.6262	5.11491	0	0	0	2.89836	4.87537	5.02002
NC_016810.1	RefSeq	CDS	249285	250109	-	SL1344_0214	dapD	NA	825	7.1188	6.60589	3.32518	1.61412	1.35799	0	13.7282	23.202	10.1664	4.81578	4.00233	2.99661	9.62922	9.41569	2.13075	3.51316	0.393969	0.91273
NC_016810.1	RefSeq	5UTR	250110	250139	-	SL1344_0214	dapD_5UTR	NA	30	15.981	9.0831	13.0632	0	0	0	29.0404	36.1564	17.1669	2.06928	5.64431	0	27.1593	19.1801	0	0	0	0
NC_016810.1	RefSeq	3UTR	249185	249284	-	SL1344_0214	dapD_3UTR	NA	100	0	1.36247	0	0	0	0	1.58402	1.91416	1.47145	1.24157	1.69329	0	2.03695	2.87702	1.75787	0	1.62512	0
NC_016810.1	RefSeq	CDS	250139	252811	-	SL1344_0215	glnD	NA	2673	0.94164	1.73303	0.733064	0.373639	0.279423	0.127012	3.67412	4.63085	2.55977	1.09154	0.981895	0.92488	1.6765	2.09883	1.31528	0.921663	0.486382	0.328658
NC_016810.1	RefSeq	5UTR	252812	253119	-	SL1344_0215	glnD_5UTR	NA	308	10.8961	11.059	2.54478	1.44118	0.606247	0	22.3717	42.6751	9.31601	6.44971	14.0191	6.91952	9.92021	9.34096	1.71221	0.941025	0.527637	0.814938
NC_016810.1	RefSeq	CDS	253048	253842	-	SL1344_0216	map	NA	795	21.4085	16.1097	3.94361	0.977101	1.40924	1.28115	51.9041	40.049	7.40353	4.45091	7.66774	7.61338	27.1593	14.1137	3.53785	2.55201	2.04418	1.2629
NC_016810.1	RefSeq	5UTR	253843	253889	-	SL1344_0216	map_5UTR	NA	47	40.8025	34.7864	4.16911	0	0	0	104.478	65.163	3.13075	0	3.60275	1.8138	56.3412	12.2426	14.9606	0	0	0
NC_016810.1	RefSeq	3UTR	252817	253047	-	SL1344_0216	map_3UTR	NA	231	5.70749	7.07774	0.84826	1.44118	0.808329	0	15.0859	33.4219	7.64391	4.83728	12.4615	6.27369	7.05437	5.60458	1.52197	0	0	0.543292
NC_016810.1	RefSeq	CDS	254293	255018	+	SL1344_0217	rpsB	NA	726	467.543	243.217	109.31	14.6738	6.42989	2.33818	1479.51	741.936	144.409	39.59	44.7813	16.9088	655.415	402.426	47.9419	22.1569	3.35769	5.70456
NC_016810.1	RefSeq	5UTR	254193	254292	+	SL1344_0217	rpsB_5UTR	NA	100	143.829	79.023	23.5138	4.43883	3.73448	1.69752	442.734	209.92	25.0147	4.34549	5.92653	2.55745	219.991	116.519	14.063	10.1443	1.62512	2.51001
NC_016810.1	RefSeq	3UTR	255019	255227	+	SL1344_0217	rpsB_3UTR	NA	209	64.8033	25.424	7.5004	3.18576	0	0	165.602	126.695	56.6756	36.8312	24.7107	16.3155	58.477	65.3867	9.25195	8.32064	0	1.20096
NC_016810.1	RefSeq	CDS	255276	256127	+	SL1344_0218	tsf	NA	852	197.23	97.3875	61.6362	6.90311	3.50656	2.59011	818.318	520.179	227.972	51.222	54.2569	27.0153	232.863	275.545	34.4559	14.968	1.90742	2.79872
NC_016810.1	RefSeq	5UTR	255176	255275	+	SL1344_0218	tsf_5UTR	NA	100	64.723	27.2493	5.87844	2.21942	0	0	191.666	137.82	25.0147	7.44942	5.07988	0.852484	73.3302	86.3105	1.75787	2.89836	1.62512	0
NC_016810.1	RefSeq	3UTR	256128	256170	+	SL1344_0218	tsf_3UTR	NA	43	39.0233	25.3482	13.6708	0	0	0	500.993	255.222	597.136	151.587	76.7889	39.6504	75.7935	83.6342	24.5284	10.1105	0	0
NC_016810.1	RefSeq	CDS	256272	256997	+	SL1344_0219	pyrH	NA	726	14.198	12.3861	2.42911	0.917114	0.514391	0	39.0551	26.8932	6.68842	1.36812	1.98251	1.17422	17.9566	16.0495	1.45279	1.59689	0.447692	0.172866
NC_016810.1	RefSeq	5UTR	256172	256271	+	SL1344_0219	pyrH_5UTR	NA	100	7.19144	6.81233	1.95948	0	0	0	30.0964	21.6939	2.9429	1.24157	0.846647	0	24.4434	18.7006	0	0	0	0
NC_016810.1	RefSeq	CDS	257144	257701	+	SL1344_0220	frr	NA	558	49.6184	32.2304	12.6418	11.7335	14.7238	13.3855	83.6011	89.4191	44.4336	70.7561	96.1961	59.1239	50.7412	42.2787	13.8613	8.3107	16.892	9.22136
NC_016810.1	RefSeq	5UTR	257086	257143	+	SL1344_0220	frr_5UTR	NA	58	206.651	112.756	64.1898	22.9595	25.755	5.85352	326.363	341.029	157.293	171.251	321.142	157.269	224.767	133.93	57.5854	19.9887	95.2658	32.457
NC_016810.1	RefSeq	3UTR	257702	257816	+	SL1344_0220	frr_3UTR	NA	115	4.16895	4.73901	0	0	3.24738	1.4761	8.26446	15.5352	10.876	19.9731	33.1297	16.3084	5.31378	3.75263	0	1.26016	1.41315	1.09131
NC_016810.1	RefSeq	CDS	257842	259038	+	SL1344_0221	dxr	NA	1197	3.90513	6.37411	1.63699	1.2979	2.18391	1.13452	6.88129	9.80803	5.34738	4.71942	6.36576	4.20189	4.93497	4.68687	4.99312	1.69495	1.76496	1.78238
NC_016810.1	RefSeq	5UTR	257742	257841	+	SL1344_0221	dxr_5UTR	NA	100	3.59572	8.17479	1.95948	4.43883	7.46896	3.39504	14.2562	18.5036	9.56444	22.969	38.0991	21.3121	8.1478	5.75403	0	2.89836	4.87537	2.51001
NC_016810.1	RefSeq	CDS	259351	260109	+	SL1344_0222	SL1344_0222	NA	759	21.1606	29.7983	5.16332	1.75448	0.984053	0.223652	36.9396	34.2986	9.69336	4.49844	4.35036	2.0217	29.521	17.4365	7.17971	2.67306	1.28468	1.81885
NC_016810.1	RefSeq	CDS	260122	260979	+	SL1344_0223	cdsA	NA	858	11.0358	11.4333	2.74053	1.03469	1.08814	0.395692	21.231	18.2195	8.66065	5.35409	4.2431	3.08007	14.9566	9.38886	3.48296	2.70243	1.70467	0.585084
NC_016810.1	RefSeq	CDS	260991	262343	+	SL1344_0224	yaeL	NA	1353	10.8075	13.6951	5.06887	1.64037	1.38007	0.752781	18.3807	15.6095	10.7667	7.89172	5.50664	3.40238	14.754	15.0974	4.41741	3.85591	1.68158	1.02033
NC_016810.1	RefSeq	5UTR	260604	260990	+	SL1344_0224	yaeL_5UTR	NA	387	11.7689	13.3782	3.54428	1.72048	0.964982	0.877272	23.5352	22.2577	15.0187	9.46416	7.43824	5.507	16.843	11.8946	5.90499	5.61697	0.839857	0.648581
NC_016810.1	RefSeq	CDS	262375	264789	+	SL1344_0225	yaeT	NA	2415	12.6557	21.4384	10.6291	4.41126	1.46905	0.702907	36.1078	33.9239	15.9331	8.6113	7.29203	3.52996	13.664	22.5753	5.89596	7.56093	2.01879	1.71491
NC_016810.1	RefSeq	CDS	264912	265397	+	SL1344_0226	ompH	NA	486	128.242	181.942	62.0905	18.7235	6.91571	1.04785	564.348	543.791	108.996	37.8091	21.7759	17.0146	119.451	134.971	31.4681	21.1711	4.68142	2.84054
NC_016810.1	RefSeq	5UTR	264828	264911	+	SL1344_0226	ompH_5UTR	NA	84	79.9049	89.2091	60.6506	13.2108	0	2.02086	267.775	265.856	77.0761	25.127	14.1108	8.1189	72.7482	85.6255	37.6687	12.0765	1.93467	1.49405
NC_016810.1	RefSeq	CDS	265401	266426	+	SL1344_0227	lpxD	NA	1026	29.6723	29.8786	11.268	6.38136	2.91188	0.496351	112.858	106.156	49.1201	27.6509	24.3432	18.5287	32.1624	30.8452	11.3079	9.3222	3.32627	2.32408
NC_016810.1	RefSeq	CDS	266532	266987	+	SL1344_0228	fabZ	NA	456	50.2034	47.507	21.0558	6.57064	9.00862	2.97811	66.1745	59.8876	21.62	14.7028	20.0522	12.5255	47.3501	47.6348	7.70996	8.89847	5.70218	9.35749
NC_016810.1	RefSeq	CDS	266991	267779	+	SL1344_0229	lpxA	NA	789	23.3942	22.4487	12.9142	2.95359	5.2065	2.15148	32.9251	30.4067	18.0901	19.9847	16.9544	12.5334	22.2025	21.1492	8.4663	6.61222	4.94334	5.24907
NC_016810.1	RefSeq	CDS	267779	268927	+	SL1344_0230	lpxB	NA	1149	4.17258	6.87755	0.682151	0.386321	0.65004	0.295478	7.51341	9.66245	3.13756	2.8635	2.80005	1.33548	6.73665	4.63227	2.14188	1.26125	0.70719	1.09226
NC_016810.1	RefSeq	CDS	268924	269520	+	SL1344_0231	rnhB	NA	597	4.81839	13.0085	0.984663	0.557642	0.625541	0	13.0012	15.8178	4.80625	1.14382	1.27635	0.571179	9.55353	7.22868	2.35561	0.970974	0	0.840874
NC_016810.1	RefSeq	CDS	269544	273026	+	SL1344_0232	dnaE	NA	3483	9.39451	10.1315	2.30659	1.30629	0.804152	0.389899	31.1756	29.2556	4.56264	3.81418	2.81972	1.83567	12.9247	8.01236	2.67491	2.20518	0.69988	0.432387
NC_016810.1	RefSeq	CDS	273039	273998	+	SL1344_0233	accA	NA	960	25.8442	23.8431	2.65346	1.15595	0.778017	0.7073	126.639	135.52	13.7182	6.27251	6.879	4.70642	31.8273	14.5349	2.74667	3.01912	0.846418	2.48386
NC_016810.1	RefSeq	5UTR	272829	273038	+	SL1344_0233	accA_5UTR	NA	210	40.5232	40.874	3.73234	2.11373	1.77832	1.61669	196.871	174.098	14.0138	8.27713	6.85381	5.27728	58.1986	22.6051	6.69665	4.8306	3.09547	1.19524
NC_016810.1	RefSeq	3UTR	273999	274055	+	SL1344_0233	accA_3UTR	NA	57	2.10276	0	0	0	0	0	9.72644	10.0745	0	0	2.97069	0	0	0	0	0	0	0
NC_016810.1	RefSeq	CDS	274178	275941	+	SL1344_0234	SL1344_0234	NA	1764	0.74741	1.54475	0.777571	0.188726	0.211705	0	2.60412	3.40006	2.41905	2.74497	2.15981	1.30482	1.7321	1.46787	1.29548	0.657224	0.368509	0.426872
NC_016810.1	RefSeq	5UTR	274078	274177	+	SL1344_0234	SL1344_0234_5UTR	NA	100	1.19857	0	0	0	0	0	1.58402	1.91416	0	0	0	0	0	0	0	0	0	0
NC_016810.1	RefSeq	3UTR	275942	275992	+	SL1344_0234	SL1344_0234_3UTR	NA	51	0	2.6715	0	0	0	0	0	1.25109	0	0	6.64037	0	0	0	0	0	0	0
NC_016810.1	RefSeq	CDS	276017	278158	+	SL1344_0235	ldcC	NA	2142	1.23103	2.16264	1.55514	0.569878	0.348691	0.0792493	2.62524	4.58732	3.19433	2.26056	2.21346	1.51234	1.71172	2.8206	1.14894	1.08249	0.910433	0.761674
NC_016810.1	RefSeq	5UTR	275994	276016	+	SL1344_0235	ldcC_5UTR	NA	23	0	0	0	0	0	0	0	5.5483	6.39762	0	0	0	0	0	0	0	0	0
NC_016810.1	RefSeq	CDS	278214	278603	+	SL1344_0236	SL1344_0236	NA	390	1.22931	2.7948	5.52674	1.13816	0	0	2.84311	9.48902	8.3005	3.18351	4.34178	4.15313	0.522295	3.68848	5.40883	1.11475	1.66679	1.93078
NC_016810.1	RefSeq	5UTR	278195	278213	+	SL1344_0236	SL1344_0236_5UTR	NA	19	0	0	0	0	0	0	4.16848	20.1491	7.74449	9.80186	0	4.48676	0	0	0	0	0	0
NC_016810.1	RefSeq	CDS	278747	279958	+	SL1344_0237	mesJ	NA	1212	1.78006	3.8221	1.29339	0.27468	0.308126	0.140059	5.35849	6.21208	3.82432	1.63904	1.11769	1.05505	2.35291	3.08591	2.6107	2.27181	1.07269	1.34613
NC_016810.1	RefSeq	5UTR	278642	278746	+	SL1344_0237	mesJ_5UTR	NA	105	3.4245	5.19035	0	2.11373	0	0	15.8402	16.4071	8.4083	3.54734	1.61266	7.30701	11.6397	4.11002	1.67416	4.14051	3.09547	4.78097
NC_016810.1	RefSeq	3UTR	279959	280058	+	SL1344_0237	mesJ_3UTR	NA	100	2.39715	0	1.95948	0	0	0	0	3.82833	2.20718	0	0	0	0	0	0	0	0	0
NC_016810.1	RefSeq	CDS	280042	280296	-	SL1344_0238	rof	NA	255	8.46052	12.8232	7.68423	6.09251	4.39351	1.33139	14.9084	41.0357	57.127	48.689	61.7554	64.1871	11.1833	11.8465	16.5447	10.7978	8.92224	12.7961
NC_016810.1	RefSeq	3UTR	279942	280041	-	SL1344_0238	rof_3UTR	NA	100	2.39715	5.44986	3.91896	1.10971	0	0	7.9201	17.8655	16.9217	15.5196	33.0192	23.0171	4.0739	1.43851	5.27361	0	3.25025	5.02002
NC_016810.1	RefSeq	CDS	280289	280507	-	SL1344_0239	SL1344_0239	NA	219	4.37835	8.70983	5.36844	3.0403	3.41049	1.55025	14.4659	47.7813	44.0092	36.8502	39.0463	24.1343	9.30114	11.1665	15.2509	11.9111	6.67859	10.3151
NC_016810.1	RefSeq	5UTR	280508	280561	-	SL1344_0239	SL1344_0239_5UTR	NA	54	4.43916	15.1385	3.62867	4.11003	0	0	17.6002	41.3554	40.8737	20.6928	23.518	7.89337	0	7.99171	13.0213	10.7347	0	9.29633
NC_016810.1	RefSeq	CDS	280687	281232	+	SL1344_0240	SL1344_0240	NA	546	3.07327	3.4935	1.43552	0.406486	0.683971	0.310901	9.28364	7.01159	4.04245	2.27394	1.55063	2.81039	3.73068	3.95194	0.643909	2.65417	0.595283	1.37913
NC_016810.1	RefSeq	5UTR	280665	280686	+	SL1344_0240	SL1344_0240_5UTR	NA	22	5.44806	0	0	0	0	0	7.20009	5.8005	0	0	0	0	0	0	7.99032	0	0	0
NC_016810.1	RefSeq	CDS	281229	281651	+	SL1344_0241	yaeJ	NA	423	1.1334	0.644192	0	0.262342	0.882856	0.401305	2.99578	3.62017	5.21792	4.843	8.00611	2.01533	1.92619	2.04044	1.24672	0.685191	0.768379	1.18677
NC_016810.1	RefSeq	CDS	281683	282384	+	SL1344_0242	cutF	NA	702	1.70737	2.52308	1.11651	2.52925	1.86192	0.967248	5.6411	11.8158	9.7468	16.8019	21.4677	15.0581	2.03115	2.45899	2.25368	2.8901	2.54649	3.21796
NC_016810.1	RefSeq	3UTR	282385	282424	+	SL1344_0242	cutF_3UTR	NA	40	0	0	0	0	0	0	0	1.59514	7.35726	3.10392	4.23323	0	0	3.59627	8.78935	0	0	3.13751
NC_016810.1	RefSeq	CDS	282458	284176	-	SL1344_0243	proS	NA	1719	16.1065	17.9918	2.96373	0.774665	0.868989	0.395002	49.852	36.6724	14.5947	6.78927	7.88036	5.85184	13.9826	16.9039	2.24975	2.2762	0.567233	0.730078
NC_016810.1	RefSeq	5UTR	284177	284237	-	SL1344_0243	proS_5UTR	NA	61	58.9462	53.6052	6.42452	0	0	0	137.628	56.4835	14.4733	4.07072	4.16384	2.79503	50.0889	54.2388	8.64527	4.75141	0	0
NC_016810.1	RefSeq	3UTR	282376	282457	-	SL1344_0243	proS_3UTR	NA	82	1.46168	1.66154	0	2.7066	0	0	17.3856	20.231	16.1501	10.5988	15.4874	8.31692	0	0	0	0	0	0
NC_016810.1	RefSeq	CDS	284287	284994	-	SL1344_0244	SL1344_0244	NA	708	2.53935	4.42609	0.553525	0	0	0.239763	7.49501	9.28243	3.74098	2.63044	2.98957	1.20407	3.16475	3.65722	0.993147	0.409373	0	0.354521
NC_016810.1	RefSeq	CDS	284991	285395	-	SL1344_0245	rcsF	NA	405	7.10266	7.40105	0.967644	0	1.38314	0.419141	21.5114	27.0976	4.72318	3.37216	4.18097	2.52588	9.55606	5.68299	1.73617	0.715644	0.80253	1.54939
NC_016810.1	RefSeq	5UTR	285396	285422	-	SL1344_0245	rcsF_5UTR	NA	27	26.635	50.4617	14.5147	0	0	0	82.1344	118.158	16.3495	11.496	9.40718	3.15735	30.177	53.2781	0	0	6.01897	0
NC_016810.1	RefSeq	CDS	285514	286329	-	SL1344_0246	yaeC	NA	816	4.99406	6.67875	7.68423	3.12785	1.37297	0.832118	18.7326	28.0713	19.2948	8.06411	9.85679	5.22356	8.73692	17.6288	4.09308	3.7295	2.38989	3.07599
NC_016810.1	RefSeq	5UTR	286330	286407	-	SL1344_0246	yaeC_5UTR	NA	78	0	6.987	7.53646	0	0	0	9.13858	15.5424	7.54591	3.18351	5.42722	2.18586	10.4459	11.0654	4.50736	1.85792	0	3.21796
NC_016810.1	RefSeq	CDS	286368	287021	-	SL1344_0247	yaeE	NA	654	1.09961	2.08328	0.599229	0.50904	0	0.519119	4.723	4.29272	1.01247	1.51874	2.20076	1.56419	1.86876	1.75964	0.537575	0.886348	0	0.767587
NC_016810.1	RefSeq	CDS	287014	288045	-	SL1344_0248	abc	NA	1032	1.16141	0.792131	0.189872	0.645179	0	0.164488	3.76051	2.47308	0.855496	2.10537	0.902433	1.48689	3.7502	1.67268	0.170336	0.842546	0.314946	0.243218
NC_016810.1	RefSeq	5UTR	288046	288115	-	SL1344_0248	abc_5UTR	NA	70	0	0	0	0	0	0	0	0	0	0	1.2095	0	0	0	0	0	0	0
NC_016810.1	RefSeq	CDS	288235	288801	+	SL1344_0249	SL1344_0249	NA	567	5.07333	10.0923	1.38235	0.195716	0	0	7.68264	12.491	5.19031	1.64229	2.09049	1.95455	5.38876	4.05928	1.24012	2.0447	0	1.10671
NC_016810.1	RefSeq	5UTR	288208	288234	+	SL1344_0249	SL1344_0249_5UTR	NA	27	0	0	0	0	0	0	0	4.72633	0	0	0	0	0	5.32781	0	0	0	0
NC_016810.1	RefSeq	3UTR	288802	288901	+	SL1344_0249	SL1344_0249_3UTR	NA	100	339.196	212.545	7.83792	1.10971	1.86724	1.69752	2661.95	841.594	82.4013	13.0365	8.46647	0.852484	470.535	182.69	17.5787	1.44918	0	0
NC_016810.1	RefSeq	rRNA	289180	290723	+	SL1344_rRNA0001	SL1344_rRNA0001	NA	1544	47094.8	46009.1	45698.5	26019.9	42073.5	36591.9	14339.1	11041	17405.6	11392.9	15063.4	17357.6	47729.1	41080.7	42429.9	31167.8	35872.6	30583.4
NC_016810.1	RefSeq	tRNA	290781	290854	+			NA	74	2262.71	2036.33	1427.24	3104.18	1460.99	1830.57	5752.78	4049.92	1047.91	989.9	821.476	1154.31	2394.79	2556.27	1218.63	1429.6	628.088	1065.06
NC_016810.1	RefSeq	tRNA	290967	291039	+			NA	73	1751.89	2081.03	1363.58	1821.14	1734.23	1588.23	1700.11	1787.43	1023.97	978.799	761.982	1546.15	1450.98	2390.29	1748.24	1897.83	1605.09	1497.41
NC_016810.1	RefSeq	rRNA	291235	294327	+	SL1344_rRNA0002	SL1344_rRNA0002	NA	3093	18901.1	18144.1	20814.8	13233.8	17713.3	16472.9	4593.99	4210.65	6152.82	3778.56	5564.19	6853.53	24888.6	13054	20414.9	13681.5	19008.6	16904.3
NC_016810.1	RefSeq	rRNA	294510	294631	+	SL1344_rRNA0003	SL1344_rRNA0003	NA	122	20785.4	17210.6	15489.5	18275.6	19068.8	12938.7	4142.47	9388.3	7124.48	4747.48	5124.99	9689.67	13862.9	16066.5	14505.3	10737	6788.22	11362.9
NC_016810.1	RefSeq	tRNA	294819	294892	+			NA	74	997.732	1231.74	590.492	1489.11	943.714	839.585	418.481	1126.08	681.044	463.911	331.794	668.163	759.727	1308.26	829.05	1143.68	748.874	961.605
NC_016810.1	RefSeq	CDS	295060	295863	+	SL1344_0250	yafB	NA	804	4.77044	8.13412	0.243716	0.276047	0	0.422269	32.9019	20.1575	3.47731	0.849332	2.10609	1.0603	17.7346	3.57838	1.0932	0.360492	0.20213	0
NC_016810.1	RefSeq	5UTR	294960	295059	+	SL1344_0250	yafB_5UTR	NA	100	2.39715	6.81233	0	0	0	1.69752	7.12809	7.65666	0.735726	0	0	0	16.2956	0	0	0	0	0
NC_016810.1	RefSeq	3UTR	295864	295963	+	SL1344_0250	yafB_3UTR	NA	100	0	2.72493	0	0	0	0	26.9284	15.3133	4.41436	1.24157	0	1.70497	0	0	0	1.44918	0	0
NC_016810.1	RefSeq	CDS	295884	296798	-	SL1344_0251	yafC	NA	915	0.130992	0.595613	0.428302	0.242559	0.20407	0.371043	1.38494	2.78931	3.93995	0.949834	0.832767	0.838509	0.222617	0.314428	0.192117	0	0	0
NC_016810.1	RefSeq	5UTR	296799	296898	-	SL1344_0251	yafC_5UTR	NA	100	0	0	0	0	0	0	0.79201	1.27611	0	0	0	0	0	0	0	0	0	0
NC_016810.1	RefSeq	3UTR	295784	295883	-	SL1344_0251	yafC_3UTR	NA	100	0	0	0	0	1.86724	0	6.33608	8.93277	37.522	37.2471	20.3195	10.2298	0	4.31552	3.51574	0	0	1.255
NC_016810.1	RefSeq	CDS	296903	298078	+	SL1344_0252	SL1344_0252	NA	1176	0.203839	0.463424	0.166622	0.283089	0.158779	0.144347	0.404087	0.379794	0.813303	0.950181	0.647944	0.434941	0.34642	0.489288	0.448436	0.492918	0	0.213436
NC_016810.1	RefSeq	5UTR	296803	296902	+	SL1344_0252	SL1344_0252_5UTR	NA	100	0	0	0	0	0	0	0	0	0	0	0	0	0	0	0	0	0	0
NC_016810.1	RefSeq	CDS	298231	299010	+	SL1344_0253	SL1344_0253	NA	780	3.22693	7.16168	5.27552	1.28043	2.15451	1.30579	5.68623	17.1784	23.9583	11.0627	11.0715	9.1806	5.48409	8.66793	7.66251	2.04371	3.12524	1.60898
NC_016810.1	RefSeq	5UTR	298160	298230	+	SL1344_0253	SL1344_0253_5UTR	NA	71	0	1.91897	0	0	0	0	2.23101	5.39201	16.5797	8.74345	11.9246	4.80273	0	4.05213	0	0	0	0
NC_016810.1	RefSeq	CDS	299088	299858	+	SL1344_0254	yafE	NA	771	0.621828	3.00414	0.254148	0.575724	0.242184	0	1.02725	7.77914	3.53072	1.20775	2.41585	0.884549	1.05678	1.86577	1.36799	0.187961	0.421562	0.162776
NC_016810.1	RefSeq	3UTR	299859	299903	+	SL1344_0254	yafE_3UTR	NA	45	2.6635	0	0	0	0	0	0	5.6716	1.63495	0	0	0	0	0	0	0	0	0
NC_016810.1	RefSeq	CDS	299914	301281	-	SL1344_0255	mltD	NA	1368	15.9459	38.2446	3.29445	3.56924	0.818965	0.620439	39.3689	43.4698	11.9394	20.6474	11.3876	10.5937	22.9306	13.0391	6.42497	6.56792	1.66314	1.92654
NC_016810.1	RefSeq	5UTR	301282	301308	-	SL1344_0255	mltD_5UTR	NA	27	26.635	55.5079	0	4.11003	0	0	61.6008	63.8055	16.3495	20.6928	18.8144	12.6294	45.2655	42.6225	6.51063	0	0	0
NC_016810.1	RefSeq	3UTR	299855	299913	-	SL1344_0255	mltD_3UTR	NA	59	4.06296	0	0	0	0	0	5.36956	12.9774	4.98797	7.36524	5.73998	2.88978	0	4.8763	0	4.91247	0	2.12713
NC_016810.1	RefSeq	CDS	301353	302108	-	SL1344_0256	gloB	NA	756	0.475624	1.08132	0	0.146787	0	0	1.78098	1.77237	1.0705	0.246343	0.223981	0	1.88606	0.570836	0.465045	0.383381	0.214963	0.166006
NC_016810.1	RefSeq	5UTR	302109	302208	-	SL1344_0256	gloB_5UTR	NA	100	0	2.72493	0	0	1.86724	0	0	3.82833	0	1.24157	0.846647	0	4.0739	0	0	0	1.62512	0
NC_016810.1	RefSeq	CDS	302143	302865	+	SL1344_0257	SL1344_0257	NA	723	0.165778	1.50757	1.08408	0.767433	0.516526	0.234788	1.86226	5.38331	1.93344	2.57587	1.28812	0.353728	1.12694	0.795855	0.972543	0.400879	0.44955	0.694332
NC_016810.1	RefSeq	5UTR	301943	302142	+	SL1344_0257	SL1344_0257_5UTR	NA	200	0	0.681233	0.97974	0	0	0	0.79201	3.19027	1.47145	2.48314	1.69329	0.426242	0	2.15776	0	1.44918	0	0
NC_016810.1	RefSeq	3UTR	302866	302965	+	SL1344_0257	SL1344_0257_3UTR	NA	100	0	0	0	0	0	0	0	1.27611	0	1.86235	0	1.70497	0	0	0	0	0	0
NC_016810.1	RefSeq	CDS	302862	303329	-	SL1344_0258	rnhA	NA	468	5.63432	5.8225	1.25608	0.237117	0.797966	0	8.80011	11.1796	1.72927	1.98969	1.98998	0.182155	6.96393	3.38111	1.50245	0.309654	1.04175	0.268163
NC_016810.1	RefSeq	5UTR	303330	303429	-	SL1344_0258	rnhA_5UTR	NA	100	1.19857	0	0	0	0	0	0.79201	2.55222	2.9429	0.620785	0	0	0	0	0	0	0	0
NC_016810.1	RefSeq	3UTR	302762	302861	-	SL1344_0258	rnhA_3UTR	NA	100	0	2.72493	0	0	0	0	1.58402	4.46638	1.47145	0.620785	0	0	4.0739	1.43851	0	0	0	0
NC_016810.1	RefSeq	CDS	303393	304124	+	SL1344_0259	dnaQ	NA	732	1.96487	2.97807	2.14151	0.606398	0.255088	0.463803	2.70495	5.05562	2.2112	3.30746	4.51082	3.37733	1.66963	1.96517	1.20073	0.791901	0.222011	0.857243
NC_016810.1	RefSeq	5UTR	303264	303392	+	SL1344_0259	dnaQ_5UTR	NA	129	1.85825	4.2247	1.51898	0	0	0	2.45585	6.92462	1.14066	2.88737	4.59421	1.32168	3.15806	0	2.72538	0	0	1.94574
NC_016810.1	RefSeq	3UTR	304125	304421	+	SL1344_0259	dnaQ_3UTR	NA	297	109.365	138.999	71.9136	185.325	118.824	105.738	26.667	107.417	82.4905	55.5989	41.0495	83.5262	70.6417	147.241	100.027	140.038	93.0205	121.697
NC_016810.1	RefSeq	tRNA	304258	304331	+			NA	74	430.839	552.351	283.33	742.305	476.903	419.792	101.677	413.873	324.117	219.791	155.6	330.626	283.521	589.011	401.46	562.046	368.947	486.738
NC_016810.1	RefSeq	CDS	304656	305711	-	SL1344_0260	sciA	NA	1056	0	0.129021	0.185557	0	0	0	0.225003	0.362531	0.69671	0.117573	0.0801749	0.322911	0.192893	0.272445	0.33293	0.137233	0	0
NC_016810.1	RefSeq	3UTR	304367	304655	-	SL1344_0260	sciA_3UTR	NA	289	0	0	0	0	0	0	0	0.22078	2.03661	0.859218	1.46479	0.294977	0	0.497754	0	0	0	0
NC_016810.1	RefSeq	CDS	305722	306717	-	SL1344_0261	sciB	NA	996	0.240677	0.136794	0	0.111416	0	0.170434	0	0.256247	0.221604	0.186983	0.170009	0	0.409026	0	0.352986	0.1455	0	0.378013
NC_016810.1	RefSeq	CDS	306714	308597	-	SL1344_0262	sciC	NA	1884	0	0.216953	0	0.0589017	0.0991105	0.180204	0.126116	0.33867	0.702923	0.131801	0.0898776	0.0904973	0.108118	0.152708	0.186611	0.153841	0.0862592	0.133228
NC_016810.1	RefSeq	CDS	308613	309107	-	SL1344_0263	sciD	NA	495	0	0.275246	0.395854	0.224183	0	0	0	0.7734	1.04042	0.627055	0.513119	0	0	0	0	0	0	0
NC_016810.1	RefSeq	CDS	309104	309928	-	SL1344_0264	sciE	NA	825	0.290563	0.495442	0	0	0	0	0.76801	1.08276	0.713432	0.0752466	0.102624	0.206663	0	0.174365	0	0.175658	0	0.152122
NC_016810.1	RefSeq	CDS	309915	310817	-	SL1344_0265	sciF	NA	903	0.265465	0.150882	0	0.245782	0.206782	0.187987	0.0877088	1.13055	1.95542	1.23744	1.40639	0.660841	0	0.637213	0.77868	0.64194	0.719877	0
NC_016810.1	RefSeq	5UTR	310818	310917	-	SL1344_0265	sciF_5UTR	NA	100	0	0	0	0	0	0	0	1.27611	0	0	0	0	0	0	0	0	0	0
NC_016810.1	RefSeq	CDS	311185	313824	+	SL1344_0266	sciG	NA	2640	0.090801	0.103217	0	0.0840688	0	0	0.120002	0.19335	0.139342	0.0940583	0.0962098	0.0322911	0	0.0544889	0	0.109786	0.0615577	0.142614
NC_016810.1	RefSeq	5UTR	311085	311184	+	SL1344_0266	sciG_5UTR	NA	100	0	0	0	0	0	0	0	0	0	0	0	0	0	0	0	0	0	0
NC_016810.1	RefSeq	CDS	313924	314466	+	SL1344_0267	sciH	NA	543	0	0	0	0.204366	0	0	0.437575	0.587527	0.270986	0.342975	0.623681	0.156995	0.375129	0	0	0	0	0
NC_016810.1	RefSeq	CDS	314490	315983	+	SL1344_0268	sciI	NA	1494	0.320903	0.273587	0	0	0.124983	0	0.265064	0.597909	0.492454	0.290863	0.283349	0.0570605	0.409026	0.962857	0.352986	0.194	0	0.168006
NC_016810.1	RefSeq	CDS	316169	316615	+	SL1344_0270	sciJ	NA	447	0.268137	0	0	0	0	0	0.177184	0.856449	0	0.416634	0	0	0.455693	0	0	0.324201	0	0
NC_016810.1	RefSeq	CDS	316869	317354	+	SL1344_0271	sciK	NA	486	0	0	0	0	0	0	0.162965	0.393861	0.151384	0.127733	0	0	0	0	0	0	0	0
NC_016810.1	RefSeq	CDS	317659	318144	+	SL1344_0272	SL1344_0272	NA	486	0	0	0	0.45667	0	0	0.32593	0.525148	0	0.127733	0	0	0	0	0	0	0	0
NC_016810.1	RefSeq	CDS	318129	318512	+	SL1344_0273	SL1344_0273	NA	384	0	0	0	0	0	0	0.412505	0.66464	0	0.161663	0	0	0	0	0	0.37739	0	0
NC_016810.1	RefSeq	CDS	318655	319140	+	SL1344_0274	sciK1	NA	486	0	0	0	0	0	0	0	0.131287	0.151384	0	0	0	0	0.295989	0	0	0	0
NC_016810.1	RefSeq	3UTR	319141	319189	+	SL1344_0274	sciK1_3UTR	NA	49	0	0	0	0	0	0	0	0	0	0	0	0	0	0	0	0	0	0
NC_016810.1	RefSeq	CDS	319207	319743	+	SL1344_0275	sciN	NA	537	0	0	0	0	0	0	0	0	0	0	0	0	0	0.267879	0	0	0	0
NC_016810.1	RefSeq	5UTR	319107	319206	+	SL1344_0275	sciN_5UTR	NA	100	0	0	0	0	0	0	0	0	0	0	0	0	0	0	0	0	0	0
NC_016810.1	RefSeq	CDS	319747	321090	+	SL1344_0276	sciO	NA	1344	0.178359	0.101374	0	0.165135	0.138932	0	0.176788	0.474743	0.383191	0.369515	0.314973	0.126858	0.454676	0.214064	0.130794	0.215652	0	0
NC_016810.1	RefSeq	CDS	321087	322391	+	SL1344_0277	sciP	NA	1305	0.183689	0.522017	0.150152	0	0.143084	0	0.303452	0.391145	0.22551	0.190279	0.45414	0.130649	0.468264	0.11023	0.538811	0.111048	0	0
NC_016810.1	RefSeq	CDS	322396	323169	+	SL1344_0278	sciQ	NA	774	0	0.176029	0	0	0	0	0	0.247308	0.0950551	0	0.109386	0	0	0	0	0	0.209964	0
NC_016810.1	RefSeq	CDS	323372	323803	+	SL1344_0279	sciR	NA	432	0	0	0	0	0	0	0	0	0	0.1437	0	0	0	0	0	0.335458	0	0
NC_016810.1	RefSeq	CDS	323837	327706	+	SL1344_0280	sciS	NA	3870	0.371651	0.211235	0.151898	0.143373	0.241246	0.219318	0.26605	0.560565	0.228132	0.577474	0.765701	0.33042	0.210537	0.334537	0.181692	0.63659	0.503914	0.421578
NC_016810.1	RefSeq	CDS	327706	328494	+	SL1344_0281	sciT	NA	789	0	0.172683	0.496699	0.421942	0	0	0.100382	0.323475	0.745984	0.629439	0.429225	0.108046	0	0	0.445595	0.734691	0.205972	0.159063
NC_016810.1	RefSeq	CDS	328491	328907	+	SL1344_0282	sciU	NA	417	0	0.32673	0.469899	0.266117	0	0	0.189931	0.459032	0.352866	0.595477	0.812131	0.204433	0	0	0	0.69505	0	0
NC_016810.1	RefSeq	CDS	328931	329452	+	SL1344_0283	sciV	NA	522	0	0	0.375379	0	0	0	0.303452	0.366698	0.422831	0.475697	0.324386	0	0.39022	0.275576	0.336757	0	0	0
NC_016810.1	RefSeq	CDS	329849	332038	+	SL1344_0284	vrgS	NA	2190	0	0	0	0.152015	0	0.0775124	0.108495	0.203944	0.134379	0.085039	0.115979	0.0389262	0	0.131371	0	0	0	0
NC_016810.1	RefSeq	CDS	332062	332508	+	SL1344_0285	sciW	NA	447	0	0.304802	0	0	0	0	0	0.428225	0.164592	0	0	0	0	0.321814	0	0	0	0
NC_016810.1	RefSeq	CDS	332521	336123	+	SL1344_0286	SL1344_0286	NA	3603	0.299394	0.151259	0.217539	0.123198	0.155474	0.282685	0.725405	1.00941	0.530915	0.913172	0.892938	0.851775	0.282674	0.239552	0.439102	0.402214	1.57866	0.905637
NC_016810.1	RefSeq	CDS	336117	336380	+	SL1344_0286A	SL1344_0286A	NA	264	0.454005	1.03217	0.742227	0	4.95102	1.286	4.20005	6.28387	0.278684	2.82175	7.37609	1.29164	1.54314	1.08978	0.66586	2.19573	4.30904	5.22918
NC_016810.1	RefSeq	3UTR	336381	336428	+	SL1344_0286A	SL1344_0286A_3UTR	NA	48	0	0	0	0	3.89009	0	0	6.6464	0	2.5866	3.52769	0	0	0	3.66223	0	3.38567	0
NC_016810.1	RefSeq	CDS	336396	337313	+	SL1344_0286C	SL1344_0286C	NA	918	0.652818	1.33575	0.640353	1.08795	3.25445	0.73966	2.07062	3.33623	2.08376	4.5984	8.76159	4.82889	1.33134	1.2536	0.574468	1.89435	2.83246	1.91395
NC_016810.1	RefSeq	CDS	337307	337753	+	SL1344_0288	sciX	NA	447	0.804412	1.52401	0	0.496514	0.417727	0	2.1262	5.70966	0.658368	1.94429	1.51525	0.953562	3.18985	1.93088	0.786519	0.324201	0	0
NC_016810.1	RefSeq	5UTR	337112	337306	+	SL1344_0288	sciX_5UTR	NA	195	1.84396	1.3974	0	0	0	0	1.62464	2.61766	0.754591	1.2734	1.30253	0	0	0.737696	0	0	0	0.643592
NC_016810.1	RefSeq	3UTR	337754	337853	+	SL1344_0288	sciX_3UTR	NA	100	0	5.44986	0	1.10971	0	0	3.16804	6.38055	1.47145	1.24157	1.69329	0	8.1478	1.43851	1.75787	0	0	0
NC_016810.1	RefSeq	CDS	338265	338753	+	SL1344_0289	sciY	NA	489	0.245107	0.278623	0	0	0	0.347141	1.78162	2.0877	0.300911	0	0.173138	0	0.833108	1.17669	0	0	0	0.513294
NC_016810.1	RefSeq	5UTR	338165	338264	+	SL1344_0289	sciY_5UTR	NA	100	0	1.36247	0	0	0	0	1.58402	1.27611	0	0	0	0	0	0	0	0	0	0
NC_016810.1	RefSeq	3UTR	338754	338811	+	SL1344_0289	sciY_3UTR	NA	58	0	0	0	0	0	0	0	0	0	0	0	0	0	0	0	0	0	0
NC_016810.1	RefSeq	CDS	339522	339830	+	SL1344_0291	SL1344_0291	NA	309	0	0.440927	0	0	0	0	0.768942	0.41298	0	0.200901	0.547991	0	0.659207	0	0	0	0	0
NC_016810.1	RefSeq	5UTR	339272	339521	+	SL1344_0291	SL1344_0291_5UTR	NA	250	0.958859	0.544986	0	0	0	0	0	0.510444	0	0	0.338659	0	0.81478	0	0	0.579672	0	0
NC_016810.1	RefSeq	3UTR	339831	339872	+	SL1344_0291	SL1344_0291_3UTR	NA	42	0	0	0	0	0	0	0	0	0	0	0	0	0	0	0	0	0	0
NC_016810.1	RefSeq	CDS	339867	340180	-	SL1344_0292	SL1344_0292	NA	314	0.381711	0	0	0	0	0	0.504465	0.203202	0	0.197702	0.808898	0	0	0	0	0	0	0
NC_016810.1	RefSeq	5UTR	340181	340280	-	SL1344_0292	SL1344_0292_5UTR	NA	100	0	0	0	0	0	0	0	0	0	0	0	0	0	0	0	0	0	0
NC_016810.1	RefSeq	3UTR	339767	339866	-	SL1344_0292	SL1344_0292_3UTR	NA	100	0	0	0	0	0	0	0	0	0	0	0	0	0	0	0	0	0	0
NC_016810.1	RefSeq	CDS	340233	340373	+	SL1344_0293	SL1344_0293	NA	141	0	0	0	0	0	0	0	0	1.04358	1.76109	0	0	0	0	0	0	0	0
NC_016810.1	RefSeq	5UTR	340214	340232	+	SL1344_0293	SL1344_0293_5UTR	NA	19	0	0	0	0	0	0	0	0	0	3.26729	0	0	0	0	0	0	0	0
NC_016810.1	RefSeq	CDS	340510	340975	+	SL1344_0294	SL1344_0294	NA	466	0	0	0	0	0	0	0	0.273843	0	0.266431	0	0	0.437114	0.308693	0	0	0	0
NC_016810.1	RefSeq	3UTR	340976	341075	+	SL1344_0294	SL1344_0294_3UTR	NA	100	0	0	0	0	0	0	0	0	0	0.620785	0	0	0	1.43851	0	0	0	0
NC_016810.1	RefSeq	CDS	341687	342199	+	SL1344_0295	safA	NA	513	5.37372	4.78058	4.20161	4.75898	4.00383	2.97811	1.2351	4.72633	3.29858	4.84043	4.45603	5.31764	1.98533	3.08452	1.71332	1.12996	2.5343	1.46784
NC_016810.1	RefSeq	5UTR	341587	341686	+	SL1344_0295	safA_5UTR	NA	100	0	0	0	0	0	0	0.79201	1.27611	0	0.620785	0	0	0	0	0	0	0	0
NC_016810.1	RefSeq	CDS	342307	343020	+	SL1344_0296	safB	NA	714	0.167867	0.190822	0	0	0	0	0	0.357454	0.103043	0.173889	0	0.238791	0.570574	0	0	0.202966	0	0
NC_016810.1	RefSeq	CDS	343044	345554	+	SL1344_0297	safC	NA	2511	0.190932	1.0852	0.468215	0.353551	0.5949	0.540827	0.630833	2.18529	1.87521	1.13724	1.41614	0.679	0.081121	0.572882	0.700068	0.346279	0.388321	0.399842
NC_016810.1	RefSeq	CDS	345576	346046	+	SL1344_0298	safD	NA	471	0	0.578542	0.832051	0	0	0.720816	1.68155	1.62562	0.624821	0.527206	0.719021	0.542984	0	0.610831	0	0.307681	0	0.266455
NC_016810.1	RefSeq	CDS	346452	347273	+	SL1344_0299	SL1344_0299	NA	822	0.145812	0.3315	0.23838	0.270002	0	0	0	0.543356	0.179009	0.453127	0.308995	0.622251	0.247804	0.175001	0	0.528897	0	0.152677
NC_016810.1	RefSeq	3UTR	347274	347373	+	SL1344_0299	SL1344_0299_3UTR	NA	100	0	0	1.95948	0	0	0	0	0	0	0.620785	0	1.70497	0	0	0	0	0	0
NC_016810.1	RefSeq	CDS	348088	349035	+	SL1344_0300	sinR	NA	948	0	0.7186	0.413392	0.351173	0.196966	0	0.668363	0.942275	1.16412	0.72032	0.178617	0.719396	0.429736	0.303483	0.927147	0.305734	0.685706	0.926691
NC_016810.1	RefSeq	5UTR	348004	348087	+	SL1344_0300	sinR_5UTR	NA	84	1.42687	4.86595	0	1.32108	0	0	0.942869	0.759589	1.75173	2.21709	2.01583	4.05945	2.42494	0	0	0	7.73868	10.4584
NC_016810.1	RefSeq	CDS	349152	349367	+	SL1344_0301	SL1344_0301	NA	216	0	1.26154	0	0	0	0	0.366671	0.590791	0.340614	0	0.391966	0	0	0	0	0	0	0
NC_016810.1	RefSeq	3UTR	349368	349467	+	SL1344_0301	SL1344_0301_3UTR	NA	100	0	0	0	0	0	0	0	0	0	0	0	0	0	0	0	0	0	0
NC_016810.1	RefSeq	CDS	349371	350090	-	SL1344_0302	pagN	NA	720	0.332937	0	0.81645	3.39077	0.518678	0	0.440006	1.15204	1.83932	3.8799	1.41108	1.06561	0.565819	0.399586	0.488297	7.24589	0.451423	0.697225
NC_016810.1	RefSeq	5UTR	350091	350123	-	SL1344_0302	pagN_5UTR	NA	33	0	0	0	0	0	0	0	0	0	0	0	0	0	0	0	0	0	0
NC_016810.1	RefSeq	3UTR	349271	349370	-	SL1344_0302	pagN_3UTR	NA	100	0	1.36247	0	0	0	0	0	1.27611	0.735726	2.48314	0	0	0	1.43851	0	4.34754	1.62512	0
NC_016810.1	RefSeq	CDS	350421	350828	-	SL1344_0303	sciZ	NA	408	1.46884	3.33938	2.40132	2.44788	1.37297	0.416059	6.21185	8.75761	4.86878	2.13014	1.66009	0.208942	0.998505	2.46803	0.861701	3.19672	0.796629	0.307599
NC_016810.1	RefSeq	3UTR	350321	350420	-	SL1344_0303	sciZ_3UTR	NA	100	0	2.72493	0	0	0	0	0	1.27611	0.735726	0	0	0	0	0	0	0	0	0
NC_016810.1	RefSeq	CDS	351199	351966	-	SL1344_0304	SL1344_0304	NA	768	3.12129	3.9029	4.84767	1.30044	1.45878	0.663094	8.14698	14.1236	8.04701	6.54734	8.15779	6.10503	5.03933	6.74301	3.66223	2.64173	2.96246	2.778
NC_016810.1	RefSeq	5UTR	351967	351992	-	SL1344_0304	SL1344_0304_5UTR	NA	26	9.2198	31.4415	22.6094	4.26811	0	0	18.2772	68.7136	33.9566	23.8763	32.5633	26.2303	23.5033	22.1309	13.5221	0	12.5009	9.65388
NC_016810.1	RefSeq	CDS	352075	354519	-	SL1344_0305	SL1344_0305	NA	2445	0	0.891593	1.28228	0.680802	1.29829	0.971996	0.777433	1.61797	1.83555	6.44905	7.27181	8.12388	0.749797	0.588347	1.15034	2.48939	2.92456	2.36115
NC_016810.1	RefSeq	5UTR	354520	354563	-	SL1344_0305	SL1344_0305_5UTR	NA	44	0	0	0	0	0	0	0	0	0	0	0	0	0	0	0	0	0	0
NC_016810.1	RefSeq	CDS	354759	355337	+	SL1344_0306	gmhA	NA	579	10.5574	16.7073	2.7074	1.14996	1.28998	1.75909	13.1318	29.5334	9.02186	4.71753	9.50467	6.33106	13.3686	8.94409	2.42884	2.5029	1.68406	2.60104
NC_016810.1	RefSeq	5UTR	354728	354758	+	SL1344_0306	gmhA_5UTR	NA	31	0	17.5802	6.3209	0	0	0	20.439	41.1648	18.9865	4.00506	16.3867	16.4997	26.2832	18.5614	11.3411	0	0	0
NC_016810.1	RefSeq	CDS	355550	356317	+	SL1344_0307	SL1344_0307	NA	768	4.83799	9.22503	2.55141	1.73392	2.18817	1.32619	9.48762	15.619	5.17308	4.44572	6.28371	4.44002	5.30456	6.36839	5.95113	2.26434	1.48123	1.79753
NC_016810.1	RefSeq	3UTR	356318	356417	+	SL1344_0307	SL1344_0307_3UTR	NA	100	3.59572	8.17479	1.95948	0	0	0	7.9201	14.0372	5.88581	4.34549	1.69329	3.40994	0	0	3.51574	2.89836	0	0
NC_016810.1	RefSeq	CDS	356288	357028	-	SL1344_0308	yafK	NA	741	1.29401	3.30963	0.264437	0.449274	0	0.45817	5.13043	3.78872	2.97865	1.25665	0.685544	0.46018	4.12338	1.35891	1.42338	0.782283	0.219315	0
NC_016810.1	RefSeq	5UTR	357029	357107	-	SL1344_0308	yafK_5UTR	NA	79	13.6546	10.3478	2.48035	9.83285	0	0	40.1018	25.8453	67.0535	12.5729	4.28682	10.7909	10.3137	3.64179	13.3509	0	0	1.58861
NC_016810.1	RefSeq	3UTR	356188	356287	-	SL1344_0308	yafK_3UTR	NA	100	1.19857	6.81233	0	0	0	0	4.75206	4.46638	2.9429	0.620785	0	0	2.03695	0	1.75787	0	0	0
NC_016810.1	RefSeq	CDS	357278	358333	+	SL1344_0309	dbh	NA	1056	0.90801	3.09651	1.11334	0.315258	0.176822	0	4.87506	10.2717	6.89743	3.11568	1.20262	1.13019	3.08629	2.72445	3.49577	0.548931	0.307788	0.356535
NC_016810.1	RefSeq	5UTR	357260	357277	+	SL1344_0309	dbh_5UTR	NA	18	0	15.1385	0	0	0	0	22.0003	49.6265	49.0484	13.7952	9.40718	9.47205	11.3164	15.9834	19.5319	8.05099	0	0
NC_016810.1	RefSeq	CDS	358540	359684	+	SL1344_0310	SL1344_0310	NA	1145	0.523395	0.832948	0.513401	0	0	0.29651	1.24508	1.05878	0.771067	0.759038	0.369715	0.0744528	1.4232	0.251268	0.307052	0.632829	0	0.109607
NC_016810.1	RefSeq	5UTR	358401	358539	+	SL1344_0310	SL1344_0310_5UTR	NA	139	0.862283	0	0	0	0	0	7.40729	9.18064	1.0586	0.893215	1.82729	0	4.39629	2.0698	1.26466	0	0	0
NC_016810.1	RefSeq	CDS	359681	360295	+	SL1344_0311	prfH	NA	615	0.38978	0.664617	0.318615	0.18044	0	0	0.515129	1.45248	0.957042	0.302822	0.688331	0.554461	0.331211	0	0	0.706916	0.264248	0
NC_016810.1	RefSeq	3UTR	360296	360395	+	SL1344_0311	prfH_3UTR	NA	100	0	0	0	1.10971	0	0	0.79201	0	1.47145	2.48314	1.69329	1.70497	0	0	3.51574	2.89836	1.62512	0
NC_016810.1	RefSeq	CDS	360451	361908	-	SL1344_0312	pepD	NA	1458	6.74095	14.9516	5.5102	2.20724	2.56137	1.28071	22.6521	37.4606	18.5193	6.38667	10.975	9.64746	8.66193	16.5754	7.3546	6.16249	3.00949	3.09878
NC_016810.1	RefSeq	5UTR	361909	361986	-	SL1344_0312	pepD_5UTR	NA	78	15.3663	41.922	15.0729	0	9.5756	0	64.9855	99.7983	32.0701	7.95878	7.59811	9.83636	33.9492	27.6636	22.5368	1.85792	6.25047	9.65388
NC_016810.1	RefSeq	3UTR	360351	360450	-	SL1344_0312	pepD_3UTR	NA	100	2.39715	5.44986	1.95948	2.21942	0	0	9.50412	21.6939	10.3002	6.20785	15.2396	9.37733	6.11085	11.5081	7.03148	0	3.25025	2.51001
NC_016810.1	RefSeq	CDS	362157	362615	+	SL1344_0313	gpt	NA	459	16.7121	4.15567	0.853804	0	0	0	153.398	71.173	6.41156	3.38118	3.68909	3.5288	14.6447	6.26801	0.765957	2.5258	4.60274	1.09369
NC_016810.1	RefSeq	5UTR	362099	362156	+	SL1344_0313	gpt_5UTR	NA	58	45.4631	14.0945	0	0	0	0	355.039	154.013	13.9534	1.07032	0	1.4698	28.0959	14.8811	0	0	0	0
NC_016810.1	RefSeq	3UTR	362616	362667	+	SL1344_0313	gpt_3UTR	NA	52	4.6099	0	0	0	0	0	48.7391	26.9946	0	0	0	1.63939	3.91721	0	0	0	0	0
NC_016810.1	RefSeq	CDS	362704	363948	+	SL1344_0314	SL1344_0314	NA	1245	3.08067	2.62644	3.14776	1.24786	0.299958	0.272694	4.5803	7.27741	9.39602	5.23553	5.5083	5.34087	2.61777	2.88857	5.22419	2.5608	1.04426	1.41125
NC_016810.1	RefSeq	5UTR	362677	362703	+	SL1344_0314	SL1344_0314_5UTR	NA	27	4.43916	5.04617	0	4.11003	0	0	17.6002	21.2685	19.0744	20.6928	18.8144	6.3147	7.54426	0	13.0213	5.36733	6.01897	4.64816
NC_016810.1	RefSeq	CDS	364006	364407	+	SL1344_0315	crl	NA	402	8.34827	10.8455	2.9246	0.82814	0.928976	0	25.4153	32.2202	21.2299	14.207	9.688	12.2995	9.62737	10.0195	6.12194	5.76788	1.21278	2.49752
NC_016810.1	RefSeq	5UTR	363987	364005	+	SL1344_0315	crl_5UTR	NA	19	31.5414	43.0252	20.6261	0	0	0	75.0326	147.76	69.7004	22.871	22.2802	17.947	64.3247	30.2844	18.5039	22.8818	0	6.60529
NC_016810.1	RefSeq	3UTR	364408	364507	+	SL1344_0315	crl_3UTR	NA	100	2.39715	2.72493	0	0	0	0	7.12809	5.74249	5.88581	4.34549	5.07988	5.11491	4.0739	2.87702	3.51574	0	0	0
NC_016810.1	RefSeq	CDS	364458	365510	-	SL1344_0316	phoE	NA	1053	0.113825	0.129389	0	0	0	0	0.225644	0.848316	0.838434	1.00222	0.321613	0.485746	0.580327	0.409831	0.500818	0	0.154333	0.238367
NC_016810.1	RefSeq	5UTR	365511	365610	-	SL1344_0316	phoE_5UTR	NA	100	0	0	0	0	0	0	0	0	0	0.620785	0	0	0	0	0	0	0	0
NC_016810.1	RefSeq	3UTR	364358	364457	-	SL1344_0316	phoE_3UTR	NA	100	0	0	0	1.10971	0	0	0	0	0	0	0	0	0	0	0	0	0	0
NC_016810.1	RefSeq	CDS	365793	366896	+	SL1344_0317	proB	NA	1104	4.55979	7.65153	2.30736	0.904653	1.35307	0.768805	13.7024	23.0023	5.06478	2.30545	5.52161	4.7875	4.61266	8.33918	3.18455	1.96899	1.17763	1.13678
NC_016810.1	RefSeq	5UTR	365757	365792	+	SL1344_0317	proB_5UTR	NA	36	13.3175	15.1385	5.443	0	0	0	26.4003	63.8055	4.08737	13.7952	11.759	4.73602	11.3164	15.9834	0	4.0255	0	0
NC_016810.1	RefSeq	CDS	366908	368158	+	SL1344_0318	proA	NA	1251	3.0659	3.37621	2.03623	0.975762	0.29852	0.135693	9.24329	16.5762	5.29299	5.21042	2.50407	1.83989	2.11673	5.40447	0.281035	1.73762	0.389718	0.802561
NC_016810.1	RefSeq	3UTR	368159	368258	+	SL1344_0318	proA_3UTR	NA	100	1.19857	1.36247	0	0	0	0	3.16804	5.74249	1.47145	3.72471	0.846647	0.852484	0	1.43851	0	0	0	0
NC_016810.1	RefSeq	tRNA	368274	368346	+			NA	73	431.815	565.517	359.685	1696.48	913.158	1183.61	122.599	557.642	553.306	539.998	549.74	1235.52	256.711	614.814	536.993	792.085	454.144	648.132
NC_016810.1	RefSeq	CDS	368675	369475	-	SL1344_0319	SL1344_0319	NA	801	0.299269	0.170096	0	0.13854	0	0.211925	0.0988777	0.238972	0.275553	0.387506	0.211397	0.106428	0	0.359178	0	0	0	0
NC_016810.1	RefSeq	5UTR	369476	369575	-	SL1344_0319	SL1344_0319_5UTR	NA	100	0	0	0	0	0	0	0	0	0	0	0	0	0	0	0	0	0	0
NC_016810.1	RefSeq	3UTR	368575	368674	-	SL1344_0319	SL1344_0319_3UTR	NA	100	1.19857	6.81233	1.95948	1.10971	0	0	5.54407	7.65666	1.47145	4.34549	5.92653	1.70497	4.0739	2.87702	3.51574	0	0	0
NC_016810.1	RefSeq	CDS	369393	370107	+	SL1344_0320	dhaF	NA	715	0	0.190555	0	0	0	0	0	0.178477	0.205798	0	0.118412	0	0.284888	0	0	0	0	0
NC_016810.1	RefSeq	5UTR	369293	369392	+	SL1344_0320	dhaF_5UTR	NA	100	0	0	0	0	0	0	0.79201	1.27611	0.735726	1.24157	0	0	0	0	0	0	0	0
NC_016810.1	RefSeq	CDS	370217	370540	+	SL1344_0322	SL1344_0322	NA	324	1.47972	20.6052	30.2389	3.42502	3.45785	2.0957	6.11119	106.736	153.049	11.496	15.4173	8.15649	3.14344	19.0913	36.351	2.68366	3.00949	1.16204
NC_016810.1	RefSeq	5UTR	370206	370216	+	SL1344_0322	SL1344_0322_5UTR	NA	11	0	24.7721	0	0	0	0	0	81.207	140.457	0	0	0	0	0	47.9419	0	0	0
NC_016810.1	RefSeq	CDS	370836	372119	+	SL1344_0323	SL1344_0323	NA	1284	0.0933469	0.318333	0	0	0	0	0.123366	0.397542	0.229198	0.0483477	0.263753	0	0	0.224067	0	0.112864	0	0
NC_016810.1	RefSeq	CDS	372251	373465	+	SL1344_0324	leuC2	NA	1215	0	0.224274	0	0.182668	0.153682	0	0.130372	0.157544	0.242214	0.562027	0.209049	0.140327	0	0.118396	0.144681	0.119274	0.133755	0.103293
NC_016810.1	RefSeq	CDS	373674	374300	+	SL1344_0325	leuD2	NA	627	0.19116	0	0	0	0	0	0	0.203526	0.117341	0.0990087	0.270063	0.271925	0	0.458854	0	0.231129	0	0
NC_016810.1	RefSeq	CDS	374315	375193	+	SL1344_0326	SL1344_0326	NA	879	0.136357	0.155002	0	0	0.212428	0	0	0.435532	0.167401	0.423744	1.44479	0.193967	0	0.163653	0	0.164867	0	0.142776
NC_016810.1	RefSeq	CDS	375193	376107	+	SL1344_0327	SL1344_0327	NA	915	0.261983	0.44671	0	0	0.20407	0	0.259676	0.697328	0.643258	0.881989	1.11036	0.279503	0	0.78607	0.576351	0.15838	0.177609	0
NC_016810.1	RefSeq	CDS	376141	377106	+	SL1344_0328	SL1344_0328	NA	966	0.744456	0.846252	0.811379	0.114877	0	0	0.819886	2.17969	0.761621	2.31348	2.27876	1.23548	0.843457	0.595655	0.181974	0.750093	0.336464	0.259835
NC_016810.1	RefSeq	3UTR	377107	377206	+	SL1344_0328	SL1344_0328_3UTR	NA	100	0	0	1.95948	0	0	0	0	0	1.47145	3.72471	1.69329	1.70497	0	0	0	0	0	1.255
NC_016810.1	RefSeq	CDS	377051	377323	-	SL1344_0329	SL1344_0329	NA	273	0	0	0.717758	0	0	0	0	0	0	0.454787	0	0	0	0	0	0	0	0
NC_016810.1	RefSeq	5UTR	377324	377423	-	SL1344_0329	SL1344_0329_5UTR	NA	100	0	0	0	0	0	0	0	1.91416	0.735726	0	1.69329	0	0	0	0	0	0	0
NC_016810.1	RefSeq	3UTR	376951	377050	-	SL1344_0329	SL1344_0329_3UTR	NA	100	0	0	0	0	0	0	0	0	0.735726	0	0	0	0	0	0	0	0	0
NC_016810.1	RefSeq	CDS	378014	378412	+	SL1344_0330	SL1344_0330	NA	399	0	0	0	0	0	0	0.396998	0.47974	0.184393	0.31117	0.212192	0	0.510514	0	0	0	0	0
NC_016810.1	RefSeq	5UTR	377914	378013	+	SL1344_0330	SL1344_0330_5UTR	NA	100	0	0	0	0	0	0	0	1.27611	0	0	0	0	0	2.87702	0	0	0	0
NC_016810.1	RefSeq	3UTR	378413	378512	+	SL1344_0330	SL1344_0330_3UTR	NA	100	0	0	0	0	0	0	0	1.27611	0.735726	2.48314	2.53994	0.852484	0	0	0	0	0	0
NC_016810.1	RefSeq	CDS	378459	379217	-	SL1344_0331	stbE	NA	759	0.157915	0.359016	0	0	0	0	0.104349	0.336261	0.290801	0.0817898	0.446191	0.112317	0	0	0.231604	0.190933	0	0
NC_016810.1	RefSeq	3UTR	378359	378458	-	SL1344_0331	stbE_3UTR	NA	100	0	0	0	0	0	0	0	0	0	0	0	0	0	0	0	0	0	0
NC_016810.1	RefSeq	CDS	379183	380508	-	SL1344_0332	stbD	NA	1326	0.813512	0.51375	0.295547	0.334753	0.704088	0.768109	0.418105	0.529306	0.443877	0.327714	0.383098	0.38574	1.22893	0.650909	0.397708	0.327869	0.122558	0.378583
NC_016810.1	RefSeq	CDS	380513	383080	-	SL1344_0333	stbC	NA	2568	0.14002	0.583611	0.228911	0.172852	0.145424	0.132206	0.863563	1.29201	2.83633	0.531825	0.461567	0.232375	0.158641	0.280083	0.616076	0.282161	0.126567	0.0977418
NC_016810.1	RefSeq	CDS	383064	383825	-	SL1344_0334	stbB	NA	762	0	0	0	0	0	0	0	0	0	0	0	0	0	0.188781	0	0	0.213271	0
NC_016810.1	RefSeq	CDS	383887	384423	-	SL1344_0335	stbA	NA	537	0	0	0	0	0	0	0	0.237637	0	0	0	0	0	0	0	0	0	0
NC_016810.1	RefSeq	5UTR	384424	384523	-	SL1344_0335	stbA_5UTR	NA	100	0	0	0	0	0	0	0	0	0	0	0	0	0	0	0	0	0	0
NC_016810.1	RefSeq	CDS	385057	385821	+	SL1344_0336	SL1344_0336	NA	765	0.313353	0	0.256141	0	0	0	0.621185	0.750653	0.673214	0.405742	0	0.111436	0.798804	0.37608	0.229787	0	0.424869	0.164053
NC_016810.1	RefSeq	5UTR	385054	385056	+	SL1344_0336	SL1344_0336_5UTR	NA	3	0	0	0	0	0	0	0	21.2685	24.5242	20.6928	0	0	0	0	0	0	0	0
NC_016810.1	RefSeq	CDS	385794	386294	+	SL1344_0337	SL1344_0337	NA	501	0	1.0878	0	0	0	0	0.632344	0.509425	0	0	0.337983	0	0.406577	0.574255	0	0.289257	0	0
NC_016810.1	RefSeq	3UTR	386295	386394	+	SL1344_0337	SL1344_0337_3UTR	NA	100	0	2.72493	0	0	0	0	0	0.638055	0	0	0	0	0	0	0	0	0	0
NC_016810.1	RefSeq	CDS	386594	388168	+	SL1344_0338	SL1344_0338	NA	1575	0.3044	0.519035	0.373234	0.634119	0.94844	0.538895	0.55315	1.70148	0.980968	2.79846	2.90279	0.920142	0.25866	1.00467	0.446443	0.828102	0.309547	0.398414
NC_016810.1	RefSeq	5UTR	386492	386593	+	SL1344_0338	SL1344_0338_5UTR	NA	102	0	0	0	0	0	0	0	0.625544	0	0	0.830046	0	0	0	0	0	0	0
NC_016810.1	RefSeq	CDS	388268	389011	+	SL1344_0339	SL1344_0339	NA	744	0.966592	2.19753	0.526742	0.447463	0.501947	0.228161	1.49034	4.20224	1.97776	1.00127	0.68278	0.229162	0.547567	1.74013	0.708819	0	0.655291	0.337367
NC_016810.1	RefSeq	5UTR	388229	388267	+	SL1344_0339	SL1344_0339_5UTR	NA	39	3.07327	0	0	0	0	0	4.06159	8.18019	3.77296	0	0	0	0	7.37696	0	0	0	0
NC_016810.1	RefSeq	CDS	388984	389472	+	SL1344_0340	SL1344_0340	NA	489	0.245107	1.67174	0	0.226934	0	0	0.161965	2.34867	0.300911	1.0156	0.692553	0	0.416554	0.88252	0	0.296356	0	0
NC_016810.1	RefSeq	CDS	389874	390398	+	SL1344_0341	SL1344_0341	NA	525	0	0.259517	0	0	0	0	0	0.121534	0	0	0.322532	0	0	0	0	0	0	0.239048
NC_016810.1	RefSeq	CDS	390542	391183	+	SL1344_0342	SL1344_0342	NA	642	0	0.424444	0	0.172852	0	0	0.370098	0.0993855	0.114599	0	0	0	0	0	0	0	0	0
NC_016810.1	RefSeq	CDS	391194	391418	+	SL1344_0343	SL1344_0343	NA	225	0.532699	0.60554	0	0	0	0	0	0.56716	0	0	0	0	0	0.639337	0	0	0	0
NC_016810.1	RefSeq	CDS	391476	391835	+	SL1344_0344	SL1344_0344	NA	360	0.332937	0.378463	1.0886	0.924756	0	0	1.10001	4.07646	1.63495	0.517321	0.470359	0.710404	0.565819	0.799171	0.976595	0.40255	0	0
NC_016810.1	RefSeq	3UTR	391836	391935	+	SL1344_0344	SL1344_0344_3UTR	NA	100	1.19857	0	0	0	0	0	0.79201	0	0.735726	0	0	0	0	0	0	0	0	0
NC_016810.1	RefSeq	CDS	391905	393362	-	SL1344_0345	SL1344_0345	NA	1458	0	0	0.134395	0	0	0	0	0.175049	0.0504613	0.170311	0.232276	0.116939	0.139708	0.197326	0.241135	0	0	0.0860771
NC_016810.1	RefSeq	3UTR	391805	391904	-	SL1344_0345	SL1344_0345_3UTR	NA	100	0	0	0	0	0	0	0	0	0	0	0	0	0	0	0	0	0	0
NC_016810.1	RefSeq	CDS	393379	396546	-	SL1344_0346	SL1344_0346	NA	3168	0.0378338	0	0.0618523	0	0	0.0535834	0.0500007	0.241687	0.232237	0.156764	0.0534499	0.0538185	0.128595	0.136222	0	0.0914886	0.0512981	0.0792301
NC_016810.1	RefSeq	CDS	396543	397553	-	SL1344_0347	SL1344_0347	NA	1011	0	0	0	0	0	0	0	0.0631112	0.0727721	0.122806	0.0837435	0	0	0	0	0	0	0
NC_016810.1	RefSeq	5UTR	397554	397653	-	SL1344_0347	SL1344_0347_5UTR	NA	100	0	0	0	0	0	0	0	0	0	0	0	0	0	0	0	0	0	0
NC_016810.1	RefSeq	CDS	398046	400334	+	SL1344_0348	SL1344_0348	NA	2289	0	0.178567	0.256813	0.0969601	0	0.14832	0.207604	0.334498	0.546411	1.13905	1.36854	0.521397	0.177977	0.188533	0.307186	0.253242	0.283988	0.21931
NC_016810.1	RefSeq	5UTR	397946	398045	+	SL1344_0348	SL1344_0348_5UTR	NA	100	0	0	0	0	0	0	0	0	0	0	0	0	0	0	0	0	0	0
NC_016810.1	RefSeq	CDS	400346	400810	+	SL1344_0349	SL1344_0349	NA	465	0.515516	0	0	1.19323	0.803114	0.365058	0.851624	1.23494	1.42399	2.13603	2.18489	2.19996	0.438054	0.618713	0.378037	0.311651	0.349489	0
NC_016810.1	RefSeq	CDS	400888	401082	+	SL1344_0350	SL1344_0350	NA	195	0.614653	3.4935	4.01945	2.8454	0.95756	0.870523	4.46775	9.48902	21.5058	32.7902	16.9329	12.678	0	0.737696	0.901472	2.97267	1.66679	3.21796
NC_016810.1	RefSeq	3UTR	401083	401182	+	SL1344_0350	SL1344_0350_3UTR	NA	100	0	0	0	0	0	0	0	0	1.47145	1.24157	1.69329	0.852484	0	0	0	0	0	0
NC_016810.1	RefSeq	CDS	401375	402628	+	SL1344_0351	SL1344_0351	NA	1254	0.19116	0.10865	0.312517	0.353974	0.446708	0.135368	0.568428	0.864986	0.997396	0.544548	0.540125	0.339906	0.324872	0.344141	0.700905	0.346693	0.25919	0.10008
NC_016810.1	RefSeq	5UTR	401249	401374	+	SL1344_0351	SL1344_0351_5UTR	NA	126	0	0	0	0	0	0	0	0	1.16782	0	0.671942	0	3.23325	0	0	0	0	0
NC_016810.1	RefSeq	3UTR	402629	402728	+	SL1344_0351	SL1344_0351_3UTR	NA	100	0	0	0	0	0	0	0.79201	0.638055	0.735726	0	0	0	0	0	0	0	0	0
NC_016810.1	RefSeq	CDS	402817	404775	+	SL1344_0352	mod	NA	1959	1.22366	1.80827	0.500122	0.33988	0.381264	0.259957	4.52808	5.53697	1.5398	0.728844	0.77793	0.522196	2.28754	3.08409	0.448665	0.739754	0.414784	0.256254
NC_016810.1	RefSeq	5UTR	402753	402816	+	SL1344_0352	mod_5UTR	NA	64	0	0	0	0	0	0	0	0	0	0	1.32289	0	0	0	0	0	0	0
NC_016810.1	RefSeq	CDS	404782	407757	+	SL1344_0353	res	NA	2976	1.65126	1.69393	1.05348	0.52204	0.439203	0.0570403	4.44441	7.43968	2.86775	2.06511	1.22331	0.372389	1.36892	1.78847	1.2995	0.827824	0.109215	0.168683
NC_016810.1	RefSeq	3UTR	407758	407857	+	SL1344_0353	res_3UTR	NA	100	0	1.36247	1.95948	0	0	0	0	1.91416	1.47145	0	0	0	0	0	0	0	0	0
NC_016810.1	RefSeq	CDS	408034	408135	+	SL1344_0354	SL1344_0354	NA	102	0	2.6715	0	8.70359	7.32251	24.9635	3.8824	5.00435	5.7704	295.786	166.839	134.559	0	1.4103	0	11.3661	57.3573	46.7551
NC_016810.1	RefSeq	5UTR	407911	408033	+	SL1344_0354	SL1344_0354_5UTR	NA	123	0	1.1077	0	3.60881	15.1808	4.14029	0.643911	1.03749	2.39261	119.11	72.963	52.6738	3.31211	0	0	0	21.1398	18.3659
NC_016810.1	RefSeq	CDS	408252	409655	+	SL1344_0355	SL1344_0355	NA	1404	0	0.194083	0.558256	2.37117	8.51164	9.91429	0.394877	0.090891	1.04804	42.889	51.5586	46.328	0.145082	0	0.751227	6.9156	29.5161	20.8273
NC_016810.1	RefSeq	CDS	409652	410662	+	SL1344_0356	SL1344_0356	NA	1011	0.474213	1.34764	1.1629	3.2929	5.72547	5.03715	0.391696	0.946669	1.89208	50.2277	44.5515	34.8245	0.604436	0.142286	0.521623	6.30701	13.3418	13.1583
NC_016810.1	RefSeq	5UTR	409536	409651	+	SL1344_0356	SL1344_0356_5UTR	NA	116	0	0	0	0	0	0	0	0	0	10.168	9.48828	7.349	0	0	0	2.49858	1.40097	3.2457
NC_016810.1	RefSeq	CDS	410679	410903	+	SL1344_0357	SL1344_0357	NA	225	0	0.60554	0	1.97281	1.65977	3.77227	0	0.56716	4.57785	83.3231	73.376	71.2298	0	0	0	7.08487	10.1119	5.5778
NC_016810.1	RefSeq	CDS	410999	412003	+	SL1344_0358	SL1344_0358	NA	1005	0.596305	0.135569	0.389946	0.220837	1.48636	0.506723	6.85621	2.03162	1.46413	4.50918	12.2995	10.5182	2.43218	0.858811	0.349825	0.576788	3.07237	3.49653
NC_016810.1	RefSeq	5UTR	410957	410998	+	SL1344_0358	SL1344_0358_5UTR	NA	42	8.56124	0	0	0	0	8.08343	79.201	9.11507	7.00692	32.5173	94.7438	38.5648	29.0993	6.85004	0	3.45043	42.5627	23.9048
NC_016810.1	RefSeq	CDS	412149	414257	+	SL1344_0359	foxA	NA	2109	0.284157	0.193807	0.0929104	0.0526177	0.0885368	0	0.713523	1.24041	0.558161	1.11853	0.802889	0.808425	0.482918	0.682081	0.500106	0.274856	0.308226	0.238028
NC_016810.1	RefSeq	3UTR	414258	414357	+	SL1344_0359	foxA_3UTR	NA	100	0	0	0	0	0	0	0	5.10444	1.47145	1.24157	5.92653	1.70497	0	0	0	0	0	1.255
NC_016810.1	RefSeq	CDS	414298	414930	-	SL1344_0360	SL1344_0360	NA	633	0.378696	0.430479	1.23822	0.701237	0.884948	0	1.37632	3.62875	9.06582	3.53053	5.48381	2.96282	0.321793	0.454505	1.66623	0.915753	0.513467	0.396526
NC_016810.1	RefSeq	5UTR	414931	414961	-	SL1344_0360	SL1344_0360_5UTR	NA	31	0	8.7901	0	0	6.02336	0	0	10.2912	7.11993	4.00506	2.73112	0	0	0	0	0	0	0
NC_016810.1	RefSeq	3UTR	414198	414297	-	SL1344_0360	SL1344_0360_3UTR	NA	100	0	1.36247	0	0	0	0	0	1.27611	1.47145	0.620785	1.69329	0	0	0	0	0	3.25025	0
NC_016810.1	RefSeq	CDS	415162	415437	+	SL1344_0361	SL1344_0361	NA	276	0.434266	0.493647	8.51948	10.4538	25.7084	5.53539	0.573921	1.38708	14.1281	116.959	123.623	41.3887	0	1.0424	3.82146	17.8522	41.2169	12.2772
NC_016810.1	RefSeq	5UTR	415097	415161	+	SL1344_0361	SL1344_0361_5UTR	NA	65	0	0	0	10.2435	5.74536	0	0	1.96325	9.05509	52.5279	39.076	11.8036	0	0	0	6.68852	10.0008	7.7231
NC_016810.1	RefSeq	3UTR	415438	415494	+	SL1344_0361	SL1344_0361_3UTR	NA	57	0	0	0	3.89371	0	2.97811	0	0	5.16299	31.5838	14.8534	5.98235	0	0	0	0	5.70218	4.40352
NC_016810.1	RefSeq	CDS	415573	417198	-	SL1344_0362	prpR	NA	1626	0.073713	0.167585	0.361528	0.272991	0	0.208797	0.146127	0.431648	0.904952	0.152715	0.312416	0.366998	0.250547	0.176938	0.10811	0.356502	0	0.308734
NC_016810.1	RefSeq	5UTR	417199	417298	-	SL1344_0362	prpR_5UTR	NA	100	0	0	0	0	0	0	0	0	0	0	0	0	0	0	0	0	0	0
NC_016810.1	RefSeq	3UTR	415444	415572	-	SL1344_0362	prpR_3UTR	NA	129	0	0	0	0	0	0	0	0	0	1.92491	0	0	0	0	0	0	0	0
NC_016810.1	RefSeq	CDS	417463	418350	+	SL1344_0363	prpB	NA	888	0	0	0	0.249934	1.05137	0.382324	0	0.071853	0.497112	1.53798	3.33701	1.15201	0.229386	0	0	0.489587	0.915046	1.69595
NC_016810.1	RefSeq	5UTR	417363	417462	+	SL1344_0363	prpB_5UTR	NA	100	0	0	0	0	0	0	0	0	0	0	0	0	0	0	0	0	0	0
NC_016810.1	RefSeq	3UTR	418351	418450	+	SL1344_0363	prpB_3UTR	NA	100	0	0	0	0	0	0	0	0	2.20718	0	0	0.852484	0	0	1.75787	0	0	0
NC_016810.1	RefSeq	CDS	418473	419642	+	SL1344_0364	prpC	NA	1170	0.204884	0	0	0.189694	0.797966	0.145087	0.270773	0.109069	0.440178	0.477527	1.23017	0.582895	0	0	0.150245	0	0.555597	0.321796
NC_016810.1	RefSeq	5UTR	418464	418472	+	SL1344_0364	prpC_5UTR	NA	9	0	0	0	0	0	0	0	0	0	0	0	9.47205	0	0	0	0	0	0
NC_016810.1	RefSeq	CDS	419682	421133	+	SL1344_0365	prpD	NA	1452	0.0825464	0.0938337	0.269901	0.152852	0	0.116909	0.109092	0.175773	0.354689	0.641306	0.641399	0.469688	0	0.0990708	0	0.299417	0.895384	0.432164
NC_016810.1	RefSeq	CDS	421174	423060	+	SL1344_0366	prpE	NA	1887	0.25407	0.288811	0.311523	0.235232	0.296859	0	0.20986	0.135253	0.97473	0.921143	0.762745	0.40659	0	0	0.279471	0.307192	0.172244	0.665079
NC_016810.1	RefSeq	3UTR	423061	423160	+	SL1344_0366	prpE_3UTR	NA	100	0	0	0	0	0	0	0	1.27611	2.20718	1.24157	3.38659	0	0	0	0	1.44918	0	0
NC_016810.1	RefSeq	CDS	423164	424138	-	SL1344_0367	hemB	NA	975	40.1983	102.849	137.867	49.7377	30.4504	10.7945	91.467	136.511	58.1035	28.3969	35.1684	20.9842	20.8918	141.638	219.779	49.6437	28.5021	39.9027
NC_016810.1	RefSeq	5UTR	424139	424164	-	SL1344_0367	hemB_5UTR	NA	26	27.6594	89.0843	75.3646	25.6086	0	0	54.8315	88.346	31.1269	11.9382	6.51267	6.55757	31.3377	116.187	148.743	27.8688	18.7514	19.3078
NC_016810.1	RefSeq	3UTR	423064	423163	-	SL1344_0367	hemB_3UTR	NA	100	38.3544	79.023	94.055	19.9747	22.4069	6.79008	83.9531	134.63	63.2725	21.7275	41.4857	22.1646	10.1847	143.851	140.63	28.9836	22.7517	32.6301
NC_016810.1	RefSeq	CDS	424651	427587	+	SL1344_0368	SL1344_0368	NA	2937	1.06105	3.38645	1.73464	0.982377	0.826494	0.231191	3.7214	5.21393	4.40885	8.05308	12.6262	6.2115	1.94193	1.91017	1.61602	1.33224	0.995989	0.598231
NC_016810.1	RefSeq	5UTR	424551	424650	+	SL1344_0368	SL1344_0368_5UTR	NA	100	0	1.36247	0	0	0	0	0	0	0	0	0	0	0	0	0	0	0	0
NC_016810.1	RefSeq	3UTR	427588	427668	+	SL1344_0368	SL1344_0368_3UTR	NA	81	0	1.68206	0	0	0	0	1.95558	4.72633	3.63322	6.13121	11.4977	5.26225	2.51475	1.77594	0	0	0	0
NC_016810.1	RefSeq	CDS	427673	428296	+	SL1344_0369	SL1344_0369	NA	624	0	0.436688	0	0	0	0	0.634624	1.22703	0.825334	0.895363	0.135681	0.273232	0.326434	0.23053	0.28171	0	0	0
NC_016810.1	RefSeq	5UTR	427584	427672	+	SL1344_0369	SL1344_0369_5UTR	NA	89	0	1.53086	0	0	0	0	1.7798	4.30149	3.30663	5.58009	10.4642	4.78924	2.28871	1.6163	0	0	0	0
NC_016810.1	RefSeq	3UTR	428297	428396	+	SL1344_0369	SL1344_0369_3UTR	NA	100	2.39715	2.72493	1.95948	1.10971	3.73448	3.39504	0.79201	1.27611	2.9429	3.10392	1.69329	5.11491	2.03695	1.43851	0	4.34754	0	0
NC_016810.1	RefSeq	CDS	428341	429471	-	SL1344_0370	ampH	NA	1131	1.05975	1.20466	0.173252	0.294352	0.330193	0.15009	3.08121	4.73887	3.7079	1.15265	1.19773	0.904493	1.44081	1.78065	0	0.51253	0	0.110964
NC_016810.1	RefSeq	5UTR	429472	429530	-	SL1344_0370	ampH_5UTR	NA	59	4.06296	4.61853	0	1.88086	0	0	10.7391	7.57014	3.74098	2.10435	1.43499	0	3.45246	4.8763	0	0	0	0
NC_016810.1	RefSeq	3UTR	428241	428340	-	SL1344_0370	ampH_3UTR	NA	100	0	4.0874	0	0	0	0	2.37603	5.10444	3.67863	1.24157	0.846647	0	0	1.43851	0	1.44918	0	0
NC_016810.1	RefSeq	CDS	429947	431065	+	SL1344_0371	sbmA	NA	1119	0.856889	1.46109	1.05066	0.595018	0.500601	0	2.97269	2.96504	2.23545	1.99716	1.21058	0.914192	1.0922	2.82817	0.628372	1.42457	0.871379	0.448616
NC_016810.1	RefSeq	5UTR	429665	429946	+	SL1344_0371	sbmA_5UTR	NA	282	1.7001	1.93258	0	0.393513	0	0	3.37026	5.20399	2.08717	2.20136	1.80138	0.604599	2.88929	3.06066	1.24672	0.513893	0	0
NC_016810.1	RefSeq	CDS	431080	432174	+	SL1344_0372	yaiW	NA	1095	1.09459	1.24426	0.715792	0.709402	0	0	1.88057	3.55446	1.20941	0.680312	0.541235	0.467115	1.11614	1.44508	1.60536	0.926416	0	0.229225
NC_016810.1	RefSeq	3UTR	432175	432274	+	SL1344_0372	yaiW_3UTR	NA	100	1.19857	2.72493	0	0	0	0	0	0.638055	1.47145	0	0	0	0	0	0	0	0	1.255
NC_016810.1	RefSeq	CDS	432212	432520	-	SL1344_0373	SL1344_0373	NA	309	0	0.881855	1.26827	1.43651	1.20857	0.549359	0.768942	1.65192	4.76198	6.02704	9.04186	11.3113	0.659207	0.465537	0	2.81394	4.20744	2.4369
NC_016810.1	RefSeq	5UTR	432521	432569	-	SL1344_0373	SL1344_0373_5UTR	NA	49	0	5.56108	3.99894	2.26471	3.8107	0	0	5.20861	4.50445	7.60144	8.63925	17.3976	4.15704	0	0	0	0	0
NC_016810.1	RefSeq	3UTR	432112	432211	-	SL1344_0373	SL1344_0373_3UTR	NA	100	0	0	0	0	0	0	1.58402	2.55222	2.20718	2.48314	2.53994	6.81987	0	0	0	0	3.25025	5.02002
NC_016810.1	RefSeq	CDS	432788	433003	+	SL1344_0374	SL1344_0374	NA	216	1.10979	11.3539	12.7003	8.22006	1.72893	0	4.76673	23.6317	35.7645	9.77161	14.1108	7.10404	0	5.32781	17.9042	5.36733	3.00949	3.48612
NC_016810.1	RefSeq	5UTR	432757	432787	+	SL1344_0374	SL1344_0374_5UTR	NA	31	3.86637	39.5555	25.2836	14.3188	0	0	10.2195	57.6307	80.6926	12.0152	30.0423	10.9998	0	18.5614	51.035	14.0243	10.4847	8.0968
NC_016810.1	RefSeq	3UTR	433004	433103	+	SL1344_0374	SL1344_0374_3UTR	NA	100	0	6.81233	7.83792	4.43883	0	0	3.16804	17.2275	30.1648	6.82863	6.77317	3.40994	0	2.87702	15.8208	1.44918	0	3.76501
NC_016810.1	RefSeq	CDS	433029	434123	-	SL1344_0375	ddlA	NA	1095	4.48781	8.21212	1.78948	0.608059	0.682097	0.620099	15.6955	25.5805	4.30014	4.25195	5.95359	3.19195	5.76671	5.25482	2.56858	0.794071	1.03889	1.03151
NC_016810.1	RefSeq	5UTR	434124	434223	-	SL1344_0375	ddlA_5UTR	NA	100	2.39715	5.44986	0	0	0	1.69752	3.16804	6.38055	0.735726	0	0	1.70497	4.0739	2.87702	0	0	0	0
NC_016810.1	RefSeq	3UTR	432929	433028	-	SL1344_0375	ddlA_3UTR	NA	100	1.19857	2.72493	0	0	0	0	9.50412	17.8655	5.88581	6.20785	10.1598	3.40994	4.0739	2.87702	0	0	0	1.255
NC_016810.1	RefSeq	CDS	434201	434914	+	SL1344_0376	SL1344_0376	NA	714	0.167867	0.381643	0.274437	0.777106	2.35367	2.13973	0.110926	0.53618	1.75173	16.3456	14.7037	8.95467	0.285287	0.201472	0.984802	2.02966	3.64173	3.51542
NC_016810.1	RefSeq	5UTR	434101	434200	+	SL1344_0376	SL1344_0376_5UTR	NA	100	0	0	0	0	0	0	0	0	0	0	0	0	0	0	0	0	0	0
NC_016810.1	RefSeq	3UTR	434915	435014	+	SL1344_0376	SL1344_0376_3UTR	NA	100	2.39715	0	0	0	1.86724	0	0	1.27611	2.9429	11.1741	7.61982	0.852484	0	0	0	0	3.25025	0
NC_016810.1	RefSeq	CDS	435083	436294	+	SL1344_0377	SL1344_0377	NA	1212	0.296677	0.562073	0	0.27468	0	0	1.3723	0.947606	0.849849	1.33172	0.908119	0.422022	2.01678	0.356066	0.290078	0.119569	0.134086	0
NC_016810.1	RefSeq	5UTR	435054	435082	+	SL1344_0377	SL1344_0377_5UTR	NA	29	0	4.69816	0	0	0	0	2.73107	4.40038	0	6.42191	5.83894	5.8792	0	0	0	0	0	0
NC_016810.1	RefSeq	CDS	436585	436851	+	SL1344_0378	SL1344_0378	NA	267	0.897808	3.06172	4.40332	3.32497	1.39868	2.5431	2.96633	13.3824	31.413	22.7854	13.318	4.46996	1.5258	2.15507	2.63351	6.51316	2.43464	2.82023
NC_016810.1	RefSeq	5UTR	436361	436584	+	SL1344_0378	SL1344_0378_5UTR	NA	224	2.14031	9.7319	8.74768	4.95405	1.66718	1.51564	12.3752	18.7998	19.0501	23.8337	23.434	8.37261	15.459	1.92657	5.49335	9.05737	10.157	5.04243
NC_016810.1	RefSeq	3UTR	436852	436963	+	SL1344_0378	SL1344_0378_3UTR	NA	112	1.07016	7.29892	0	1.98162	0	0	5.65722	21.0786	23.6483	28.2679	12.095	1.52229	1.8187	2.56876	1.56953	2.58782	0	0
NC_016810.1	RefSeq	CDS	437203	437523	+	SL1344_0379	psiF	NA	321	1.12016	0	2.44172	11.4082	20.941	7.40352	0.493464	2.58402	16.5023	217.371	95.7423	37.4456	0.634564	0.448133	0.547623	15.801	20.757	11.729
NC_016810.1	RefSeq	5UTR	437138	437202	+	SL1344_0379	psiF_5UTR	NA	65	0	0	6.02917	34.1449	57.4536	20.8926	1.21848	4.90811	40.7479	282.696	113.32	28.8533	3.13377	4.42618	5.40883	49.0491	52.504	23.1693
NC_016810.1	RefSeq	CDS	437615	438727	+	SL1344_0380	adrA	NA	1113	0.107689	0.734483	0.704215	0.697929	1.5099	1.37266	0.28464	1.08922	2.37971	20.7486	10.1932	4.28923	0	0.387738	0.789699	1.56246	3.21228	3.04448
NC_016810.1	RefSeq	3UTR	438728	438827	+	SL1344_0380	adrA_3UTR	NA	100	0	0	0	0	0	1.69752	0.79201	0.638055	1.47145	3.10392	1.69329	1.70497	0	0	0	0	0	0
NC_016810.1	RefSeq	CDS	438742	439551	-	SL1344_0381	proC	NA	810	6.65874	16.1477	10.6441	4.65803	4.61047	0.838282	16.6224	32.4541	27.1583	13.4887	10.557	5.99896	8.04721	10.8332	10.8511	11.2714	2.00632	2.16914
NC_016810.1	RefSeq	5UTR	439552	439584	-	SL1344_0381	proC_5UTR	NA	33	10.8961	8.25737	0	3.36275	0	0	7.20009	27.069	17.8358	7.52466	5.13119	0	6.17257	21.7956	21.3075	0	0	0
NC_016810.1	RefSeq	3UTR	438642	438741	-	SL1344_0381	proC_3UTR	NA	100	2.39715	5.44986	3.91896	2.21942	0	0	4.75206	11.485	16.186	7.44942	8.46647	4.26242	0	2.87702	7.03148	5.79672	0	0
NC_016810.1	RefSeq	CDS	439691	440146	+	SL1344_0382	SL1344_0382	NA	456	1.57707	3.58544	0.859421	1.46014	0.409483	0.372263	4.86322	7.83576	6.93777	4.08411	3.34203	1.49559	2.6802	1.26185	3.08398	1.58901	0.356387	0.27522
NC_016810.1	RefSeq	5UTR	439591	439690	+	SL1344_0382	SL1344_0382_5UTR	NA	100	0	2.72493	0	1.10971	1.86724	0	1.58402	5.10444	2.9429	2.48314	0	0	0	2.87702	0	1.44918	0	0
NC_016810.1	RefSeq	CDS	440331	440876	+	SL1344_0383	aroL	NA	546	8.1222	14.4731	2.87103	1.01622	1.36794	0	11.6045	25.1249	8.75865	6.36702	5.73735	2.49812	11.9382	5.53272	3.21954	1.06167	1.48821	1.83883
NC_016810.1	RefSeq	5UTR	440204	440330	+	SL1344_0383	aroL_5UTR	NA	127	5.66255	17.1649	0	0.873786	0	0	8.10719	38.6852	5.79312	1.95523	2.6666	0	9.62338	10.1942	2.7683	1.14109	2.55925	0.988192
NC_016810.1	RefSeq	CDS	440903	441094	+	SL1344_0384	SL1344_0384	NA	192	8.11534	12.7731	4.08225	1.15595	8.75269	7.073	18.1502	27.2503	14.5612	76.6281	63.4985	114.997	9.5482	9.7399	4.57779	8.30259	43.1673	17.6485
NC_016810.1	RefSeq	5UTR	440880	440902	+	SL1344_0384	SL1344_0384_5UTR	NA	23	5.21119	11.8475	8.51948	0	0	7.38052	3.44352	16.6449	6.39762	24.2916	18.4054	14.8258	0	12.5088	0	12.6016	14.1315	5.45654
NC_016810.1	RefSeq	3UTR	441095	441194	+	SL1344_0384	SL1344_0384_3UTR	NA	100	3.59572	8.17479	1.95948	3.32912	11.2034	13.5802	8.71211	14.6753	6.62154	40.9718	45.7189	61.3789	6.11085	4.31552	1.75787	5.79672	42.2532	17.5701
NC_016810.1	RefSeq	CDS	441345	442022	+	SL1344_0385	aroM	NA	678	2.12137	5.22479	1.44504	1.80041	1.92783	2.00297	6.65849	13.4575	7.16194	9.33924	9.24069	4.90367	3.60522	4.66772	3.11128	2.77866	3.5954	2.40635
NC_016810.1	RefSeq	5UTR	441214	441344	+	SL1344_0385	aroM_5UTR	NA	131	3.65977	6.2403	0	0	0	2.59163	10.278	16.5602	5.05461	13.2687	13.5722	11.7135	3.10985	3.29429	2.68377	2.21249	6.20276	0
NC_016810.1	RefSeq	CDS	442093	442377	+	SL1344_0386	SL1344_0386	NA	285	7.56994	19.1223	8.25044	0.778742	2.62069	1.19124	15.5623	29.9998	22.9753	7.62367	8.02086	5.98235	10.7208	10.0948	11.7191	6.10181	2.85109	3.52282
NC_016810.1	RefSeq	5UTR	442066	442092	+	SL1344_0386	SL1344_0386_5UTR	NA	27	53.2699	141.293	72.5733	4.11003	13.8314	0	111.468	189.053	136.246	36.7872	47.0359	25.2588	75.4426	74.5893	104.17	42.9386	6.01897	9.29633
NC_016810.1	RefSeq	3UTR	442378	442477	+	SL1344_0386	SL1344_0386_3UTR	NA	100	2.39715	2.72493	0	1.10971	1.86724	0	4.75206	10.2089	11.7716	1.86235	2.53994	1.70497	4.0739	2.87702	0	2.89836	0	0
NC_016810.1	RefSeq	CDS	442415	443326	-	SL1344_0387	rdgC	NA	912	3.15414	3.58544	0.214855	0.365035	0.614224	0	6.60009	6.22663	1.29075	1.36137	0.928341	0.841267	4.46699	2.0505	1.15649	0.794506	0	0
NC_016810.1	RefSeq	5UTR	443327	443357	-	SL1344_0387	rdgC_5UTR	NA	31	3.86637	0	0	0	0	0	2.55487	10.2912	0	0	0	0	0	0	0	0	0	0
NC_016810.1	RefSeq	3UTR	442315	442414	-	SL1344_0387	rdgC_3UTR	NA	100	3.59572	0	0	0	0	0	3.16804	8.93277	1.47145	0.620785	0	0.852484	4.0739	2.87702	3.51574	1.44918	0	0
NC_016810.1	RefSeq	CDS	443452	444360	+	SL1344_0388	yajF	NA	909	0.527425	1.0492	0.862257	0.24416	0.821668	0.373492	1.39408	2.24618	1.78064	2.59514	1.86281	1.31296	0.224087	1.10776	0.773541	1.2754	0.715125	0.690321
NC_016810.1	RefSeq	5UTR	443427	443451	+	SL1344_0388	yajF_5UTR	NA	25	0	0	0	0	0	0	3.16804	0	0	0	0	0	0	0	0	0	0	0
NC_016810.1	RefSeq	3UTR	444361	444460	+	SL1344_0388	yajF_3UTR	NA	100	0	0	1.95948	0	1.86724	0	1.58402	1.91416	2.9429	2.48314	3.38659	0.852484	0	0	0	4.34754	0	0
NC_016810.1	RefSeq	CDS	444382	445554	-	SL1344_0389	araJ	NA	1173	0.613081	1.04537	0.334097	0.283813	0.159185	0.289432	1.89056	3.48129	1.75621	0.899688	0.577423	0.290702	0.694612	0.858445	0.449583	0.741268	0	0.106991
NC_016810.1	RefSeq	3UTR	444282	444381	-	SL1344_0389	araJ_3UTR	NA	100	0	0	0	0	0	0	0	0	0	0	0	0	0	0	0	0	0	0
NC_016810.1	RefSeq	CDS	445727	448867	-	SL1344_0390	sbcC	NA	3141	0.457908	0.390391	0.187152	0.211979	0.0594473	0.108088	1.51291	2.072	1.0072	0.237167	0.161728	0.0814216	0.518803	1.00755	0.503688	0.415237	0.051739	0
NC_016810.1	RefSeq	CDS	448864	450066	-	SL1344_0391	sbcD	NA	1203	0.797056	0.906045	0.162883	0	0	0	2.1726	1.69724	0.366946	0.206412	0.0703779	0.0708632	1.35458	0.35873	0.146124	0.361391	0	0
NC_016810.1	RefSeq	5UTR	450067	450090	-	SL1344_0391	sbcD_5UTR	NA	24	0	0	0	0	0	0	13.2002	7.97568	0	0	0	0	0	5.99378	0	0	0	0
NC_016810.1	RefSeq	CDS	450281	450970	+	SL1344_0392	phoB	NA	690	4.86378	11.6501	7.38355	5.3073	1.35307	0.492035	12.5115	18.1245	9.59643	5.57807	5.2762	4.0771	8.8563	6.25438	4.84051	9.66119	0.706575	0.363769
NC_016810.1	RefSeq	5UTR	450249	450280	+	SL1344_0392	phoB_5UTR	NA	32	14.9822	17.0308	24.4935	3.46784	0	0	7.4251	25.921	16.094	5.81986	5.29154	0	12.7309	8.99067	10.9867	9.05737	0	0
NC_016810.1	RefSeq	3UTR	450971	451031	+	SL1344_0392	phoB_3UTR	NA	61	1.96487	2.23355	3.21226	1.81919	0	0	5.19351	7.32194	6.03054	9.15912	2.77589	1.39752	6.67852	2.35821	0	4.75141	0	0
NC_016810.1	RefSeq	CDS	451040	452335	+	SL1344_0393	phoR	NA	1296	0.832343	2.10257	0.755972	1.19876	0	0	4.95006	5.31712	2.21399	1.5807	1.04524	0.526225	1.41455	1.88693	0.271276	2.01275	0.250791	0.484184
NC_016810.1	RefSeq	5UTR	450940	451039	+	SL1344_0393	phoR_5UTR	NA	100	1.19857	1.36247	1.95948	2.21942	1.86724	0	5.54407	5.74249	5.15008	6.82863	2.53994	3.40994	4.0739	2.87702	1.75787	5.79672	0	0
NC_016810.1	RefSeq	3UTR	452336	452395	+	SL1344_0393	phoR_3UTR	NA	60	0	0	0	0	0	0	3.96005	6.38055	0	1.03464	0	0	0	2.39751	0	0	0	0
NC_016810.1	RefSeq	CDS	452744	454063	+	SL1344_0394	brnQ	NA	1320	3.45044	4.74799	0.445336	1.68138	1.83895	1.0288	21.5403	12.6161	5.12779	5.45538	9.68512	7.42695	9.25886	9.80801	1.33172	2.52508	1.72361	3.04243
NC_016810.1	RefSeq	5UTR	452570	452743	+	SL1344_0394	brnQ_5UTR	NA	174	2.75534	1.56605	0	0.637763	0	0	6.3725	4.40038	0.422831	2.85418	2.43289	0.979867	2.34132	1.65346	0	0	0	1.44253
NC_016810.1	RefSeq	3UTR	454064	454122	+	SL1344_0394	brnQ_3UTR	NA	59	0	2.30926	0	0	3.16482	0	5.36956	7.57014	2.49399	5.26089	8.60997	8.66933	0	2.43815	0	0	0	0
NC_016810.1	RefSeq	CDS	454138	455508	+	SL1344_0395	proY	NA	1371	2.79755	3.37884	0.85754	0.0809415	0.817173	0	7.39441	4.84009	2.30753	1.35839	2.71717	0.994876	5.34866	4.19696	0.256436	0.634214	0.237071	0.732315
NC_016810.1	RefSeq	5UTR	453902	454137	+	SL1344_0395	proY_5UTR	NA	236	0.50787	0.577316	0	0.94043	1.58241	0	11.4103	10.2738	11.2229	7.1022	20.8074	16.255	1.72623	1.82861	0.744861	1.84218	0	0
NC_016810.1	RefSeq	3UTR	455509	455608	+	SL1344_0395	proY_3UTR	NA	100	2.39715	0	0	0	0	0	9.50412	8.93277	2.9429	1.24157	5.07988	0	10.1847	2.87702	0	0	0	0
NC_016810.1	RefSeq	CDS	455670	457487	+	SL1344_0396	malZ	NA	1818	0.659281	1.12415	0.215564	0.06104	0.205417	0	2.26538	3.40436	1.29501	1.09269	1.90938	1.21917	1.12043	0.712133	0.193385	0.398564	0.178781	0.0690321
NC_016810.1	RefSeq	5UTR	455626	455669	+	SL1344_0396	malZ_5UTR	NA	44	0	0	0	0	0	0	1.80002	0	1.67211	0	0	0	0	0	0	0	0	0
NC_016810.1	RefSeq	3UTR	457488	457555	+	SL1344_0396	malZ_3UTR	NA	68	0	0	0	0	0	0	0	2.81495	0	0	3.73521	0	0	0	0	0	0	0
NC_016810.1	RefSeq	CDS	457559	458161	-	SL1344_0397	SL1344_0397	NA	603	36.5734	32.0846	24.3716	13.6183	9.90907	1.68908	398.238	266.65	239.63	118.289	131.981	35.3435	35.1315	24.333	22.1556	30.762	4.85111	5.4113
NC_016810.1	RefSeq	5UTR	458162	458451	-	SL1344_0397	SL1344_0397_5UTR	NA	290	14.0522	15.0341	12.1623	12.6277	5.15101	1.1707	101.05	98.7885	111.881	89.0505	83.4969	32.0417	14.7503	11.9049	16.9725	19.489	3.92271	3.02932
NC_016810.1	RefSeq	3UTR	457509	457558	-	SL1344_0397	SL1344_0397_3UTR	NA	50	4.79429	5.44986	0	4.43883	7.46896	0	76.033	58.701	80.9299	57.1122	57.572	25.5745	8.1478	2.87702	0	11.5934	3.25025	0
NC_016810.1	RefSeq	CDS	458371	458952	-	SL1344_0398	SL1344_0398	NA	582	1.0297	1.6387	0.673361	0.953357	0	0.875011	4.08253	7.78383	9.60742	8.74645	7.41907	3.5154	1.39997	0.494333	0.906119	1.494	1.95461	0.862546
NC_016810.1	RefSeq	5UTR	458953	459052	-	SL1344_0398	SL1344_0398_5UTR	NA	100	10.7872	1.36247	0	2.21942	0	0	8.71211	8.93277	1.47145	1.86235	1.69329	0	4.0739	1.43851	0	0	0	2.51001
NC_016810.1	RefSeq	CDS	459046	460110	+	SL1344_0399	queA	NA	1065	3.82643	3.19828	0.183989	0	0	0	11.3038	5.93121	1.58889	0.349738	0.476984	0.0800455	4.97283	2.70142	0.495175	0	0	0
NC_016810.1	RefSeq	5UTR	459020	459045	+	SL1344_0399	queA_5UTR	NA	26	0	0	7.53646	0	0	0	9.13858	4.90811	0	0	0	0	15.6688	0	0	0	0	0
NC_016810.1	RefSeq	CDS	460307	461434	+	SL1344_0400	tgt	NA	1128	12.007	12.9241	3.12683	0.59027	0.331071	0.300979	24.2939	19.119	4.23956	0.93558	1.42609	1.43592	14.2659	15.8134	2.02592	1.02779	0.576285	0.890074
NC_016810.1	RefSeq	5UTR	460090	460306	+	SL1344_0400	tgt_5UTR	NA	217	9.38975	12.5573	0	0	0	0	19.709	25.287	3.39044	1.1443	0	0.39285	9.38686	13.921	0	0	0	0.578343
NC_016810.1	RefSeq	CDS	461457	461789	+	SL1344_0401	yajC	NA	333	34.1935	34.7777	20.5951	2.66596	4.48586	2.03906	58.0332	56.3328	19.6636	4.66055	10.6784	8.70404	33.0316	52.2701	12.1415	6.09264	1.9521	2.26127
NC_016810.1	RefSeq	5UTR	461285	461456	+	SL1344_0401	yajC_5UTR	NA	172	7.6653	5.54492	4.55693	0	0	0	10.5908	17.8062	4.70523	0.721843	0.984473	0	7.10564	12.5451	2.04404	0	0.944839	1.45931
NC_016810.1	RefSeq	CDS	461817	463664	+	SL1344_0402	secD	NA	1848	9.01525	11.5751	4.45336	0.780639	0.606247	0.275572	23.1003	17.6087	4.57838	1.78039	2.19908	2.16811	13.3372	22.2626	2.75856	1.72521	0.615577	1.22241
NC_016810.1	RefSeq	CDS	463675	464646	+	SL1344_0403	secF	NA	972	32.3072	46.5369	23.9895	7.30672	2.30524	0.698568	143.654	108.246	39.2085	16.4138	14.9818	11.8401	45.2655	72.0734	18.6276	17.8911	5.01581	5.8102
NC_016810.1	RefSeq	5UTR	463625	463674	+	SL1344_0403	secF_5UTR	NA	50	19.1772	38.149	15.6758	4.43883	0	3.39504	102.961	67.6338	22.0718	12.4157	6.77317	6.81987	36.6651	69.0484	24.6102	8.69507	3.25025	10.04
NC_016810.1	RefSeq	3UTR	464647	464705	+	SL1344_0403	secF_3UTR	NA	59	8.12592	4.61853	0	0	3.16482	0	34.9021	41.095	23.6929	13.6783	7.17497	4.33467	3.45246	9.7526	0	0	0	0
NC_016810.1	RefSeq	CDS	464794	465159	+	SL1344_0404	SL1344_0404	NA	366	2.29235	2.97807	1.60613	0.606398	0.510175	0	1.29838	6.62461	6.43258	4.07072	3.23854	1.39752	1.11309	2.35821	1.44088	1.5838	0	0.342897
NC_016810.1	RefSeq	5UTR	464694	464793	+	SL1344_0404	SL1344_0404_5UTR	NA	100	1.19857	2.72493	0	0	0	0	7.12809	10.8469	7.35726	3.72471	0.846647	2.55745	0	1.43851	0	0	0	0
NC_016810.1	RefSeq	CDS	465185	465877	+	SL1344_0405	SL1344_0405	NA	693	0.518863	1.76944	0.565506	0.640524	0.269443	0	2.05717	3.68286	4.14045	3.40401	1.7104	0.861095	1.76359	1.86819	1.26831	2.09117	0.703516	0.362195
NC_016810.1	RefSeq	3UTR	465878	465977	+	SL1344_0405	SL1344_0405_3UTR	NA	100	0	1.36247	0	0	0	0	0	0	0.735726	0	0	0	0	0	0	0	0	0
NC_016810.1	RefSeq	CDS	466047	466394	+	SL1344_0406	SL1344_0406	NA	348	8.26603	19.5757	10.1352	3.18882	2.14625	0.487793	35.2763	73.523	38.6891	7.67062	7.78526	3.91947	10.5359	12.4009	11.113	1.24929	0	0.721267
NC_016810.1	RefSeq	5UTR	466015	466046	+	SL1344_0406	SL1344_0406_5UTR	NA	32	3.74554	8.51541	0	0	0	0	9.90013	27.9149	4.59829	0	0	0	6.36547	8.99067	0	0	0	0
NC_016810.1	RefSeq	3UTR	466395	466611	+	SL1344_0406	SL1344_0406_3UTR	NA	217	7.1804	13.813	8.12687	2.04554	1.72096	0.782268	27.0086	64.3935	36.2777	9.4405	10.1442	4.7142	3.75475	9.2807	8.10079	2.00347	0	1.15669
NC_016810.1	RefSeq	CDS	467023	467886	-	SL1344_0407	tsx	NA	864	6.10385	46.0463	12.2467	2.31189	1.08058	0.392945	18.0586	60.9992	11.2403	2.7303	4.6056	1.77601	9.90184	42.456	6.91755	4.69641	0.376186	0.435765
NC_016810.1	RefSeq	5UTR	467887	467963	-	SL1344_0407	tsx_5UTR	NA	77	0	5.30831	0	0	0	0	2.05717	7.45778	0	0	0	0	0	3.73638	0	0	0	0
NC_016810.1	RefSeq	3UTR	466923	467022	-	SL1344_0407	tsx_3UTR	NA	100	1.19857	5.44986	3.91896	0	0	0	0	7.65666	2.9429	2.48314	1.69329	0.852484	0	2.87702	5.27361	4.34754	0	0
NC_016810.1	RefSeq	CDS	468186	468725	-	SL1344_0408	yajI	NA	540	0	0.504617	1.0886	0.411003	0	0	1.76002	1.65422	2.45242	1.37952	2.19501	0.947205	0	0.26639	1.95319	0.536733	1.20379	0.232408
NC_016810.1	RefSeq	5UTR	468726	468751	-	SL1344_0408	yajI_5UTR	NA	26	0	0	7.53646	0	0	0	6.09239	19.6325	11.3189	9.55053	13.0253	6.55757	0	0	13.5221	5.57376	25.0019	4.82694
NC_016810.1	RefSeq	3UTR	468086	468185	-	SL1344_0408	yajI_3UTR	NA	100	0	0	0	0	0	0	0	0	0	0	0	0	0	0	0	0	0	0
NC_016810.1	RefSeq	CDS	468877	469326	+	SL1344_0409	SL1344_0409	NA	450	1.5981	3.63324	2.1772	1.72621	1.24483	1.50891	7.9201	14.0372	14.0605	8.27713	6.20874	7.00932	2.71593	4.47536	2.73447	4.18652	0.361138	1.67334
NC_016810.1	RefSeq	5UTR	468850	468876	+	SL1344_0409	SL1344_0409_5UTR	NA	27	4.43916	5.04617	0	0	0	0	5.86674	28.358	19.0744	11.496	6.27146	0	0	10.6556	13.0213	0	0	4.64816
NC_016810.1	RefSeq	CDS	469330	470433	+	SL1344_0410	ribD	NA	1104	1.9542	2.22141	3.1948	2.21137	1.86048	0.307522	5.52398	10.2875	8.66344	4.89205	3.68107	2.70262	1.10704	4.56049	2.38841	5.25065	0.736016	0.56839
NC_016810.1	RefSeq	5UTR	469165	469329	+	SL1344_0410	ribD_5UTR	NA	165	0.726408	2.47721	2.37513	2.6902	2.26332	0	8.16011	9.6675	10.7015	7.9009	4.10495	6.71654	2.46903	5.23094	3.19613	5.26974	0.984923	0
NC_016810.1	RefSeq	CDS	470522	470992	+	SL1344_0411	ribH	NA	471	20.3579	25.7451	9.15256	5.18335	1.58577	1.80204	102.406	97.537	29.2104	10.2805	8.62825	7.78277	39.3551	26.8766	10.077	7.99971	1.72518	2.3981
NC_016810.1	RefSeq	5UTR	470486	470521	+	SL1344_0411	ribH_5UTR	NA	36	79.9049	98.4003	38.101	9.24756	0	0	338.804	306.621	75.6163	6.89761	2.3518	4.73602	101.847	95.9005	29.2978	16.102	0	6.97225
NC_016810.1	RefSeq	CDS	471013	471432	+	SL1344_0412	nusB	NA	420	25.113	36.008	21.9275	8.1907	5.33497	0	173.677	149.791	53.2526	19.6582	27.2136	18.8764	42.6789	30.4827	14.2304	17.5972	5.80401	4.18335
NC_016810.1	RefSeq	3UTR	471433	471496	+	SL1344_0412	nusB_3UTR	NA	64	1.87277	4.2577	0	1.73392	2.91756	0	17.3252	31.9027	12.6453	15.5196	6.61443	2.66401	6.36547	4.49534	0	0	0	0
NC_016810.1	RefSeq	CDS	471511	472488	+	SL1344_0413	SL1344_0413	NA	978	3.67661	5.57246	2.80498	1.3616	1.5274	0.520712	16.6014	16.5059	5.26593	3.3007	4.15532	2.61498	9.16419	6.17764	4.31379	4.14898	0.498504	0.898265
NC_016810.1	RefSeq	5UTR	471411	471510	+	SL1344_0413	SL1344_0413_5UTR	NA	100	2.39715	5.44986	0	1.10971	1.86724	0	12.6722	26.1602	8.82871	12.4157	5.07988	3.40994	4.0739	2.87702	0	1.44918	0	0
NC_016810.1	RefSeq	CDS	472466	472981	+	SL1344_0414	SL1344_0414	NA	516	3.01966	4.75279	1.89872	0.860239	0	0	21.4887	27.2039	12.2621	6.85751	2.62526	3.63462	7.89515	6.69073	1.36269	1.96594	0.629892	1.21609
NC_016810.1	RefSeq	3UTR	472982	473081	+	SL1344_0414	SL1344_0414_3UTR	NA	100	2.39715	0	0	1.10971	0	0	3.16804	7.65666	4.41436	1.86235	1.69329	1.70497	2.03695	1.43851	0	0	0	0
NC_016810.1	RefSeq	CDS	473085	474059	-	SL1344_0415	SL1344_0415	NA	975	1.47517	2.65506	3.21556	2.95922	3.83024	3.8303	3.65543	8.63828	19.6948	21.1385	26.8322	16.7874	2.08918	3.09832	6.13001	3.86448	8.834	7.59438
NC_016810.1	RefSeq	5UTR	474060	474085	-	SL1344_0415	SL1344_0415_5UTR	NA	26	4.6099	15.7208	0	8.53621	0	0	6.09239	19.6325	31.1269	23.8763	32.5633	9.83636	0	0	0	0	25.0019	0
NC_016810.1	RefSeq	3UTR	472985	473084	-	SL1344_0415	SL1344_0415_3UTR	NA	100	0	1.36247	3.91896	3.32912	3.73448	1.69752	0	6.38055	11.7716	12.4157	22.0128	28.132	0	1.43851	3.51574	2.89836	1.62512	2.51001
NC_016810.1	RefSeq	CDS	474116	475978	-	SL1344_0416	dxs	NA	1863	2.83077	4.97304	1.78804	0.714788	0.300683	0.728941	8.97016	14.7612	6.43711	2.19924	2.99939	2.69976	3.93613	5.71388	4.05735	1.71132	0.348926	1.41466
NC_016810.1	RefSeq	CDS	476002	476901	-	SL1344_0417	ispA	NA	900	5.19382	9.68864	6.74932	3.32912	1.24483	0.377227	14.6082	25.3095	14.878	9.86358	9.97162	9.85093	7.46881	9.43022	7.61744	2.89836	3.25025	4.74113
NC_016810.1	RefSeq	CDS	476902	477144	-	SL1344_0418	xseB	NA	243	2.95944	8.97097	4.03185	1.37001	0.768412	0	6.5186	17.0673	9.68858	6.89761	9.05877	8.4196	6.70601	4.14385	2.89361	2.38548	1.33755	3.61524
NC_016810.1	RefSeq	5UTR	477145	477176	-	SL1344_0418	xseB_5UTR	NA	32	0	0	0	0	0	0	2.47503	15.9514	9.19658	3.8799	2.64577	0	12.7309	0	0	0	0	0
NC_016810.1	RefSeq	CDS	477354	478802	+	SL1344_0419	SL1344_0419	NA	1449	8.1063	11.2834	0.946608	0.306338	0.128864	0.234302	18.3108	18.4063	3.55423	1.24243	1.28545	1.11782	10.6838	6.15511	0.485265	1.00012	0.22431	0.259835
NC_016810.1	RefSeq	5UTR	477272	477353	+	SL1344_0419	SL1344_0419_5UTR	NA	82	4.38503	0	0	0	0	0	7.72693	8.55927	0.897227	0	0	0	4.96817	7.01711	0	0	0	0
NC_016810.1	RefSeq	3UTR	478803	478902	+	SL1344_0419	SL1344_0419_3UTR	NA	100	2.39715	2.72493	0	0	0	0	9.50412	8.93277	1.47145	0.620785	0	0.852484	4.0739	0	0	0	0	0
NC_016810.1	RefSeq	CDS	478846	479643	-	SL1344_0420	phnV	NA	798	0.150197	0	0	0	0	0	0.595496	1.43922	1.65953	0.622341	0.636576	0.213655	0	0.540792	0.881138	0.544804	0	0
NC_016810.1	RefSeq	3UTR	478746	478845	-	SL1344_0420	phnV_3UTR	NA	100	0	2.72493	0	0	1.86724	0	0	1.27611	2.9429	0	0	0	0	0	0	0	0	0
NC_016810.1	RefSeq	CDS	479646	480506	-	SL1344_0421	phnU	NA	861	0	0.316484	0	0.257772	0.216869	0.197157	0.183975	0.148212	0.683602	0.144201	0.0983329	0.396044	0	0.167074	0.408332	0.168313	0	0
NC_016810.1	RefSeq	CDS	480509	481618	-	SL1344_0422	phnT	NA	1110	0	0.736468	0	0.0999737	0	0.30586	0.570818	0.919719	1.72332	0.447412	0.457647	0.384002	0.183509	0.388786	0.9502	0.130557	0	0
NC_016810.1	RefSeq	CDS	481624	482568	-	SL1344_0423	phnS	NA	945	0.126833	0.576705	0.207352	0.234859	0.197592	0	0.335242	0.540152	2.02422	0.985372	0.985515	0.18042	0.4311	0.304446	0.744072	0.153352	0.171971	0.132805
NC_016810.1	RefSeq	CDS	482835	483554	-	SL1344_0424	phnR	NA	720	0.332937	0.756925	0.27215	0	0	0.235767	0.550007	1.77237	1.53276	1.98306	1.52867	0.947205	0.565819	0.998964	0.732446	0.40255	0.225711	0.348612
NC_016810.1	RefSeq	5UTR	483555	483654	-	SL1344_0424	phnR_5UTR	NA	100	0	0	0	0	0	0	0	0	2.20718	0	0	0	0	0	0	0	0	0
NC_016810.1	RefSeq	CDS	483694	484797	+	SL1344_0425	phnW	NA	1104	0	0	0.177489	0.100517	0.338268	0	0.0717401	0.11559	0.199926	0.337383	0.230067	0	0	0	0.318455	0	0	0.113678
NC_016810.1	RefSeq	5UTR	483594	483693	+	SL1344_0425	phnW_5UTR	NA	100	0	0	0	0	0	0	0	0.638055	0.735726	0	0	0	0	0	0	0	0	0
NC_016810.1	RefSeq	CDS	484804	485616	+	SL1344_0426	phnX	NA	813	0.147426	0.167585	0	0.136495	0.229673	0	0	0.156963	0.361981	0.152715	0.104139	0.209713	0	0.176938	0.21622	0	0	0
NC_016810.1	RefSeq	3UTR	485617	485716	+	SL1344_0426	phnX_3UTR	NA	100	0	0	0	2.21942	1.86724	0	0	0.638055	0.735726	1.86235	2.53994	1.70497	0	0	0	0	0	0
NC_016810.1	RefSeq	CDS	485713	486303	-	SL1344_0427	thiJ	NA	591	2.02804	1.38321	0.331553	0.751071	0.631892	0	1.34012	2.48312	2.98772	2.41591	2.72188	2.16367	1.72331	1.21701	0.59488	0.980832	0.824935	1.48647
NC_016810.1	RefSeq	5UTR	486304	486480	-	SL1344_0427	thiJ_5UTR	NA	177	1.35432	0.769755	0	0	0	0	0.894927	2.88386	1.66266	1.75363	1.91333	0.48163	1.15082	2.43815	0	0	0	0
NC_016810.1	RefSeq	3UTR	485613	485712	-	SL1344_0427	thiJ_3UTR	NA	100	0	2.72493	0	4.43883	0	0	1.58402	3.19027	5.15008	14.278	13.5463	5.11491	2.03695	1.43851	0	1.44918	6.50049	2.51001
NC_016810.1	RefSeq	CDS	486266	487177	-	SL1344_0428	apbA	NA	912	1.57707	1.49393	0.859421	0.973428	1.22845	0.744527	2.77898	3.49811	5.64702	3.74377	6.68405	2.61728	1.3401	2.0505	1.34924	1.43011	1.78193	1.3761
NC_016810.1	RefSeq	5UTR	487178	487212	-	SL1344_0428	apbA_5UTR	NA	35	13.698	15.571	11.197	0	0	0	13.5773	20.0531	12.6124	7.09468	14.5139	7.30701	11.6397	32.8802	0	8.28102	9.28641	7.17145
NC_016810.1	RefSeq	CDS	487285	487794	+	SL1344_0429	SL1344_0429	NA	510	16.921	18.1662	14.6	2.1759	2.92901	2.32993	45.0359	53.6717	17.8882	16.5543	28.5536	24.7388	17.1743	14.6671	9.65106	4.26229	9.55954	8.12062
NC_016810.1	RefSeq	5UTR	487278	487284	+	SL1344_0429	SL1344_0429_5UTR	NA	7	171.225	194.638	55.9851	0	0	0	248.918	346.373	105.104	35.4734	72.5697	36.535	145.496	82.2004	0	0	23.216	35.8573
NC_016810.1	RefSeq	3UTR	487795	487894	+	SL1344_0429	SL1344_0429_3UTR	NA	100	14.3829	13.6247	3.91896	1.10971	0	3.39504	65.7369	44.0258	25.0147	17.382	30.4793	46.8866	20.3695	14.3851	1.75787	1.44918	3.25025	11.295
NC_016810.1	RefSeq	CDS	487841	489205	-	SL1344_0430	SL1344_0430	NA	1365	1.49273	0.998143	0.86131	0.162595	0.273588	0	2.32091	3.13184	1.40138	1.86463	2.04684	1.31151	1.79072	2.1077	0.515127	1.16784	0.476226	0.367767
NC_016810.1	RefSeq	5UTR	489206	489226	-	SL1344_0430	SL1344_0430_5UTR	NA	21	5.70749	12.9759	0	0	0	0	7.54296	18.2301	7.00692	0	4.03165	0	9.69976	0	8.37081	0	0	0
NC_016810.1	RefSeq	3UTR	487741	487840	-	SL1344_0430	SL1344_0430_3UTR	NA	100	2.39715	1.36247	3.91896	0	0	0	3.16804	7.65666	8.82871	3.10392	3.38659	0	4.0739	2.87702	1.75787	7.24589	1.62512	0
NC_016810.1	RefSeq	CDS	489507	489698	-	SL1344_0430A	SL1344_0430A	NA	192	0	0.709617	0	1.15595	0	1.76825	0.825011	1.32928	0.383191	3.55658	1.76385	2.66401	0	0	0	0	0.846418	0
NC_016810.1	RefSeq	5UTR	489699	489761	-	SL1344_0430A	SL1344_0430A_5UTR	NA	63	0	2.16264	0	0	0	0	2.51432	2.02557	1.16782	7.88298	6.71942	5.4126	0	0	0	0	2.57956	0
NC_016810.1	RefSeq	3UTR	489407	489506	-	SL1344_0430A	SL1344_0430A_3UTR	NA	100	0	1.36247	0	1.10971	1.86724	0	0	0	0	2.48314	0	0.852484	0	0	0	0	0	0
NC_016810.1	RefSeq	CDS	489742	491253	+	SL1344_0431	SL1344_0431	NA	1512	0.237812	0.450551	0	0.146787	0.123495	0	0.419053	0.421994	0.291955	0.574801	0.671942	0.225525	0.134719	0	0.232523	0	0	0.166006
NC_016810.1	RefSeq	5UTR	489329	489741	+	SL1344_0431	SL1344_0431_5UTR	NA	413	0	1.31958	1.42335	0.537389	0	0	1.72593	3.70782	0.534426	1.80373	0.409998	0.206413	0.493208	1.74153	1.70254	0.350891	0	0
NC_016810.1	RefSeq	CDS	491475	492758	+	SL1344_0432	SL1344_0432	NA	1284	0.0933469	0.318333	0.152607	0.172852	0	0	0.80188	1.29201	0.229198	0.0966954	0.263753	0.0663929	0.317282	0.560167	0.273812	0.112864	0	0
NC_016810.1	RefSeq	3UTR	492759	492834	+	SL1344_0432	SL1344_0432_3UTR	NA	76	0	0	0	0	0	0	0	1.67909	0	0	0	0	0	0	0	0	0	0
NC_016810.1	RefSeq	CDS	492840	493730	-	SL1344_0433	cyoE	NA	891	11.0306	4.89325	43.7639	12.9528	10.8975	7.81126	33.7782	22.7723	51.8559	54.4841	69.5562	68.5049	26.7478	55.2155	9.07543	19.1923	5.10701	12.8177
NC_016810.1	RefSeq	3UTR	492783	492839	-	SL1344_0433	cyoE_3UTR	NA	57	6.30828	0	13.7507	3.89371	6.55172	0	8.33695	4.47758	11.6167	17.4255	26.7362	41.8764	7.14719	15.1422	0	10.1697	2.85109	4.40352
NC_016810.1	RefSeq	CDS	493742	494071	-	SL1344_0434	cyoD	NA	330	11.6225	7.43163	39.1896	17.15	9.05329	8.2304	31.4404	22.2352	46.596	54.93	60.0349	71.2987	20.9868	57.9762	11.7191	23.2747	6.402	15.9728
NC_016810.1	RefSeq	CDS	494071	494586	-	SL1344_0435	cyoC	NA	516	9.98811	5.28087	52.0249	19.7855	13.751	9.21135	39.9075	16.8169	28.5165	48.2431	53.1615	60.1365	21.7117	80.8464	5.45076	31.1742	11.3381	15.8092
NC_016810.1	RefSeq	CDS	494675	496666	-	SL1344_0436	cyoB	NA	1992	8.18303	3.62503	20.4604	9.58181	7.03028	6.22083	37.0559	14.6381	17.1374	25.8037	43.7774	48.0164	20.8603	68.4591	3.7946	25.1715	8.81091	13.7975
NC_016810.1	RefSeq	CDS	496677	497633	-	SL1344_0437	cyoA	NA	957	12.7748	3.55921	8.80435	4.17445	9.56059	7.27255	44.9385	13.6012	6.61154	7.849	41.4034	52.2002	31.5014	52.9106	2.5716	14.8401	15.4531	23.3428
NC_016810.1	RefSeq	5UTR	497634	497676	-	SL1344_0437	cyoA_5UTR	NA	43	27.8738	9.50557	9.11386	0	8.68484	0	114.197	44.5154	6.84397	11.5495	59.0684	43.6155	85.2677	60.2166	0	0	22.6761	26.2675
NC_016810.1	RefSeq	CDS	498086	499561	-	SL1344_0438	ampG	NA	1476	1.54288	2.3077	0.531024	0.150367	0.379521	0.230016	5.36592	6.52752	1.44553	0.420586	0.688331	0.462051	1.38005	2.53396	0.238194	0.0981828	0.330309	0.595192
NC_016810.1	RefSeq	3UTR	497986	498085	-	SL1344_0438	ampG_3UTR	NA	100	0	2.72493	0	0	0	0	3.16804	3.19027	0	0	0	0	0	2.87702	0	0	0	0
NC_016810.1	RefSeq	CDS	499605	500237	-	SL1344_0439	yajG	NA	633	6.24849	4.08955	0.309554	0	0	0	10.0096	6.9551	1.6272	0.686492	1.73877	1.07739	4.5051	5.68131	0	0.228938	1.28367	0.594789
NC_016810.1	RefSeq	5UTR	500238	500337	-	SL1344_0439	yajG_5UTR	NA	100	0	0	0	0	0	0	0	0	0	0	0	0	0	0	0	0	0	0
NC_016810.1	RefSeq	CDS	500487	500804	+	SL1344_0440	bolA	NA	318	3.01528	4.28448	6.77807	6.97929	39.9284	29.8934	44.3327	52.5693	88.3797	547.189	1383.92	1131.02	7.6866	4.52361	8.29184	16.4058	87.3887	68.67
NC_016810.1	RefSeq	5UTR	500450	500486	+	SL1344_0440	bolA_5UTR	NA	37	6.47878	0	10.5918	5.99842	40.3728	18.3516	51.3736	68.9789	77.5495	459.716	846.647	566.787	5.50527	0	4.751	11.7501	96.6289	61.0543
NC_016810.1	RefSeq	3UTR	500805	500893	+	SL1344_0440	bolA_3UTR	NA	89	21.5474	18.3703	0	3.74059	14.6862	5.72198	58.7333	58.7871	30.5864	216.228	517.501	593.866	22.8871	8.0815	0	3.25658	23.7377	16.9214
NC_016810.1	RefSeq	CDS	501151	502449	+	SL1344_0441	tig	NA	1299	105.002	69.8539	10.8609	2.1357	1.2937	1.30679	574.771	354.393	33.3031	7.2162	12.2532	9.64705	148.969	90.3635	5.81897	4.46244	1.50127	2.2221
NC_016810.1	RefSeq	5UTR	501010	501150	+	SL1344_0441	tig_5UTR	NA	141	96.906	54.1121	5.55881	1.57405	1.32428	2.40783	341.519	244.361	19.8281	11.4471	3.00229	4.83679	144.465	81.6175	7.4803	5.13893	0	1.78015
NC_016810.1	RefSeq	3UTR	502450	502521	+	SL1344_0441	tig_3UTR	NA	72	6.65874	3.78463	0	0	0	0	33.0004	27.4718	10.2184	2.5866	4.70359	5.92003	5.65819	1.99793	0	0	0	0
NC_016810.1	RefSeq	CDS	502696	503319	+	SL1344_0442	clpP	NA	624	14.0218	24.0178	21.9813	8.0027	8.67788	8.16116	51.2776	72.5992	57.1839	75.8074	56.4431	49.455	22.1975	29.2773	20.2831	10.683	26.0436	20.9167
NC_016810.1	RefSeq	5UTR	502623	502695	+	SL1344_0442	clpP_5UTR	NA	73	9.85129	14.9311	2.68422	4.56044	7.67359	4.65074	35.8032	73.42	42.3295	26.3621	19.7164	16.349	16.7421	19.7056	12.0402	7.94071	8.90478	10.3151
NC_016810.1	RefSeq	CDS	503571	504842	+	SL1344_0443	clpX	NA	1272	19.5993	37.5963	15.4047	11.4286	26.57	11.7439	103.796	167.79	92.7177	124.547	243.611	132.765	29.3052	26.8024	16.5837	15.6083	30.6627	22.3967
NC_016810.1	RefSeq	3UTR	504843	504908	+	SL1344_0443	clpX_3UTR	NA	66	0	0	0	0	0	0	0	12.5677	10.0326	20.6928	20.5248	12.9164	3.08629	2.17956	0	2.19573	0	0
NC_016810.1	RefSeq	CDS	505028	507382	+	SL1344_0444	lon	NA	2355	11.5022	15.6206	11.3991	6.1729	5.86734	1.58579	64.1343	56.4631	35.9272	29.4972	42.0627	32.3618	14.5311	17.1644	7.61371	10.215	4.89952	7.78049
NC_016810.1	RefSeq	5UTR	504954	505027	+	SL1344_0444	lon_5UTR	NA	74	12.9576	3.68234	7.94384	0	2.5233	0	57.7953	50.0097	17.896	20.1336	17.1618	11.5201	13.7632	19.4393	7.1265	7.8334	8.78445	11.8717
NC_016810.1	RefSeq	3UTR	507383	507460	+	SL1344_0444	lon_3UTR	NA	78	6.14653	6.987	5.02431	4.26811	2.3939	0	52.8007	67.0775	81.1185	125.749	149.791	130.059	15.6688	7.37696	2.25368	5.57376	4.16698	0
NC_016810.1	RefSeq	CDS	507591	507863	+	SL1344_0445	hupB	NA	273	324.01	658.775	1909.24	125.604	36.9344	16.1669	6003.61	6178.61	12903.5	443.19	621.805	405.633	332.776	370.429	880.223	289.836	34.5264	35.8573
NC_016810.1	RefSeq	5UTR	507473	507590	+	SL1344_0445	hupB_5UTR	NA	118	157.44	401.812	1009.63	56.4258	14.2417	8.63146	2531.75	3059.42	5641.4	147.305	136.324	82.3587	186.433	177.985	484.159	106.846	19.2811	13.8263
NC_016810.1	RefSeq	3UTR	507864	507933	+	SL1344_0445	hupB_3UTR	NA	70	20.547	31.1421	22.3941	6.34119	0	0	101.83	153.133	367.863	28.3787	32.6564	12.1783	8.72978	20.5501	20.09	4.14051	0	3.58573
NC_016810.1	RefSeq	CDS	508154	510025	+	SL1344_0446	ppiD	NA	1872	4.73795	5.74972	1.5701	1.00775	1.49619	0.362718	22.8465	25.2904	5.62013	2.25499	4.8845	2.91448	9.24897	13.5244	2.8171	2.01275	0.347248	0.737449
NC_016810.1	RefSeq	5UTR	507992	508153	+	SL1344_0446	ppiD_5UTR	NA	162	5.91888	12.6154	0	3.42502	2.30524	0	20.5336	15.7544	6.35813	4.5984	4.18097	2.1049	10.059	13.3195	4.34042	0.894555	0	0
NC_016810.1	RefSeq	3UTR	510026	510102	+	SL1344_0446	ppiD_3UTR	NA	77	1.55659	0	0	0	0	0	4.11434	17.4015	1.91098	1.61243	6.59725	2.21425	0	1.86819	0	0	0	0
NC_016810.1	RefSeq	CDS	510175	510549	+	SL1344_0447	ybaV	NA	375	0	0	0.522528	0	0	0.452672	1.47842	2.21192	7.84775	2.64868	1.12886	1.13665	0	1.15081	0	0.386448	0	0
NC_016810.1	RefSeq	5UTR	510075	510174	+	SL1344_0447	ybaV_5UTR	NA	100	1.19857	1.36247	0	0	0	0	0.79201	5.10444	1.47145	0	2.53994	0	0	0	0	0	0	2.51001
NC_016810.1	RefSeq	CDS	510653	511051	+	SL1344_0448	SL1344_0448	NA	399	0	0	0	0.834367	0	0	0.396998	1.11939	1.10636	6.53458	2.7585	1.28193	0	0.721057	0.881138	0.726405	0	0
NC_016810.1	RefSeq	3UTR	511052	511151	+	SL1344_0448	SL1344_0448_3UTR	NA	100	0	0	0	8.87766	3.73448	1.69752	0.79201	1.27611	4.41436	18.6235	12.6997	2.55745	0	0	1.75787	5.79672	1.62512	1.255
NC_016810.1	RefSeq	CDS	511157	511852	-	SL1344_0449	SL1344_0449	NA	696	6.88835	9.59207	3.09688	0.318882	1.07313	0.487793	10.5829	12.101	6.87101	3.38934	7.29868	4.04195	9.65795	5.37374	4.79879	1.66572	1.86796	1.80317
NC_016810.1	RefSeq	3UTR	511057	511156	-	SL1344_0449	SL1344_0449_3UTR	NA	100	3.59572	5.44986	5.87844	0	0	0	5.54407	16.5894	8.82871	3.72471	5.07988	4.26242	4.0739	2.87702	3.51574	0	0	0
NC_016810.1	RefSeq	CDS	511917	513617	-	SL1344_0450	ybaE	NA	1701	0	0.160196	0.230391	0.260954	0	0.0997955	0	0.487637	2.76816	0.729906	0.647055	0.801867	0.11975	0.422842	1.03343	0.340783	0	0.295122
NC_016810.1	RefSeq	5UTR	513618	513653	-	SL1344_0450	ybaE_5UTR	NA	36	0	0	0	0	0	0	0	0	0	3.4488	0	2.36801	0	0	0	0	0	0
NC_016810.1	RefSeq	CDS	513718	514536	+	SL1344_0451	SL1344_0451	NA	819	0.439038	5.65615	3.11028	2.03243	1.36794	0.414535	1.64398	5.76509	7.09675	5.91223	5.27216	3.01856	0.746135	1.40514	1.93173	0.884725	0.595283	1.99207
NC_016810.1	RefSeq	5UTR	513687	513717	+	SL1344_0451	SL1344_0451_5UTR	NA	31	0	8.7901	6.3209	0	0	0	0	8.23296	9.49324	4.00506	2.73112	0	0	4.64035	0	0	0	0
NC_016810.1	RefSeq	3UTR	514537	514587	+	SL1344_0451	SL1344_0451_3UTR	NA	51	0	0	0	2.1759	3.66126	6.65694	1.55296	3.75326	7.213	9.7378	14.9408	11.7008	0	0	0	2.84153	3.18651	0
NC_016810.1	RefSeq	CDS	514586	515641	-	SL1344_0452	SL1344_0452	NA	1056	0.113501	0.516085	0.371114	0.315258	0.353644	0.48225	0.675009	1.51055	2.50816	1.41087	3.04665	1.37237	0.385786	0.544889	0.499395	0.411699	0.307788	0.118845
NC_016810.1	RefSeq	5UTR	515642	515741	-	SL1344_0452	SL1344_0452_5UTR	NA	100	0	0	0	0	0	0	0	0	0	0.620785	0.846647	0	0	0	0	0	0	0
NC_016810.1	RefSeq	3UTR	514486	514585	-	SL1344_0452	SL1344_0452_3UTR	NA	100	0	0	0	0	0	0	0	0.638055	2.9429	1.24157	3.38659	0	0	0	1.75787	0	0	0
NC_016810.1	RefSeq	CDS	515754	516212	+	SL1344_0453	ybaO	NA	459	2.08902	3.26517	1.28071	1.93413	0.813613	2.21898	3.96868	6.39445	5.12925	5.95088	6.45591	8.54342	3.55024	2.1938	3.06383	1.89435	1.41623	1.36711
NC_016810.1	RefSeq	5UTR	515728	515753	+	SL1344_0453	ybaO_5UTR	NA	26	0	5.24025	0	0	0	0	3.04619	9.81623	0	2.38763	13.0253	26.2303	0	0	0	0	0	0
NC_016810.1	RefSeq	CDS	516253	518025	+	SL1344_0454	mdlA	NA	1773	0.94642	0.922143	0.331553	0.438125	0.421261	0.191486	1.56347	2.51911	1.49386	1.22546	1.38481	1.20204	1.49353	1.46041	0.793174	0.245208	0.641616	0.353921
NC_016810.1	RefSeq	CDS	518018	519799	+	SL1344_0455	mdlB	NA	1782	0.73986	1.52914	0.439838	0.124546	0.31435	0.381037	1.73336	2.50639	1.73403	1.95084	0.950221	0.956773	0.914455	0.56507	0.690522	0.650585	0.364786	0.492987
NC_016810.1	RefSeq	3UTR	519800	519899	+	SL1344_0455	mdlB_3UTR	NA	100	0	0	0	0	0	0	0	1.27611	0	0	0	0	0	0	0	0	0	0
NC_016810.1	RefSeq	CDS	520012	520350	+	SL1344_0456	glnK	NA	339	0	0	0	0	0	0	0.700894	0.752867	0	0.366245	0	0.25147	0	0.424339	0	0	0	0
NC_016810.1	RefSeq	5UTR	519959	520011	+	SL1344_0456	glnK_5UTR	NA	53	0	0	0	0	0	0	1.49436	2.40775	0	0	0	0	0	0	0	0	0	0
NC_016810.1	RefSeq	CDS	520382	521668	+	SL1344_0457	amtB	NA	1287	0.372517	0.635182	0.304503	0.0862244	0	0	0.86155	2.08223	1.02899	0.86823	0.920983	0.397429	0.316542	0.335317	0.136587	0.112601	0.126272	0
NC_016810.1	RefSeq	3UTR	521669	521768	+	SL1344_0457	amtB_3UTR	NA	100	0	0	0	0	0	0	0	1.27611	0	1.86235	1.69329	0	0	0	0	0	0	0
NC_016810.1	RefSeq	CDS	521768	522628	-	SL1344_0458	tesB	NA	861	2.50573	1.58242	0.910327	0.515544	0.433738	0.788628	3.67949	5.78029	2.90531	2.88402	3.53999	4.25747	2.36579	2.67319	1.63333	2.01976	1.50999	1.31185
NC_016810.1	RefSeq	5UTR	522629	522665	-	SL1344_0458	tesB_5UTR	NA	37	12.9576	11.047	0	0	0	0	12.8434	24.1426	3.9769	6.71119	4.57647	4.60802	0	0	0	0	0	0
NC_016810.1	RefSeq	3UTR	521668	521767	-	SL1344_0458	tesB_3UTR	NA	100	3.59572	2.72493	0	1.10971	0	3.39504	1.58402	3.82833	6.62154	6.20785	6.77317	8.52484	0	5.75403	17.5787	2.89836	0	2.51001
NC_016810.1	RefSeq	CDS	522843	523412	+	SL1344_0459	SL1344_0459	NA	570	0.420552	2.39029	12.7194	21.026	42.5862	8.93432	1.94529	6.38055	56.7929	427.47	285.632	109.776	1.42944	1.00948	5.24277	37.6278	32.5025	14.5316
NC_016810.1	RefSeq	5UTR	522771	522842	+	SL1344_0459	SL1344_0459_5UTR	NA	72	3.32937	0	21.772	32.3665	82.9885	2.35767	4.40006	17.7237	126.708	489.73	285.743	82.8804	0	7.99171	14.6489	56.357	49.6565	34.8612
NC_016810.1	RefSeq	3UTR	523413	523512	+	SL1344_0459	SL1344_0459_3UTR	NA	100	1.19857	2.72493	0	2.21942	3.73448	1.69752	0	1.27611	0.735726	42.2134	27.0927	10.2298	0	0	1.75787	2.89836	1.62512	1.255
NC_016810.1	RefSeq	CDS	523445	523834	-	SL1344_0460	ybaZ	NA	390	0.92198	2.0961	3.01458	1.13816	0.95756	0	1.62464	4.90811	10.3756	3.50186	3.47342	1.09293	2.08918	1.84424	5.40883	0.743169	0.833396	0.643592
NC_016810.1	RefSeq	3UTR	523345	523444	-	SL1344_0460	ybaZ_3UTR	NA	100	1.19857	0	3.91896	2.21942	0	0	2.37603	11.485	16.9217	4.96628	1.69329	1.70497	4.0739	7.19254	10.5472	1.44918	0	2.51001
NC_016810.1	RefSeq	CDS	524065	525615	-	SL1344_0461	ylaB	NA	1551	0.772775	0.527066	0.631683	0.286192	0.361168	0.109447	1.32768	3.867	2.46665	1.72107	1.47385	0.824453	0.787988	1.48395	1.13338	0.18687	0.419116	0.161832
NC_016810.1	RefSeq	5UTR	525616	525640	-	SL1344_0461	ylaB_5UTR	NA	25	4.79429	0	0	0	0	0	6.33608	15.3133	29.429	14.8988	0	6.81987	8.1478	0	0	0	0	0
NC_016810.1	RefSeq	CDS	525840	526100	+	SL1344_0462	rpmE2	NA	261	0.459224	1.56605	0	0.425175	0	0	7.88976	3.91145	7.89285	0.713546	2.59509	4.57271	1.56088	1.1023	4.04108	0	0.622652	0.961689
NC_016810.1	RefSeq	5UTR	525740	525839	+	SL1344_0462	rpmE2_5UTR	NA	100	0	0	0	1.10971	0	0	4.75206	2.55222	2.9429	0	0	0	0	0	0	0	0	0
NC_016810.1	RefSeq	CDS	526106	526246	+	SL1344_0463	rpmJ2	NA	141	0	0.966288	0	0.787027	1.32428	0	1.12342	2.26261	9.39225	10.5665	12.0092	9.67358	0	0	0	2.05557	1.15257	1.78015
NC_016810.1	RefSeq	3UTR	526247	526346	+	SL1344_0463	rpmJ2_3UTR	NA	100	0	1.36247	0	0	0	1.69752	0	1.27611	0	2.48314	1.69329	4.26242	0	0	0	0	0	0
NC_016810.1	RefSeq	CDS	526302	526772	-	SL1344_0464	SL1344_0464	NA	471	0.254474	1.15708	0	1.88485	0.792884	0.360408	5.71727	4.47045	3.28031	5.53566	9.34727	11.4027	7.78452	2.13791	0.746442	0.615363	2.07022	2.66455
NC_016810.1	RefSeq	5UTR	526773	526811	-	SL1344_0464	SL1344_0464_5UTR	NA	39	6.14653	0	0	0	0	4.35262	16.2464	13.0883	5.65943	11.1423	17.3671	8.74343	0	14.7539	0	0	4.16698	6.43592
NC_016810.1	RefSeq	3UTR	526202	526301	-	SL1344_0464	SL1344_0464_3UTR	NA	100	0	2.72493	0	0	0	1.69752	7.9201	6.38055	2.9429	3.72471	4.23323	6.81987	8.1478	2.87702	3.51574	2.89836	1.62512	1.255
NC_016810.1	RefSeq	CDS	526889	527440	-	SL1344_0465	maa	NA	552	2.82273	7.4047	1.77489	2.61344	0.676537	3.07522	25.396	40.2252	10.5294	23.9542	6.74863	7.10404	8.48729	5.21199	3.82146	1.83773	5.29931	4.77447
NC_016810.1	RefSeq	5UTR	527441	527454	-	SL1344_0465	maa_5UTR	NA	14	0	0	0	7.92648	0	24.2503	67.8866	109.381	26.2759	97.5519	24.1899	12.1783	29.0993	20.5501	0	0	23.216	17.9286
NC_016810.1	RefSeq	CDS	527619	527837	-	SL1344_0466	hha	NA	219	16.4188	25.5073	6.26318	10.641	10.2315	12.402	57.5021	114.209	22.1726	97.5114	24.7422	25.6913	27.9034	21.0193	9.63217	13.2345	28.1985	16.0457
NC_016810.1	RefSeq	5UTR	527838	528041	-	SL1344_0466	hha_5UTR	NA	204	4.70029	13.3575	4.80265	3.80782	1.83063	4.16059	19.0238	46.2902	9.73755	49.6019	12.0357	10.865	7.98804	7.05151	3.44681	5.68305	11.9494	9.84317
NC_016810.1	RefSeq	3UTR	527519	527618	-	SL1344_0466	hha_3UTR	NA	100	11.9857	32.6992	7.83792	11.0971	3.73448	10.1851	78.409	132.715	33.8434	93.1177	23.7061	25.5745	44.8129	17.2621	12.3051	11.5934	17.8763	21.3351
NC_016810.1	RefSeq	CDS	527865	528239	-	SL1344_0467	SL1344_0467	NA	375	3.83544	7.26648	3.13517	3.84699	2.98759	3.62138	13.9394	22.97	9.4173	63.7339	17.3845	17.959	3.80231	4.60323	2.34383	6.56961	11.7009	7.02802
NC_016810.1	RefSeq	5UTR	528240	528328	-	SL1344_0467	SL1344_0467_5UTR	NA	89	8.08027	12.2469	11.0083	4.98745	4.19605	7.62931	16.0182	21.5075	13.2265	76.7262	23.7822	23.9462	4.57741	19.3956	3.95027	6.51316	18.2598	8.4607
NC_016810.1	RefSeq	CDS	528735	531884	-	SL1344_0468	acrB	NA	3150	5.17479	5.53637	5.34969	2.95922	4.32726	2.42503	44.7046	30.4443	20.3201	38.2127	20.2658	11.3665	7.63048	25.6191	4.0738	8.9251	3.61138	2.90842
NC_016810.1	RefSeq	3UTR	528687	528734	-	SL1344_0468	acrB_3UTR	NA	48	0	0	0	9.24756	0	0	9.90013	26.5856	96.5641	265.127	137.58	95.9045	0	5.99378	0	0	0	0
NC_016810.1	RefSeq	CDS	531907	533100	-	SL1344_0469	acrA	NA	1194	2.60996	2.51041	1.64111	0.929404	3.44048	0.995196	11.6082	7.96232	4.06683	6.03107	9.07628	4.28384	4.09437	13.9755	2.06116	2.30606	2.99436	2.3124
NC_016810.1	RefSeq	5UTR	533101	533567	-	SL1344_0469	acrA_5UTR	NA	467	9.49619	7.29371	5.45465	2.61387	4.79805	2.54446	18.9947	36.6164	30.5634	29.5105	26.1064	13.3258	7.8512	15.0936	13.551	2.79285	11.1357	6.4497
NC_016810.1	RefSeq	CDS	533242	533895	+	SL1344_0470	acrR	NA	654	2.93229	6.6665	2.39692	0.16968	0.285511	0.519119	13.6846	33.2686	5.62482	5.98004	2.33022	4.04083	7.7865	5.93879	1.34394	0.664761	1.49094	2.11086
NC_016810.1	RefSeq	5UTR	533197	533241	+	SL1344_0470	acrR_5UTR	NA	45	5.32699	18.1662	8.7088	0	0	0	10.5601	45.3728	9.80968	6.89761	3.76287	7.57764	18.1062	3.19668	3.90638	0	0	5.5778
NC_016810.1	RefSeq	CDS	534014	537376	+	SL1344_0471	SL1344_0471	NA	3363	2.24532	3.07902	1.28185	0.362973	0.0555231	0.0504764	4.94565	8.12035	3.39095	2.27049	1.30912	1.62233	3.27075	4.44855	1.67267	0.560194	0.241618	0.447816
NC_016810.1	RefSeq	5UTR	533970	534013	+	SL1344_0471	SL1344_0471_5UTR	NA	44	2.72403	3.09651	0	0	0	0	10.8001	14.5012	1.67211	2.82175	0	0	0	6.53867	0	0	0	0
NC_016810.1	RefSeq	3UTR	537377	537476	+	SL1344_0471	SL1344_0471_3UTR	NA	100	2.39715	2.72493	1.95948	0	0	0	4.75206	5.10444	2.9429	4.96628	0	0	4.0739	0	3.51574	2.89836	0	0
NC_016810.1	RefSeq	CDS	537418	538353	-	SL1344_0472	SL1344_0472	NA	936	1.28053	3.20238	1.04673	0.474234	0.398983	1.08815	4.48467	13.0883	11.6333	9.7495	13.2967	8.74343	1.74098	2.45899	2.8171	1.23861	0.868121	1.20673
NC_016810.1	RefSeq	3UTR	537318	537417	-	SL1344_0472	SL1344_0472_3UTR	NA	100	0	2.72493	0	1.10971	3.73448	3.39504	1.58402	5.10444	2.9429	1.24157	0.846647	1.70497	0	2.87702	0	0	0	0
NC_016810.1	RefSeq	CDS	538423	538590	-	SL1344_0473	SL1344_0473	NA	168	1.42687	0.810991	0	0	0	0	0.471435	3.03836	1.3138	4.43418	1.00791	2.02972	0	0	0	0	0	0.747026
NC_016810.1	RefSeq	CDS	538604	539119	-	SL1344_0474	priC	NA	516	1.62597	0.528087	0.759488	0.430119	0	0	2.14887	5.06981	5.41814	5.77474	2.78934	2.31294	0.789515	1.95146	1.36269	1.12339	1.57473	1.94574
NC_016810.1	RefSeq	5UTR	539120	539206	-	SL1344_0474	priC_5UTR	NA	87	5.51068	6.26421	0	0	0	0	9.10357	12.4677	5.91964	2.85418	1.94631	0.979867	0	1.65346	0	3.33145	0	2.88507
NC_016810.1	RefSeq	CDS	539730	540281	+	SL1344_0476	apt	NA	552	8.68532	9.62612	0	0.201034	0.338268	0.615044	28.2656	21.7308	2.39911	2.69906	3.06756	1.23548	11.8084	6.77558	1.27382	1.31266	0.883219	0.227356
NC_016810.1	RefSeq	5UTR	539629	539729	+	SL1344_0476	apt_5UTR	NA	101	2.37341	4.04693	0	0	0	0	12.5467	11.3713	0	1.22928	1.67653	0.844044	12.1007	2.84853	0	0	0	0
NC_016810.1	RefSeq	3UTR	540282	540354	+	SL1344_0476	apt_3UTR	NA	73	1.64188	3.73278	0	0	0	0	0	3.49619	0	1.70078	0	0	0	0	0	0	0	0
NC_016810.1	RefSeq	CDS	540395	542323	+	SL1344_0477	dnaX	NA	1929	7.02119	8.54631	3.14898	0.97797	0.677589	0.528	12.6048	17.7293	7.32294	5.40652	6.36411	4.15415	9.18686	8.87415	5.83223	1.57764	1.93768	2.01685
NC_016810.1	RefSeq	5UTR	540358	540394	+	SL1344_0477	dnaX_5UTR	NA	37	9.71816	0	0	0	0	0	8.56227	15.5202	3.9769	3.35559	0	2.30401	5.50527	3.88786	4.751	0	0	0
NC_016810.1	RefSeq	CDS	542369	542698	+	SL1344_0478	SL1344_0478	NA	330	29.7827	19.8177	4.15647	2.01765	2.82915	1.0288	24.9603	32.8695	10.4785	7.9009	11.8017	4.64991	18.5177	17.4365	7.45763	4.39145	1.47738	1.14091
NC_016810.1	RefSeq	5UTR	542177	542368	+	SL1344_0478	SL1344_0478_5UTR	NA	192	21.849	18.4501	3.06169	2.31189	0.972521	0	17.7377	25.5887	3.06553	2.90993	3.08673	2.22001	14.8528	14.9845	5.49335	1.50956	0.846418	1.96094
NC_016810.1	RefSeq	CDS	542698	543303	+	SL1344_0479	recR	NA	606	22.1519	24.7312	3.88016	4.02864	1.84875	1.68071	25.8776	45.6957	16.6328	10.4489	10.8974	10.1285	25.882	15.6669	3.77101	2.63052	2.41355	2.48516
NC_016810.1	RefSeq	CDS	543414	545288	+	SL1344_0480	htpG	NA	1875	4.73037	7.12115	8.15143	1.24287	0.597517	0.0905344	25.4711	17.253	11.1438	2.01962	5.96039	2.63702	4.34549	6.98156	4.12514	3.24616	0.520039	0.803203
NC_016810.1	RefSeq	5UTR	543369	543413	+	SL1344_0480	htpG_5UTR	NA	45	5.32699	6.0554	4.3544	0	0	0	14.0802	14.179	3.26989	1.37952	3.76287	0	9.05311	9.59005	0	0	0	0
NC_016810.1	RefSeq	3UTR	545289	545388	+	SL1344_0480	htpG_3UTR	NA	100	4.79429	10.8997	7.83792	4.43883	1.86724	0	52.2727	20.4178	45.615	14.8988	28.786	23.0171	4.0739	4.31552	5.27361	1.44918	0	0
NC_016810.1	RefSeq	CDS	545529	546173	+	SL1344_0481	adk	NA	645	24.1573	17.7437	3.03795	1.20433	0	0	32.4172	29.8748	8.32682	1.92491	1.57516	0.793009	32.8438	14.7196	4.08807	0.898716	0	0.583723
NC_016810.1	RefSeq	5UTR	545487	545528	+	SL1344_0481	adk_5UTR	NA	42	8.56124	12.9759	0	0	0	0	30.1718	27.3452	3.50346	0	0	0	38.799	13.7001	4.18541	0	0	0
NC_016810.1	RefSeq	3UTR	546174	546273	+	SL1344_0481	adk_3UTR	NA	100	2.39715	4.0874	0	0	0	0	1.58402	3.82833	2.9429	0.620785	0	0	4.0739	1.43851	0	2.89836	0	0
NC_016810.1	RefSeq	CDS	546402	547364	+	SL1344_0482	hemH	NA	963	1.61801	1.69778	0.813906	0.460938	0.775593	1.05765	2.0561	4.37296	5.19516	4.89924	6.68174	7.70157	2.11521	1.79253	1.46033	1.65534	2.02507	2.3458
NC_016810.1	RefSeq	5UTR	546378	546401	+	SL1344_0482	hemH_5UTR	NA	24	0	5.67694	0	4.62378	0	0	19.8003	7.97568	12.2621	5.17321	7.05539	0	16.9746	0	0	0	0	0
NC_016810.1	RefSeq	3UTR	547365	547464	+	SL1344_0482	hemH_3UTR	NA	100	0	0	0	0	0	0	1.58402	1.91416	4.41436	8.69099	7.61982	6.81987	4.0739	0	0	1.44918	1.62512	0
NC_016810.1	RefSeq	CDS	547361	548332	-	SL1344_0483	aes	NA	972	0	0	0	0	0	0	0	0.131287	0.454152	0.319334	0.261311	0	0	0.295989	0.180851	0	0	0
NC_016810.1	RefSeq	5UTR	548333	548432	-	SL1344_0483	aes_5UTR	NA	100	0	0	0	0	0	0	0.79201	0	0	0	0	0	0	0	0	0	0	0
NC_016810.1	RefSeq	3UTR	547261	547360	-	SL1344_0483	aes_3UTR	NA	100	0	0	0	0	0	0	0	0	0	0	0	0.852484	0	0	0	0	0	0
NC_016810.1	RefSeq	CDS	548485	549789	+	SL1344_0484	gsk	NA	1305	4.04117	4.69816	0.750758	0.34014	0.143084	0	8.98219	7.48064	1.91683	2.14064	2.01119	0.979867	6.39961	3.41715	0.673514	0.333145	0	0.480845
NC_016810.1	RefSeq	5UTR	548458	548484	+	SL1344_0484	gsk_5UTR	NA	27	0	0	0	0	0	0	2.93337	2.36317	0	0	0	0	7.54426	0	0	0	0	0
NC_016810.1	RefSeq	3UTR	549790	549889	+	SL1344_0484	gsk_3UTR	NA	100	2.39715	0	0	0	0	0	9.50412	6.38055	1.47145	1.86235	5.07988	1.70497	4.0739	2.87702	0	0	0	0
NC_016810.1	RefSeq	CDS	549838	551514	-	SL1344_0485	ybaL	NA	1677	2.57297	2.59982	1.63582	0.727894	0.222688	0.202447	5.14783	8.37043	4.25554	5.40457	2.62526	3.3042	4.25124	3.94582	1.8868	2.07396	1.93813	0.748363
NC_016810.1	RefSeq	5UTR	551515	551548	-	SL1344_0485	ybaL_5UTR	NA	34	3.52522	4.00725	0	6.52769	0	0	2.32944	7.50653	0	3.65167	4.98027	5.01461	5.99103	0	0	0	0	0
NC_016810.1	RefSeq	3UTR	549738	549837	-	SL1344_0485	ybaL_3UTR	NA	100	3.59572	4.0874	0	0	0	0	4.75206	15.3133	8.82871	8.69099	1.69329	3.40994	2.03695	4.31552	7.03148	2.89836	0	1.255
NC_016810.1	RefSeq	CDS	551729	552949	-	SL1344_0486	fsr	NA	1221	0.981633	1.00427	0.320963	0	0	0	6.09738	6.06178	1.38589	0.66095	0.762745	0.279274	1.33461	2.12065	0.14397	0.237376	0	0.102785
NC_016810.1	RefSeq	5UTR	552950	553005	-	SL1344_0486	fsr_5UTR	NA	56	0	0	0	0	0	0	2.82861	2.27877	0	0	3.02374	0	3.63741	0	0	0	0	0
NC_016810.1	RefSeq	3UTR	551629	551728	-	SL1344_0486	fsr_3UTR	NA	100	0	0	0	0	0	0	1.58402	1.27611	0.735726	0	0	0	0	0	1.75787	0	0	0
NC_016810.1	RefSeq	CDS	553122	554774	+	SL1344_0487	ushA	NA	1653	1.01513	1.7309	2.01519	1.00699	0.564804	0.102693	1.53323	1.77559	4.1838	3.3424	1.79266	1.18615	1.23227	3.04584	1.70151	1.31504	0.688195	0.227768
NC_016810.1	RefSeq	5UTR	553098	553121	+	SL1344_0487	ushA_5UTR	NA	24	0	11.3539	0	4.62378	0	0	0	2.65856	0	0	3.52769	0	8.48729	11.9876	0	0	6.77134	0
NC_016810.1	RefSeq	3UTR	554775	554874	+	SL1344_0487	ushA_3UTR	NA	100	0	1.36247	1.95948	1.10971	0	0	1.58402	1.27611	10.3002	6.20785	4.23323	0.852484	0	1.43851	0	0	0	0
NC_016810.1	RefSeq	CDS	554891	555370	-	SL1344_0488	SL1344_0488	NA	480	7.24138	6.81233	2.85757	0.693567	0.778017	0	11.5502	16.3502	4.90484	3.62124	5.29154	2.13121	5.09237	7.79192	0.366223	0.603824	1.0157	1.3073
NC_016810.1	RefSeq	3UTR	554791	554890	-	SL1344_0488	SL1344_0488_3UTR	NA	100	0	1.36247	0	0	0	0	1.58402	1.27611	0	0	0	0	0	0	0	0	0	0
NC_016810.1	RefSeq	CDS	555572	556366	-	SL1344_0489	SL1344_0489	NA	795	0.904584	2.05655	1.72533	0.139586	0.469746	0	2.98872	8.18636	2.59124	1.56172	1.06496	1.28677	2.5622	1.80944	0.663348	0.911433	0.613254	0.315724
NC_016810.1	RefSeq	5UTR	556367	556385	-	SL1344_0489	SL1344_0489_5UTR	NA	19	0	0	0	0	0	0	16.6739	33.5818	7.74449	6.53458	0	8.97352	0	0	0	0	0	0
NC_016810.1	RefSeq	CDS	556452	557279	-	SL1344_0490	SL1344_0490	NA	828	0.144755	0	0	0	0	0	0.0956534	0.616478	0.888558	1.04964	1.12477	0.205914	0	0.347466	0.212303	0	0	0
NC_016810.1	RefSeq	5UTR	557280	557379	-	SL1344_0490	SL1344_0490_5UTR	NA	100	0	0	0	0	0	0	0	0.638055	0	1.24157	0	1.70497	0	0	0	0	0	1.255
NC_016810.1	RefSeq	CDS	557433	559934	-	SL1344_0491	ybaR	NA	2502	0.0958092	0.544551	0.469899	0.266117	0.44778	0.407079	0.379861	0.969068	1.29384	2.03455	1.99649	1.12438	0.407064	0.517449	0.421552	0.347525	0.389718	0.5016
NC_016810.1	RefSeq	5UTR	559935	559996	-	SL1344_0491	ybaR_5UTR	NA	62	0	4.39505	0	0	0	0	0	2.05824	5.93328	3.0038	1.36556	0	0	6.96052	0	0	0	0
NC_016810.1	RefSeq	3UTR	557386	557432	-	SL1344_0491	ybaR_3UTR	NA	47	0	0	0	0	0	0	0	0	3.13075	1.32082	0	0	0	0	0	0	0	0
NC_016810.1	RefSeq	CDS	560044	560460	+	SL1344_0492	cueR	NA	417	2.29942	3.92076	3.75919	1.5967	1.34334	0.407079	3.98854	10.2517	4.58726	3.8706	4.46672	6.95071	1.95391	1.37986	2.52931	2.08515	1.16915	1.20384
NC_016810.1	RefSeq	5UTR	559960	560043	+	SL1344_0492	cueR_5UTR	NA	84	2.85375	6.48793	4.66543	0	0	0	1.88574	5.31712	0	0	1.00791	2.02972	0	0	0	0	0	2.98811
NC_016810.1	RefSeq	3UTR	560461	560560	+	SL1344_0492	cueR_3UTR	NA	100	0	0	1.95948	2.21942	1.86724	0	3.16804	5.10444	1.47145	2.48314	0.846647	5.11491	0	1.43851	0	0	0	0
NC_016810.1	RefSeq	CDS	560461	560913	-	SL1344_0493	SL1344_0493	NA	453	0	1.20306	3.46045	0.979874	0.824389	0	2.44771	2.81702	8.93266	10.4149	9.90558	4.70466	0.899315	1.90531	2.32831	3.19907	0.717493	0
NC_016810.1	RefSeq	3UTR	560361	560460	-	SL1344_0493	SL1344_0493_3UTR	NA	100	2.39715	2.72493	3.91896	2.21942	0	0	3.96005	6.38055	9.56444	12.4157	5.07988	7.67236	0	8.63105	0	5.79672	1.62512	1.255
NC_016810.1	RefSeq	CDS	560910	561827	-	SL1344_0494	SL1344_0494	NA	918	0.783381	0.742084	1.49416	1.81325	0.406806	0	0.949032	2.57168	3.84693	3.7193	2.58236	1.67154	0.44378	1.8804	3.06383	1.57863	0.177029	0.956975
NC_016810.1	RefSeq	5UTR	561828	561876	-	SL1344_0494	SL1344_0494_5UTR	NA	49	2.44607	8.34163	3.99894	9.05884	3.8107	6.92866	4.84904	15.6258	15.0148	5.06763	3.4557	3.47953	0	14.6787	10.7625	2.95751	6.63315	5.12247
NC_016810.1	RefSeq	CDS	561974	562651	+	SL1344_0495	SL1344_0495	NA	678	0.176781	0.401907	0	0.163674	0.275404	0	0.81771	0.752867	1.08514	0.0915612	0.374622	0	0.60087	0.424339	0	0	0.239694	0
NC_016810.1	RefSeq	5UTR	561944	561973	+	SL1344_0495	SL1344_0495_5UTR	NA	30	0	0	0	0	0	0	0	2.12685	0	0	0	0	0	0	0	0	0	0
NC_016810.1	RefSeq	CDS	562638	563417	+	SL1344_0496	SL1344_0496	NA	780	0.46099	0.524025	0.251215	0.14227	0	0.217631	0.406159	1.47243	1.88648	1.11423	0.542722	0.546464	0	0.92212	1.12684	0.185792	0	0.321796
NC_016810.1	RefSeq	3UTR	563418	563517	+	SL1344_0496	SL1344_0496_3UTR	NA	100	0	0	0	1.10971	0	0	0	3.19027	4.41436	1.24157	0	1.70497	0	0	1.75787	0	0	0
NC_016810.1	RefSeq	CDS	563503	564357	-	SL1344_0497	ybbN	NA	855	1.40184	2.07159	0.687537	0.12979	0.655172	0	5.00217	7.61188	2.7536	1.45213	2.5746	2.19353	1.66768	2.69194	1.43919	1.86444	0.570218	0.733921
NC_016810.1	RefSeq	5UTR	564358	564381	-	SL1344_0497	ybbN_5UTR	NA	24	0	5.67694	0	0	0	0	9.90013	13.2928	3.06553	0	0	0	0	0	0	0	0	0
NC_016810.1	RefSeq	3UTR	563403	563502	-	SL1344_0497	ybbN_3UTR	NA	100	1.19857	1.36247	0	1.10971	0	0	3.96005	4.46638	0	0.620785	0.846647	0	2.03695	4.31552	0	0	0	0
NC_016810.1	RefSeq	CDS	564417	565187	-	SL1344_0498	ybbO	NA	771	0.932742	2.474	0.508296	0.719655	0.242184	0.440343	3.80083	7.69638	2.48105	1.20775	1.75698	1.65853	1.58517	3.73154	1.36799	1.31573	0.421562	0.488328
NC_016810.1	RefSeq	CDS	565342	565956	-	SL1344_0499	tesA	NA	615	0.58467	1.77231	0.637229	0.360881	0.303616	0.27602	3.09077	5.18744	2.87113	1.21129	1.92733	1.24754	1.65606	2.57294	0.571665	0.471278	0.264248	0.408131
NC_016810.1	RefSeq	5UTR	565957	565991	-	SL1344_0499	tesA_5UTR	NA	35	0	7.78552	0	0	0	0	9.05155	18.2301	8.4083	3.54734	0	4.87134	0	8.22004	0	0	0	0
NC_016810.1	RefSeq	CDS	565927	566613	+	SL1344_0500	ybbA	NA	687	0.697859	0.396642	0.285223	1.77682	1.35898	0.247092	0.461141	1.02163	0.963834	5.78315	5.29924	2.60585	0.296499	0.41878	0.255876	1.05472	0.946214	0.548037
NC_016810.1	RefSeq	5UTR	565768	565926	+	SL1344_0500	ybbA_5UTR	NA	159	0	0	0	0.697929	0	0	0	0	1.85088	1.56172	2.12993	0	0	0	0	0	0	0
NC_016810.1	RefSeq	CDS	566610	569024	+	SL1344_0501	SL1344_0501	NA	2415	0.347413	0.620585	0.973654	1.01091	1.00514	0.351454	0.393545	0.739774	1.94975	2.98182	2.62934	1.27078	0.674766	1.13175	0.946266	1.20015	0.201879	0.623605
NC_016810.1	RefSeq	3UTR	569025	569082	+	SL1344_0501	SL1344_0501_3UTR	NA	58	0	0	0	1.91329	0	0	0	1.10009	2.53699	4.28127	1.45974	1.4698	0	2.48019	0	2.49858	0	0
NC_016810.1	RefSeq	CDS	569210	570343	+	SL1344_0502	SL1344_0502	NA	1134	1.05694	2.40294	1.38235	0.587147	0.329319	0.149693	4.88895	5.62658	4.80104	2.95612	1.41854	1.2028	2.874	2.28335	2.0152	0.511174	0.573235	0.442682
NC_016810.1	RefSeq	5UTR	569170	569209	+	SL1344_0502	SL1344_0502_5UTR	NA	40	0	0	0	0	0	0	1.98003	3.19027	0	0	0	0	0	0	0	0	0	0
NC_016810.1	RefSeq	3UTR	570344	570443	+	SL1344_0502	SL1344_0502_3UTR	NA	100	0	0	0	1.10971	0	0	2.37603	0.638055	0	1.86235	0.846647	0	0	2.87702	0	0	0	0
NC_016810.1	RefSeq	CDS	570600	571430	+	SL1344_0503	sfbA	NA	831	1.00963	1.8035	0.471596	0	0.224698	0	3.5264	6.91034	1.94777	0.22411	0.815063	0.205171	1.96096	3.98143	0.846147	0.17439	0	0.151023
NC_016810.1	RefSeq	5UTR	570517	570599	+	SL1344_0503	sfbA_5UTR	NA	83	0	3.28305	0	0	0	0	1.90846	9.99363	0	0	0	0	2.45416	3.46628	0	0	0	0
NC_016810.1	RefSeq	CDS	571467	572483	+	SL1344_0504	sfbB	NA	1017	0.707123	1.47366	0.385345	0.327347	0	0.166915	1.86905	4.14077	1.44686	0.366245	0.0832494	0	0.60087	3.11182	0.345697	0.569982	0.479387	0
NC_016810.1	RefSeq	CDS	572476	573135	+	SL1344_0505	sfbC	NA	660	0.544806	3.09651	0.296891	0.504413	0.282915	0	3.60005	4.83375	5.9081	0.846525	0.897959	0.387493	0.617257	3.48729	1.06538	1.09786	0	0.190152
NC_016810.1	RefSeq	3UTR	573136	573251	+	SL1344_0505	sfbC_3UTR	NA	116	0	0	0	0	0	0	0.682767	1.10009	0.634247	1.07032	0	0	0	0	0	0	0	0
NC_016810.1	RefSeq	CDS	573174	574268	-	SL1344_0506	ybbB	NA	1095	2.18918	6.59458	4.65265	0.810745	0.852622	0.310049	7.23297	16.0825	18.3428	2.89133	2.0103	1.94631	2.60432	5.78031	8.02681	1.32345	0.890478	0.687674
NC_016810.1	RefSeq	3UTR	573074	573173	-	SL1344_0506	ybbB_3UTR	NA	100	0	0	0	1.10971	0	0	3.16804	14.0372	11.0359	1.86235	1.69329	0.852484	0	5.75403	1.75787	1.44918	0	0
NC_016810.1	RefSeq	CDS	574338	575264	-	SL1344_0507	SL1344_0507	NA	927	0.129296	0.440927	0.422757	0.478838	0	0	0.341752	0.34415	0.714297	0.133934	0.273996	0.0919616	0.439471	0	0.18963	0.31266	0	0
NC_016810.1	RefSeq	5UTR	575265	575364	-	SL1344_0507	SL1344_0507_5UTR	NA	100	1.19857	0	0	0	0	0	0	0	1.47145	0	0	0	0	0	0	0	0	0
NC_016810.1	RefSeq	CDS	575491	575973	+	SL1344_0508	allA	NA	483	0.992608	0.564168	0.811379	0.919013	0	0	1.4758	2.37784	2.43719	4.36991	2.45405	0.352996	1.26519	0.893483	1.45579	1.80022	0	0
NC_016810.1	RefSeq	5UTR	575431	575490	+	SL1344_0508	allA_5UTR	NA	60	0	2.27078	0	0	0	0	0	2.12685	0	0	0	0	0	0	0	0	0	0
NC_016810.1	RefSeq	CDS	576052	576870	+	SL1344_0509	allR	NA	819	1.75615	2.66172	2.15327	1.35495	0.911961	1.2436	11.798	16.7499	12.846	9.47474	12.4051	6.45348	1.49227	3.3372	2.361	3.18501	2.57956	1.37913
NC_016810.1	RefSeq	5UTR	576005	576051	+	SL1344_0509	allR_5UTR	NA	47	7.65047	5.79773	8.33821	4.72216	0	0	16.8513	21.721	18.7845	13.2082	14.411	3.62759	0	6.12131	11.2205	9.25008	6.91541	2.67022
NC_016810.1	RefSeq	CDS	576955	578736	+	SL1344_0510	gcl	NA	1782	1.14342	0.841028	0.329879	0.685005	1.15262	0.952593	0.17778	0.393861	0.454152	0.3832	0.47511	0.478386	0.342921	0.56507	0.295938	0.325293	0.27359	0.352134
NC_016810.1	RefSeq	CDS	578749	579525	+	SL1344_0511	gip	NA	777	0	0	0	0	0	0	0.101932	0.246353	0.189376	0.239685	0	0.329145	0	0.370272	0.226238	0	0	0.161519
NC_016810.1	RefSeq	CDS	579626	580504	+	SL1344_0512	garR	NA	879	0	0	0	0	0	0	0.0901036	0.145177	0.167401	0	0.192639	0	0	0	0.199985	0	0	0
NC_016810.1	RefSeq	CDS	580570	581817	+	SL1344_0513	SL1344_0513	NA	1248	0	0	0	0.0889189	0	0	0	0	0.117905	0.646651	0.135681	0.546464	0	0.115265	0	0.34836	0.260436	0
NC_016810.1	RefSeq	CDS	581913	583367	+	SL1344_0515	ybbW	NA	1455	0	0	0	0	0.128333	0	0	0.0438526	0.101131	0.0426656	0	0	0.139997	0	0	0	0	0
NC_016810.1	RefSeq	CDS	583446	584807	+	SL1344_0516	allB	NA	1362	0	0.100034	0	0.244429	0	0	0.116301	0.234234	0.486163	0.455789	0.186486	0.250363	0.299112	0.316852	0	0.106401	0.119319	0
NC_016810.1	RefSeq	3UTR	584808	584857	+	SL1344_0516	allB_3UTR	NA	50	0	0	0	0	0	0	0	0	0	0	0	0	0	0	0	0	0	0
NC_016810.1	RefSeq	CDS	584866	586164	+	SL1344_0517	SL1344_0517	NA	1299	0	0	0	0	0	0	0	0.147357	0.113276	0.143368	0.0651768	0.0656262	0	0	0	0	0	0
NC_016810.1	RefSeq	5UTR	584766	584865	+	SL1344_0517	SL1344_0517_5UTR	NA	100	0	0	0	0	0	0	0	0	0	0	0	0	0	0	0	0	0	0
NC_016810.1	RefSeq	CDS	586187	587335	+	SL1344_0518	glxK	NA	1149	0.104315	0.237157	0	0	0	0	0	0.222125	0.384191	0.270141	0.221057	0.0741936	0	0	0	0.126125	0	0
NC_016810.1	RefSeq	3UTR	587336	587435	+	SL1344_0518	glxK_3UTR	NA	100	0	0	0	0	0	0	0	0	0	1.24157	0	0	0	0	0	0	0	0
NC_016810.1	RefSeq	CDS	587415	588200	-	SL1344_0519	SL1344_0519	NA	786	1.06743	1.04005	0.498595	0.423553	0.237562	0.647909	1.81376	1.62355	0.936038	2.68533	4.41635	1.3015	1.81408	0.915081	0.223648	0.737496	1.03379	0.798349
NC_016810.1	RefSeq	3UTR	587332	587414	-	SL1344_0519	SL1344_0519_3UTR	NA	83	0	0	0	4.01099	8.99875	0	1.90846	3.8437	6.20492	12.7149	17.341	11.298	0	1.73314	2.11792	5.238	3.91596	1.51205
NC_016810.1	RefSeq	CDS	588211	589446	-	SL1344_0520	allC	NA	1236	0.193944	0.330696	0.634136	0	0	0	0.0640785	0.309735	0.535723	0.200901	0.136998	0.137942	0.329603	0.232768	0.56889	0.234495	0	0
NC_016810.1	RefSeq	CDS	589468	590517	-	SL1344_0521	allD	NA	1050	0	0	0	0	0	0	0	0.182301	0.280277	0.0591223	0	0.162378	0	0	0.167416	0.138017	0.154774	0
NC_016810.1	RefSeq	5UTR	590518	590617	-	SL1344_0521	allD_5UTR	NA	100	0	0	0	0	0	0	0	0	0	0	0	0	0	0	0	0	0	0
NC_016810.1	RefSeq	CDS	590848	592512	+	SL1344_0522	fdrA	NA	1665	0.143973	0.0818298	0	0	0.224293	0	0.0951364	0.268251	0.441878	0.410128	0.305098	0.358402	0.122339	0.259191	0.105578	0.174076	0	0.0753756
NC_016810.1	RefSeq	5UTR	590748	590847	+	SL1344_0522	fdrA_5UTR	NA	100	0	0	0	0	0	0	0	0	0	0	0	0	0	0	0	0	0	0
NC_016810.1	RefSeq	CDS	592522	593781	+	SL1344_0523	SL1344_0523	NA	1260	0	0	0	0.088072	0	0	0	0.0506393	0.058391	0.0492686	0	0	0	0.114167	0	0.230028	0	0
NC_016810.1	RefSeq	CDS	593793	594602	+	SL1344_0524	SL1344_0524	NA	810	0	0	0	0	0	0	0	0.0787722	0.0908304	0.0766401	0.104524	0	0	0.177594	0	0	0	0
NC_016810.1	RefSeq	CDS	594606	595499	+	SL1344_0525	arcC	NA	894	0	0.304802	0	0	0	0	0.177184	0.713708	0.493776	0.555512	0.568219	0.286069	1.36708	4.82721	5.30901	0.972603	0	0.280762
NC_016810.1	RefSeq	3UTR	595500	595599	+	SL1344_0525	arcC_3UTR	NA	100	0	2.72493	0	1.10971	0	0	3.96005	14.0372	3.67863	1.24157	1.69329	0	10.1847	40.2782	43.9468	5.79672	0	0
NC_016810.1	RefSeq	CDS	595540	596607	-	SL1344_0526	purK	NA	1068	1.34671	1.27572	0	0.311716	0.174835	0	3.70791	3.58458	2.06665	0.465007	0.554918	1.19731	2.09798	1.88568	0.987568	0.678454	0.30433	0.470039
NC_016810.1	RefSeq	3UTR	595440	595539	-	SL1344_0526	purK_3UTR	NA	100	0	0	0	0	0	0	0	0	1.47145	0	0	0	0	0	0	1.44918	0	0
NC_016810.1	RefSeq	CDS	596604	597113	-	SL1344_0527	purE	NA	510	0.940058	0.5343	0	0	0	0	1.70826	1.87663	0.7213	0.365167	0	0.501461	1.59761	0	0	0	0	0
NC_016810.1	RefSeq	5UTR	597114	597155	-	SL1344_0527	purE_5UTR	NA	42	0	6.48793	0	0	0	0	3.77148	3.03836	0	0	0	0	4.84988	0	0	0	0	0
NC_016810.1	RefSeq	CDS	597231	597953	-	SL1344_0528	SL1344_0528	NA	723	3.48133	4.8996	0.542041	0	0.774789	0	9.42087	10.5901	1.5264	0.944486	0.702611	1.17909	5.63471	2.98446	0.486271	1.20264	0.44955	1.0415
NC_016810.1	RefSeq	CDS	597956	598450	-	SL1344_0529	ppiB	NA	495	31.7198	40.7363	13.4591	2.24183	4.14942	3.42933	68.8009	128.127	14.8632	12.5411	25.3139	16.0164	40.3275	28.4795	9.94351	10.2467	10.1775	11.6627
NC_016810.1	RefSeq	5UTR	598451	598505	-	SL1344_0529	ppiB_5UTR	NA	55	10.8961	14.8633	7.12538	0	0	0	14.4002	25.5222	5.35074	2.2574	9.23615	3.09994	22.2213	5.23094	0	2.63487	0	0
NC_016810.1	RefSeq	CDS	598623	600008	+	SL1344_0530	cysS	NA	1386	8.99363	11.0098	4.2413	0.960786	1.61666	0.734857	21.0288	31.6265	9.71413	5.37476	6.41399	5.28959	7.64223	9.02959	3.29759	1.46382	2.34505	1.26768
NC_016810.1	RefSeq	5UTR	598589	598622	+	SL1344_0530	cysS_5UTR	NA	34	14.1009	16.029	0	0	0	0	30.2827	43.1625	8.6556	3.65167	4.98027	0	17.9731	12.6927	10.3404	0	0	0
NC_016810.1	RefSeq	3UTR	600009	600059	+	SL1344_0530	cysS_3UTR	NA	51	4.70029	0	0	2.1759	0	0	9.31777	22.5196	12.9834	8.52057	16.6009	16.7154	3.99402	2.8206	0	0	0	0
NC_016810.1	RefSeq	CDS	600052	600876	-	SL1344_0531	SL1344_0531	NA	825	0.290563	0.660589	0.475025	0.13451	0	0	0.384005	1.08276	1.78358	0.752466	0.205248	0	0.493806	0.174365	0	0.175658	0	0
NC_016810.1	RefSeq	3UTR	600012	600051	-	SL1344_0531	SL1344_0531_3UTR	NA	40	0	0	0	0	0	0	0	0	0	0	0	0	0	0	0	0	0	0
NC_016810.1	RefSeq	CDS	600873	601310	-	SL1344_0532	SL1344_0532	NA	438	0	0.62213	0	0.253358	0	0	0	0.728373	1.67974	0.283463	0	0	0	0	0.40134	0.330863	0	0
NC_016810.1	RefSeq	CDS	601303	601848	-	SL1344_0533	ybcI	NA	546	0	0.249536	0	0	0	0	0.870341	1.7529	0	0	0.155063	0.156133	1.1192	0.263463	0	0	0	0
NC_016810.1	RefSeq	CDS	601976	602188	-	SL1344_0534	SL1344_0534	NA	213	14.0678	10.8741	2.75983	0.52099	1.75328	0	34.9526	70.0962	29.0146	10.4921	7.15476	6.40364	8.60683	4.05213	6.60233	2.72146	0.762968	1.17841
NC_016810.1	RefSeq	CDS	602190	603056	-	SL1344_0535	folD	NA	867	8.15638	10.3717	3.61611	1.91991	1.07684	0.78317	28.6841	46.2167	21.045	8.87858	9.27698	5.11294	11.7471	8.12998	6.0826	3.00868	1.68698	1.73703
NC_016810.1	RefSeq	5UTR	603057	603097	-	SL1344_0535	folD_5UTR	NA	41	8.77005	19.9385	0	0	0	0	50.225	76.2553	25.1224	13.627	12.39	2.07923	19.8727	10.5257	8.57498	0	0	3.06099
NC_016810.1	RefSeq	CDS	603618	604160	+	SL1344_0536	fimA	NA	543	0	0.752743	4.33034	0.408732	0.343875	0.312619	1.7503	1.41007	4.74225	2.2865	0.779601	0.784976	0.750258	0.794756	3.56106	1.33442	0.299286	0.462248
NC_016810.1	RefSeq	5UTR	603518	603617	+	SL1344_0536	fimA_5UTR	NA	100	0	0	0	0	0	0	0	0	5.15008	0	0	0.852484	4.0739	0	1.75787	0	3.25025	0
NC_016810.1	RefSeq	CDS	604236	604769	+	SL1344_0537	fimI	NA	534	0.448904	0	0	0	0.349671	0	0	0.59743	1.37776	0	0	0	0	0.538767	0	0	0.60866	0
NC_016810.1	RefSeq	5UTR	604155	604235	+	SL1344_0537	fimI_5UTR	NA	81	0	0	0	0	0	0	0	0	0.908304	0	0	0	0	0	0	0	2.00632	0
NC_016810.1	RefSeq	CDS	604813	605505	+	SL1344_0538	fimC	NA	693	0	0	0	0.160131	0	0	0.114287	0	0.849323	0	0.122171	0	0	0.415154	0.507322	0	0	0
NC_016810.1	RefSeq	CDS	605536	608148	+	SL1344_0539	fimD	NA	2613	0	0.104284	0	0.169875	0	0.129929	0.242483	0.122092	0.534971	0.332606	0.0648027	0.195748	0.0779544	0	0.33637	0.388222	0.0621937	0.0960585
NC_016810.1	RefSeq	CDS	608163	609170	+	SL1344_0540	fimH	NA	1008	0	0.135165	0.194393	0.22018	0	0	0.0785725	0.126598	0.291955	0.554272	0.251978	0.253716	0	0.142709	0.174392	0.287535	0.161222	0.124504
NC_016810.1	RefSeq	CDS	609180	609698	+	SL1344_0541	fimF	NA	519	0	0.525035	0.377549	0.213817	0.359777	0	1.52603	1.59821	0.850551	0.956894	2.28383	0.985531	0	0	0	0.55845	0	0.241812
NC_016810.1	RefSeq	3UTR	609699	609798	+	SL1344_0541	fimF_3UTR	NA	100	0	0	0	0	0	0	0	0	0	1.24157	0	0	0	0	0	1.44918	0	0
NC_016810.1	RefSeq	CDS	609744	610376	-	SL1344_0542	fimZ	NA	633	0	0	0.309554	0	0	0	0.12512	0.403194	0.464914	0.0980702	0	0	0	0.227252	0	0	0	0
NC_016810.1	RefSeq	5UTR	610377	610476	-	SL1344_0542	fimZ_5UTR	NA	100	0	0	0	0	0	0	0	0.638055	1.47145	0	0	0	0	0	1.75787	0	0	0
NC_016810.1	RefSeq	3UTR	609644	609743	-	SL1344_0542	fimZ_3UTR	NA	100	0	0	0	0	0	0	0	0.638055	0	0.620785	0	1.70497	0	0	0	0	0	0
NC_016810.1	RefSeq	CDS	610980	611702	-	SL1344_0543	fimY	NA	723	0	0	0	0	0	0	0	0	0	0	0	0	0	0	0	0	0	0
NC_016810.1	RefSeq	3UTR	610880	610979	-	SL1344_0543	fimY_3UTR	NA	100	0	0	0	0	0	0	0	0	0	0	0	0	0	0	0	0	0	0
NC_016810.1	RefSeq	CDS	611721	612032	-	SL1344_0544	SL1344_0544	NA	312	0	0	0	0	0	0	0	0	0	0	0	0	0	0	0	0	0	0
NC_016810.1	RefSeq	5UTR	612033	612453	-	SL1344_0544	SL1344_0544_5UTR	NA	421	0	0	0	0	0	0	0	0.151557	0	0.147455	0.603311	0	0	0	0	0	0	0
NC_016810.1	RefSeq	CDS	612194	612790	-	SL1344_0545	fimW	NA	597	0.200766	0	0	0	0	0	0	0.106877	0.123237	0.103984	0.425451	0	0	0.240956	0	0	0	0
NC_016810.1	RefSeq	5UTR	612791	612821	-	SL1344_0545	fimW_5UTR	NA	31	0	0	0	0	0	5.47587	0	0	0	0	0	0	0	0	0	0	0	0
NC_016810.1	RefSeq	tRNA	613046	613119	+			NA	74	25.9151	51.5528	5.29589	85.4775	30.2796	59.6426	7.49199	34.4894	15.9076	27.6836	36.6117	57.6003	24.7737	31.1029	19.004	25.4585	8.78445	32.2231
NC_016810.1	RefSeq	CDS	613262	613552	-	SL1344_0546	SL1344_0546	NA	291	0	0	0	0.381343	0	0	0	0.219263	0	0.426656	0	0	1.39997	2.47166	0	0	0	0
NC_016810.1	RefSeq	5UTR	613553	613652	-	SL1344_0546	SL1344_0546_5UTR	NA	100	0	0	0	0	0	0	0.79201	0	1.47145	0	0.846647	0.852484	2.03695	0	0	0	0	0
NC_016810.1	RefSeq	3UTR	613162	613261	-	SL1344_0546	SL1344_0546_3UTR	NA	100	0	0	0	0	0	0	0	0.638055	1.47145	0.620785	0	0.852484	2.03695	0	0	0	0	0
NC_016810.1	RefSeq	CDS	614292	615944	-	SL1344_0547	SL1344_0547	NA	1653	0.362545	0.329695	0.118541	0	0	0	1.24575	1.38959	0.178034	0.187775	0.307313	0.206288	7.27042	8.26729	0.319033	0.0876696	0	0
NC_016810.1	RefSeq	3UTR	614192	614291	-	SL1344_0547	SL1344_0547_3UTR	NA	100	0	0	0	0	0	0	0.79201	0	0	0	0	0	4.0739	2.87702	0	0	0	0
NC_016810.1	RefSeq	CDS	615925	616851	-	SL1344_0548	gtrB	NA	927	0.258592	0.146976	0	0.11971	0	0	0.85438	0.34415	0	0.0669671	0	0	3.73551	2.79322	0	0	0	0
NC_016810.1	RefSeq	5UTR	616852	617235	-	SL1344_0548	gtrB_5UTR	NA	384	0	0.354809	0	0	0	0	1.44377	1.16312	0.191595	0	0	0	2.12182	1.87306	0.915558	0	0	0
NC_016810.1	RefSeq	CDS	616848	617210	-	SL1344_0549	gtrA	NA	363	0	0.375335	0	0	0	0	1.52729	1.23041	0.202679	0	0	0	2.24457	1.98142	0.968524	0	0	0
NC_016810.1	RefSeq	5UTR	617211	617310	-	SL1344_0549	gtrA_5UTR	NA	100	0	0	0	0	0	0	1.58402	0.638055	0	0	0	0.852484	2.03695	1.43851	0	0	0	0
NC_016810.1	RefSeq	CDS	618078	618407	-	SL1344_0550	SL1344_0550	NA	330	0.363204	0	0	0	0	0	0.480006	0.58005	0	0.188117	0	0.258329	0	0	0	0.439145	0.492461	0
NC_016810.1	RefSeq	3UTR	617978	618077	-	SL1344_0550	SL1344_0550_3UTR	NA	100	0	0	0	0	0	0	0	1.27611	0	0	0	0	0	0	0	0	0	0
NC_016810.1	RefSeq	CDS	618456	618692	+	SL1344_0550A	cusA	NA	237	0	0.57488	0	0.468231	0	0	0.668363	1.07689	1.24173	2.35741	2.14341	0.359698	0.859472	0	0	0.611468	0	0
NC_016810.1	RefSeq	5UTR	618356	618455	+	SL1344_0550A	cusA_5UTR	NA	100	2.39715	0	0	1.10971	0	0	0.79201	1.91416	2.9429	2.48314	1.69329	0.852484	0	0	0	0	0	1.255
NC_016810.1	RefSeq	3UTR	618693	618792	+	SL1344_0550A	cusA_3UTR	NA	100	0	0	0	0	0	0	0	0	1.47145	2.48314	1.69329	0	0	0	0	0	0	0
NC_016810.1	RefSeq	CDS	618746	619600	-	SL1344_0551	ykgD	NA	855	0	0.159353	0.229179	0.259581	0.218391	0	0	1.11939	1.2047	0.726064	0.495115	0.498529	0.476479	0.336493	0.205599	0.169495	0.380146	0
NC_016810.1	RefSeq	5UTR	619601	619652	-	SL1344_0551	ykgD_5UTR	NA	52	0	0	0	0	0	0	0	2.45406	0	2.38763	0	0	0	0	0	0	0	0
NC_016810.1	RefSeq	CDS	619816	621141	+	SL1344_0552	ykgC	NA	1326	0.18078	0.2055	0	0.251065	0	0.128018	0.776481	1.25109	0.7213	0.561796	0.893895	0.514319	0.307232	0.21697	0.132569	0.655737	0.122558	0.189292
NC_016810.1	RefSeq	5UTR	619716	619815	+	SL1344_0552	ykgC_5UTR	NA	100	0	0	0	0	0	0	0	0	0	0	0	0	0	0	0	0	0	0
NC_016810.1	RefSeq	3UTR	621142	621188	+	SL1344_0552	ykgC_3UTR	NA	47	0	0	0	0	0	0	1.68513	0	1.56537	0	0	0	0	0	0	0	0	0
NC_016810.1	RefSeq	CDS	621298	621534	+	SL1344_0553	SL1344_0553	NA	237	0	0	0	0	0	0	0	0	0	0	0	0	0	0.606965	0	0	0	0
NC_016810.1	RefSeq	5UTR	621198	621297	+	SL1344_0553	SL1344_0553_5UTR	NA	100	0	0	0	0	0	0	0	0	0	0	0	0	0	0	0	0	0	0
NC_016810.1	RefSeq	CDS	621547	622107	+	SL1344_0554	ykgB	NA	561	0	0	0	0	0	0	0	0.341206	0	0.442627	0.905504	0.75979	0	0	0	0	0	0.223708
NC_016810.1	RefSeq	3UTR	622108	622207	+	SL1344_0554	ykgB_3UTR	NA	100	0	0	0	0	0	0	0	0	0	0.620785	0	0.852484	0	0	0	0	0	0
NC_016810.1	RefSeq	CDS	622186	623361	-	SL1344_0555	SL1344_0555	NA	1176	2.03839	3.59153	0.833112	0.566177	0.476337	0.144347	4.24291	8.35548	4.06651	2.11151	1.43988	1.59478	2.77136	4.03663	1.49479	1.97167	0.552763	0.640308
NC_016810.1	RefSeq	5UTR	623362	623518	-	SL1344_0555	SL1344_0555_5UTR	NA	157	1.52685	6.07469	7.48846	0.70682	1.18933	0	25.2233	38.6084	84.3508	7.90808	0	2.17193	0	10.0787	3.35899	2.76913	0	0
NC_016810.1	RefSeq	3UTR	622086	622185	-	SL1344_0555	SL1344_0555_3UTR	NA	100	2.39715	1.36247	0	2.21942	0	0	0.79201	3.82833	1.47145	1.24157	0	0	0	2.87702	0	1.44918	0	0
NC_016810.1	RefSeq	CDS	623687	625081	+	SL1344_0556	pheP	NA	1395	4.29596	3.41837	1.12372	0.477294	0.53541	0.243372	11.4685	6.22046	2.37331	3.42655	4.91601	1.8333	7.88497	5.36218	1.38613	1.45437	0.93197	0.899645
NC_016810.1	RefSeq	5UTR	623659	623686	+	SL1344_0556	pheP_5UTR	NA	28	21.4031	9.7319	0	0	0	0	62.2294	36.4603	2.62759	0	0	0	29.0993	25.6876	0	0	0	0
NC_016810.1	RefSeq	3UTR	625082	625181	+	SL1344_0556	pheP_3UTR	NA	100	0	2.72493	0	2.21942	0	0	7.9201	5.10444	0	2.48314	5.07988	1.70497	0	0	0	0	0	0
NC_016810.1	RefSeq	CDS	625123	626370	-	SL1344_0557	ybdG	NA	1248	1.72871	0.655032	0.314019	0.177838	0.598475	0.408058	1.90387	2.55631	0.943239	0.547166	0.949764	0.68308	1.14252	1.15265	0.140855	0.5806	0.260436	0.201122
NC_016810.1	RefSeq	5UTR	626371	626522	-	SL1344_0557	ybdG_5UTR	NA	152	0	0	0	0	0	0	0	2.09886	0.48403	0.816822	0	0	0	0	0	0.953407	0	0
NC_016810.1	RefSeq	3UTR	625023	625122	-	SL1344_0557	ybdG_3UTR	NA	100	0	0	0	0	0	0	0	1.27611	0	1.24157	0	0	0	4.31552	0	0	0	0
NC_016810.1	RefSeq	CDS	626681	628651	+	SL1344_0558	SL1344_0558	NA	1971	0.182431	0.483879	0.198831	0.675621	0.66315	0	0.401832	0.517954	0.895861	3.874	2.1048	1.03803	0	0.364918	0.713494	2.49985	0.49471	0.127347
NC_016810.1	RefSeq	5UTR	626581	626680	+	SL1344_0558	SL1344_0558_5UTR	NA	100	0	0	0	0	3.73448	0	0	0	1.47145	1.24157	1.69329	0.852484	0	0	0	0	0	0
NC_016810.1	RefSeq	CDS	628818	631547	+	SL1344_0559	SL1344_0559	NA	2730	0.219519	0.6987	0.430655	0.325189	0.136794	0.0621802	0.232091	0.701159	1.26663	0.864096	0.558229	0.156133	0.223841	0.316156	0.515127	0.371584	0	0
NC_016810.1	RefSeq	3UTR	631548	631647	+	SL1344_0559	SL1344_0559_3UTR	NA	100	0	0	3.91896	0	0	0	0	0.638055	0.735726	0	0	0	0	0	0	0	0	0
NC_016810.1	RefSeq	CDS	631675	632661	-	SL1344_0560	SL1344_0560	NA	987	0	0	0	0	0	0	0.561709	0.646459	0.149083	0.188688	0	0.172743	0	0.145745	0.178102	0.146827	0	0
NC_016810.1	RefSeq	3UTR	631575	631674	-	SL1344_0560	SL1344_0560_3UTR	NA	100	0	0	0	1.10971	1.86724	0	0.79201	0	2.9429	35.3847	16.9329	7.67236	0	0	1.75787	1.44918	1.62512	0
NC_016810.1	RefSeq	CDS	632728	633771	-	SL1344_0561	SL1344_0561	NA	1044	0	0.130504	0	0	0.178855	0	0.151726	0	0.140944	0.237849	0.0810964	0.0816556	0	0	0	0.416431	0	0.120211
NC_016810.1	RefSeq	CDS	633804	634658	-	SL1344_0562	manZ	NA	855	0	0.159353	0.229179	0	0	0.19854	0.0926328	0.298505	0.25815	0.145213	0.396092	0.199412	0	0.168247	0	0.169495	0.190073	0
NC_016810.1	RefSeq	CDS	634661	635335	-	SL1344_0563	manY	NA	675	0	0.201847	0	0	0	0	0.117335	0.189053	0.217993	0.0919681	0	0	0	0	0	0	0	0.185927
NC_016810.1	RefSeq	CDS	635419	635889	-	SL1344_0564	manX	NA	471	0	0.578542	0	0	0	0	0	0	0	0	0	0	0	0	0	0	0	0
NC_016810.1	RefSeq	CDS	635867	636316	-	SL1344_0565	SL1344_0565	NA	450	0.26635	0	0	0	0	0	0	0	0.163495	0	0	0.189441	0	0	0	0	0	0
NC_016810.1	RefSeq	5UTR	636317	636416	-	SL1344_0565	SL1344_0565_5UTR	NA	100	0	0	0	0	0	0	0	0	0	0	0	0	0	0	0	0	0	0
NC_016810.1	RefSeq	CDS	636516	637169	-	SL1344_0566	nfnB	NA	654	6.96419	11.6664	5.39306	0.8484	0.571022	0.519119	49.1676	86.8301	34.4239	5.69527	7.50849	5.60502	7.16358	8.3583	2.68788	1.10793	0.745469	0.767587
NC_016810.1	RefSeq	3UTR	636472	636515	-	SL1344_0566	nfnB_3UTR	NA	44	0	0	0	0	0	0	5.40007	8.70075	13.3768	7.05437	3.84839	0	0	0	0	0	0	0
NC_016810.1	RefSeq	CDS	637266	637634	-	SL1344_0567	SL1344_0567	NA	369	1.29927	1.47693	0	1.20294	0	0.460033	5.7952	11.9311	3.38952	1.34587	3.21221	1.61718	1.65606	2.33904	1.42916	0	0.440413	0.680219
NC_016810.1	RefSeq	CDS	637634	638215	-	SL1344_0568	SL1344_0568	NA	582	1.64752	2.34101	0.673361	0.381343	0.641664	0.58334	6.25988	7.89346	3.41316	6.61317	3.6368	4.24777	1.39997	1.483	0.604079	1.494	1.11692	1.72509
NC_016810.1	RefSeq	5UTR	638216	638242	-	SL1344_0568	SL1344_0568_5UTR	NA	27	17.7566	10.0923	7.25733	8.22006	0	0	32.2671	37.8107	16.3495	13.7952	15.6786	22.1014	15.0885	10.6556	13.0213	0	12.0379	4.64816
NC_016810.1	RefSeq	CDS	638504	638845	+	SL1344_0569	ramA	NA	342	0	0	0.572947	0	0	0	0	0.746263	1.29075	1.0891	1.23779	1.99412	0	0.420616	0	0	0.475182	0
NC_016810.1	RefSeq	5UTR	638338	638503	+	SL1344_0569	ramA_5UTR	NA	166	0.722032	0.820762	0	0	0	0	0.954229	0.768741	0.443209	2.99173	2.04011	3.08127	0	0.866571	0	0	0	0.756027
NC_016810.1	RefSeq	3UTR	638846	638945	+	SL1344_0569	ramA_3UTR	NA	100	0	0	0	0	0	0	0.79201	3.82833	0.735726	0.620785	0	0	0	1.43851	0	0	0	0
NC_016810.1	RefSeq	CDS	638851	639099	-	SL1344_0570	SL1344_0570	NA	249	0.96271	1.09435	0	0.445666	0.749896	2.72694	5.08922	5.12494	2.95472	4.98622	5.78032	5.47781	1.6361	0.577714	0.705972	0	2.61064	3.52812
NC_016810.1	RefSeq	5UTR	639100	639123	-	SL1344_0570	SL1344_0570_5UTR	NA	24	0	0	0	9.24756	0	0	6.60009	5.31712	3.06553	25.866	10.5831	31.9682	8.48729	0	0	0	6.77134	10.4584
NC_016810.1	RefSeq	3UTR	638751	638850	-	SL1344_0570	SL1344_0570_3UTR	NA	100	0	2.72493	0	0	0	0	1.58402	3.82833	0	1.86235	0	1.70497	2.03695	1.43851	0	0	0	0
NC_016810.1	RefSeq	CDS	639166	640284	-	SL1344_0571	SL1344_0571	NA	1119	0.214222	0.121757	0.17511	0.991696	1.66867	2.4272	2.6188	0.912321	1.24922	10.4851	10.7439	11.4274	1.0922	0.257106	0.471279	0.647533	5.08305	3.25247
NC_016810.1	RefSeq	5UTR	640285	640308	-	SL1344_0571	SL1344_0571_5UTR	NA	24	0	0	0	0	0	0	0	2.65856	0	20.6928	17.6385	7.10404	0	0	0	0	13.5427	5.22918
NC_016810.1	RefSeq	CDS	640296	641000	-	SL1344_0572	entD	NA	705	0	0	0	0	0	0.240783	4.71836	0.271513	0.104358	1.32082	0.840642	0.12092	1.44465	0.816175	0	0.205557	0.922055	0.534044
NC_016810.1	RefSeq	CDS	641046	643301	-	SL1344_0573	fepA	NA	2256	1.27508	0.483144	0.347425	0.0983783	0.248303	0.225734	9.61927	2.06463	1.17403	1.37585	1.65126	0.831323	5.68829	1.21151	0.233759	0.38542	0.288142	0.166889
NC_016810.1	RefSeq	5UTR	643302	643392	-	SL1344_0573	fepA_5UTR	NA	91	0	0	0	0	2.05191	0	15.6661	0	0	0.682181	0	0	13.4304	0	0	0	1.78585	0
NC_016810.1	RefSeq	CDS	643490	644704	+	SL1344_0574	fes	NA	1215	0.197296	0.224274	0.161274	0.091334	1.99787	0.838282	14.015	0.10503	0.423875	4.80278	7.10765	7.15666	5.70011	0.947166	0	0.238548	2.27383	3.82182
NC_016810.1	RefSeq	5UTR	643443	643489	+	SL1344_0574	fes_5UTR	NA	47	0	0	0	0	3.97285	0	25.2769	0	0	7.92491	3.60275	3.62759	13.0018	0	0	0	6.91541	10.6809
NC_016810.1	RefSeq	CDS	644735	644953	+	SL1344_0575	SL1344_0575	NA	219	2.18918	0	0	0	1.70524	0	15.1892	0.582698	0	3.40156	3.86597	7.00672	3.72046	0	0	0	4.45239	1.14612
NC_016810.1	RefSeq	CDS	644950	648834	+	SL1344_0576	entF	NA	3885	0.863837	0.10521	0.151311	0.114256	0.67288	0.349554	14.5151	2.77558	0.662816	5.04937	2.17927	2.56733	3.77504	1.48109	0.0452476	0.261113	0.920275	0.678381
NC_016810.1	RefSeq	3UTR	648835	648915	+	SL1344_0576	entF_3UTR	NA	81	1.47972	0	0	0	0	0	1.95558	2.36317	0.908304	6.89761	0	0	0	0	0	0	0	0
NC_016810.1	RefSeq	CDS	649084	650220	+	SL1344_0577	fepE	NA	1137	2.21372	3.23541	0.689351	0.780797	0.328451	0.149298	8.14997	11.4479	6.01781	3.16671	3.12745	2.32428	6.09114	4.55464	2.6283	1.27456	0.428792	0.331136
NC_016810.1	RefSeq	5UTR	649040	649083	+	SL1344_0577	fepE_5UTR	NA	44	2.72403	3.09651	0	0	0	0	7.20009	14.5012	5.01632	2.82175	3.84839	0	9.25886	6.53867	0	0	0	0
NC_016810.1	RefSeq	3UTR	650221	650266	+	SL1344_0577	fepE_3UTR	NA	46	0	0	0	0	0	0	10.3306	16.6449	20.7923	21.5925	14.7243	11.1194	0	0	0	0	0	0
NC_016810.1	RefSeq	CDS	650273	651067	-	SL1344_0578	fepC	NA	795	1.05535	0.342759	0	0.139586	0	0	11.9549	0.882843	0.370177	1.09321	1.27796	1.07231	5.63684	1.80944	0.221116	0	0	0
NC_016810.1	RefSeq	3UTR	650219	650272	-	SL1344_0578	fepC_3UTR	NA	54	0	0	0	0	0	0	10.2668	1.18158	0	2.2992	3.13573	1.57867	7.54426	0	0	0	0	0
NC_016810.1	RefSeq	CDS	651064	652053	-	SL1344_0579	fepG	NA	990	0.968544	0.275246	0	0.112092	0.37722	0.171467	11.0401	1.0312	0	1.69305	0.598639	0.774986	4.73231	2.47017	0.177563	0	0	0
NC_016810.1	RefSeq	CDS	652053	653060	-	SL1344_0580	fepD	NA	1008	1.30797	0.27033	0.777571	0.11009	1.11145	0.33681	11.943	0.759589	1.16782	2.70977	3.35971	1.77601	11.1143	2.28335	0.174392	0.575071	1.12856	1.49405
NC_016810.1	RefSeq	5UTR	653061	653105	-	SL1344_0580	fepD_5UTR	NA	45	0	0	0	0	0	0	7.04009	0	0	2.75904	3.76287	3.78882	9.05311	6.39337	0	0	3.61138	0
NC_016810.1	RefSeq	CDS	653171	654415	+	SL1344_0581	ybdA	NA	1245	0.385084	0.21887	0	0.178266	0.299958	0.136347	8.3336	0.409995	0.354567	2.44325	2.72015	1.98571	6.54442	1.6176	0.282389	0.2328	0.391596	0.504018
NC_016810.1	RefSeq	5UTR	653130	653170	+	SL1344_0581	ybdA_5UTR	NA	41	0	0	0	0	0	0	15.4539	0	0	0	0	0	0	0	0	0	3.96371	0
NC_016810.1	RefSeq	3UTR	654416	654515	+	SL1344_0581	ybdA_3UTR	NA	100	1.19857	1.36247	0	0	1.86724	0	9.50412	1.91416	0	4.96628	3.38659	0.852484	2.03695	5.75403	0	0	0	2.51001
NC_016810.1	RefSeq	CDS	654478	655434	-	SL1344_0582	fepB	NA	957	0.500971	0	0	0.231914	2.7316	1.95117	6.28974	0.26669	0.615027	7.52466	11.324	14.7871	3.40556	0.601257	0.183686	0.151429	7.81146	5.63899
NC_016810.1	RefSeq	5UTR	655435	655463	-	SL1344_0582	fepB_5UTR	NA	29	0	0	0	0	0	0	30.0418	0	0	12.8438	23.3558	35.2752	14.0479	0	0	0	5.60387	17.3104
NC_016810.1	RefSeq	3UTR	654378	654477	-	SL1344_0582	fepB_3UTR	NA	100	1.19857	0	0	0	0	0	6.33608	0	0	12.4157	18.6262	13.6397	8.1478	2.87702	1.75787	0	3.25025	0
NC_016810.1	RefSeq	CDS	655743	656918	+	SL1344_0583	entC	NA	1176	0.611517	0	0.166622	0.0943629	0	0.144347	11.4491	0.922358	0.187685	0.739029	0.0719938	0.289961	8.6605	1.22322	0.298958	0	0.414572	0.213436
NC_016810.1	RefSeq	5UTR	655565	655742	+	SL1344_0583	entC_5UTR	NA	178	0	0	0	0	0	0	19.5778	2.15075	0	0	0.475644	0.957848	25.1758	2.42445	0	0.814145	0	0.705059
NC_016810.1	RefSeq	CDS	656928	658538	+	SL1344_0584	entE	NA	1611	1.63679	0.761154	0.243263	0.275533	0.463623	0.526853	7.57105	1.10897	0.365351	0.616546	0.525541	0.317499	4.93116	1.07151	0.32735	0.629687	1.00877	0.623217
NC_016810.1	RefSeq	CDS	658552	659409	+	SL1344_0585	entB	NA	858	0.977857	0	0.456755	0.258673	0	0.395692	7.10778	2.00786	0.257247	0.723525	0.197354	0.397429	4.51073	1.67658	0.40976	0.337804	0.189408	0.146271
NC_016810.1	RefSeq	CDS	659409	660164	+	SL1344_0586	entA	NA	756	0.634166	0.360441	0.518381	0.146787	0	0	3.66671	2.02557	0.194637	0.985372	0.223981	0.225525	1.61663	0.951394	0	0	0	0.166006
NC_016810.1	RefSeq	CDS	660167	660580	+	SL1344_0587	SL1344_0587	NA	414	1.73706	0.658196	0	0.268045	0.451024	0	7.65227	4.00711	0.533135	2.39917	0.818016	0.205914	2.46008	2.08479	0	0.350043	0	0.303141
NC_016810.1	RefSeq	3UTR	660581	660680	+	SL1344_0587	SL1344_0587_3UTR	NA	100	4.79429	1.36247	0	0	0	0	7.12809	5.74249	0	2.48314	0	0	8.1478	0	0	0	0	0
NC_016810.1	RefSeq	CDS	660762	662867	+	SL1344_0588	cstA	NA	2106	1.47972	1.35858	9.86253	5.16388	6.02908	3.46597	3.53509	3.9992	15.3713	17.3914	25.6486	23.8016	3.77213	2.39068	5.84288	13.4183	11.4206	9.71347
NC_016810.1	RefSeq	5UTR	660725	660761	+	SL1344_0588	cstA_5UTR	NA	37	0	0	31.7753	5.99842	10.0932	0	21.4057	10.3468	39.769	30.2003	80.0882	29.9522	22.0211	19.4393	19.004	15.6668	35.1378	40.7028
NC_016810.1	RefSeq	3UTR	662868	662922	+	SL1344_0588	cstA_3UTR	NA	55	2.17922	4.95442	7.12538	2.01765	3.39498	0	2.88004	4.6404	18.7276	15.8018	16.9329	17.0497	0	0	6.39226	7.90461	8.8643	4.56365
NC_016810.1	RefSeq	CDS	662931	663128	+	SL1344_0589	SL1344_0589	NA	198	0	2.06434	4.94818	4.48367	2.82915	0.857334	0.80001	3.867	18.9505	20.3793	18.3868	15.4997	0	2.90608	2.66344	4.39145	8.20769	7.60609
NC_016810.1	RefSeq	5UTR	662831	662930	+	SL1344_0589	SL1344_0589_5UTR	NA	100	1.19857	5.44986	7.83792	3.32912	7.46896	1.69752	3.16804	7.0186	27.2219	23.5898	30.4793	19.6071	2.03695	1.43851	5.27361	13.0426	9.75074	7.53003
NC_016810.1	RefSeq	3UTR	663129	663228	+	SL1344_0589	SL1344_0589_3UTR	NA	100	0	2.72493	0	3.32912	0	0	0	1.27611	8.82871	14.278	10.1598	6.81987	2.03695	2.87702	0	0	1.62512	2.51001
NC_016810.1	RefSeq	CDS	663164	664252	-	SL1344_0590	ybdH	NA	1089	0.110062	0.75067	0.359868	0.611409	0	0.623515	0.945467	1.11323	1.28364	3.30629	2.41011	2.89641	0.187048	0	0.484262	0.399223	0.596923	0.92195
NC_016810.1	RefSeq	5UTR	664253	664315	-	SL1344_0590	ybdH_5UTR	NA	63	0	4.32529	0	0	0	0	1.25716	2.02557	0	1.97074	0	0	0	0	0	0	0	3.98414
NC_016810.1	RefSeq	3UTR	662870	663163	-	SL1344_0590	ybdH_3UTR	NA	294	0.407678	0	0	0.377452	0	0	0	1.30215	0.250247	1.47806	1.43988	0.579921	0	1.95715	0.597915	0	0	0
NC_016810.1	RefSeq	CDS	664379	665539	+	SL1344_0591	SL1344_0591	NA	1161	0.206473	0.704117	0.168775	0.191164	0	0.292424	0.682179	1.31898	1.01392	4.5984	1.38555	3.08392	0.350896	0.247805	0.30282	0.249643	0.279952	0.216194
NC_016810.1	RefSeq	5UTR	664351	664378	+	SL1344_0591	SL1344_0591_5UTR	NA	28	0	0	0	0	0	0	2.82861	0	0	0	0	0	0	0	0	0	0	0
NC_016810.1	RefSeq	3UTR	665540	665639	+	SL1344_0591	SL1344_0591_3UTR	NA	100	0	2.72493	3.91896	1.10971	0	0	12.6722	18.5036	27.9576	38.4886	22.0128	27.2795	0	0	3.51574	0	0	2.51001
NC_016810.1	RefSeq	CDS	665540	666157	-	SL1344_0592	SL1344_0592	NA	618	1.93944	1.76371	0.634136	0.359129	0.302143	0	2.43498	2.68437	6.19058	4.01802	1.91797	0.965597	1.97762	1.39661	3.1289	1.87596	1.84075	1.21845
NC_016810.1	RefSeq	3UTR	665440	665539	-	SL1344_0592	SL1344_0592_3UTR	NA	100	1.19857	1.36247	0	0	0	0	1.58402	1.27611	2.20718	3.10392	1.69329	0	4.0739	0	0	0	0	0
NC_016810.1	RefSeq	CDS	666130	667365	-	SL1344_0593	SL1344_0593	NA	1236	0.387888	0.771623	0	0.0897822	0	0.13734	0.512628	1.29056	0.773822	0.502253	0.61649	0.206914	0.98881	0.465537	0.142223	0.117247	0	0.203075
NC_016810.1	RefSeq	5UTR	667366	667587	-	SL1344_0593	SL1344_0593_5UTR	NA	222	0	1.22745	0	0	0	0	0.713523	1.72447	1.32563	1.11853	1.90686	0	0.917545	0.647977	0.791834	0	0.732037	0
NC_016810.1	RefSeq	CDS	667531	668433	-	SL1344_0594	ybdO	NA	903	0.265465	1.05617	0.433993	0.368674	0.206782	0.187987	2.10501	4.66352	1.22214	1.51243	0.187519	0.660841	0.451152	0.955819	0.19467	0	0.359939	0.138982
NC_016810.1	RefSeq	5UTR	668434	668551	-	SL1344_0594	ybdO_5UTR	NA	118	1.01574	1.15463	0	0	0	0	0	3.24435	0	0	0	0	0	1.21907	0	0	0	0
NC_016810.1	RefSeq	CDS	668750	669496	-	SL1344_0595	dsbG	NA	747	0.641807	1.64152	0.78694	0.148555	1.24983	0.45449	1.69641	2.64788	2.36378	2.49311	2.04011	1.02709	2.45416	1.54057	0.470648	0.582	0.435106	0.84003
NC_016810.1	RefSeq	5UTR	669497	669596	-	SL1344_0595	dsbG_5UTR	NA	100	0	2.72493	0	1.10971	0	0	3.16804	1.27611	0	0	0.846647	0	4.0739	0	0	0	0	0
NC_016810.1	RefSeq	3UTR	668650	668749	-	SL1344_0595	dsbG_3UTR	NA	100	0	0	0	0	0	0	0	0	1.47145	1.24157	0	0	2.03695	0	0	1.44918	0	0
NC_016810.1	RefSeq	CDS	669937	670500	+	SL1344_0596	ahpC	NA	564	80.755	79.7187	71.9171	11.4119	6.62142	2.10685	223.279	125.122	91.3135	53.3831	28.9721	22.6725	122.073	65.294	43.0117	36.2295	5.76285	2.67022
NC_016810.1	RefSeq	5UTR	669873	669936	+	SL1344_0596	ahpC_5UTR	NA	64	18.7277	14.902	6.12337	3.46784	0	0	49.5006	33.8967	20.6923	5.81986	2.64577	0	38.1928	26.972	5.49335	4.52868	0	3.92189
NC_016810.1	RefSeq	CDS	670742	672307	+	SL1344_0597	ahpF	NA	1566	3.75033	5.04617	2.00202	0.425175	0.119236	0.433594	13.2507	8.96373	6.7653	1.86315	2.05444	0.870993	5.8533	4.59294	1.79604	1.29556	0.415102	0.400704
NC_016810.1	RefSeq	3UTR	672308	672481	+	SL1344_0597	ahpF_3UTR	NA	174	0	1.56605	0	0	3.21938	0	5.46214	5.86717	7.61096	12.487	9.24499	2.9396	1.17066	1.65346	0	0	0	0.721267
NC_016810.1	RefSeq	CDS	672639	673199	+	SL1344_0598	SL1344_0598	NA	561	0	0	0	0	0	0	0	0	0	0	0	0	0	0	0	0	0	0
NC_016810.1	RefSeq	5UTR	672539	672638	+	SL1344_0598	SL1344_0598_5UTR	NA	100	0	0	0	0	0	0	0	0	0	0	0	0	0	0	0	0	0	0
NC_016810.1	RefSeq	CDS	673192	675471	+	SL1344_0599	SL1344_0599	NA	2280	0.052569	0.418301	0.171884	0.194686	0.0818965	0	0.208424	0.391788	1.61343	0.245047	0.519871	0.0373897	0.17868	0.189277	0.616797	0.190681	0	0
NC_016810.1	RefSeq	CDS	675468	676025	+	SL1344_0600	SL1344_0600	NA	558	0	0.976678	0	0	0	0	0.283875	0.571734	0.263701	0.66751	0.455186	0	0	0.515594	0	0	0	0
NC_016810.1	RefSeq	CDS	676025	676792	+	SL1344_0601	SL1344_0601	NA	768	0.312129	0.532213	0.765422	0.43348	0.486261	0	0.825011	0.58156	2.58654	1.85912	2.53553	0.666003	0.795683	0.374611	1.14445	0.37739	0	0.326824
NC_016810.1	RefSeq	3UTR	676793	676892	+	SL1344_0601	SL1344_0601_3UTR	NA	100	0	0	0	0	0	0	0	0	1.47145	3.72471	3.38659	4.26242	0	1.43851	0	0	0	0
NC_016810.1	RefSeq	CDS	676860	677288	-	SL1344_0602	SL1344_0602	NA	429	5.86714	23.8193	69.8835	31.2995	18.2807	10.288	56.1238	199.448	370.436	400.254	283.992	171.093	5.22295	10.0595	47.5322	47.9682	31.8206	21.3555
NC_016810.1	RefSeq	5UTR	677289	677325	-	SL1344_0602	SL1344_0602_5UTR	NA	37	0	3.68234	10.5918	8.99763	0	0	12.8434	110.366	111.353	77.1786	66.3588	13.8241	0	7.77572	0	7.8334	8.78445	6.78381
NC_016810.1	RefSeq	3UTR	676796	676859	-	SL1344_0602	SL1344_0602_3UTR	NA	64	7.49109	36.1905	146.961	31.2105	29.1756	7.95713	106.426	349.933	712.735	691.593	439.198	514.155	0	8.99067	93.3869	79.252	68.5599	35.297
NC_016810.1	RefSeq	CDS	677511	678749	+	SL1344_0603	ybdR	NA	1239	0.0967372	0.329895	0.47445	0.358259	2.41129	0.822044	0.319617	0.617971	1.18761	14.5301	8.33663	5.57314	0.493208	0.580512	0.567513	3.15802	3.67259	3.84908
NC_016810.1	RefSeq	5UTR	677411	677510	+	SL1344_0603	ybdR_5UTR	NA	100	0	0	0	0	0	1.69752	0.79201	1.27611	0	3.10392	0.846647	0	0	0	0	0	0	0
NC_016810.1	RefSeq	3UTR	678750	678849	+	SL1344_0603	ybdR_3UTR	NA	100	0	0	0	0	1.86724	1.69752	0	1.27611	1.47145	20.4859	6.77317	3.40994	0	0	0	1.44918	1.62512	0
NC_016810.1	RefSeq	CDS	678832	679242	-	SL1344_0604	rnk	NA	411	10.2068	15.249	5.24435	3.24002	4.54317	2.06511	52.2226	106.187	47.4373	23.8647	50.8812	22.8159	12.3902	9.45005	8.12641	5.28897	7.11732	7.63385
NC_016810.1	RefSeq	5UTR	679243	679342	-	SL1344_0604	rnk_5UTR	NA	100	2.39715	8.17479	1.95948	2.21942	5.60172	0	16.6322	34.455	22.8075	34.7639	51.6454	27.2795	4.0739	1.43851	1.75787	1.44918	11.3759	5.02002
NC_016810.1	RefSeq	3UTR	678732	678831	-	SL1344_0604	rnk_3UTR	NA	100	4.79429	5.44986	1.95948	1.10971	0	1.69752	20.5923	43.3877	19.1289	8.69099	11.8531	5.11491	4.0739	2.87702	1.75787	0	0	0
NC_016810.1	RefSeq	CDS	679477	680283	-	SL1344_0605	rna	NA	807	5.04975	9.11687	8.01274	14.026	12.4946	2.73454	8.24397	17.9478	22.8832	36.6163	32.523	18.4863	4.29097	5.34761	14.1588	14.7252	9.06202	6.99816
NC_016810.1	RefSeq	5UTR	680284	680315	-	SL1344_0605	rna_5UTR	NA	32	7.49109	25.5462	0	20.807	11.6703	0	9.90013	39.8784	32.188	69.8383	63.4985	15.9841	25.4619	8.99067	21.9734	36.2295	30.471	15.6876
NC_016810.1	RefSeq	3UTR	679286	679476	-	SL1344_0605	rna_3UTR	NA	191	3.76515	7.13333	4.10362	6.97199	8.79852	2.66626	11.6106	31.0676	40.8309	67.6038	102.839	58.4688	4.26586	6.77831	4.60176	4.55239	8.50849	9.85605
NC_016810.1	RefSeq	CDS	680393	681856	-	SL1344_0606	citT	NA	1464	0.327479	0.744517	0.133844	0.0757997	0	0.115951	1.40658	1.39466	0.653309	1.48412	2.19758	1.04814	0.139136	0.491294	0.360219	0.39595	0.222011	0
NC_016810.1	RefSeq	3UTR	680325	680392	-	SL1344_0606	citT_3UTR	NA	68	0	4.00725	0	0	0	0	4.65888	0	0	1.82584	3.73521	2.50731	0	0	0	0	0	0
NC_016810.1	RefSeq	CDS	681894	682790	-	SL1344_0607	citG	NA	897	0	0	0	0	0	0	0	0.142264	0.0820208	0.276827	0.188773	0	0	0	0	0	0	0
NC_016810.1	RefSeq	CDS	682762	683313	-	SL1344_0608	citX	NA	552	0	0.246823	0	0	0	0	0	0	0	0	0	0	0	0	0	0	0	0.227356
NC_016810.1	RefSeq	CDS	683317	684846	-	SL1344_0609	citF	NA	1530	0	0.3562	0	0	0.122042	0	0.0517654	0.208515	0.0480867	0.0405742	0	0.0557179	0	0.18804	0	0	0	0
NC_016810.1	RefSeq	CDS	684856	685764	-	SL1344_0610	citE	NA	909	0	0	0	0	0	0.186746	0	0.280772	0.080938	0	0.186281	0	0	0	0	0	0	0
NC_016810.1	RefSeq	CDS	685761	686057	-	SL1344_0611	citD	NA	297	0	1.83497	0	0	0.628701	0	0	1.07417	0	0	0	0	0	0	0	0	0	0
NC_016810.1	RefSeq	CDS	686054	687130	-	SL1344_0612	citC	NA	1077	0.111288	0.253011	0	0	0.173374	0	0.0735386	0.533193	0.136625	0.11528	0.157223	0	0	0.267132	0.163219	0	0	0.116528
NC_016810.1	RefSeq	5UTR	687131	687230	-	SL1344_0612	citC_5UTR	NA	100	0	0	0	0	0	0	0.79201	3.19027	0	0	0	0	0	0	0	0	0	0
NC_016810.1	RefSeq	CDS	687515	689176	+	SL1344_0613	citA	NA	1662	0.144233	0.409887	0.235798	0.133539	0.674094	0	0.23827	1.07494	0.973886	1.75553	1.42636	0.76939	0.12256	0.519317	0.740379	0.17439	0.293343	0
NC_016810.1	RefSeq	5UTR	687415	687514	+	SL1344_0613	citA_5UTR	NA	100	0	0	0	0	0	0	0	0	0	1.24157	0	0	0	0	0	0	0	0
NC_016810.1	RefSeq	CDS	689145	689825	+	SL1344_0614	citB	NA	681	0.176002	0.800273	0	0	0	0	0.348903	1.21802	0.864289	1.09389	1.24324	0.125181	0.299112	1.26741	0.516262	0	0.238638	0
NC_016810.1	RefSeq	3UTR	689826	689925	+	SL1344_0614	citB_3UTR	NA	100	0	0	0	1.10971	0	0	0.79201	1.27611	0.735726	0	0.846647	0	0	1.43851	0	0	0	0
NC_016810.1	RefSeq	CDS	689879	691132	-	SL1344_0615	dcuC	NA	1254	0.4779	1.73839	0.468775	0.176987	0	0	0.631587	2.13703	1.23208	1.33662	0.540125	0.271925	0.487308	2.29427	0.140181	0.231129	0	0
NC_016810.1	RefSeq	5UTR	691133	691232	-	SL1344_0615	dcuC_5UTR	NA	100	0	1.36247	0	0	0	0	0.79201	1.91416	1.47145	1.24157	0	0	0	1.43851	0	0	0	0
NC_016810.1	RefSeq	3UTR	689779	689878	-	SL1344_0615	dcuC_3UTR	NA	100	0	0	1.95948	0	0	0	1.58402	2.55222	0.735726	2.48314	0.846647	0	0	1.43851	0	0	0	0
NC_016810.1	RefSeq	CDS	691643	692215	+	SL1344_0616	pagP	NA	573	5.64773	4.75555	0.683937	3.48599	0.651742	0	28.4737	24.7204	2.69638	7.80044	1.47757	1.48776	3.55489	4.01678	1.8407	3.03493	0.283616	0.438047
NC_016810.1	RefSeq	5UTR	691628	691642	+	SL1344_0616	pagP_5UTR	NA	15	39.9525	36.3324	0	14.7961	0	0	190.082	212.685	19.6194	33.1085	5.64431	22.7329	27.1593	19.1801	0	28.9836	0	0
NC_016810.1	RefSeq	3UTR	692216	692315	+	SL1344_0616	pagP_3UTR	NA	100	11.9857	13.6247	0	1.10971	0	0	135.434	133.991	5.88581	13.6573	3.38659	0.852484	8.1478	11.5081	1.75787	0	1.62512	1.255
NC_016810.1	RefSeq	CDS	692400	692612	+	SL1344_0617	cspE	NA	213	455.796	454.155	87.3946	112.013	187.601	92.4471	13565.7	10899.4	2352.6	1886.84	5907.84	3927.43	578.57	332.275	141.95	96.6119	114.445	189.724
NC_016810.1	RefSeq	5UTR	692360	692399	+	SL1344_0617	cspE_5UTR	NA	40	152.818	204.37	39.1896	38.8398	18.6724	33.9504	5425.27	4418.53	776.191	434.549	1098.52	545.59	295.358	158.236	52.7361	21.7377	56.8793	90.9878
NC_016810.1	RefSeq	3UTR	692613	692672	+	SL1344_0617	cspE_3UTR	NA	60	153.817	102.185	26.1264	55.4854	68.4655	45.2672	3901.97	3023.32	850.99	1532.3	5414.31	4663.09	145.981	76.7204	29.2978	38.6448	70.422	60.6585
NC_016810.1	RefSeq	CDS	692670	693053	-	SL1344_0618	crcB	NA	384	0.312129	0.709617	1.53084	1.15595	1.45878	0.442063	4.12505	4.65248	10.1546	8.89145	18.7409	7.32604	3.18273	3.3715	2.74667	1.50956	1.26963	1.96094
NC_016810.1	RefSeq	5UTR	693054	693081	-	SL1344_0618	crcB_5UTR	NA	28	0	0	6.99814	0	0	6.06257	5.65722	6.8363	15.7656	11.0854	9.07121	0	14.5496	5.13753	0	0	0	0
NC_016810.1	RefSeq	3UTR	692626	692669	-	SL1344_0618	crcB_3UTR	NA	44	0	0	0	0	0	0	0	2.90025	0	5.6435	0	0	0	0	0	3.29359	0	2.85228
NC_016810.1	RefSeq	CDS	693144	693932	+	SL1344_0619	SL1344_0619	NA	789	0.303821	1.38146	0.993399	0.703237	0	0.860594	0.903434	2.74954	3.17043	3.61928	8.5845	2.70115	0.258168	0.18232	0.222797	0.551019	1.44181	1.11344
NC_016810.1	RefSeq	5UTR	693044	693143	+	SL1344_0619	SL1344_0619_5UTR	NA	100	2.39715	1.36247	0	0	0	0	2.37603	2.55222	0.735726	1.24157	1.69329	0	0	1.43851	0	0	1.62512	1.255
NC_016810.1	RefSeq	CDS	694061	694264	+	SL1344_0620	tatE	NA	204	8.22551	26.0471	9.60529	12.5114	4.57657	0	34.9416	40.9731	63.1138	44.4287	59.3483	18.3869	5.99103	4.23091	5.17021	17.7595	3.18651	0.615198
NC_016810.1	RefSeq	5UTR	693987	694060	+	SL1344_0620	tatE_5UTR	NA	74	0	1.84117	0	0	0	0	8.56227	5.17342	2.98267	4.19449	4.57647	1.15201	0	0	0	1.95835	0	0
NC_016810.1	RefSeq	3UTR	694265	694329	+	SL1344_0620	tatE_3UTR	NA	65	3.68792	8.3844	15.0729	6.82897	2.87268	0	17.0587	13.7427	39.616	38.2021	41.6811	18.3612	6.26754	0	5.40883	8.91802	5.00038	1.93078
NC_016810.1	RefSeq	CDS	694350	695315	-	SL1344_0621	lipA	NA	966	13.5243	23.413	2.83983	0.689259	0.193296	0.351454	35.911	57.3985	10.3581	2.37775	3.68107	2.64747	22.3516	13.5512	4.36738	1.80022	0.841161	0.51967
NC_016810.1	RefSeq	5UTR	695316	695400	-	SL1344_0621	lipA_5UTR	NA	85	7.05043	9.6174	4.61054	0	0	0	18.6355	39.7846	3.46224	1.46067	3.98422	1.00292	9.58564	10.1542	0	0	0	0
NC_016810.1	RefSeq	3UTR	694283	694349	-	SL1344_0621	lipA_3UTR	NA	67	3.57783	4.06706	0	0	0	0	7.09263	21.9034	4.3924	3.70618	5.05461	3.81709	3.04022	2.14703	0	0	0	0
NC_016810.1	RefSeq	CDS	695521	696474	-	SL1344_0622	ybeF	NA	954	0.502547	0.142816	0.410792	0.232643	1.17437	1.4235	2.40758	2.14023	1.38816	3.64402	5.50232	3.66372	0.427033	0.452361	0.184263	0.607622	4.5994	2.76259
NC_016810.1	RefSeq	5UTR	696475	696680	-	SL1344_0622	ybeF_5UTR	NA	206	0.581832	0	0	0	0	0.824039	1.53788	0.929206	0.357149	0.602704	0.821987	1.24148	0	0	0	0	0	0.609225
NC_016810.1	RefSeq	3UTR	695421	695520	-	SL1344_0622	ybeF_3UTR	NA	100	0	0	0	0	0	0	1.58402	1.27611	0.735726	4.96628	8.46647	1.70497	0	1.43851	0	2.89836	0	0
NC_016810.1	RefSeq	CDS	696776	697417	-	SL1344_0623	lipB	NA	642	1.12016	2.54666	0.305215	0.518555	0.290848	0.793234	8.38889	13.417	2.63578	2.0306	2.50565	1.59343	3.17282	2.46473	0.821435	0	0.253134	0.390967
NC_016810.1	RefSeq	5UTR	697418	697449	-	SL1344_0623	lipB_5UTR	NA	32	0	8.51541	0	0	0	0	4.95006	7.97568	2.29914	1.93995	0	0	0	0	0	0	0	0
NC_016810.1	RefSeq	CDS	697517	697780	-	SL1344_0624	SL1344_0624	NA	264	9.0801	18.5791	11.8756	10.0883	8.48746	2.572	26.4003	36.7365	24.5242	42.3262	42.3323	19.0517	9.25886	9.26312	8.65618	21.9573	9.23365	13.786
NC_016810.1	RefSeq	CDS	697889	699100	-	SL1344_0625	dacA	NA	1212	7.91138	11.2415	1.29339	1.55652	1.2325	0	36.5945	37.4831	5.58472	2.56099	2.30523	1.19573	12.1007	9.73248	2.75574	1.91311	0.938602	1.03548
NC_016810.1	RefSeq	5UTR	699101	699140	-	SL1344_0625	dacA_5UTR	NA	40	17.9786	17.0308	0	5.54854	0	0	69.3009	97.3033	20.2325	24.8314	12.6997	12.7873	15.2771	32.3664	4.39468	7.24589	8.12561	6.27502
NC_016810.1	RefSeq	3UTR	697800	697888	-	SL1344_0625	dacA_3UTR	NA	89	5.38685	15.3086	4.40332	4.98745	0	0	18.6879	26.5259	4.95995	10.4627	7.61031	4.78924	2.28871	3.2326	3.95027	6.51316	1.82598	5.64047
NC_016810.1	RefSeq	CDS	699240	700307	-	SL1344_0626	rlpA	NA	1068	2.13229	3.57201	2.38513	0.831242	0.174835	0.317888	12.6811	20.5516	8.12881	6.5101	4.91499	2.95336	3.43306	10.506	8.06514	3.12089	0.91299	1.41012
NC_016810.1	RefSeq	CDS	700318	701430	-	SL1344_0627	mrdB	NA	1113	1.18457	1.95862	0.176054	0.199408	0.335533	0.152518	5.83512	8.82843	1.85088	0.836637	0.836758	0.536154	3.11124	3.61889	0.47382	0.390614	0.438038	0.338276
NC_016810.1	RefSeq	CDS	701433	703334	-	SL1344_0628	mrdA	NA	1902	0.882231	1.79083	0.309066	0.233377	0.0981725	0	4.99691	5.46808	1.74068	0.359024	0.489648	0.537845	1.71352	1.96641	0.277267	0.457154	0.170886	0.19795
NC_016810.1	RefSeq	CDS	703365	703832	-	SL1344_0629	SL1344_0629	NA	468	7.17095	10.4805	0.837384	0.711351	0	0	13.8771	16.0877	7.07429	1.85705	1.98998	0.910774	10.4459	6.14747	2.25368	0.309654	0	1.87714
NC_016810.1	RefSeq	CDS	703836	704153	-	SL1344_0630	SL1344_0630	NA	318	21.107	22.7078	2.46475	1.39586	1.17437	0.533812	44.3327	40.7312	12.4935	4.09952	3.99362	4.02115	30.7464	14.0232	11.0558	1.36715	2.04418	2.36793
NC_016810.1	RefSeq	5UTR	704154	704407	-	SL1344_0630	SL1344_0630_5UTR	NA	254	16.5158	12.8737	3.08579	0.873786	1.47027	1.33663	107.888	58.7814	12.1656	2.44403	2.33328	1.67812	28.8701	6.7961	6.22868	0.570543	0.639812	0.494096
NC_016810.1	RefSeq	CDS	704482	705090	-	SL1344_0631	cobC	NA	609	0	0.223722	0.965261	0.364436	0	0	1.04041	2.93358	4.1075	1.42709	1.94631	1.81975	0.334474	1.41725	0.577298	0.951842	0.533702	0.206076
NC_016810.1	RefSeq	5UTR	705091	705262	-	SL1344_0631	cobC_5UTR	NA	172	0	1.58426	0	0	0	0	0.920942	0.741924	1.71099	1.08276	0.984473	0.991261	0	0	1.02202	0	0	0
NC_016810.1	RefSeq	CDS	705187	706281	+	SL1344_0632	cobD	NA	1095	0.437835	3.3595	2.14737	0.506716	0	0	0.216989	3.32138	4.83765	0.963775	1.62371	1.16779	0.744091	2.10193	2.56858	0.794071	0.148413	0.114612
NC_016810.1	RefSeq	5UTR	705087	705186	+	SL1344_0632	cobD_5UTR	NA	100	0	2.72493	3.91896	0	0	0	0	3.19027	0.735726	0	1.69329	0	0	0	3.51574	0	0	0
NC_016810.1	RefSeq	3UTR	706282	706381	+	SL1344_0632	cobD_3UTR	NA	100	0	1.36247	3.91896	0	0	0	0	2.55222	5.88581	1.24157	2.53994	2.55745	0	2.87702	0	4.34754	0	0
NC_016810.1	RefSeq	CDS	706256	706897	-	SL1344_0633	SL1344_0633	NA	642	1.49355	2.12222	0.61043	0.518555	0	0	5.67484	9.44162	4.46937	2.70747	1.71439	1.59343	3.4901	2.91287	2.46431	1.35437	1.01254	0.586451
NC_016810.1	RefSeq	3UTR	706156	706255	-	SL1344_0633	SL1344_0633_3UTR	NA	100	2.39715	0	0	0	0	0	0	3.82833	0	0	0	0	2.03695	2.87702	0	0	0	0
NC_016810.1	RefSeq	CDS	706899	707930	-	SL1344_0634	holA	NA	1032	2.67124	6.20503	0.94936	0.967768	1.08561	0	7.29079	13.3546	6.34493	6.13566	4.10197	4.46067	4.73709	5.01805	2.55504	3.93188	1.25978	0.972871
NC_016810.1	RefSeq	CDS	707930	708520	-	SL1344_0635	rlpB	NA	591	6.89535	6.68553	6.96262	3.56759	2.52757	1.72337	12.0611	23.1038	15.9345	20.6928	21.4885	20.9154	8.61654	13.6305	4.16416	4.16853	2.19983	4.24705
NC_016810.1	RefSeq	5UTR	708521	708600	-	SL1344_0635	rlpB_5UTR	NA	80	11.9857	15.3277	19.5948	2.77427	2.33405	2.1219	14.8502	36.6881	24.8308	38.799	35.9825	36.2306	15.2771	26.972	10.9867	10.8688	6.09421	9.41253
NC_016810.1	RefSeq	CDS	708535	711117	-	SL1344_0636	leuS	NA	2583	4.73304	7.06815	2.95856	2.40587	2.16869	1.18294	11.0691	16.2046	6.80753	10.6709	12.1933	12.6074	6.62423	10.6927	4.21943	3.59069	3.71205	4.47001
NC_016810.1	RefSeq	5UTR	711118	711179	-	SL1344_0636	leuS_5UTR	NA	62	7.73273	17.5802	0	3.5797	6.02336	0	25.5487	46.3104	5.93328	6.00759	15.0212	13.7497	13.1416	9.2807	0	4.67477	2.62117	8.0968
NC_016810.1	RefSeq	CDS	711405	711695	+	SL1344_0637	SL1344_0637	NA	291	0	0	0	0	0	0	0.272168	0	0.505654	0.213328	0	0	0	0	0	0	0	0
NC_016810.1	RefSeq	5UTR	711381	711404	+	SL1344_0637	SL1344_0637_5UTR	NA	24	0	0	0	0	0	0	0	0	0	0	0	0	0	0	0	0	0	0
NC_016810.1	RefSeq	CDS	711712	712884	+	SL1344_0638	SL1344_0638	NA	1173	0	0	0	0	0	0	0.13504	0.870322	0.752661	0.264614	0.0721779	0.0726756	0.173653	0.367905	0.299722	0	0.138544	0
NC_016810.1	RefSeq	CDS	712934	713887	+	SL1344_0639	SL1344_0639	NA	954	0.502547	3.42759	0.616189	0.465286	0	0	2.32456	5.88562	2.69921	2.34258	0.976217	0.804231	2.13517	1.35708	1.47411	1.21524	0.170348	0.263104
NC_016810.1	RefSeq	CDS	713955	715883	+	SL1344_0640	SL1344_0640	NA	1929	0.55921	0.918199	1.32054	0.402693	0.193597	0.176	1.56021	3.24154	5.98803	2.51017	2.06285	1.2816	0.633577	1.6406	3.46289	1.20201	0.421234	0.650598
NC_016810.1	RefSeq	5UTR	713869	713954	+	SL1344_0640	SL1344_0640_5UTR	NA	86	0	3.16852	0	0	0	0	0	2.9677	5.13297	2.88737	3.93789	0.991261	4.73709	1.67268	4.08807	1.68509	0	2.91861
NC_016810.1	RefSeq	CDS	715976	716449	+	SL1344_0641	SL1344_0641	NA	474	1.51718	12.3599	31.8312	7.4917	10.2423	6.80441	3.676	24.0953	101.667	40.3379	50.7274	30.2146	1.71894	4.85572	27.4436	12.5351	19.8855	10.0612
NC_016810.1	RefSeq	5UTR	715951	715975	+	SL1344_0641	SL1344_0641_5UTR	NA	25	9.58859	27.2493	94.055	13.3165	14.9379	13.5802	19.0082	102.089	459.093	86.9099	101.598	44.3292	16.2956	23.0161	126.567	23.1869	65.0049	30.1201
NC_016810.1	RefSeq	3UTR	716450	716549	+	SL1344_0641	SL1344_0641_3UTR	NA	100	1.19857	10.8997	7.83792	4.43883	7.46896	3.39504	1.58402	19.1416	63.2725	34.7639	22.0128	35.8043	0	2.87702	10.5472	5.79672	19.5015	7.53003
NC_016810.1	RefSeq	CDS	716488	717483	-	SL1344_0642	SL1344_0642	NA	996	0.120339	0.273587	0	0	0.187474	0.170434	0.318076	0.704679	0.221604	0.249311	0.170009	0.342363	0.409026	0.144429	0	0	0.32633	0
NC_016810.1	RefSeq	5UTR	717484	717583	-	SL1344_0642	SL1344_0642_5UTR	NA	100	0	0	0	0	0	0	0	0	0	0	0	0	0	0	0	0	0	0
NC_016810.1	RefSeq	3UTR	716388	716487	-	SL1344_0642	SL1344_0642_3UTR	NA	100	0	0	0	0	0	0	0	0.638055	0	0	2.53994	0.852484	2.03695	0	0	0	0	0
NC_016810.1	RefSeq	CDS	717608	718315	+	SL1344_0643	SL1344_0643	NA	708	0.16929	0.192439	0.553525	0.313477	0	0.479526	0.447463	0.270362	0.103916	0.701452	0.358749	0.602037	0	0	0	0.614059	0	0
NC_016810.1	RefSeq	5UTR	717508	717607	+	SL1344_0643	SL1344_0643_5UTR	NA	100	0	0	0	0	0	0	0	0	0	0	0	0	0	0	0	0	0	0
NC_016810.1	RefSeq	CDS	718312	719745	+	SL1344_0644	SL1344_0644	NA	1434	0	0.0950115	0	0.0773855	0	0	0.110462	0.0444948	0.153918	0.303033	0.354245	0.059448	0	0.100314	0.122585	0.101058	0.113328	0
NC_016810.1	RefSeq	CDS	719757	720453	+	SL1344_0645	SL1344_0645	NA	697	0.343924	0.390951	0.562261	0	0	0	0.227263	0.274629	0.211112	0.445326	0.24294	0.244615	0.292245	0	0	0	0	0
NC_016810.1	RefSeq	CDS	720450	721922	+	SL1344_0647	SL1344_0647	NA	1473	0.244109	0.46248	0.133026	0.150673	0.253529	0.115242	0.268843	0.866334	0.79916	0.590019	0.632255	0.57874	0.276572	0.58595	0.238679	0.393531	0.220655	0.0852006
NC_016810.1	RefSeq	3UTR	721923	722022	+	SL1344_0647	SL1344_0647_3UTR	NA	100	0	0	0	0	0	0	1.58402	1.27611	1.47145	1.24157	1.69329	0	0	0	0	0	0	0
NC_016810.1	RefSeq	CDS	721944	723623	-	SL1344_0648	SL1344_0648	NA	1680	0.356718	1.78418	0.116636	0.33027	0.222291	0.303129	0.14143	2.50664	4.68588	1.33025	1.31029	0.405945	0	1.79813	1.25562	0.345043	0.2902	0.149405
NC_016810.1	RefSeq	5UTR	723624	723648	-	SL1344_0648	SL1344_0648_5UTR	NA	25	0	0	0	0	0	0	0	2.55222	5.88581	0	0	0	0	0	0	0	0	0
NC_016810.1	RefSeq	3UTR	721844	721943	-	SL1344_0648	SL1344_0648_3UTR	NA	100	0	0	0	0	0	0	0	1.91416	2.9429	0	1.69329	0.852484	0	0	0	0	0	0
NC_016810.1	RefSeq	CDS	723699	724937	-	SL1344_0649	SL1344_0649	NA	1239	0.0967372	2.96905	0.9489	0.626954	0.602822	0.137007	0.639233	4.1198	6.29435	1.00207	1.16166	0.275217	0.328805	2.55425	2.97944	1.52053	0	0.303875
NC_016810.1	RefSeq	3UTR	723648	723698	-	SL1344_0649	SL1344_0649_3UTR	NA	51	0	0	0	0	0	0	0	5.00435	10.0982	1.21722	0	0	0	0	0	0	0	0
NC_016810.1	RefSeq	CDS	724969	725904	-	SL1344_0650	ybeK	NA	936	0.256105	2.18344	4.18692	0.592793	1.59593	0.362718	1.10001	4.90811	7.70312	3.05086	2.98497	1.73047	0.870491	3.38111	3.75613	1.39344	1.04175	0.402245
NC_016810.1	RefSeq	CDS	726021	726746	-	SL1344_0651	gltL	NA	726	0.495278	1.126	4.31841	1.22282	0.514391	2.10436	2.40003	5.53684	6.8911	2.3087	3.03207	7.9847	0.280572	0.990708	0.242131	1.59689	3.35769	2.76585
NC_016810.1	RefSeq	CDS	726746	727420	-	SL1344_0652	gltK	NA	675	0.355133	0.807387	2.61264	1.47961	1.65977	2.01188	0.938679	2.26864	3.70588	3.21888	4.13916	6.56729	0	0.426225	0.520851	1.71755	4.57442	3.34668
NC_016810.1	RefSeq	CDS	727420	728160	-	SL1344_0653	gltJ	NA	741	0	0.551606	3.70212	0.748791	2.51989	4.81079	2.56522	1.72214	3.3758	3.35106	5.59861	12.5399	1.09957	0.194131	2.60952	2.93356	6.14081	7.11338
NC_016810.1	RefSeq	5UTR	728161	728260	-	SL1344_0653	gltJ_5UTR	NA	100	5.99287	20.437	168.515	43.2786	87.7603	125.617	49.1046	47.216	773.984	681.622	1247.11	1529.36	8.1478	17.2621	75.5884	72.4589	338.025	276.101
NC_016810.1	RefSeq	CDS	728320	729246	-	SL1344_0654	ybeJ	NA	927	0.905072	1.76371	12.4713	3.95042	11.4814	18.312	4.18646	3.16618	25.2385	11.5183	48.6799	72.8336	2.41709	1.86215	4.36149	10.0051	49.2621	36.2828
NC_016810.1	RefSeq	5UTR	729247	729315	-	SL1344_0654	ybeJ_5UTR	NA	69	0	0	0	0	10.8246	4.92035	2.29568	0.924717	4.26508	1.79938	24.5405	30.8871	0	0	0	0	18.842	10.9131
NC_016810.1	RefSeq	3UTR	728166	728319	-	SL1344_0654	ybeJ_3UTR	NA	154	4.66977	16.8096	131.056	43.2354	73.9621	122.354	34.9719	37.7032	601.002	558.303	1092.39	1268.21	6.61347	16.8137	58.2152	65.8718	290.2	250.186
NC_016810.1	RefSeq	CDS	729583	731121	-	SL1344_0655	lnt	NA	1539	2.02488	2.65588	1.27322	1.00948	0.242656	0.992702	6.69015	8.20889	5.59324	5.6875	5.6113	5.87156	2.25004	3.92575	1.71332	1.0358	2.00632	1.79403
NC_016810.1	RefSeq	3UTR	729483	729582	-	SL1344_0655	lnt_3UTR	NA	100	0	1.36247	0	0	0	0	3.16804	5.10444	0.735726	0.620785	0	0.852484	0	0	0	0	0	0
NC_016810.1	RefSeq	CDS	731141	732019	-	SL1344_0656	SL1344_0656	NA	879	6.95418	10.5401	4.90427	2.27244	3.61127	2.89679	20.7238	20.6152	19.2511	23.7297	22.4424	27.1554	10.1963	9.0009	4.79965	3.29734	7.94997	5.85383
NC_016810.1	RefSeq	CDS	732177	732650	-	SL1344_0657	SL1344_0657	NA	474	3.79295	2.8744	2.06696	1.40469	3.54539	1.43251	7.1849	6.86515	10.0891	15.847	15.0039	13.6685	6.87578	4.85572	1.85429	2.14014	4.79994	2.91246
NC_016810.1	RefSeq	CDS	732647	733732	-	SL1344_0658	ybeZ	NA	1086	2.20732	2.38369	2.52603	1.94148	3.61069	1.56309	6.63655	8.28414	9.89098	15.8912	17.3071	11.1467	1.31295	5.16591	2.9136	2.80228	6.13536	6.81816
NC_016810.1	RefSeq	5UTR	733733	733744	-	SL1344_0658	ybeZ_5UTR	NA	12	0	11.3539	0	0	0	0	6.60009	21.2685	24.5242	20.6928	14.1108	14.2081	0	0	0	0	0	0
NC_016810.1	RefSeq	3UTR	732547	732646	-	SL1344_0658	ybeZ_3UTR	NA	100	0	0	0	1.10971	0	1.69752	2.37603	1.27611	3.67863	8.0702	5.92653	3.40994	0	1.43851	0	1.44918	3.25025	1.255
NC_016810.1	RefSeq	CDS	733898	735322	-	SL1344_0659	miaB	NA	1425	8.15871	5.83231	3.02516	1.79111	0.393103	0.119124	29.1793	20.9998	5.57603	2.87521	3.74307	2.57241	10.292	5.85498	3.20734	3.2543	0.456175	0.616493
NC_016810.1	RefSeq	5UTR	735323	735358	-	SL1344_0659	miaB_5UTR	NA	36	19.9762	7.56925	0	0	0	0	44.0006	35.4475	8.17474	1.7244	4.70359	4.73602	11.3164	11.9876	0	0	0	0
NC_016810.1	RefSeq	3UTR	733798	733897	-	SL1344_0659	miaB_3UTR	NA	100	1.19857	0	0	0	0	0	2.37603	5.10444	0	1.24157	3.38659	0	0	0	1.75787	1.44918	0	0
NC_016810.1	RefSeq	CDS	735466	736641	+	SL1344_0660	yleB	NA	1176	0.611517	2.43297	1.99947	0.754903	2.22291	0.866082	2.02043	5.1001	8.07047	7.02078	8.35128	5.65423	1.03926	2.69109	2.39166	2.0949	3.86934	2.13436
NC_016810.1	RefSeq	5UTR	735443	735465	+	SL1344_0660	yleB_5UTR	NA	23	0	11.8475	17.039	0	16.2369	0	0	22.1932	19.1929	10.7963	14.7243	7.41291	0	6.25438	15.2858	0	0	10.9131
NC_016810.1	RefSeq	3UTR	736642	736741	+	SL1344_0660	yleB_3UTR	NA	100	0	0	0	0	0	0	0.79201	5.10444	7.35726	4.96628	5.07988	5.11491	0	2.87702	0	0	0	1.255
NC_016810.1	RefSeq	CDS	736708	737283	-	SL1344_0661	SL1344_0661	NA	576	0.832343	0.709617	0	0.192658	0	0	0.825011	1.10773	1.66049	0.323325	0.293975	0	0.707274	0.499482	0.610372	0.503187	0.282139	0
NC_016810.1	RefSeq	5UTR	737284	737310	-	SL1344_0661	SL1344_0661_5UTR	NA	27	13.3175	10.0923	0	0	0	0	0	18.9053	13.6246	4.5984	0	0	0	5.32781	0	0	0	0
NC_016810.1	RefSeq	3UTR	736608	736707	-	SL1344_0661	SL1344_0661_3UTR	NA	100	0	0	0	0	0	0	0.79201	0	0	0	0	0	0	1.43851	0	0	0	0
NC_016810.1	RefSeq	tRNA	737422	737493	-			NA	72	432.818	516.602	370.124	1012.61	539.425	620.067	190.302	819.723	760.25	1436.43	887.803	1990.31	280.081	643.333	380.872	591.748	376.938	495.029
NC_016810.1	RefSeq	tRNA	737540	737611	-			NA	72	461.118	558.232	375.567	998.737	536.832	610.636	289.304	917.204	768.425	1432.12	877.22	1973.74	421.535	659.316	378.431	601.812	374.681	502.002
NC_016810.1	RefSeq	tRNA	737661	737734	-			NA	74	127.956	125.2	74.1425	158.958	78.2223	110.109	69.5685	118.989	57.665	51.1728	35.4676	74.8804	126.621	101.084	85.518	68.5422	48.3145	72.9259
NC_016810.1	RefSeq	tRNA	737753	737824	-			NA	72	141.498	160.847	95.2525	345.242	158.197	174.467	85.8011	161.286	75.6163	89.6689	68.2021	172.865	155.6	211.78	87.8935	146.931	67.7134	120.271
NC_016810.1	RefSeq	tRNA	737863	737934	-			NA	72	149.822	153.277	92.531	348.325	165.977	172.11	116.602	171.92	80.7255	99.1531	75.2575	182.337	138.626	231.76	95.218	152.969	67.7134	120.271
NC_016810.1	RefSeq	tRNA	737961	738042	-			NA	82	444.349	485.171	181.61	511.548	430.376	409.889	226.013	439.635	215.335	173.365	176.557	299.409	298.09	647.329	317.274	369.364	219.986	234.165
NC_016810.1	RefSeq	tRNA	738054	738127	-			NA	74	195.983	176.752	74.1425	163.457	83.2689	110.109	161.613	194.865	72.5784	68.7897	46.9088	76.0324	200.942	174.954	97.3956	80.2923	48.3145	76.3178
NC_016810.1	RefSeq	CDS	738350	740014	-	SL1344_0662	asnB	NA	1665	1.29576	1.22745	1.29455	0.599842	1.00932	0.407813	2.47355	5.1351	8.04217	2.31163	2.44078	1.84321	0.611697	1.38235	0.844623	1.30557	0.19521	0.376878
NC_016810.1	RefSeq	5UTR	740015	740059	-	SL1344_0662	asnB_5UTR	NA	45	13.3175	6.0554	4.3544	9.86407	16.5977	15.0891	1.76002	5.6716	9.80968	2.75904	5.64431	5.68323	4.52655	6.39337	3.90638	3.2204	3.61138	5.5778
NC_016810.1	RefSeq	3UTR	738303	738349	-	SL1344_0662	asnB_3UTR	NA	47	0	0	0	0	0	0	1.68513	2.71513	18.7845	10.5665	5.40413	1.8138	0	0	0	0	0	0
NC_016810.1	RefSeq	CDS	740304	741056	-	SL1344_0663	nagD	NA	753	4.29767	6.87566	1.56134	0.884229	0.247974	0.450869	10.6232	13.3881	5.08071	9.06857	10.0068	6.45307	4.8692	4.58489	1.63414	0.769816	1.94238	1.33334
NC_016810.1	RefSeq	5UTR	741057	741083	-	SL1344_0663	nagD_5UTR	NA	27	0	15.1385	0	0	0	0	23.467	25.9948	10.8996	4.5984	3.13573	6.3147	22.6328	10.6556	0	0	6.01897	0
NC_016810.1	RefSeq	3UTR	740204	740303	-	SL1344_0663	nagD_3UTR	NA	100	1.19857	4.0874	0	0	0	0	6.33608	14.0372	0.735726	0.620785	3.38659	1.70497	2.03695	2.87702	1.75787	0	0	0
NC_016810.1	RefSeq	CDS	741103	742323	-	SL1344_0664	nagC	NA	1221	1.66878	4.24027	1.60482	1.09062	1.98805	0.97319	3.95681	7.15917	4.57946	7.5755	6.79536	3.97966	1.83509	5.18381	2.01558	1.89901	2.12956	1.54177
NC_016810.1	RefSeq	5UTR	742324	742596	-	SL1344_0664	nagC_5UTR	NA	273	3.07327	7.48607	2.87103	2.43892	1.36794	1.2436	10.4441	14.4906	12.6663	11.1423	10.5443	5.62078	3.73068	6.32311	3.86345	2.12334	2.38113	1.83883
NC_016810.1	RefSeq	CDS	742328	743482	-	SL1344_0665	nagA	NA	1155	1.34904	3.30295	1.01791	0.67255	1.61666	0.440914	4.52577	7.62351	6.68842	7.36342	8.0633	4.42849	1.41087	2.98911	1.97856	1.75658	1.68844	0.65195
NC_016810.1	RefSeq	5UTR	743483	743944	-	SL1344_0665	nagA_5UTR	NA	462	0.778295	3.83378	1.27239	0.720589	3.63748	1.46971	2.2286	4.28132	3.34421	9.9433	9.71261	4.05945	1.32269	2.49092	1.90246	2.19573	3.51758	2.17317
NC_016810.1	RefSeq	CDS	743542	744342	-	SL1344_0666	nagB	NA	801	1.04744	3.7421	0.978517	0.831242	3.72982	1.05963	1.48317	4.30149	2.75553	10.1527	14.0579	4.78924	1.0172	3.77137	1.53622	1.62829	3.44907	2.3502
NC_016810.1	RefSeq	5UTR	744343	744430	-	SL1344_0666	nagB_5UTR	NA	88	2.72403	10.8378	8.90673	0	6.36559	0	2.70004	12.3261	1.67211	9.87612	17.3178	5.81239	0	14.712	3.99516	3.29359	5.54019	2.85228
NC_016810.1	RefSeq	CDS	744669	746621	+	SL1344_0667	nagE	NA	1953	0.67508	5.65078	2.60863	2.27283	1.91218	1.3907	5.1503	15.6492	21.2468	15.4481	16.5601	7.28955	1.25158	12.8162	5.22051	4.97158	2.57956	1.92781
NC_016810.1	RefSeq	5UTR	744564	744668	+	SL1344_0667	nagE_5UTR	NA	105	2.283	2.59517	0	1.05686	3.55665	0	1.50859	9.72274	11.2111	2.36489	4.83798	0.81189	1.93995	5.48003	3.34833	2.76034	0	2.39048
NC_016810.1	RefSeq	3UTR	746622	746718	+	SL1344_0667	nagE_3UTR	NA	97	1.23564	1.4046	0	0	0	0	4.89903	10.5246	21.9959	49.2788	66.3352	41.3059	0	2.966	0	0	1.67538	2.58764
NC_016810.1	RefSeq	CDS	746832	748499	+	SL1344_0668	glnS	NA	1668	9.91626	11.6806	1.64465	1.33058	0.895559	0.814159	83.332	64.9148	13.4971	6.92242	11.7759	8.79061	15.387	12.2463	3.4778	2.34579	1.55887	2.55816
NC_016810.1	RefSeq	5UTR	746802	746831	+	SL1344_0668	glnS_5UTR	NA	30	31.962	22.7078	6.5316	0	0	0	126.722	106.342	14.7145	12.4157	5.64431	5.68323	27.1593	19.1801	0	0	0	8.36669
NC_016810.1	RefSeq	3UTR	748500	748572	+	SL1344_0668	glnS_3UTR	NA	73	0	0	0	0	0	0	6.50967	10.4886	6.04706	3.40156	4.63916	4.67115	2.79034	0	0	0	0	0
NC_016810.1	RefSeq	CDS	748945	750351	+	SL1344_0669	ybfM	NA	1407	0.170373	2.71137	1.2534	0.473223	0.265422	0.241296	0.337744	3.31045	2.7191	1.36776	0.782261	0.48471	0	0.920154	1.74913	0.514989	0.231005	0.178394
NC_016810.1	RefSeq	5UTR	748856	748944	+	SL1344_0669	ybfM_5UTR	NA	89	0	3.06172	2.20166	2.49373	0	3.81465	1.7798	9.3199	20.6665	6.97511	1.90258	3.83139	0	1.6163	11.8508	0	0	1.41012
NC_016810.1	RefSeq	CDS	750401	750733	+	SL1344_0670	SL1344_0670	NA	333	0	0.818298	0.588432	0.333246	0	0	0.237841	1.34126	5.30253	1.86422	3.05098	1.28001	0.611697	0.863969	1.05578	1.30557	0.488025	0.753756
NC_016810.1	RefSeq	3UTR	750734	750791	+	SL1344_0670	SL1344_0670_3UTR	NA	58	0	0	0	0	0	0	0	0	2.53699	3.21096	2.91947	0	0	0	0	0	0	0
NC_016810.1	RefSeq	CDS	750782	752086	-	SL1344_0671	citA	NA	1305	0.183689	0.208807	0.450455	0.51021	0.143084	0	0.121381	0.342252	0.620152	1.95036	2.85459	1.43714	0.312176	0	0.134703	0.999434	0.747183	0.288507
NC_016810.1	RefSeq	3UTR	750682	750781	-	SL1344_0671	citA_3UTR	NA	100	0	0	0	0	0	0	0	0	1.47145	1.24157	0	0	0	0	0	0	0	0
NC_016810.1	RefSeq	CDS	752137	753276	-	SL1344_0672	citB	NA	1140	0	0	0.343768	0.0973428	0	0.148905	0.208424	0.223879	0.129075	0.10891	0.0742672	0.598235	0.35736	0	0	0.381363	0	0
NC_016810.1	RefSeq	CDS	753263	754666	-	SL1344_0673	SL1344_0673	NA	1404	0.170737	0	0	0.079039	0.265989	0	0.225644	0.090891	0.262011	0.353723	0.301512	0.242873	0	0.102458	0.125204	0.103218	0	0
NC_016810.1	RefSeq	CDS	754764	755690	-	SL1344_0674	SL1344_0674	NA	927	0.517184	0.881855	0	0	0	0.18312	1.11069	2.0649	1.42859	0.200901	1.18731	0.367847	1.09868	0.620715	0.56889	0.15633	0.701239	0.270767
NC_016810.1	RefSeq	5UTR	755691	755715	-	SL1344_0674	SL1344_0674_5UTR	NA	25	0	0	0	0	0	0	0	0	0	0	0	0	0	0	0	0	0	0
NC_016810.1	RefSeq	CDS	755805	756257	-	SL1344_0675	fur	NA	453	19.0502	21.6551	5.19067	1.95975	4.12195	1.49891	89.8661	95.7786	63.6655	39.7412	82.0481	63.2306	26.5298	15.2425	5.82076	5.75833	7.17493	7.7572
NC_016810.1	RefSeq	5UTR	756258	756326	-	SL1344_0675	fur_5UTR	NA	69	20.8448	15.7967	2.83983	3.21654	0	0	71.1661	86.9234	43.7171	14.395	29.4486	22.2387	26.5689	12.5088	5.09528	0	0	3.63769
NC_016810.1	RefSeq	3UTR	755754	755804	-	SL1344_0675	fur_3UTR	NA	51	4.70029	5.343	0	0	0	0	9.31777	10.0087	11.5408	7.30335	26.5615	23.4015	0	0	0	0	0	2.46079
NC_016810.1	RefSeq	CDS	756539	757069	-	SL1344_0676	fldA	NA	531	13.9946	15.3951	2.58312	1.67188	1.40658	1.9181	40.8683	60.3208	14.1326	8.1836	11.7988	10.2748	16.8787	14.6289	5.95888	1.63749	2.75444	3.78156
NC_016810.1	RefSeq	5UTR	757070	757125	-	SL1344_0676	fldA_5UTR	NA	56	6.42093	9.7319	0	0	0	0	8.48582	25.0664	1.3138	2.21709	1.51187	0	3.63741	5.13753	0	0	0	2.24108
NC_016810.1	RefSeq	3UTR	756439	756538	-	SL1344_0676	fldA_3UTR	NA	100	0	4.0874	0	0	0	0	11.0881	12.7611	2.9429	0	3.38659	3.40994	6.11085	2.87702	1.75787	0	0	1.255
NC_016810.1	RefSeq	CDS	757232	757513	-	SL1344_0677	SL1344_0677	NA	282	3.40021	8.69659	0	0	0	0	23.0301	28.2826	2.60896	0.440273	0.600459	0.604599	8.66787	4.08087	0	0.513893	0	0
NC_016810.1	RefSeq	5UTR	757514	757565	-	SL1344_0677	SL1344_0677_5UTR	NA	52	13.8297	15.7208	0	0	0	0	36.5543	40.4919	2.82972	0	1.62817	0	15.6688	5.53272	0	0	0	0
NC_016810.1	RefSeq	3UTR	757132	757231	-	SL1344_0677	SL1344_0677_3UTR	NA	100	1.19857	1.36247	0	0	0	0	3.96005	7.0186	1.47145	0	0	0	4.0739	5.75403	0	0	0	0
NC_016810.1	RefSeq	CDS	757647	758417	-	SL1344_0678	ybfF	NA	771	0.932742	1.76714	0	0	0	0.660514	1.6436	4.38611	2.09935	1.12724	1.53736	1.65853	2.90615	1.49262	0.455998	0.375922	0.210781	0
NC_016810.1	RefSeq	5UTR	758418	758449	-	SL1344_0678	ybfF_5UTR	NA	32	0	0	0	0	0	0	7.4251	15.9514	2.29914	0	0	0	0	8.99067	0	0	0	0
NC_016810.1	RefSeq	CDS	758602	759144	+	SL1344_0679	seqA	NA	543	6.40122	7.02561	2.16517	0.613098	0.68775	0	12.6897	16.9208	7.04563	2.51515	2.96248	1.72695	7.12745	7.68264	1.9424	1.33442	0.598572	1.38674
NC_016810.1	RefSeq	5UTR	758466	758601	+	SL1344_0679	seqA_5UTR	NA	136	15.8635	16.029	1.44079	1.63192	0	0	26.7886	39.4093	18.9341	5.02105	8.71548	1.88048	8.98654	12.6927	2.5851	1.06557	0	1.84559
NC_016810.1	RefSeq	CDS	759169	760809	+	SL1344_0680	pgm	NA	1641	7.23088	12.537	4.53749	2.36684	1.93438	0.827554	25.1455	30.017	14.8401	11.3867	11.5053	7.68846	12.2887	12.0095	7.07005	9.53756	7.3284	5.88881
NC_016810.1	RefSeq	5UTR	758898	759168	+	SL1344_0680	pgm_5UTR	NA	271	3.09595	4.52479	0.723055	0	0	0	6.4296	12.0077	4.07229	2.06165	1.24966	0.62914	5.26149	3.18489	0.648661	2.13901	0.599676	0.926202
NC_016810.1	RefSeq	3UTR	760810	760860	+	SL1344_0680	pgm_3UTR	NA	51	0	0	0	0	0	0	0	6.25544	2.8852	1.21722	6.64037	3.34308	3.99402	0	0	0	0	0
NC_016810.1	RefSeq	CDS	760924	761409	-	SL1344_0681	SL1344_0681	NA	486	0	13.4565	0	0	0	0	1.14076	25.3384	2.57353	1.02187	2.78731	1.05245	0.419125	1.18396	0.361702	0	0	0
NC_016810.1	RefSeq	3UTR	760815	760923	-	SL1344_0681	SL1344_0681_3UTR	NA	109	0	0	0	0	0	0	0	1.75611	0	0.569527	0	0	0	1.31973	0	0	0	0
NC_016810.1	RefSeq	CDS	761474	762793	-	SL1344_0682	potE	NA	1320	0	23.8431	0.445336	0.336275	0.141458	0.1286	0.180002	21.8485	4.29174	1.08167	1.34694	0.581239	0	6.64765	1.46489	0.219573	0	0
NC_016810.1	RefSeq	CDS	762790	764988	-	SL1344_0683	speF	NA	2199	0.163516	21.0659	0.0891078	0.100928	0.424566	0	0.180084	9.72025	0.769518	0.282303	0.0770029	0	0	6.73789	0.559577	0	0.0739028	0.0570716
NC_016810.1	RefSeq	5UTR	764989	765503	-	SL1344_0683	speF_5UTR	NA	515	0.232733	74.6049	0.380481	0.861909	0	0	0.153788	54.7612	4.85722	0.843785	0.65759	0.662124	0	13.6868	6.82668	0.281394	0	0.24369
NC_016810.1	RefSeq	CDS	765750	766427	-	SL1344_0684	kdpE	NA	678	2.47493	2.21049	4.33513	2.12776	1.65243	1.50223	3.62129	6.96402	3.36394	8.69831	8.99094	5.02941	1.80261	1.27302	1.81491	1.70995	1.19847	2.22125
NC_016810.1	RefSeq	5UTR	766428	766500	-	SL1344_0684	kdpE_5UTR	NA	73	1.64188	5.59917	5.36844	4.56044	2.55786	2.32537	4.33978	12.2367	4.03138	15.307	17.3968	3.50336	2.79034	3.94112	4.81608	3.97035	4.45239	5.15755
NC_016810.1	RefSeq	3UTR	765650	765749	-	SL1344_0684	kdpE_3UTR	NA	100	0	0	0	0	0	0	0.79201	2.55222	0	0	0	0	0	0	0	1.44918	0	0
NC_016810.1	RefSeq	CDS	766424	769108	-	SL1344_0685	kdpD	NA	2685	0.223198	0.608923	0.729788	0.495959	0.695434	0.189667	0.619449	1.21195	1.69888	2.1502	1.79735	0.730247	0.531048	0.428606	0.654701	0.971517	0.30263	0.327189
NC_016810.1	RefSeq	CDS	769105	769689	-	SL1344_0686	kdpC	NA	585	0	1.1645	0	0.379387	0	0	0.270773	0.872553	0.754591	0.530585	0.868356	0	0.348196	0	0	0.743169	0	0.429061
NC_016810.1	RefSeq	CDS	769698	771746	-	SL1344_0687	kdpB	NA	2049	0.116991	0.132988	0.095631	0.0541585	0	0	0.077307	0.498237	0.251346	0.39386	0.12396	0.0832098	0	0	0.0857917	0.0707261	0.079313	0.0612496
NC_016810.1	RefSeq	CDS	771767	773446	-	SL1344_0688	kdpA	NA	1680	0.0713437	0	0.116636	0.066054	0	0	0	0	0	0.184757	0.251978	0.0507431	0	0	0.104635	0	0.0967335	0.224108
NC_016810.1	RefSeq	CDS	773872	774078	+	SL1344_0689	ybfA	NA	207	4.63217	15.7967	8.51948	46.1038	9.92254	2.46017	17.6002	57.6407	121.91	541.612	144.789	57.2441	3.93613	4.16959	16.9843	49.7061	4.7105	4.24398
NC_016810.1	RefSeq	5UTR	773787	773871	+	SL1344_0689	ybfA_5UTR	NA	85	2.82017	6.4116	9.22108	20.8886	8.78702	0	14.9084	34.53	61.4548	167.977	32.8698	16.0468	0	1.69236	20.6808	23.8688	3.82382	0
NC_016810.1	RefSeq	3UTR	774079	774134	+	SL1344_0689	ybfA_3UTR	NA	56	0	0	0	7.92648	3.33436	0	2.82861	10.2545	60.4347	222.817	107.343	51.758	0	0	6.27811	5.17564	0	2.24108
NC_016810.1	RefSeq	CDS	774189	775610	+	SL1344_0690	phrB	NA	1422	0.168576	0.191627	0	0.156077	0.131311	0	0.556969	0.583313	0.672605	2.44472	1.84571	1.31889	0.143245	0.202322	0.12362	0.611468	0.114284	0.529538
NC_016810.1	RefSeq	5UTR	774153	774188	+	SL1344_0690	phrB_5UTR	NA	36	0	0	0	3.08252	0	0	2.20003	1.77237	4.08737	13.7952	2.3518	4.73602	0	0	0	4.0255	4.51423	0
NC_016810.1	RefSeq	3UTR	775611	775710	+	SL1344_0690	phrB_3UTR	NA	100	1.19857	0	0	0	0	0	0	1.27611	0	3.72471	2.53994	1.70497	0	0	0	0	0	0
NC_016810.1	RefSeq	CDS	775649	777130	-	SL1344_0691	SL1344_0691	NA	1482	1.37488	0.735474	0.132219	0.0748791	0.125995	0	3.52717	1.67909	1.29075	0.879654	0.971187	0.632748	1.64935	0.970653	0.23723	0.195571	0.219315	0.338733
NC_016810.1	RefSeq	5UTR	777131	777282	-	SL1344_0691	SL1344_0691_5UTR	NA	152	1.57707	0.896359	0	0	0	0	2.6053	3.35818	0	0	0	0	1.3401	0	0	0	0	0
NC_016810.1	RefSeq	3UTR	775549	775648	-	SL1344_0691	SL1344_0691_3UTR	NA	100	0	0	0	1.10971	0	0	3.16804	0	1.47145	0	0	0	0	1.43851	0	0	0	0
NC_016810.1	RefSeq	CDS	777459	778202	+	SL1344_0692	SL1344_0692	NA	744	2.89978	3.47941	4.21393	1.49154	1.50584	0.456323	3.19359	7.97568	7.21882	4.00506	5.46224	2.63537	5.47567	5.02704	3.78037	3.11651	1.74744	1.68683
NC_016810.1	RefSeq	5UTR	777411	777458	+	SL1344_0692	SL1344_0692_5UTR	NA	48	12.4851	28.3847	28.5757	9.24756	7.78017	0	19.8003	39.8784	24.5242	6.46651	17.6385	10.6561	25.4619	17.9813	21.9734	12.0765	10.157	7.84378
NC_016810.1	RefSeq	CDS	778218	778874	+	SL1344_0693	SL1344_0693	NA	657	1.45945	3.52541	2.98247	0.844526	0.568414	1.0335	1.92879	4.07889	4.03138	4.53541	3.09277	1.6868	0.620076	3.28426	2.40804	2.42633	1.97884	1.14612
NC_016810.1	RefSeq	CDS	778868	779800	+	SL1344_0694	SL1344_0694	NA	933	0.513858	2.33649	1.68015	0.951518	0.600399	0.545827	3.14088	5.06067	4.33708	4.79062	3.90202	3.19796	0.436645	2.31271	2.26093	2.79584	1.39346	0.538051
NC_016810.1	RefSeq	CDS	779790	780524	+	SL1344_0695	SL1344_0695	NA	735	0.978427	3.33665	1.59958	0.754903	0.254046	0.230955	1.61635	4.86137	4.50445	3.88518	3.34051	1.85575	0.831408	1.56572	2.39166	3.15467	0.663315	1.36599
NC_016810.1	RefSeq	3UTR	780525	780624	+	SL1344_0695	SL1344_0695_3UTR	NA	100	1.19857	2.72493	0	1.10971	0	0	4.75206	8.93277	2.20718	3.10392	2.53994	1.70497	0	0	1.75787	2.89836	0	0
NC_016810.1	RefSeq	CDS	780848	780979	+	SL1344_0696	SL1344_0696	NA	132	0	0	0	0	0	0	0.600008	0.483375	0	0	0	0	0	0	0	0	0	0
NC_016810.1	RefSeq	5UTR	780677	780847	+	SL1344_0696	SL1344_0696_5UTR	NA	171	0	0	0	1.2979	0	0	0	1.11939	0	0.363032	0	0	1.1912	0	0	0	0	0
NC_016810.1	RefSeq	CDS	781039	781605	+	SL1344_0697	fimB	NA	567	0	0.240294	0	0.587147	0.329319	0	1.95558	1.80051	0.908304	0.875887	0.895922	0.45105	0.718501	0.761115	0.31003	0	0.286618	0
NC_016810.1	RefSeq	5UTR	781016	781038	+	SL1344_0697	fimB_5UTR	NA	23	0	0	0	0	0	0	0	8.32245	3.19881	0	0	0	17.7126	0	0	0	0	0
NC_016810.1	RefSeq	CDS	782065	782400	+	SL1344_0698	SL1344_0698	NA	336	0.356718	0.405496	0	0	0	0.505215	0	0.379794	0.656898	0	0	0	0	0	0	0	0	0
NC_016810.1	RefSeq	CDS	782402	783142	+	SL1344_0699	SL1344_0699	NA	741	0.161751	0	0	0	0	0.229085	0.106884	0.172214	0	0.167553	0.114257	0	0	0	0	0	0	0
NC_016810.1	RefSeq	CDS	783428	784579	+	SL1344_0700	SL1344_0700	NA	1152	0	0	0	0	0	0	0	0	0	0.0538876	0	0	0.176819	0	0	0	0	0
NC_016810.1	RefSeq	CDS	784576	785472	+	SL1344_0702	SL1344_0702	NA	897	0	0	0	0	0	0	0	0	0	0	0	0.190075	0	0	0	0	0	0
NC_016810.1	RefSeq	CDS	785485	786618	+	SL1344_0703	SL1344_0703	NA	1134	0	0	0	0	0	0	0	0	0	0	0	0	0	0	0	0	0	0
NC_016810.1	RefSeq	CDS	786747	787517	+	SL1344_0704	SL1344_0704	NA	771	0	0	0	0	0	0	0	0	0	0.0805168	0	0	0	0	0	0	0	0
NC_016810.1	RefSeq	CDS	787521	788231	+	SL1344_0705	SL1344_0705	NA	711	0	0	0	0	0	0	0	0	0	0.174623	0.119078	0	0	0	0.247239	0	0	0
NC_016810.1	RefSeq	CDS	788325	790103	+	SL1344_0706	SL1344_0706	NA	1779	0	0.076586	0	0	0	0.0954199	0.04452	0.0717318	0	0.104685	0.0475912	0	0	0	0	0.0814603	0	0
NC_016810.1	RefSeq	CDS	790296	791129	+	SL1344_0707	SL1344_0707	NA	834	0	0	0	0.133058	0	0	0	0.0765054	0.0882166	0.0744346	0	0	0	0	0	0	0	0
NC_016810.1	RefSeq	CDS	791187	793082	+	SL1344_0708	SL1344_0708	NA	1896	0.126432	0	0	0	0	0.179063	0	0.0673054	0.0388041	0	0	0	0.107434	0	0	0	0	0
NC_016810.1	RefSeq	CDS	793150	793287	+	SL1344_0709	SL1344_0709	NA	138	1.73706	3.94918	1.41991	0	1.35307	0	2.8696	6.01066	3.19881	1.34953	0.613512	2.47097	2.9521	4.16959	3.82146	4.20052	2.35525	0
NC_016810.1	RefSeq	CDS	793336	794127	+	SL1344_0710	nei	NA	792	1.21068	2.75246	0.989636	0.560458	0.471526	0	2.50003	4.91431	4.08737	2.11631	1.1759	1.72219	1.02876	1.45304	2.66344	0.914886	1.02596	0.950761
NC_016810.1	RefSeq	5UTR	793221	793335	+	SL1344_0710	nei_5UTR	NA	115	2.08448	7.10852	3.40779	2.89489	1.62369	0	3.44352	8.87728	7.67714	2.15925	2.94486	2.96516	3.54252	5.00351	3.05717	5.04062	2.8263	1.09131
NC_016810.1	RefSeq	3UTR	794128	794227	+	SL1344_0710	nei_3UTR	NA	100	2.39715	2.72493	0	0	0	0	0	3.19027	0.735726	0	0.846647	0	0	0	0	0	0	0
NC_016810.1	RefSeq	CDS	794182	795144	-	SL1344_0711	SL1344_0711	NA	963	0	0.282963	0.203477	0.345703	0.193898	0	0.328976	0.795084	2.29198	1.80498	1.23085	0.531143	0.211521	0.298756	0.912706	0.451458	0.506269	0.130322
NC_016810.1	RefSeq	5UTR	795145	795262	-	SL1344_0711	SL1344_0711_5UTR	NA	118	0	0	0	0	1.58241	1.43858	0	0	1.24699	2.63044	1.43499	1.44489	0	1.21907	0	0	1.37722	0
NC_016810.1	RefSeq	3UTR	794082	794181	-	SL1344_0711	SL1344_0711_3UTR	NA	100	0	0	0	0	0	0	0	0	5.88581	3.72471	1.69329	0	0	1.43851	0	1.44918	1.62512	0
NC_016810.1	RefSeq	CDS	795365	796648	-	SL1344_0712	gltA	NA	1284	2.80041	3.82	35.7101	4.75342	4.94441	2.11529	9.86929	18.7839	76.7241	14.8427	26.1775	20.3826	3.17282	4.92947	12.3215	10.7221	4.80955	3.61645
NC_016810.1	RefSeq	5UTR	796649	797019	-	SL1344_0712	gltA_5UTR	NA	371	4.52292	6.61035	49.6472	1.79468	5.03299	0.915106	11.9549	17.8862	42.6364	8.03172	15.5181	11.0294	9.88277	6.97928	10.424	7.03106	7.00861	5.07414
NC_016810.1	RefSeq	3UTR	795312	795364	-	SL1344_0712	gltA_3UTR	NA	53	0	2.57069	0	0	7.04619	0	0	7.22326	33.3159	19.912	17.5719	14.4761	0	0	3.31674	0	0	0
NC_016810.1	RefSeq	CDS	796623	796994	+	SL1344_0713	SL1344_0713	NA	372	0	0.732508	0	0.298309	0	0	0	0.34304	0	0.166878	0	0	0	0.386696	0	0	0	0
NC_016810.1	RefSeq	5UTR	796523	796622	+	SL1344_0713	SL1344_0713_5UTR	NA	100	0	0	0	0	0	0	0	1.27611	0	0	0	0	0	0	0	0	0	0
NC_016810.1	RefSeq	3UTR	796995	797094	+	SL1344_0713	SL1344_0713_3UTR	NA	100	1.19857	0	0	0	0	0	0.79201	3.19027	2.20718	1.86235	0	0	2.03695	1.43851	0	0	0	0
NC_016810.1	RefSeq	CDS	797403	797792	+	SL1344_0714	sdhC	NA	390	1.22931	2.0961	13.5656	3.41449	6.70292	3.91736	4.87391	4.09009	21.5058	9.86888	39.2931	24.9188	3.65606	5.90157	5.85957	4.45901	5.83377	6.43592
NC_016810.1	RefSeq	5UTR	797179	797402	+	SL1344_0714	sdhC_5UTR	NA	224	0.535078	2.43297	9.62244	0.990811	5.00154	2.27347	4.24291	4.55753	15.1087	16.6282	77.8613	47.9522	4.54676	1.28438	8.6324	2.58782	2.1765	7.84378
NC_016810.1	RefSeq	CDS	797786	798133	+	SL1344_0715	sdhD	NA	348	1.72209	4.30664	25.9012	5.1021	2.14625	3.41455	5.00696	6.05052	49.6827	10.7032	12.651	15.6779	0.58533	2.48019	9.59757	10.4108	7.47183	7.93393
NC_016810.1	RefSeq	CDS	798133	799899	+	SL1344_0716	sdhA	NA	1767	0.474817	1.85055	23.5093	4.96134	2.43048	0.768544	1.92736	3.14153	24.9822	6.14812	5.74972	6.46479	0.691664	2.44229	7.66022	9.84162	2.11533	2.13074
NC_016810.1	RefSeq	CDS	799913	800632	+	SL1344_0717	sdhB	NA	720	0.665874	2.27078	50.6199	10.7888	4.40876	0.7073	5.72007	11.8749	74.7988	20.5204	11.2886	13.4977	2.8291	5.79399	18.067	22.9453	4.51423	1.04584
NC_016810.1	RefSeq	3UTR	800633	800732	+	SL1344_0717	sdhB_3UTR	NA	100	0	0	9.7974	4.43883	0	0	0.79201	5.10444	27.2219	13.0365	6.77317	5.11491	0	0	3.51574	2.89836	0	1.255
NC_016810.1	RefSeq	CDS	801156	803957	+	SL1344_0718	sucA	NA	2802	1.5827	4.27898	31.3293	8.15845	4.53149	1.87806	3.5615	5.41959	39.2807	11.9859	9.51798	7.54519	2.61707	5.69859	16.186	15.6193	4.5239	4.47896
NC_016810.1	RefSeq	5UTR	800770	801155	+	SL1344_0718	sucA_5UTR	NA	386	0.621023	4.58861	31.4735	9.77463	6.28864	1.75909	4.51405	4.13248	38.5017	14.6351	10.0896	7.06723	3.16624	7.08074	14.1176	12.3894	6.73626	2.92618
NC_016810.1	RefSeq	CDS	803972	805180	+	SL1344_0719	sucB	NA	1209	1.98275	7.55047	48.9465	15.2367	4.7878	1.68488	5.5028	12.7189	53.4299	23.6709	12.0449	10.9293	2.02179	11.8983	25.881	26.2506	6.85536	5.81309
NC_016810.1	RefSeq	CDS	805322	806488	+	SL1344_0720	sucC	NA	1167	1.54058	5.02022	32.2382	7.89252	3.36007	1.89098	3.05402	9.34939	47.031	9.04314	7.2549	5.55174	2.44364	7.76572	17.172	19.1237	6.54505	4.51672
NC_016810.1	RefSeq	CDS	806488	807357	+	SL1344_0721	sucD	NA	870	0.413301	1.40945	32.4328	5.22966	3.43401	0.585352	4.18764	7.48064	29.3445	6.49326	7.97989	5.09531	1.63892	3.47226	18.1849	13.1592	5.23028	4.03909
NC_016810.1	RefSeq	3UTR	807358	807457	+	SL1344_0721	sucD_3UTR	NA	100	0	0	3.91896	2.21942	1.86724	0	0	1.27611	11.7716	3.72471	1.69329	0.852484	0	1.43851	1.75787	2.89836	0	0
NC_016810.1	RefSeq	CDS	808940	810508	+	SL1344_0722	cydA	NA	1569	14.3615	16.4989	22.9792	6.64834	0.952067	0.216383	21.8068	38.999	37.6069	5.85571	3.02181	1.19533	10.6456	96.5423	22.2955	10.9912	0.621462	0.479925
NC_016810.1	RefSeq	5UTR	808685	808939	+	SL1344_0722	cydA_5UTR	NA	255	17.8611	9.6174	8.45266	2.61108	1.4645	0	14.5978	34.0296	15.5801	5.59923	0.664037	0.668615	9.58564	50.2067	9.65106	3.97814	0.637303	0
NC_016810.1	RefSeq	CDS	810524	811663	+	SL1344_0723	cydB	NA	1140	14.0885	27.6079	48.987	13.2386	2.12931	0.893432	39.3226	72.8166	136.755	8.65831	6.38698	2.5425	9.11267	105.364	56.7453	19.7037	1.42555	0.440352
NC_016810.1	RefSeq	CDS	811678	811791	+	SL1344_0724	SL1344_0724	NA	114	21.0276	37.0495	39.5334	15.5748	3.27586	1.48905	33.3478	106.342	281.383	18.5146	19.3095	12.7125	10.7208	111.043	70.9316	16.5257	0	2.20176
NC_016810.1	RefSeq	CDS	811928	812209	+	SL1344_0725	SL1344_0725	NA	282	8.50052	16.91	13.897	7.87027	4.635	0.601958	14.6044	36.2017	62.8759	5.72355	7.2055	4.23219	6.5009	40.8087	19.9475	6.16672	2.30514	1.78015
NC_016810.1	RefSeq	3UTR	812210	812309	+	SL1344_0725	SL1344_0725_3UTR	NA	100	4.79429	8.17479	3.91896	0	0	0	3.16804	11.485	6.62154	1.24157	0	1.70497	0	14.3851	3.51574	0	0	0
NC_016810.1	RefSeq	CDS	812438	812842	+	SL1344_0726	SL1344_0726	NA	405	6.51077	7.73746	0.483822	0.274002	0.461047	0.419141	12.5157	11.0281	3.99654	1.83936	1.25429	0.84196	6.03541	7.10374	0	1.07347	0	0.619755
NC_016810.1	RefSeq	5UTR	812318	812437	+	SL1344_0726	SL1344_0726_5UTR	NA	120	4.99406	6.81233	0	0	0	0	21.7803	18.6099	6.13105	2.06928	1.41108	0	5.09237	8.3913	0	0	0	0
NC_016810.1	RefSeq	CDS	812839	813531	+	SL1344_0727	tolQ	NA	693	8.12885	12.7793	2.26203	0.640524	0.538886	0.489905	15.7716	12.3376	2.65414	2.86654	3.17645	1.23014	10.2876	8.71823	1.77563	1.04558	0.469011	0.362195
NC_016810.1	RefSeq	CDS	813535	813963	+	SL1344_0728	tolR	NA	429	5.58776	12.7036	3.19729	1.55204	0	0.395692	16.9848	18.4426	3.08696	1.15764	2.5656	0.794857	13.2948	13.748	2.45856	3.37804	1.51527	1.17017
NC_016810.1	RefSeq	CDS	814028	815251	+	SL1344_0729	tolA	NA	1224	3.13353	1.89231	1.28071	0.271987	0.305105	0.138686	3.42946	5.26499	2.64477	1.11579	0.760875	0.348237	3.99402	5.05358	0.718085	0.947176	0	0.410132
NC_016810.1	RefSeq	CDS	815375	816667	+	SL1344_0730	tolB	NA	1293	17.9832	26.5539	23.338	2.57473	2.31058	2.88828	25.4203	30.299	25.4915	11.2346	13.2268	10.8786	22.3702	38.2712	13.0515	6.72473	5.78156	4.85307
NC_016810.1	RefSeq	CDS	816702	817226	+	SL1344_0731	pal	NA	525	81.503	120.676	119.062	7.39805	6.0463	6.14341	85.3863	105.37	119.818	26.4868	23.061	25.1686	134.633	121.383	65.2923	17.6662	10.8342	17.6896
NC_016810.1	RefSeq	CDS	817236	818024	+	SL1344_0732	ybgF	NA	789	7.59552	9.32486	4.96699	1.96906	1.65661	0.645445	13.0496	12.7773	15.3859	6.21571	10.516	8.96783	10.0686	12.2155	5.34714	2.38775	1.23583	1.74969
NC_016810.1	RefSeq	3UTR	818025	818124	+	SL1344_0732	ybgF_3UTR	NA	100	1.19857	5.44986	0	0	1.86724	0	6.33608	14.0372	16.9217	12.4157	10.1598	5.11491	4.0739	10.0696	7.03148	0	3.25025	5.02002
NC_016810.1	RefSeq	tRNA	818189	818261	+			NA	73	566.449	494.594	161.053	360.275	230.208	209.283	687.856	565.509	175.365	185.385	124.098	266.255	1029.64	632.549	187.827	216.384	122.441	194.268
NC_016810.1	RefSeq	tRNA	818396	818468	+			NA	73	467.936	767.087	552.949	928.81	619.003	955.727	243.028	471.986	466.632	334.203	274.87	595.571	415.761	754.724	765.757	758.337	503.12	572.488
NC_016810.1	RefSeq	tRNA	818475	818547	+			NA	73	233.147	287.424	150.316	349.634	219.976	204.633	92.2204	240.363	136.059	119.055	109.02	254.578	220.437	459.14	173.379	182.636	111.31	189.11
NC_016810.1	RefSeq	tRNA	818600	818672	+			NA	73	323.451	345.282	147.632	335.953	219.976	206.958	184.441	314.657	152.184	125.858	106.701	251.074	410.18	492.64	178.195	176.681	111.31	190.829
NC_016810.1	RefSeq	tRNA	818810	818882	+			NA	73	213.445	263.161	142.264	342.033	222.534	206.958	43.3978	223.756	137.067	113.952	105.541	251.074	150.678	439.435	166.155	176.681	111.31	185.672
NC_016810.1	RefSeq	CDS	819489	820532	+	SL1344_0733	nadA	NA	1044	0	0.261009	0	0	0	0	0.455178	0.488931	0.986606	0.891932	0.405482	0.326622	0.19511	0.275576	0	0.416431	0	0
NC_016810.1	RefSeq	5UTR	819407	819488	+	SL1344_0733	nadA_5UTR	NA	82	0	0	0	0	0	0	0	0	0	0	0	0	0	0	0	0	0	0
NC_016810.1	RefSeq	CDS	820557	821276	+	SL1344_0734	pnuC	NA	720	0.332937	1.13539	0.5443	0.462378	0.518678	0.7073	1.54002	2.12685	3.06553	6.89761	10.5831	5.80163	0	0.599378	0.488297	3.01912	3.83709	2.09167
NC_016810.1	RefSeq	5UTR	820529	820556	+	SL1344_0734	pnuC_5UTR	NA	28	0	0	0	0	0	0	2.82861	2.27877	0	2.21709	0	6.08917	0	0	0	5.17564	0	0
NC_016810.1	RefSeq	3UTR	821277	821376	+	SL1344_0734	pnuC_3UTR	NA	100	0	4.0874	0	0	0	1.69752	1.58402	3.82833	1.47145	7.44942	10.1598	1.70497	0	0	1.75787	5.79672	3.25025	1.255
NC_016810.1	RefSeq	CDS	821273	822211	-	SL1344_0735	ybgR	NA	939	0.382931	1.01568	1.46074	0.709078	1.39198	0.361559	0.337385	1.15516	3.36914	10.0489	10.5493	3.90382	0.216928	0.919174	2.43369	1.38899	3.9806	2.67307
NC_016810.1	RefSeq	5UTR	822212	822234	-	SL1344_0735	ybgR_5UTR	NA	23	0	0	0	0	0	0	0	0	0	5.39813	0	0	0	0	0	0	0	0
NC_016810.1	RefSeq	3UTR	821173	821272	-	SL1344_0735	ybgR_3UTR	NA	100	0	0	0	0	0	0	0	0	0.735726	0.620785	1.69329	0	0	0	0	0	0	0
NC_016810.1	RefSeq	CDS	822322	822708	-	SL1344_0736	SL1344_0736	NA	387	0	1.05617	5.06325	9.17588	58.3814	33.3363	0.613961	1.1541	15.589	1822.57	1140.02	688.596	0.526344	0	2.72538	25.4636	182.249	87.5584
NC_016810.1	RefSeq	5UTR	822709	822857	-	SL1344_0736	SL1344_0736_5UTR	NA	149	0.804412	0	6.57543	5.95816	50.1273	25.0641	0.531551	0.856449	14.8133	819.102	640.951	287.785	0	0	0	20.4247	154.877	77.4902
NC_016810.1	RefSeq	3UTR	822267	822321	-	SL1344_0736	SL1344_0736_3UTR	NA	55	0	2.47721	0	4.0353	13.5799	6.1728	0	0	10.7015	1171.59	748.128	539.39	0	0	0	10.5395	38.412	25.1001
NC_016810.1	RefSeq	CDS	823028	824080	+	SL1344_0737	aroG	NA	1053	5.46358	9.44539	2.79128	1.47539	4.61047	3.70779	11.207	21.1473	13.2752	12.793	20.1008	21.8586	6.19016	10.1092	4.00654	2.47723	9.10562	5.00571
NC_016810.1	RefSeq	5UTR	822987	823027	+	SL1344_0737	aroG_5UTR	NA	41	5.8467	19.9385	9.55844	5.41321	9.10849	8.28059	15.4539	46.6869	10.7667	33.3104	35.1049	20.7923	9.93634	14.0342	4.28749	7.06916	23.7823	6.12197
NC_016810.1	RefSeq	3UTR	824081	824180	+	SL1344_0737	aroG_3UTR	NA	100	0	0	0	0	0	0	1.58402	11.485	11.7716	22.969	16.9329	20.4596	0	2.87702	1.75787	0	3.25025	0
NC_016810.1	RefSeq	CDS	824174	824719	-	SL1344_0738	SL1344_0738	NA	546	0	0	0	0	0	0	0	0.701159	0.943239	0.227394	0	0	0	0.526926	0	0	0	0
NC_016810.1	RefSeq	3UTR	824074	824173	-	SL1344_0738	SL1344_0738_3UTR	NA	100	0	0	1.95948	0	0	1.69752	0	0	1.47145	1.24157	1.69329	0	0	0	0	1.44918	0	0
NC_016810.1	RefSeq	CDS	824734	825579	-	SL1344_0739	SL1344_0739	NA	846	0	0	0.463234	0	0	0	0.280855	0.0754202	0.347861	0.440273	0.200153	0.302299	0.240774	0	0	0	0.38419	0.148346
NC_016810.1	RefSeq	5UTR	825580	825679	-	SL1344_0739	SL1344_0739_5UTR	NA	100	0	0	0	0	0	0	0	0	0.735726	0	0	0	0	0	0	0	0	0
NC_016810.1	RefSeq	CDS	825709	826599	+	SL1344_0740	SL1344_0740	NA	891	0.26904	0.917485	0.659757	0.124546	0	0.190519	0.53334	1.289	0.990877	0.278691	0	0	0.228614	0.322897	0.394584	0	0	0
NC_016810.1	RefSeq	5UTR	825676	825708	+	SL1344_0740	SL1344_0740_5UTR	NA	33	3.63204	8.25737	0	0	0	0	0	3.867	2.22947	0	0	0	0	0	10.6538	0	0	0
NC_016810.1	RefSeq	3UTR	826600	826699	+	SL1344_0740	SL1344_0740_3UTR	NA	100	0	2.72493	0	0	0	0	0	0	1.47145	0.620785	0	0	0	0	0	0	0	0
NC_016810.1	RefSeq	CDS	826600	827583	-	SL1344_0741	SL1344_0741	NA	984	0.243613	0.138462	0	0	0	0	0.241467	0	0.224307	0.189264	0.0860413	0	0	0.14619	0.178645	0.147274	0	0
NC_016810.1	RefSeq	5UTR	827584	827626	-	SL1344_0741	SL1344_0741_5UTR	NA	43	0	0	0	0	0	0	0	0	0	0	0	0	0	0	0	0	0	0
NC_016810.1	RefSeq	3UTR	826500	826599	-	SL1344_0741	SL1344_0741_3UTR	NA	100	0	0	0	0	0	0	0	0	0	0.620785	0	0	0	0	0	0	0	0
NC_016810.1	RefSeq	CDS	827806	829074	+	SL1344_0742	SL1344_0742	NA	1269	0	0	0	0	0	0.133768	0.0624122	0	0	0	0	0.0671776	0	0.226715	0	0	0	0.0988971
NC_016810.1	RefSeq	5UTR	827706	827805	+	SL1344_0742	SL1344_0742_5UTR	NA	100	0	0	0	0	0	0	0	0	0	0	0	0	0	0	0	0	0	0
NC_016810.1	RefSeq	CDS	829124	829369	+	SL1344_0743	oadG2	NA	246	0	0	0	0	0	0	0	0	0	0	0	0	0	0	0	0	0	0
NC_016810.1	RefSeq	CDS	829385	831160	+	SL1344_0744	oadA	NA	1776	0.0674873	0	0.110331	0.0624835	0	0	0.0891903	0.0359265	0.0828521	0.0699082	0.0953431	0.0480002	0	0	0	0.0815979	0	0
NC_016810.1	RefSeq	CDS	831173	832474	+	SL1344_0745	oadB2	NA	1302	0	0	0	0.170462	0.143413	0	0.121661	0.196023	0.113015	0.190717	0.19508	0.13095	0	0.331453	0.135013	0.222608	0	0
NC_016810.1	RefSeq	CDS	832593	833291	+	SL1344_0746	SL1344_0746	NA	699	0.17147	0.194916	0.280326	0.158756	0	0	1.13306	0.365124	0.210508	0.355242	0.242245	0.121958	0.874227	0.41159	0	0	0	0
NC_016810.1	RefSeq	CDS	833671	834750	+	SL1344_0747	SL1344_0747	NA	1080	0	0	0	0.616504	0	0.157178	0.0733343	0.236317	0.408737	0.45984	0.0783932	0.0789337	0.565819	0.133195	0.162766	0.268366	0	0
NC_016810.1	RefSeq	CDS	834750	835526	+	SL1344_0748	SL1344_0748	NA	777	0	0	0	0.285639	0	0	0.203864	0.328471	0.946881	0.719056	0.653781	0.438859	0	0.370272	0	0.932547	0	0.161519
NC_016810.1	RefSeq	3UTR	835527	835626	+	SL1344_0748	SL1344_0748_3UTR	NA	100	0	0	0	0	0	0	0	0	0	0	0.846647	0.852484	0	0	0	0	0	0
NC_016810.1	RefSeq	CDS	835617	836369	-	SL1344_0749	gpmA	NA	753	26.5819	22.7982	27.5836	7.36858	21.8217	9.69368	54.9043	33.2161	29.1164	59.193	123.455	67.1346	41.9292	21.7782	20.0766	17.5133	31.078	21.3334
NC_016810.1	RefSeq	5UTR	836370	836444	-	SL1344_0749	gpmA_5UTR	NA	75	44.7468	36.3324	39.1896	5.91844	9.95862	4.52672	76.033	64.6562	42.1816	49.6628	93.6956	46.6025	70.6142	46.0323	28.1259	15.4579	39.0029	25.1001
NC_016810.1	RefSeq	3UTR	835517	835616	-	SL1344_0749	gpmA_3UTR	NA	100	2.39715	2.72493	3.91896	1.10971	18.6724	1.69752	4.75206	5.10444	4.41436	21.7275	28.786	19.6071	4.0739	2.87702	3.51574	5.79672	6.50049	8.78503
NC_016810.1	RefSeq	CDS	836593	837633	-	SL1344_0750	galM	NA	1041	1.2665	39.5259	3.01169	1.066	0.53811	0.326133	6.99951	47.1339	11.4493	3.27984	4.79848	1.71971	0.78269	17.5495	3.03955	2.78421	0.93667	0.602788
NC_016810.1	RefSeq	3UTR	836493	836592	-	SL1344_0750	galM_3UTR	NA	100	0	5.44986	0	0	0	1.69752	0	8.29471	0.735726	0	0.846647	0	0	0	0	0	0	0
NC_016810.1	RefSeq	CDS	837627	838775	-	SL1344_0751	galK	NA	1149	0.208629	18.2611	1.53484	0.579482	0.48753	0.443217	3.30866	32.2082	6.27512	2.37724	1.32634	1.1871	1.06368	12.8952	1.07094	0.756751	0.990066	0.655355
NC_016810.1	RefSeq	CDS	838778	839824	-	SL1344_0752	galT	NA	1047	0.457908	24.8549	1.12291	0.211979	0	0.162132	3.25276	43.2683	4.9189	2.72742	2.0216	1.30275	0.778204	20.3342	1.00738	1.1073	1.08652	0.3596
NC_016810.1	RefSeq	CDS	839835	840851	-	SL1344_0753	galE	NA	1017	2.59278	43.6739	2.31207	1.30939	0.367206	0.500744	10.4355	84.8857	6.14914	4.6391	3.49648	4.10735	2.80406	42.0095	2.41988	1.56745	1.43816	2.09784
NC_016810.1	RefSeq	5UTR	840852	840877	-	SL1344_0753	galE_5UTR	NA	26	4.6099	41.922	0	0	0	0	12.1848	122.703	5.65943	0	3.25633	0	15.6688	55.3272	0	0	0	0
NC_016810.1	RefSeq	CDS	841074	841982	-	SL1344_0754	SL1344_0754	NA	909	0.263713	0.449659	0	0	0.410834	0	0.871298	2.24618	0.40469	2.18538	0.931404	0.562696	0	0.474755	0.193385	0	0	0
NC_016810.1	RefSeq	3UTR	841015	841073	-	SL1344_0754	SL1344_0754_3UTR	NA	59	0	0	0	0	0	0	2.68478	4.32579	2.49399	12.6261	4.30498	2.88978	0	0	0	0	0	0
NC_016810.1	RefSeq	CDS	842153	843628	-	SL1344_0755	modF	NA	1476	1.9489	4.98463	0.796536	0.902201	0.506027	0.345025	6.27813	11.0665	5.18398	1.93469	2.46652	1.09737	3.45012	5.94505	2.14375	0.981828	0.330309	0.680219
NC_016810.1	RefSeq	5UTR	843629	843654	-	SL1344_0755	modF_5UTR	NA	26	0	5.24025	0	0	0	0	6.09239	14.7243	11.3189	7.1629	0	3.27879	0	0	6.76104	0	0	0
NC_016810.1	RefSeq	CDS	843696	844484	-	SL1344_0756	modE	NA	789	2.12675	2.07219	2.23515	1.68777	2.36659	0	3.8145	6.95472	5.87462	5.03552	3.3265	2.8092	2.83985	3.09945	4.45595	2.57142	0.82389	2.22688
NC_016810.1	RefSeq	5UTR	844485	844503	-	SL1344_0756	modE_5UTR	NA	19	0	14.3417	0	0	0	0	0	13.4327	0	6.53458	0	4.48676	0	0	18.5039	0	0	0
NC_016810.1	RefSeq	CDS	844511	844762	+	SL1344_0757	SL1344_0757	NA	252	5.23187	14.0572	6.22057	7.04576	3.70484	5.38895	97.1155	213.191	214.295	122.186	169.665	90.9993	12.1247	17.1251	20.2295	6.90085	14.8325	10.9564
NC_016810.1	RefSeq	3UTR	844763	844804	+	SL1344_0757	SL1344_0757_3UTR	NA	42	5.70749	6.48793	9.33085	5.28432	0	0	82.9725	129.13	126.124	113.811	159.25	150.2	9.69976	6.85004	20.927	3.45043	15.4774	11.9524
NC_016810.1	RefSeq	CDS	844929	845702	+	SL1344_0758	modA	NA	774	3.09709	4.75279	4.55693	3.01084	1.20623	0.438636	4.50238	11.3762	13.6879	3.60921	2.18772	1.1014	4.21075	7.06244	6.13211	5.24251	0.629892	0.648581
NC_016810.1	RefSeq	5UTR	844835	844928	+	SL1344_0758	modA_5UTR	NA	94	7.65047	8.69659	8.33821	2.36108	0	0	6.74051	15.612	11.7403	1.32082	0	0	8.66787	12.2426	5.61023	1.54168	0	0
NC_016810.1	RefSeq	CDS	845702	846391	+	SL1344_0759	modB	NA	690	2.43189	2.17205	5.67965	2.73406	0.541229	0.492035	5.50964	12.5762	22.0718	7.01757	3.31297	0.988388	2.06647	5.83742	6.3691	8.82109	0.706575	0.363769
NC_016810.1	RefSeq	CDS	846394	847452	+	SL1344_0760	modC	NA	1059	1.81088	2.05849	3.70062	0.838306	0	0.160295	3.58985	8.7966	9.30947	1.1724	0.159895	0.321996	1.15408	3.26007	2.82189	0.957909	0.153458	0.237017
NC_016810.1	RefSeq	3UTR	847453	847552	+	SL1344_0760	modC_3UTR	NA	100	0	0	3.91896	0	0	0	0.79201	4.46638	2.20718	0	0	0	0	0	1.75787	0	0	0
NC_016810.1	RefSeq	CDS	847453	848271	-	SL1344_0761	SL1344_0761	NA	819	1.17077	1.66357	0.239253	0.270991	0	0	1.83739	3.5837	2.69497	2.34973	0.413503	0.624531	0.746135	1.05385	0.214636	0.35389	0.198428	0
NC_016810.1	RefSeq	5UTR	848272	848371	-	SL1344_0761	SL1344_0761_5UTR	NA	100	3.59572	2.72493	0	0	0	0	3.96005	8.93277	1.47145	1.24157	0	0	2.03695	0	0	0	0	0
NC_016810.1	RefSeq	3UTR	847353	847452	-	SL1344_0761	SL1344_0761_3UTR	NA	100	0	1.36247	0	0	0	0	2.37603	0.638055	2.20718	6.82863	1.69329	0.852484	0	0	0	0	0	0
NC_016810.1	RefSeq	CDS	848435	849430	+	SL1344_0762	SL1344_0762	NA	996	1.68474	2.46229	1.77061	1.22558	2.43716	0	7.15672	15.6311	17.4329	16.7038	10.2856	3.59481	1.6361	2.022	1.76493	4.074	1.46848	0.756027
NC_016810.1	RefSeq	5UTR	848123	848434	+	SL1344_0762	SL1344_0762_5UTR	NA	312	0.768316	3.93019	0.628038	0	0	0	2.0308	8.99821	5.42362	1.39279	1.08544	0.273232	0	0.92212	0	0.928961	0	0
NC_016810.1	RefSeq	3UTR	849431	849559	+	SL1344_0762	SL1344_0762_3UTR	NA	129	0	2.11235	0	0.860239	2.89495	0	9.82338	12.86	36.5011	74.1092	38.0663	14.5385	0	2.23024	2.72538	3.37018	1.25978	1.94574
NC_016810.1	RefSeq	CDS	849574	850857	-	SL1344_0763	ybhC	NA	1284	7.00101	5.83611	1.83129	0.432129	0.145424	0	34.049	21.5666	5.67266	1.06365	1.18689	1.46064	6.66292	7.7303	0.821435	0.902915	0.126567	0.195484
NC_016810.1	RefSeq	5UTR	850858	850899	-	SL1344_0763	ybhC_5UTR	NA	42	17.1225	3.24397	0	0	0	0	33.9433	24.3068	1.75173	0	4.03165	0	0	3.42502	0	0	0	0
NC_016810.1	RefSeq	3UTR	849504	849573	-	SL1344_0763	ybhC_3UTR	NA	70	0	0	0	0	0	0	4.52577	3.64603	2.10207	0.886835	0	2.43567	0	2.05501	0	0	0	0
NC_016810.1	RefSeq	CDS	851095	852318	+	SL1344_0764	hutI	NA	1224	0.783381	1.44706	4.80265	0.906624	1.06787	0.693432	1.81179	2.81495	7.57365	4.97033	4.56525	3.20378	0.998505	1.8804	2.72872	3.07832	1.59326	2.25573
NC_016810.1	RefSeq	5UTR	851064	851094	+	SL1344_0764	hutI_5UTR	NA	31	0	4.39505	0	0	0	0	5.10974	4.11648	4.74662	4.00506	10.9245	5.4999	0	0	0	4.67477	5.24233	8.0968
NC_016810.1	RefSeq	CDS	852315	853256	+	SL1344_0765	hutG	NA	942	0.636186	0.867812	7.90448	2.12046	1.98221	0.180204	1.09301	2.9803	15.5424	9.5556	5.84204	4.61536	0.216237	1.37437	6.15815	5.84594	2.07022	1.73196
NC_016810.1	RefSeq	CDS	853349	854026	+	SL1344_0766	hutC	NA	678	0.353562	1.20572	4.04612	1.63674	0.550809	0	1.16816	2.63503	10.3088	2.38059	1.24874	1.38309	0.300435	1.27302	3.88909	2.13743	1.43816	0.370208
NC_016810.1	RefSeq	3UTR	854027	854126	+	SL1344_0766	hutC_3UTR	NA	100	0	2.72493	3.91896	0	0	0	2.37603	1.91416	11.0359	2.48314	0	0	0	2.87702	5.27361	2.89836	0	0
NC_016810.1	RefSeq	CDS	854223	855908	+	SL1344_0767	hutU	NA	1686	0.0710898	0.161621	2.32441	1.97457	0.11075	0	0.187903	0.719042	4.40738	1.69372	1.20519	0.657313	0.362447	0.511925	1.04263	4.6415	0.0963892	0.297747
NC_016810.1	RefSeq	5UTR	854135	854222	+	SL1344_0767	hutU_5UTR	NA	88	0	0	4.45336	2.52206	0	0	0.900012	2.17519	5.01632	2.11631	0.962098	1.93746	0	0	1.99758	6.58718	0	0
NC_016810.1	RefSeq	CDS	855910	857430	+	SL1344_0768	hutH	NA	1521	0.157603	0.268731	5.66845	3.28316	0.491056	0.111606	0.208287	0.755094	10.0128	4.44875	0.779293	0.504429	0	0.189153	1.7336	7.14585	0.320537	0.247535
NC_016810.1	RefSeq	3UTR	857431	857530	+	SL1344_0768	hutH_3UTR	NA	100	1.19857	0	19.5948	5.54854	0	1.69752	0.79201	1.27611	30.9005	15.5196	1.69329	1.70497	2.03695	0	12.3051	17.3901	1.62512	0
NC_016810.1	RefSeq	CDS	857515	857991	-	SL1344_0769	SL1344_0769	NA	477	1.00509	0.285632	1.64317	1.6285	1.56582	1.77937	2.15852	2.94281	3.85601	18.4804	17.5719	13.5826	0	0	1.47411	3.64573	7.83602	2.89414
NC_016810.1	RefSeq	5UTR	857992	858009	-	SL1344_0769	SL1344_0769_5UTR	NA	18	0	0	0	0	0	0	8.80011	3.54475	0	6.89761	9.40718	9.47205	0	0	0	0	0	0
NC_016810.1	RefSeq	3UTR	857415	857514	-	SL1344_0769	SL1344_0769_3UTR	NA	100	0	0	0	2.21942	3.73448	0	2.37603	1.27611	1.47145	11.7949	8.46647	5.96739	0	0	0	2.89836	0	0
NC_016810.1	RefSeq	CDS	858049	859338	-	SL1344_0770	bioA	NA	1290	0.185825	0.528087	0	0.172048	0.144747	0.131591	0.491169	0.445154	0.171099	0.384983	0.262526	0.198252	0.157903	0.223024	0.272538	0	0.251957	0.194574
NC_016810.1	RefSeq	5UTR	859339	859371	-	SL1344_0770	bioA_5UTR	NA	33	0	4.12868	0	0	0	0	4.80006	1.9335	0	1.88117	0	0	6.17257	0	0	0	0	0
NC_016810.1	RefSeq	CDS	859425	860465	+	SL1344_0771	bioB	NA	1041	0	0.13088	0	0	0	0	0.228245	0.122585	0.2827	0.0596335	0.325321	0	0.391345	0.138185	0	0	0	0
NC_016810.1	RefSeq	5UTR	859382	859424	+	SL1344_0771	bioB_5UTR	NA	43	0	0	0	0	0	0	0	0	0	0	0	0	0	0	0	0	0	0
NC_016810.1	RefSeq	CDS	860462	861619	+	SL1344_0772	bioF	NA	1158	0	0.117657	0	0.0958297	0	0.146591	0.205184	0.0550997	0.127068	0.214433	0.0731128	0.147234	0.175902	0	0.151802	0	0.140339	0.108377
NC_016810.1	RefSeq	CDS	861603	862358	+	SL1344_0773	bioC	NA	756	0.158541	0.18022	0.25919	0.146787	0.24699	0.22454	0.419053	0.253196	0.194637	0.164229	0.335971	0.225525	0.269438	0.380558	0	0	0	0.166006
NC_016810.1	RefSeq	CDS	862351	863037	+	SL1344_0774	bioD	NA	687	0	0	0	0	0	0	0	0.278627	0.107093	0	0.123238	0.496352	0	0	0.255876	0.210943	0	0
NC_016810.1	RefSeq	3UTR	863038	863137	+	SL1344_0774	bioD_3UTR	NA	100	0	0	0	0	0	0	0	0	0	0	0	0	0	0	0	0	0	0
NC_016810.1	RefSeq	CDS	863688	865709	+	SL1344_0775	uvrB	NA	2022	2.13396	3.63863	1.45362	1.04275	0.923462	0.503715	6.54133	9.37202	4.00247	5.43417	4.81525	3.16203	2.71996	4.482	1.82568	3.08183	1.28595	1.48962
NC_016810.1	RefSeq	5UTR	863658	863687	+	SL1344_0775	uvrB_5UTR	NA	30	0	4.54155	0	0	0	0	5.28007	8.5074	4.90484	0	5.64431	0	0	0	0	0	0	0
NC_016810.1	RefSeq	3UTR	865710	865809	+	SL1344_0775	uvrB_3UTR	NA	100	3.59572	5.44986	0	2.21942	0	1.69752	15.8402	21.6939	7.35726	4.96628	11.8531	5.11491	4.0739	2.87702	3.51574	2.89836	1.62512	0
NC_016810.1	RefSeq	CDS	866199	868496	+	SL1344_0776	slrP	NA	2298	0.521573	0.948627	1.53484	0.676062	0.731295	0.221608	1.20628	1.99913	6.56327	2.51231	2.57899	0.964517	0.531841	0.688581	1.37692	1.38738	0.848628	0.327677
NC_016810.1	RefSeq	5UTR	866177	866198	+	SL1344_0776	slrP_5UTR	NA	22	5.44806	0	0	0	0	0	3.60005	5.8005	6.68842	0	3.84839	0	0	0	0	0	0	0
NC_016810.1	RefSeq	3UTR	868497	868596	+	SL1344_0776	slrP_3UTR	NA	100	0	0	5.87844	4.43883	1.86724	0	7.9201	7.65666	52.9723	49.6628	42.3323	25.5745	0	2.87702	10.5472	2.89836	3.25025	2.51001
NC_016810.1	RefSeq	CDS	868588	869496	-	SL1344_0777	SL1344_0777	NA	909	1.84599	5.3959	3.0179	0.48832	0.205417	0.186746	4.9664	8.00201	9.71256	1.09269	0.931404	0.562696	2.91313	2.69028	4.64124	0.797128	0	0
NC_016810.1	RefSeq	5UTR	869497	869520	-	SL1344_0777	SL1344_0777_5UTR	NA	24	0	34.0616	8.1645	0	0	0	19.8003	53.1712	52.1139	5.17321	7.05539	0	16.9746	11.9876	29.2978	0	0	0
NC_016810.1	RefSeq	3UTR	868488	868587	-	SL1344_0777	SL1344_0777_3UTR	NA	100	0	2.72493	0	1.10971	0	0	0	1.27611	1.47145	0	1.69329	0	2.03695	0	0	0	0	0
NC_016810.1	RefSeq	CDS	869893	870882	+	SL1344_0778	moaA	NA	990	1.69495	11.8356	0.395854	0.224183	0.37722	0.171467	2.96004	17.1437	15.7549	6.45867	2.138	2.23885	1.85177	5.08563	7.81276	0.439145	0.164154	1.01414
NC_016810.1	RefSeq	5UTR	869761	869892	+	SL1344_0778	moaA_5UTR	NA	132	4.54005	37.1582	14.8445	1.68138	4.24373	1.286	9.60012	65.739	139.342	39.5045	6.41399	9.0415	3.08629	39.232	50.6054	0	0	0
NC_016810.1	RefSeq	CDS	870904	871416	+	SL1344_0779	moaB	NA	513	1.1682	4.78058	3.81965	0.648952	0	0	4.01409	8.95515	7.45765	2.90426	3.13573	1.99412	0.794132	4.48657	5.13997	2.82491	0.633576	1.46784
NC_016810.1	RefSeq	CDS	871419	871904	+	SL1344_0780	moaC	NA	486	0.49324	2.52308	1.20956	0.45667	0.768412	0.698568	3.09634	8.53365	4.39014	1.27733	2.4389	1.40327	0.419125	2.07192	1.80851	0.59637	0	1.03293
NC_016810.1	RefSeq	CDS	871891	872142	+	SL1344_0781	moaD	NA	252	0.475624	4.32529	1.55514	0	0.740969	0	3.77148	12.6598	7.00692	3.69515	1.34388	4.05945	0	2.85418	2.0927	1.15014	2.57956	2.98811
NC_016810.1	RefSeq	CDS	872144	872596	+	SL1344_0782	moaE	NA	453	1.8521	4.81224	1.73022	0.489937	0.824389	0	7.69282	20.8459	6.8213	2.74077	3.92485	1.69368	0.449658	4.76327	0.776102	0.639814	1.07624	2.77043
NC_016810.1	RefSeq	CDS	872644	873348	+	SL1344_0783	SL1344_0783	NA	705	7.82048	16.2336	10.5617	6.61103	15.8914	6.26036	59.5412	131.05	90.583	143.617	182.179	71.7054	9.53466	13.4669	8.47768	9.86675	17.9801	11.927
NC_016810.1	RefSeq	5UTR	872620	872643	+	SL1344_0783	SL1344_0783_5UTR	NA	24	0	11.3539	0	0	15.5603	0	29.7004	31.9027	18.3932	10.3464	14.1108	7.10404	8.48729	11.9876	0	0	13.5427	5.22918
NC_016810.1	RefSeq	3UTR	873349	873401	+	SL1344_0783	SL1344_0783_3UTR	NA	53	6.78438	23.1362	7.39426	8.37515	28.1848	6.40574	83.6841	279.299	273.468	914.779	822.685	469.671	0	16.285	13.267	5.4686	18.3976	7.1038
NC_016810.1	RefSeq	CDS	873495	874202	+	SL1344_0784	SL1344_0784	NA	708	0	0	0	0	0	0	0	0.0901207	0.103916	0	0.119583	0.120407	0	0.203179	0	0	0	0
NC_016810.1	RefSeq	5UTR	873395	873494	+	SL1344_0784	SL1344_0784_5UTR	NA	100	0	0	0	0	0	0	0	0.638055	0.735726	1.86235	1.69329	1.70497	0	0	0	0	1.62512	0
NC_016810.1	RefSeq	CDS	874226	874834	+	SL1344_0785	SL1344_0785	NA	609	0.19681	0.223722	0	0.364436	0	0	0.390153	0.314313	0	0.20387	0.278045	0	0	0	0	0	0	0.206076
NC_016810.1	RefSeq	CDS	874842	875402	+	SL1344_0786	SL1344_0786	NA	561	0.213649	0.485727	0	0	0	0	0	0.568676	0	0	0	0.151958	0	0.256419	0.313346	0	0	0
NC_016810.1	RefSeq	3UTR	875403	875502	+	SL1344_0786	SL1344_0786_3UTR	NA	100	0	0	0	0	1.86724	0	0	0	0	0	0	0	0	0	0	0	0	0
NC_016810.1	RefSeq	CDS	875405	876367	-	SL1344_0787	ybhN	NA	963	0.124462	0.565925	0	1.03711	1.16339	0.352548	0.493464	1.59017	2.59758	14.182	8.26426	4.78029	0.423042	0.149378	0.730164	3.76215	3.03761	1.30322
NC_016810.1	RefSeq	3UTR	875305	875404	-	SL1344_0787	ybhN_3UTR	NA	100	0	0	0	0	1.86724	0	0	1.27611	0	7.44942	1.69329	1.70497	0	0	0	0	0	0
NC_016810.1	RefSeq	CDS	876367	877608	-	SL1344_0788	ybhO	NA	1242	0.0965035	0.219399	0.157768	0.357394	1.20273	0.546706	0.255076	0.256866	0.473898	8.9469	6.13512	4.25556	0	0	0.283071	2.56698	2.4861	1.01047
NC_016810.1	RefSeq	CDS	877605	878363	-	SL1344_0789	SL1344_0789	NA	759	0	0.179508	0.258166	0.292413	0.73804	0.447305	0.104349	0.252196	0.387735	5.88887	5.80048	2.6956	0	0.189527	0.463207	0.954663	2.35525	0.16535
NC_016810.1	RefSeq	5UTR	878364	878392	-	SL1344_0789	SL1344_0789_5UTR	NA	29	0	0	0	0	0	0	0	0	2.53699	12.8438	11.6779	5.8792	0	0	0	0	5.60387	0
NC_016810.1	RefSeq	CDS	878496	878906	+	SL1344_0790	SL1344_0790	NA	411	2.62461	13.26	9.53518	22.1402	34.5281	21.4771	6.74461	23.5972	41.8881	85.6411	222.682	143.118	4.95608	11.9001	25.2346	26.0923	58.9156	49.4673
NC_016810.1	RefSeq	5UTR	878468	878495	+	SL1344_0790	SL1344_0790_5UTR	NA	28	0	9.7319	0	0	13.3374	0	5.65722	20.5089	26.2759	28.8221	54.4273	24.3567	0	10.2751	18.8343	0	11.608	8.96432
NC_016810.1	RefSeq	3UTR	878907	879006	+	SL1344_0790	SL1344_0790_3UTR	NA	100	0	2.72493	0	1.10971	3.73448	0	0	2.55222	6.62154	7.44942	15.2396	14.4922	0	0	1.75787	2.89836	8.12561	10.04
NC_016810.1	RefSeq	CDS	878868	879974	-	SL1344_0791	SL1344_0791	NA	1107	1.08272	2.46155	1.77008	0.701712	0.843379	0.460033	1.50246	3.45829	3.05722	6.05644	2.90628	1.15513	1.10404	3.24866	1.11157	1.83275	0.734021	0.566849
NC_016810.1	RefSeq	3UTR	878768	878867	-	SL1344_0791	SL1344_0791_3UTR	NA	100	0	0	0	0	0	0	0	0	1.47145	1.24157	0	0	0	0	0	0	0	1.255
NC_016810.1	RefSeq	CDS	880090	881220	-	SL1344_0792	SL1344_0792	NA	1131	0.741823	0.602328	1.90577	0.588704	0.330193	0.600361	2.10082	2.59509	2.86224	4.1715	1.27259	0.527621	1.62091	1.78065	1.86512	1.28133	0.574756	0.665785
NC_016810.1	RefSeq	CDS	881213	882949	-	SL1344_0793	ybhF	NA	1737	0.55202	0.862816	1.80493	1.08607	1.07498	0.586363	1.91505	3.15905	4.61682	3.53815	3.07074	1.17787	0.820878	2.48447	3.13725	0.66744	0.748473	0.867015
NC_016810.1	RefSeq	CDS	882942	883937	-	SL1344_0794	SL1344_0794	NA	996	1.20339	1.64152	2.75429	1.55983	1.87474	1.19304	2.94221	3.8437	7.01747	4.86157	4.08022	2.91009	1.22708	3.61071	4.23583	2.328	2.93697	1.63806
NC_016810.1	RefSeq	CDS	883937	884611	-	SL1344_0795	ybiH	NA	675	2.1308	2.01847	2.90293	1.31521	0.829885	0.754454	3.75472	4.34822	8.82871	4.96628	3.76287	1.76812	2.11239	2.34424	5.20851	0.858773	2.16683	0.55778
NC_016810.1	RefSeq	5UTR	884612	884639	-	SL1344_0795	ybiH_5UTR	NA	28	8.56124	19.4638	27.9926	7.92648	6.66872	0	16.9716	25.0664	21.0207	4.43418	6.04748	0	14.5496	5.13753	6.27811	5.17564	0	0
NC_016810.1	RefSeq	CDS	884841	886205	+	SL1344_0796	rhlE	NA	1365	4.03915	4.99072	0.430655	0	0	0	9.97991	6.26369	1.23969	0.36383	0.248102	0.124906	9.84899	4.53156	1.03025	0	0.238113	0
NC_016810.1	RefSeq	5UTR	884754	884840	+	SL1344_0796	rhlE_5UTR	NA	87	5.51068	3.1321	0	0	0	0	9.10357	4.40038	0.845662	0	0	0	2.34132	3.30691	0	1.66572	0	0
NC_016810.1	RefSeq	3UTR	886206	886305	+	SL1344_0796	rhlE_3UTR	NA	100	2.39715	1.36247	0	0	0	0	2.37603	1.91416	0.735726	0	0	0	2.03695	2.87702	0	0	0	0
NC_016810.1	RefSeq	CDS	886512	888557	+	SL1344_0797	dinG	NA	2046	1.52311	2.79685	1.14925	0.27119	0	0	3.90973	5.1456	4.09935	1.21366	0.74485	0.874984	2.5885	2.32017	1.03101	0.495809	0.317717	0.429376
NC_016810.1	RefSeq	5UTR	886387	886511	+	SL1344_0797	dinG_5UTR	NA	125	1.91772	7.62981	1.56758	0	0	0	5.06887	7.14621	11.7716	0	1.35463	0	4.88868	3.45242	1.4063	0	0	0
NC_016810.1	RefSeq	CDS	888587	889561	+	SL1344_0798	ybiB	NA	975	0.983445	1.3974	1.20583	0.910529	1.14907	0.696419	3.65543	4.2537	1.81102	2.73782	5.3838	1.39895	0.626754	3.3934	1.26206	1.18907	1.33343	0.514874
NC_016810.1	RefSeq	5UTR	888470	888586	+	SL1344_0798	ybiB_5UTR	NA	117	1.02442	1.1645	0	0	0	0	2.70773	3.27208	3.77296	0	1.44726	0.728619	0	2.45899	0	1.23861	0	0
NC_016810.1	RefSeq	3UTR	889562	889661	+	SL1344_0798	ybiB_3UTR	NA	100	0	0	1.95948	0	0	0	1.58402	3.19027	1.47145	3.72471	0	0.852484	2.03695	0	3.51574	1.44918	0	0
NC_016810.1	RefSeq	CDS	889717	889977	-	SL1344_0799	ybiJ	NA	261	0.918447	0.522017	0	0	0	2.60156	3.94488	0.733396	0.563775	1.42709	10.3803	8.8188	0	0.551152	0	0	1.2453	1.92338
NC_016810.1	RefSeq	5UTR	889978	890026	-	SL1344_0799	ybiJ_5UTR	NA	49	2.44607	2.78054	0	0	0	0	3.2327	2.6043	0	0	6.9114	6.95906	0	0	0	0	3.31658	2.56123
NC_016810.1	RefSeq	3UTR	889552	889716	-	SL1344_0799	ybiJ_3UTR	NA	165	1.45282	0	1.18756	2.6902	6.78997	6.1728	6.72009	16.2414	4.45895	28.5937	100.058	51.1491	1.23451	3.48729	0	2.63487	9.84923	9.1273
NC_016810.1	RefSeq	CDS	890262	890528	-	SL1344_0800	ybiI	NA	267	0	0	0	1.66248	1.39868	1.27155	0	0.716915	1.65332	14.8802	14.9035	14.0484	0	0	0	1.08553	4.86928	3.29027
NC_016810.1	RefSeq	5UTR	890529	890554	-	SL1344_0800	ybiI_5UTR	NA	26	0	0	0	4.26811	0	0	0	0	5.65943	52.5279	19.538	19.6727	0	0	0	0	25.0019	4.82694
NC_016810.1	RefSeq	3UTR	890162	890261	-	SL1344_0800	ybiI_3UTR	NA	100	0	0	0	0	1.86724	0	0	2.55222	0.735726	10.5533	6.77317	6.81987	0	0	0	0	3.25025	1.255
NC_016810.1	RefSeq	CDS	890733	891665	+	SL1344_0801	SL1344_0801	NA	933	0.642322	0.584122	0.210019	0.356819	0.200133	0.181942	3.22577	3.21421	1.73483	0.598828	0.816701	0.456851	0.654968	1.23345	0.376821	0.621299	0	0.134513
NC_016810.1	RefSeq	5UTR	890633	890732	+	SL1344_0801	SL1344_0801_5UTR	NA	100	0	0	0	0	0	0	0	2.55222	0.735726	1.86235	0.846647	0	0	0	0	2.89836	0	0
NC_016810.1	RefSeq	3UTR	891666	891765	+	SL1344_0801	SL1344_0801_3UTR	NA	100	0	0	0	0	0	0	0	2.55222	1.47145	0.620785	0	0.852484	0	0	0	0	0	0
NC_016810.1	RefSeq	CDS	891662	893884	-	SL1344_0802	SL1344_0802	NA	2223	0.269585	0.858053	0.0881457	0.0998388	0.335986	0.305447	1.17572	1.2342	0.529538	3.49069	1.90429	1.07375	0.641415	0.582392	0	1.17342	0.29242	0.451643
NC_016810.1	RefSeq	3UTR	891562	891661	-	SL1344_0802	SL1344_0802_3UTR	NA	100	0	0	0	0	0	0	2.37603	1.27611	0	2.48314	1.69329	3.40994	0	0	0	0	0	0
NC_016810.1	RefSeq	CDS	894003	894725	-	SL1344_0803	glnQ	NA	723	12.5991	18.0908	3.25225	0.613946	0.516526	0.704365	37.0262	48.8911	4.78273	1.71725	3.16175	3.06564	12.3964	14.3254	1.94509	2.0044	0.674325	0.867914
NC_016810.1	RefSeq	CDS	894722	895381	-	SL1344_0804	glnP	NA	660	4.17685	7.2252	2.96891	0.336275	0.282915	0	19.6803	18.1749	3.34421	0.752466	2.43732	1.54997	9.87612	6.53867	1.33172	0.658718	0.984923	1.14091
NC_016810.1	RefSeq	CDS	895525	896271	-	SL1344_0805	glnH	NA	747	23.105	28.0883	7.8694	0.742776	2.49965	0.90898	38.1692	52.2744	8.47021	3.24104	9.40718	9.01556	32.7221	18.4868	2.35324	2.716	1.74043	2.18408
NC_016810.1	RefSeq	5UTR	896272	896464	-	SL1344_0805	glnH_5UTR	NA	193	2.48409	2.82376	0	0.574978	0	0	4.92442	7.27316	1.52482	0.96495	0.877354	0	2.11083	2.23602	0	0	2.5261	0.650261
NC_016810.1	RefSeq	CDS	896748	897251	-	SL1344_0806	dps	NA	504	0.475624	6.75826	40.0449	25.3207	41.4942	59.2785	3.45719	10.1279	87.5865	292.902	309.261	343.023	1.21247	3.99586	29.9954	61.5326	174.443	119.026
NC_016810.1	RefSeq	5UTR	897252	897292	-	SL1344_0806	dps_5UTR	NA	41	0	6.64617	23.8961	16.2396	9.10849	24.8418	0	6.22492	100.489	230.145	206.499	172.576	0	3.50856	17.15	28.2767	71.3468	79.5856
NC_016810.1	RefSeq	3UTR	896648	896747	-	SL1344_0806	dps_3UTR	NA	100	0	5.44986	41.1491	39.9495	67.2207	83.1785	1.58402	14.0372	89.7586	456.898	381.838	562.64	4.0739	0	40.431	40.577	209.641	146.835
NC_016810.1	RefSeq	CDS	897554	898441	-	SL1344_0807	ybiF	NA	888	0.539898	1.84117	0.882648	0.249934	0.210275	0	3.56761	4.886	1.73989	1.39816	1.3348	0.480002	3.21141	2.42991	0.395917	0.489587	0.549028	0
NC_016810.1	RefSeq	5UTR	898442	898476	-	SL1344_0807	ybiF_5UTR	NA	35	0	0	0	0	0	0	4.52577	1.82301	2.10207	0	0	0	0	4.11002	0	0	0	0
NC_016810.1	RefSeq	3UTR	897454	897553	-	SL1344_0807	ybiF_3UTR	NA	100	0	0	0	0	0	0	0	1.27611	0	0	0	0	0	0	0	0	0	0
NC_016810.1	RefSeq	CDS	898795	899310	+	SL1344_0808	ompX	NA	516	134.027	123.308	31.8985	47.0981	45.2336	50.3335	471.215	675.893	189.065	1059.54	1220.75	724.281	122.375	105.658	41.5621	60.9441	122.829	103.124
NC_016810.1	RefSeq	5UTR	898762	898794	+	SL1344_0808	ompX_5UTR	NA	33	286.931	293.137	106.881	36.9903	39.6081	66.872	1012.81	1407.59	238.554	660.289	797.9	353.91	265.421	231.033	95.8839	87.829	221.608	174.94
NC_016810.1	RefSeq	3UTR	899311	899365	+	SL1344_0808	ompX_3UTR	NA	55	26.1507	49.5442	14.2508	24.2118	27.1599	24.6912	177.122	209.978	101.664	897.316	1162.21	695.937	33.3319	34.0011	19.1768	31.6184	53.1858	59.3275
NC_016810.1	RefSeq	CDS	899373	900953	-	SL1344_0809	ybiP	NA	1581	1.06136	0.430887	0.495757	0	0.23621	0.21474	4.00764	2.74432	0.279213	0.903102	0.749719	0.485285	0.773036	0.545923	0.222375	0.274986	0	0.238141
NC_016810.1	RefSeq	5UTR	900954	901069	-	SL1344_0809	ybiP_5UTR	NA	116	1.03325	0	0	0	6.43876	4.39014	12.9726	16.5014	0	3.21096	10.2181	8.8188	7.02396	2.48019	0	1.24929	1.40097	4.3276
NC_016810.1	RefSeq	3UTR	899318	899372	-	SL1344_0809	ybiP_3UTR	NA	55	0	0	0	0	0	0	2.88004	0	1.33768	0	0	0	0	0	0	0	0	0
NC_016810.1	RefSeq	CDS	901532	902005	+	SL1344_0810	SL1344_0810	NA	474	2.52864	2.29952	2.06696	0.936462	0	0.358127	4.34436	2.82682	1.70738	0.785803	1.96479	0.719396	5.58657	3.64179	0.370859	0	0.685706	0.264769
NC_016810.1	RefSeq	5UTR	901487	901531	+	SL1344_0810	SL1344_0810_5UTR	NA	45	2.6635	0	0	0	0	0	3.52005	2.8358	1.63495	0	1.88144	0	0	6.39337	0	0	0	0
NC_016810.1	RefSeq	CDS	902002	903114	+	SL1344_0811	ybiR	NA	1113	0.75382	2.20345	0.352108	0.199408	0.167766	0.152518	4.6254	3.32499	1.38816	1.00396	1.14103	0.68934	2.5622	1.6802	0.47382	0.911433	0.292026	0.225517
NC_016810.1	RefSeq	3UTR	903115	903214	+	SL1344_0811	ybiR_3UTR	NA	100	2.39715	2.72493	0	0	0	0	3.96005	3.82833	5.88581	3.10392	0.846647	0.852484	2.03695	7.19254	0	0	0	0
NC_016810.1	RefSeq	CDS	903158	904078	-	SL1344_0812	ybiS	NA	921	3.12332	2.6628	0	0.120489	0.405481	0.184313	14.2751	11.3617	2.63615	1.81989	2.84973	2.40658	4.20218	2.18666	0.763462	0.314697	0.352904	0.545062
NC_016810.1	RefSeq	5UTR	904079	904203	-	SL1344_0812	ybiS_5UTR	NA	125	2.87658	2.17994	0	0	2.98759	0	15.2066	9.18799	0	1.48988	4.74122	0.681987	3.25912	2.30161	0	0	0	0
NC_016810.1	RefSeq	3UTR	903106	903157	-	SL1344_0812	ybiS_3UTR	NA	52	4.6099	0	0	0	0	0	51.7853	24.5406	16.9783	10.7444	13.0253	6.55757	11.7516	5.53272	0	0	0	2.41347
NC_016810.1	RefSeq	CDS	904297	905889	+	SL1344_0813	ybiT	NA	1593	7.22304	8.21072	0.984045	0.9056	0.937723	0.319684	22.4726	18.9454	4.06428	5.06604	5.52739	4.06709	10.9967	5.23751	1.3242	0.818745	1.53025	2.04834
NC_016810.1	RefSeq	5UTR	904197	904296	+	SL1344_0813	ybiT_5UTR	NA	100	2.39715	0	0	0	0	0	1.58402	2.55222	0.735726	0	0.846647	1.70497	0	0	0	0	0	0
NC_016810.1	RefSeq	3UTR	905890	905989	+	SL1344_0813	ybiT_3UTR	NA	100	0	0	0	0	0	1.69752	4.75206	3.82833	0.735726	1.86235	3.38659	1.70497	2.03695	0	0	0	0	0
NC_016810.1	RefSeq	CDS	906498	907241	+	SL1344_0814	SL1344_0814	NA	744	0	0.183127	0	0	0	0	0.851624	1.02912	0	0	0	0	0.273784	0	0	0	0	0
NC_016810.1	RefSeq	5UTR	906398	906497	+	SL1344_0814	SL1344_0814_5UTR	NA	100	0	0	0	0	0	0	0	0	0	0	0	0	0	0	0	0	0	0
NC_016810.1	RefSeq	3UTR	907242	907341	+	SL1344_0814	SL1344_0814_3UTR	NA	100	0	0	0	0	0	0	0	0	0	0	0	0	0	0	0	0	0	0
NC_016810.1	RefSeq	CDS	907270	907800	-	SL1344_0815	SL1344_0815	NA	531	0	0	0	0	0	0	0.298309	0	0	0	0	0	0	0	0	0	0	0
NC_016810.1	RefSeq	3UTR	907170	907269	-	SL1344_0815	SL1344_0815_3UTR	NA	100	0	0	0	0	0	0	0	0	0	0	0	0	0	0	0	0	0	0
NC_016810.1	RefSeq	CDS	908194	909459	-	SL1344_0817	SL1344_0817	NA	1266	0.0946741	0	0.464332	0.438273	0.294983	0.268171	0.625601	0.403194	0.348685	1.07877	1.67189	1.2794	0.160896	0.113626	0	0.228938	0.513467	0.495657
NC_016810.1	RefSeq	5UTR	909460	909559	-	SL1344_0817	SL1344_0817_5UTR	NA	100	0	0	0	0	0	0	0	0	0	0	0	0	0	0	0	0	0	0
NC_016810.1	RefSeq	CDS	909721	910530	+	SL1344_0818	SL1344_0818	NA	810	2.07161	4.20514	0.483822	0	1.15262	0	9.97346	12.0521	1.63495	0.996321	2.71763	1.47343	6.28688	3.90706	0.434042	0.715644	0.80253	0.774694
NC_016810.1	RefSeq	5UTR	909693	909720	+	SL1344_0818	SL1344_0818_5UTR	NA	28	0	0	0	0	0	0	5.65722	4.55753	0	0	0	0	0	0	0	0	0	0
NC_016810.1	RefSeq	3UTR	910531	910630	+	SL1344_0818	SL1344_0818_3UTR	NA	100	2.39715	2.72493	0	0	0	0	7.9201	10.8469	0.735726	1.24157	1.69329	0.852484	0	2.87702	0	0	0	0
NC_016810.1	RefSeq	CDS	910608	913040	-	SL1344_0819	ybiW	NA	2433	0.0492632	0.223998	0.0805376	0.0912214	0.230239	0.279083	0.0651057	0.340925	0.393113	0.127576	0.278388	0.21023	0.0837217	0.11825	0.216754	0.238254	0.066795	0
NC_016810.1	RefSeq	3UTR	910508	910607	-	SL1344_0819	ybiW_3UTR	NA	100	0	0	0	0	0	0	0	1.27611	1.47145	0	0	0	0	1.43851	0	1.44918	0	0
NC_016810.1	RefSeq	CDS	913046	913945	-	SL1344_0820	ybiY	NA	900	0.26635	0	0.21772	0.616504	0.207471	0.377227	0	0.56716	0.490484	0.275904	0.0940718	0.189441	0	0.319668	0	0.644079	0.180569	0.27889
NC_016810.1	RefSeq	CDS	914223	914972	-	SL1344_0821	moeB	NA	750	2.39715	3.99657	0.261264	0.887766	0.497931	0.452672	5.49127	12.5059	2.64861	1.7382	1.58041	1.13665	2.17275	3.64422	0.937531	0.579672	0.433366	0.669336
NC_016810.1	RefSeq	CDS	914972	916213	-	SL1344_0822	moeA	NA	1242	1.15804	1.86489	0.631072	0.625439	0.902049	0.410029	3.06091	6.26753	1.5994	0.899688	1.9087	1.23548	1.96807	2.89555	0.424607	0.933449	0.261694	0.707329
NC_016810.1	RefSeq	5UTR	916214	916236	-	SL1344_0822	moeA_5UTR	NA	23	0	0	0	0	0	0	6.88705	22.1932	3.19881	0	3.68107	0	8.8563	6.25438	0	0	0	0
NC_016810.1	RefSeq	CDS	916410	917351	+	SL1344_0823	ybiK	NA	942	1.14513	1.59099	2.49615	0.471213	1.78399	0.180204	2.35417	5.48646	6.79492	5.27206	3.95461	0.723978	1.72989	2.13791	4.10543	3.99986	1.38015	1.4655
NC_016810.1	RefSeq	5UTR	916339	916409	+	SL1344_0823	ybiK_5UTR	NA	71	0	1.91897	0	1.56297	0	0	0	1.79734	2.07247	1.74869	2.38492	0	0	4.05213	2.47587	2.0411	0	0
NC_016810.1	RefSeq	CDS	917362	919233	+	SL1344_0824	SL1344_0824	NA	1872	0.384158	2.18344	2.40748	0.948468	0.299237	0.0906795	1.69233	3.06757	3.77296	3.24983	2.71361	1.18401	0.435246	1.38318	1.78416	2.16758	0.173624	0.335204
NC_016810.1	RefSeq	CDS	919266	920804	+	SL1344_0825	yliB	NA	1539	0.31152	0.442646	1.40054	0.576846	0.121328	0	0.257313	2.15587	2.24686	0.726064	0.220051	0.0553921	0.529422	0.0934703	0.799551	1.22413	0.316788	0.163093
NC_016810.1	RefSeq	CDS	920865	921785	+	SL1344_0826	yliC	NA	921	0.390415	2.07107	1.48929	1.44587	0.608222	0	1.5479	3.74104	2.71604	1.9547	0.919269	0.370243	0.663501	1.09333	1.33606	2.36023	0.705808	0.272531
NC_016810.1	RefSeq	CDS	921788	922699	+	SL1344_0827	yliD	NA	912	0.52569	1.49393	1.50399	1.21678	0	0.186132	1.30265	3.49811	3.63023	2.17819	1.85668	0.654319	0.893399	0.788656	1.15649	2.06572	0	0.27522
NC_016810.1	RefSeq	3UTR	922700	922799	+	SL1344_0827	yliD_3UTR	NA	100	0	0	0	0	0	0	0	0.638055	0	0	0	0	0	0	0	0	0	0
NC_016810.1	RefSeq	CDS	922790	924115	-	SL1344_0828	SL1344_0828	NA	1326	3.43483	1.74675	0	0.334753	0.140818	0	9.3775	4.57128	0.943239	0.608612	0.574647	0.32145	5.53018	2.49515	0.662847	0.218579	0.122558	0
NC_016810.1	RefSeq	5UTR	924116	924149	-	SL1344_0828	SL1344_0828_5UTR	NA	34	7.05043	0	0	0	0	0	23.2944	7.50653	4.3278	3.65167	0	0	5.99103	4.23091	0	4.26229	4.77977	0
NC_016810.1	RefSeq	3UTR	922690	922789	-	SL1344_0828	SL1344_0828_3UTR	NA	100	0	0	0	0	0	0	1.58402	1.91416	0.735726	0	0	0	0	0	0	0	0	0
NC_016810.1	RefSeq	CDS	924346	924729	+	SL1344_0829	SL1344_0829	NA	384	1.24851	3.54809	36.7402	84.962	283.49	151.185	0.412505	6.14792	85.4515	509.561	1325.97	712.18	0.530456	1.87306	41.2001	92.0832	323.332	245.445
NC_016810.1	RefSeq	5UTR	924314	924345	+	SL1344_0829	SL1344_0829_5UTR	NA	32	7.49109	0	85.7272	138.713	560.172	206.885	0	3.98784	167.838	708.083	1592.75	788.548	6.36547	8.99067	87.8935	163.033	604.342	431.408
NC_016810.1	RefSeq	3UTR	924730	924829	+	SL1344_0829	SL1344_0829_3UTR	NA	100	0	0	3.91896	19.9747	69.0879	22.0678	0	3.82833	33.1077	186.235	426.71	242.106	0	0	10.5472	14.4918	56.8793	58.9852
NC_016810.1	RefSeq	CDS	925442	925957	+	SL1344_0830	SL1344_0830	NA	516	0	0	0	0.21506	0	0	0	0.370962	0	0.240614	0	0	0	0	0	0	0	0
NC_016810.1	RefSeq	5UTR	925342	925441	+	SL1344_0830	SL1344_0830_5UTR	NA	100	0	0	0	0	0	0	0	0	0	0	0	0	0	0	0	0	0	0
NC_016810.1	RefSeq	CDS	925875	926729	+	SL1344_0831	SL1344_0831	NA	855	0.280368	0	0	0	0	0	0.185266	0	0	0.0726064	0	0	0	0	0	0	0	0
NC_016810.1	RefSeq	CDS	926740	927687	+	SL1344_0832	SL1344_0832	NA	948	0	0	0	0	0	0	0.334182	0.0673054	0	0.196451	0	0	0	0.151741	0	0	0	0.264769
NC_016810.1	RefSeq	CDS	927981	929144	+	SL1344_0833	SL1344_0833	NA	1164	0	0.234101	0.50502	0.381343	0	0.145835	0.340211	0.438526	0.252827	0.373324	0.581888	0.29295	0.174996	0.123583	0.30204	0	0.139615	0.215636
NC_016810.1	RefSeq	CDS	929593	931278	+	SL1344_0834	SL1344_0834	NA	1686	0.14218	0.242432	0	0.065819	0	0	0.0939514	0.378443	0.17455	0.1841	0.200865	0.101125	0.120816	0.255962	0	0.0859537	0.0963892	0.0744368
NC_016810.1	RefSeq	3UTR	931279	931378	+	SL1344_0834	SL1344_0834_3UTR	NA	100	0	0	0	0	0	0	0	0	0	0	0	0	0	0	0	0	0	0
NC_016810.1	RefSeq	CDS	931284	932174	-	SL1344_0835	SL1344_0835	NA	891	0.40356	0.458743	0.219919	1.24546	0.838268	0	1.06668	0.572889	0.495439	0.975419	0.950221	0.0956773	1.37168	0.161449	0.394584	0.813232	0.364786	0.140853
NC_016810.1	RefSeq	3UTR	931184	931283	-	SL1344_0835	SL1344_0835_3UTR	NA	100	0	0	0	0	0	0	0	0	0	0	0	0	0	0	0	0	0	0
NC_016810.1	RefSeq	CDS	932439	932864	-	SL1344_0836	SL1344_0836	NA	426	0.562711	0.639655	0	2.60495	1.75328	1.59392	1.30143	0.748891	3.45411	15.0096	9.73842	2.80159	0	1.01303	0	3.40183	0.381484	0.589204
NC_016810.1	RefSeq	5UTR	932865	932964	-	SL1344_0836	SL1344_0836_5UTR	NA	100	0	0	0	0	0	0	0	1.27611	0	0	0	0	0	0	0	0	0	0
NC_016810.1	RefSeq	CDS	933211	933891	+	SL1344_0837	SL1344_0837	NA	681	0	0.200068	0	0	0	0	0.232602	0.936938	0.108036	0.364631	0.248648	0.250363	0.598223	0.422469	0.516262	0.425603	0.238638	0.368577
NC_016810.1	RefSeq	5UTR	933111	933210	+	SL1344_0837	SL1344_0837_5UTR	NA	100	0	1.36247	0	0	0	0	0	0.638055	0	0	0	0	0	0	0	0	0	1.255
NC_016810.1	RefSeq	3UTR	933892	933991	+	SL1344_0837	SL1344_0837_3UTR	NA	100	0	0	0	0	0	0	0	0	0	0	0	0	0	0	0	0	0	0
NC_016810.1	RefSeq	CDS	933888	934514	-	SL1344_0838	yliJ	NA	627	2.8674	6.95357	3.12517	1.06192	0.893417	0.270737	5.17901	11.9063	11.2647	5.34647	4.99616	3.12714	3.5736	4.35911	3.92507	2.77355	0.51838	0.40032
NC_016810.1	RefSeq	5UTR	934515	934563	-	SL1344_0838	yliJ_5UTR	NA	49	4.89214	5.56108	7.99788	0	0	0	8.08174	18.2301	9.00889	3.80072	6.9114	1.73976	0	11.7429	7.17498	0	0	0
NC_016810.1	RefSeq	3UTR	933788	933887	-	SL1344_0838	yliJ_3UTR	NA	100	0	2.72493	3.91896	0	0	0	3.96005	7.65666	10.3002	3.72471	5.92653	1.70497	0	2.87702	3.51574	5.79672	0	0
NC_016810.1	RefSeq	CDS	934758	935960	+	SL1344_0839	dacC	NA	1203	1.09595	2.26511	3.58342	2.95184	3.72517	1.12886	1.64591	4.6674	6.97197	16.6678	9.07875	5.52733	0.846612	1.19577	1.46124	6.14365	5.80883	1.66917
NC_016810.1	RefSeq	5UTR	934650	934757	+	SL1344_0839	dacC_5UTR	NA	108	2.21958	6.30771	7.25733	7.19255	6.91571	3.14356	6.60009	9.45266	10.8996	41.3856	21.9501	12.6294	0	2.6639	4.88297	16.102	15.0474	4.64816
NC_016810.1	RefSeq	3UTR	935961	936060	+	SL1344_0839	dacC_3UTR	NA	100	0	1.36247	0	2.21942	0	0	0	1.27611	1.47145	7.44942	1.69329	0	0	0	0	2.89836	1.62512	0
NC_016810.1	RefSeq	CDS	936005	936763	-	SL1344_0840	deoR	NA	759	3.47413	7.35983	0.774498	1.02345	0	0	11.2697	16.8971	4.65281	4.17128	1.67321	2.13402	4.83071	2.8429	1.62122	0.572798	0	0.826748
NC_016810.1	RefSeq	5UTR	936764	936807	-	SL1344_0840	deoR_5UTR	NA	44	2.72403	6.19303	0	2.52206	0	0	23.4003	24.6521	15.0489	11.287	1.9242	7.74986	4.62943	3.26934	3.99516	6.58718	0	0
NC_016810.1	RefSeq	3UTR	935905	936004	-	SL1344_0840	deoR_3UTR	NA	100	2.39715	2.72493	0	0	0	0	7.9201	10.2089	1.47145	0.620785	0.846647	2.55745	2.03695	0	0	2.89836	0	0
NC_016810.1	RefSeq	CDS	936835	937443	-	SL1344_0841	ybjG	NA	609	1.18086	3.1321	1.28701	2.55105	0	0	6.50255	9.11507	10.0271	12.0283	4.58774	4.19943	2.00685	2.8345	4.04108	6.42493	0.266851	0.618229
NC_016810.1	RefSeq	5UTR	937444	937590	-	SL1344_0841	ybjG_5UTR	NA	147	3.26142	1.85369	0	3.01961	0	0	4.31026	4.77456	7.00692	10.9799	2.3038	1.15984	0	0	1.19583	0.985836	1.10553	0
NC_016810.1	RefSeq	3UTR	936772	936834	-	SL1344_0841	ybjG_3UTR	NA	63	1.9025	6.48793	0	1.76144	0	0	15.0859	15.1918	9.34256	7.88298	1.34388	5.4126	0	2.28335	2.79027	4.60057	0	0
NC_016810.1	RefSeq	CDS	937756	938988	+	SL1344_0842	mdfA	NA	1233	1.74974	1.547	0	0.270002	0	0.137674	2.82631	2.7944	2.14811	1.30903	1.23598	0.829668	0.991216	1.40001	0.712843	0.587664	0	0.101785
NC_016810.1	RefSeq	5UTR	937633	937755	+	SL1344_0842	mdfA_5UTR	NA	123	0	0	0	0	0	0	0	0.518744	0.598151	0.504703	0.688331	0	0	0	0	0	0	0
NC_016810.1	RefSeq	3UTR	938989	939088	+	SL1344_0842	mdfA_3UTR	NA	100	2.39715	2.72493	0	0	0	0	1.58402	3.19027	3.67863	1.24157	0	0	4.0739	2.87702	0	0	0	0
NC_016810.1	RefSeq	CDS	939042	939857	-	SL1344_0843	SL1344_0843	NA	816	1.32196	1.66969	0	0	0	0	1.65002	3.28411	0.901625	0.304306	0.311267	0.208942	1.49776	1.76288	0	0.177595	0	0.1538
NC_016810.1	RefSeq	3UTR	938942	939041	-	SL1344_0843	SL1344_0843_3UTR	NA	100	0	2.72493	0	0	0	0	1.58402	3.82833	1.47145	0.620785	1.69329	0	4.0739	2.87702	1.75787	0	0	0
NC_016810.1	RefSeq	CDS	939854	941065	-	SL1344_0844	SL1344_0844	NA	1212	0.791138	3.14761	0.323346	0.27468	0.154063	0	4.57432	5.89622	2.36744	2.81709	1.32725	0.984718	2.52098	3.56066	1.01527	0.717415	0.402258	0.621289
NC_016810.1	RefSeq	5UTR	941066	941092	-	SL1344_0844	SL1344_0844_5UTR	NA	27	0	10.0923	0	0	0	0	11.7335	14.179	8.17474	9.19681	6.27146	6.3147	15.0885	5.32781	0	0	6.01897	0
NC_016810.1	RefSeq	CDS	941233	941853	+	SL1344_0845	SL1344_0845	NA	621	0.772028	2.19399	0	0.178697	0.300683	0.273353	2.55076	3.49338	1.06627	3.19889	4.36275	3.4319	0.656022	0.926575	0.283071	0	1.04678	1.01047
NC_016810.1	RefSeq	5UTR	941133	941232	+	SL1344_0845	SL1344_0845_5UTR	NA	100	2.39715	2.72493	0	0	0	0	3.16804	6.38055	1.47145	9.93255	11.8531	6.81987	0	2.87702	1.75787	0	3.25025	2.51001
NC_016810.1	RefSeq	3UTR	941854	941953	+	SL1344_0845	SL1344_0845_3UTR	NA	100	0	1.36247	0	0	0	0	0.79201	2.55222	0	2.48314	1.69329	1.70497	0	1.43851	0	0	0	0
NC_016810.1	RefSeq	CDS	941970	943655	-	SL1344_0846	SL1344_0846	NA	1686	2.34596	3.63647	0.697324	1.77711	0.885998	0.402733	7.89192	8.85556	4.62556	3.82928	2.25973	1.11238	4.10773	3.15687	1.87673	1.89098	0.578335	0.297747
NC_016810.1	RefSeq	5UTR	943656	943784	-	SL1344_0846	SL1344_0846_5UTR	NA	129	1.85825	3.16852	1.51898	1.72048	2.89495	0	6.13961	12.86	2.85165	3.84983	1.31263	1.32168	3.15806	2.23024	0	0	0	0
NC_016810.1	RefSeq	3UTR	941870	941969	-	SL1344_0846	SL1344_0846_3UTR	NA	100	1.19857	5.44986	3.91896	24.4136	78.4241	23.7653	8.71211	22.97	231.018	425.858	527.461	386.175	2.03695	4.31552	17.5787	31.8819	45.5034	35.1401
NC_016810.1	RefSeq	CDS	943926	944303	+	SL1344_0847	SL1344_0847	NA	378	2.53666	16.5803	2.07352	1.46787	0.493979	0	5.02864	19.0741	16.7387	7.88298	2.68777	0.45105	1.61663	9.13338	12.0912	2.30028	0	0
NC_016810.1	RefSeq	5UTR	943723	943925	+	SL1344_0847	SL1344_0847_5UTR	NA	203	3.54258	13.4233	2.89578	1.63996	2.75947	0	3.12122	20.116	14.4971	15.9019	6.67308	2.51966	1.00342	4.96037	5.19568	4.28329	4.80332	1.85469
NC_016810.1	RefSeq	3UTR	944304	944403	+	SL1344_0847	SL1344_0847_3UTR	NA	100	0	0	0	0	0	0	0	0	0	1.24157	0	0	0	0	0	0	0	0
NC_016810.1	RefSeq	CDS	944335	944598	-	SL1344_0848	grxA	NA	264	29.9643	85.1541	31.1735	5.88481	2.82915	1.929	112.801	241.687	68.5563	17.4008	23.0904	12.9164	43.208	45.7707	27.9661	8.23397	4.92461	4.7538
NC_016810.1	RefSeq	5UTR	944599	944631	-	SL1344_0848	grxA_5UTR	NA	33	29.0563	78.445	11.8756	0	0	0	110.401	230.086	31.2126	7.52466	10.2624	0	49.3806	21.7956	10.6538	0	0	0
NC_016810.1	RefSeq	3UTR	944235	944334	-	SL1344_0848	grxA_3UTR	NA	100	11.9857	28.6118	17.6353	3.32912	3.73448	0	31.6804	74.6524	32.372	9.93255	11.0064	7.67236	16.2956	14.3851	17.5787	2.89836	3.25025	2.51001
NC_016810.1	RefSeq	CDS	944768	945058	+	SL1344_0849	ybjC	NA	291	1.23564	1.8728	0	0	0	1.16668	6.53204	5.9201	3.53958	1.70662	0.872832	0.87885	1.39997	1.483	1.81224	0.995999	0	0.862546
NC_016810.1	RefSeq	5UTR	944748	944767	+	SL1344_0849	ybjC_5UTR	NA	20	5.99287	0	0	0	0	0	7.9201	22.3319	0	12.4157	0	8.52484	0	0	0	0	0	0
NC_016810.1	RefSeq	CDS	945105	945763	+	SL1344_0850	mdaA	NA	659	2.18253	2.68772	2.08139	0.168393	1.13338	0.25759	9.61469	9.87581	2.79107	3.01443	3.85423	2.71657	3.40007	2.18286	1.60049	2.19906	0.739813	1.14264
NC_016810.1	RefSeq	CDS	945821	946723	+	SL1344_0852	rimK	NA	903	1.85825	2.41411	0.433993	0	0	0.187987	5.52565	7.1366	1.95542	1.09995	1.21887	0.188812	1.80461	1.11512	1.75203	0.32097	0	0.555927
NC_016810.1	RefSeq	5UTR	945792	945820	+	SL1344_0852	rimK_5UTR	NA	29	0	9.39631	0	0	0	0	10.9243	24.2021	5.07397	6.42191	5.83894	5.8792	0	4.96037	0	4.99717	0	0
NC_016810.1	RefSeq	CDS	946820	947296	+	SL1344_0853	SL1344_0853	NA	477	3.51783	3.99885	0.821585	0.697929	0.391455	0	7.63784	9.89854	8.48322	1.56172	1.77494	0.536154	4.27033	1.80944	3.31674	0.911433	0	0
NC_016810.1	RefSeq	5UTR	946780	946819	+	SL1344_0853	SL1344_0853_5UTR	NA	40	11.9857	17.0308	0	0	0	0	19.8003	25.5222	3.67863	0	6.34985	2.13121	10.1847	10.7888	4.39468	3.62295	0	0
NC_016810.1	RefSeq	3UTR	947297	947396	+	SL1344_0853	SL1344_0853_3UTR	NA	100	0	1.36247	0	0	0	0	1.58402	3.19027	1.47145	0.620785	0	0	0	0	0	1.44918	0	0
NC_016810.1	RefSeq	CDS	947645	948757	+	SL1344_0854	potF	NA	1113	0.646131	0.244828	0.176054	0.398817	1.84543	0.305035	2.56176	1.03189	0.727133	3.51388	5.17268	2.2978	1.64713	0.258492	0	0.781228	1.46013	1.01483
NC_016810.1	RefSeq	5UTR	947499	947644	+	SL1344_0854	potF_5UTR	NA	146	0	0	1.34211	0	0	0	1.08495	0.874048	0	3.40156	3.47937	0.583893	1.39517	0	0	0	0	0
NC_016810.1	RefSeq	CDS	948845	949978	+	SL1344_0855	potG	NA	1134	0.211389	0	0.172794	0.195716	0	0.299386	0.97779	0.168798	0.713667	5.03635	4.33029	1.8042	1.07775	0.887968	0.465045	0.383381	0.716544	0.664023
NC_016810.1	RefSeq	CDS	949988	950941	+	SL1344_0856	potH	NA	954	0.251273	0	0	0.232643	1.17437	0	0.49812	0.66882	0	2.86316	1.95243	1.16167	0.64055	0	0	0	0	0.394655
NC_016810.1	RefSeq	CDS	950938	951783	+	SL1344_0857	potI	NA	846	0.425026	0.966288	1.62132	0.655856	0.882856	0.401305	1.68513	2.63971	2.60896	11.0802	5.20397	2.1161	2.40774	0.850182	0.831145	2.05557	0.960474	0.296691
NC_016810.1	RefSeq	CDS	951857	952330	+	SL1344_0858	SL1344_0858	NA	474	2.52864	5.7488	1.65357	0.234116	1.1818	0.716253	12.0305	16.5571	4.6565	14.4064	12.8605	8.27305	3.00815	3.03483	3.70859	3.97454	1.71426	1.58861
NC_016810.1	RefSeq	5UTR	951804	951856	+	SL1344_0858	SL1344_0858_5UTR	NA	53	0	2.57069	0	0	3.5231	0	0	4.81551	2.77633	9.37033	1.59745	3.21692	0	0	0	0	0	0
NC_016810.1	RefSeq	CDS	952373	953503	+	SL1344_0859	ybjF	NA	1131	1.80157	1.92745	0.346504	0.196235	0.165096	0	6.16241	5.52868	0.845662	0.439105	0.524008	0.301498	2.52142	2.03502	0.466279	0.51253	0	0.332892
NC_016810.1	RefSeq	5UTR	952347	952372	+	SL1344_0859	ybjF_5UTR	NA	26	0	10.4805	0	0	0	0	18.2772	22.0865	2.82972	0	6.51267	0	15.6688	11.0654	0	0	0	0
NC_016810.1	RefSeq	CDS	953786	955129	+	SL1344_0860	SL1344_0860	NA	1344	0	0.101374	0	0.0825675	0	0	0	0.0949486	0.109483	0.739029	0.755935	0.190287	0	0	0	0	0.120917	0
NC_016810.1	RefSeq	CDS	955159	955479	+	SL1344_0861	SL1344_0861	NA	321	0	0	0	0	0	0.528823	0	0.596313	0.458396	0.580173	0	0.265571	0	0	0.547623	0	0.506269	0
NC_016810.1	RefSeq	CDS	955489	956976	+	SL1344_0862	SL1344_0862	NA	1488	0.0805493	0.549381	0.263371	0.149154	0.125487	0.114081	0.479038	0.34304	0.791103	0.584072	0.910373	0.343744	0.136892	0	0	0.486955	0.21843	0.0843417
NC_016810.1	RefSeq	3UTR	956977	957076	+	SL1344_0862	SL1344_0862_3UTR	NA	100	0	8.17479	3.91896	2.21942	1.86724	0	3.16804	5.74249	5.15008	4.96628	3.38659	0.852484	2.03695	0	1.75787	1.44918	1.62512	1.255
NC_016810.1	RefSeq	CDS	957195	957926	-	SL1344_0863	artJ	NA	732	1.80114	1.11678	0.803065	0	0	0	4.11153	2.78931	0.804072	1.01768	0.231324	0.582298	4.73062	1.1791	0	0	0	0.171449
NC_016810.1	RefSeq	5UTR	957927	957972	-	SL1344_0863	artJ_5UTR	NA	46	0	0	0	0	0	0	1.72176	2.77415	0	0	0	0	0	3.12719	0	0	0	0
NC_016810.1	RefSeq	3UTR	957095	957194	-	SL1344_0863	artJ_3UTR	NA	100	0	0	0	0	0	0	0.79201	1.27611	0	0	0	0	0	0	0	0	0	0
NC_016810.1	RefSeq	CDS	958163	958831	-	SL1344_0864	artM	NA	669	7.52468	10.5902	1.17159	0.995254	1.11644	0.25374	62.1533	35.4793	8.13808	8.62974	6.07459	4.07765	24.9671	12.4714	2.62761	2.59942	1.45751	1.12556
NC_016810.1	RefSeq	3UTR	958029	958162	-	SL1344_0864	artM_3UTR	NA	134	2.68337	3.0503	0	0.82814	1.39346	0	24.8242	11.904	8.78479	12.5083	9.47739	8.90655	3.04022	3.22054	0	0	1.21278	0.93657
NC_016810.1	RefSeq	CDS	958831	959547	-	SL1344_0865	artQ	NA	717	11.0329	10.2612	4.9192	1.39294	2.08339	3.31455	66.3875	31.1463	9.13245	7.01305	6.37642	8.7983	27.5571	18.0566	4.41307	4.85081	7.02633	7.00142
NC_016810.1	RefSeq	CDS	959554	960285	-	SL1344_0866	artI	NA	732	6.2221	3.35033	1.33844	0.606398	1.02035	1.15951	16.3379	9.76259	4.32189	3.22265	3.81685	4.42547	5.56544	5.89552	1.44088	2.57368	2.22011	2.22883
NC_016810.1	RefSeq	CDS	960303	961031	-	SL1344_0867	artP	NA	729	12.8242	14.204	0.80637	2.43557	1.28069	4.42427	37.0474	21.6186	5.24798	15.5835	13.8204	17.6578	20.9563	8.2877	2.41135	3.37943	7.57945	7.74694
NC_016810.1	RefSeq	5UTR	961032	961067	-	SL1344_0867	artP_5UTR	NA	36	3.32937	15.1385	0	0	0	0	30.8004	38.9922	8.17474	18.9684	9.40718	9.47205	28.291	7.99171	0	4.0255	0	6.97225
NC_016810.1	RefSeq	CDS	961261	961776	-	SL1344_0868	SL1344_0868	NA	516	2.78738	2.37639	3.03795	1.72048	2.53308	1.31591	14.4281	23.4943	15.8267	12.7526	20.838	14.3733	2.36855	2.78781	3.06605	2.52764	4.0943	1.45931
NC_016810.1	RefSeq	5UTR	961777	961832	-	SL1344_0868	SL1344_0868_5UTR	NA	56	4.28062	0	0	0	0	0	14.143	27.3452	13.138	4.43418	18.1424	4.56688	0	5.13753	9.41717	0	5.80401	2.24108
NC_016810.1	RefSeq	3UTR	961161	961260	-	SL1344_0868	SL1344_0868_3UTR	NA	100	0	1.36247	0	0	1.86724	0	1.58402	9.57082	5.88581	14.278	11.0064	8.52484	2.03695	0	0	0	3.25025	2.51001
NC_016810.1	RefSeq	CDS	961904	962227	+	SL1344_0869	SL1344_0869	NA	324	2.21958	5.04617	4.83822	3.42502	3.45785	2.61963	5.86674	7.87722	10.2184	18.7768	15.94	10.5245	1.25738	2.6639	6.51063	11.6292	8.52688	8.52163
NC_016810.1	RefSeq	5UTR	961825	961903	+	SL1344_0869	SL1344_0869_5UTR	NA	79	6.06873	17.2464	32.2446	9.83285	23.636	8.59504	18.0458	27.4606	42.8398	75.4371	86.8081	41.0056	0	18.209	31.1521	69.7073	41.1423	7.94306
NC_016810.1	RefSeq	CDS	962224	963054	+	SL1344_0870	SL1344_0870	NA	831	1.15386	1.63955	2.82957	1.46893	2.02228	1.22565	0.571849	3.22483	5.0465	9.41262	8.55816	4.206	1.2256	1.38485	2.11537	3.83657	0.782249	2.11433
NC_016810.1	RefSeq	3UTR	963055	963154	+	SL1344_0870	SL1344_0870_3UTR	NA	100	1.19857	1.36247	0	2.21942	0	0	0	5.10444	8.82871	8.69099	3.38659	1.70497	4.0739	0	3.51574	2.89836	0	0
NC_016810.1	RefSeq	CDS	963051	964064	-	SL1344_0871	SL1344_0871	NA	1014	1.53663	3.09041	0.966213	0.218877	0	0.167408	4.84267	6.4183	1.74136	0.612214	1.00195	0.336286	2.41059	1.70238	0.69344	0.571668	0.160268	0.123768
NC_016810.1	RefSeq	5UTR	964065	964135	-	SL1344_0871	SL1344_0871_5UTR	NA	71	1.68813	3.83793	0	0	0	0	5.57754	9.88535	6.2174	3.49738	0	1.20068	0	2.02607	0	0	0	0
NC_016810.1	RefSeq	3UTR	962951	963050	-	SL1344_0871	SL1344_0871_3UTR	NA	100	1.19857	0	0	0	0	0	1.58402	3.82833	0	0.620785	0.846647	0	0	0	0	0	0	0
NC_016810.1	RefSeq	CDS	964160	965593	-	SL1344_0872	SL1344_0872	NA	1434	0.167165	0.475058	0.273289	0.309542	0.260424	0.118377	0.773232	1.6908	1.18004	1.03897	0.885614	0.416136	0.284093	0.802515	1.47102	0.202117	0.906623	0.0875177
NC_016810.1	RefSeq	CDS	965604	966605	-	SL1344_0873	ybjU	NA	1002	1.3158	2.03962	2.54224	1.43974	0.931757	0.338826	1.81799	5.09425	7.34258	9.10732	8.61856	5.1047	0.406577	2.29702	1.22805	1.44629	3.24376	2.004
NC_016810.1	RefSeq	5UTR	966606	966633	-	SL1344_0873	ybjU_5UTR	NA	28	0	0	6.99814	3.96324	6.66872	0	0	9.11507	5.25519	33.2563	24.1899	24.3567	0	0	0	5.17564	11.608	0
NC_016810.1	RefSeq	CDS	966644	968362	-	SL1344_0874	poxB	NA	1719	0	0.158518	0.683937	0.839221	1.41211	0.888754	0.0460739	0.296942	0.813194	7.80044	8.07737	4.51286	0	0.167366	0.102261	2.02329	1.7017	1.46016
NC_016810.1	RefSeq	5UTR	968363	968390	-	SL1344_0874	poxB_5UTR	NA	28	0	0	0	7.92648	6.66872	0	0	0	0	26.6051	27.2136	6.08917	0	0	0	10.3513	11.608	8.96432
NC_016810.1	RefSeq	CDS	968520	969491	-	SL1344_0875	hcr	NA	972	0.61655	1.12137	0.604778	0.799172	0	0.349284	0.97779	1.70673	1.28676	1.40507	1.13235	0.701633	0.419125	0.591979	0.723404	0.745462	0.167194	0.387347
NC_016810.1	RefSeq	3UTR	968420	968519	-	SL1344_0875	hcr_3UTR	NA	100	0	0	0	0	0	0	0	0.638055	0.735726	0	0	0	0	0	0	0	0	0
NC_016810.1	RefSeq	CDS	969500	971152	-	SL1344_0876	SL1344_0876	NA	1653	0.72509	1.23636	0.711245	0.134266	0	0	2.53942	2.50899	2.71502	0.52577	0.40975	0.361004	1.47873	0.870241	1.59516	0.263009	0.393254	0.151846
NC_016810.1	RefSeq	CDS	971296	972087	-	SL1344_0877	SL1344_0877	NA	792	2.42136	2.58043	0.989636	0.560458	0.471526	0	5.80008	9.6675	4.27316	1.95955	1.7104	1.50692	2.8291	5.81215	0.443907	0.731908	0.615577	0.47538
NC_016810.1	RefSeq	5UTR	972088	972229	-	SL1344_0877	SL1344_0877_5UTR	NA	142	3.37626	2.87845	0	0	0	0	4.46203	10.784	1.03623	0	0.59623	0.600341	2.86894	4.05213	1.23794	0	0	0
NC_016810.1	RefSeq	CDS	972397	974055	+	SL1344_0878	SL1344_0878	NA	1659	1.01145	1.80677	1.88979	0.802682	0.337657	0.306966	1.43221	2.84605	6.78518	2.39483	2.24548	0.822167	0.859472	0.953803	1.90727	1.04823	0.783664	0.302593
NC_016810.1	RefSeq	5UTR	972361	972396	+	SL1344_0878	SL1344_0878_5UTR	NA	36	6.65874	7.56925	0	3.08252	0	0	6.60009	10.6342	2.04368	13.7952	9.40718	2.36801	0	3.99586	0	4.0255	4.51423	0
NC_016810.1	RefSeq	3UTR	974056	974155	+	SL1344_0878	SL1344_0878_3UTR	NA	100	0	1.36247	0	0	0	0	0.79201	3.82833	11.7716	3.10392	2.53994	0.852484	2.03695	0	1.75787	0	0	0
NC_016810.1	RefSeq	CDS	974052	975020	-	SL1344_0879	ybjX	NA	969	9.52427	11.389	1.61773	1.03069	7.32251	2.80292	33.3478	25.8119	4.40373	7.7518	33.0271	19.7945	15.5557	7.12574	3.26539	2.54242	11.0689	12.4335
NC_016810.1	RefSeq	5UTR	975021	975026	-	SL1344_0879	ybjX_5UTR	NA	6	139.834	340.616	0	0	62.2414	56.584	501.607	446.638	98.0968	103.464	451.545	156.289	135.797	95.9005	29.2978	0	162.512	62.7502
NC_016810.1	RefSeq	3UTR	973952	974051	-	SL1344_0879	ybjX_3UTR	NA	100	25.17	24.5244	0	4.43883	13.0707	3.39504	93.4572	57.4249	13.2431	25.4522	49.9522	45.1817	34.6281	20.1391	8.78935	14.4918	45.5034	33.8851
NC_016810.1	RefSeq	CDS	975148	976266	+	SL1344_0880	ybjY	NA	1119	1.49956	2.55691	5.77863	4.76014	5.33974	1.3653	3.04347	3.93439	3.74767	15.0897	6.96081	2.43785	3.27659	3.34238	2.67058	7.38188	3.48552	1.12154
NC_016810.1	RefSeq	5UTR	975048	975147	+	SL1344_0880	ybjY_5UTR	NA	100	1.19857	12.2622	7.83792	8.87766	3.73448	3.39504	7.12809	11.485	4.41436	39.7302	18.6262	6.81987	6.11085	7.19254	14.063	11.5934	13.001	5.02002
NC_016810.1	RefSeq	CDS	976263	978209	+	SL1344_0881	ybjZ	NA	1947	1.04652	1.46953	2.31474	2.90678	1.72626	0.174373	2.6441	3.83423	4.83682	11.3826	8.26209	4.29088	0.627719	1.92097	1.62515	4.54031	1.25202	1.16025
NC_016810.1	RefSeq	3UTR	978210	978316	+	SL1344_0881	ybjZ_3UTR	NA	107	3.36049	2.54666	3.66258	8.29688	0	1.58647	5.92157	9.54101	6.87595	22.6267	25.3203	14.3409	1.90369	1.3444	1.64287	13.5437	4.55642	2.3458
NC_016810.1	RefSeq	CDS	978339	978560	-	SL1344_0882	cspD	NA	222	0.539898	4.29606	22.9489	4.99868	9.2521	7.64649	2.49733	15.5202	243.585	67.1119	256.664	199.681	0.917545	1.29595	14.253	5.22227	5.12426	9.04508
NC_016810.1	RefSeq	5UTR	978561	978647	-	SL1344_0882	cspD_5UTR	NA	87	1.37767	6.26421	36.0364	10.2042	12.8775	5.85352	5.46214	29.3358	400.844	61.3649	254.967	176.376	2.34132	3.30691	16.1643	8.32861	13.0757	14.4253
NC_016810.1	RefSeq	3UTR	978268	978338	-	SL1344_0882	cspD_3UTR	NA	71	0	0	5.51966	3.12594	0	2.39087	0	5.39201	51.8117	45.4659	131.171	105.66	0	2.02607	0	4.08219	2.2889	0
NC_016810.1	RefSeq	CDS	978884	979204	+	SL1344_0883	SL1344_0883	NA	321	8.9613	20.7978	23.8068	9.33399	9.30712	3.17294	34.7892	58.0411	50.1944	31.9095	40.0904	20.7146	12.6913	25.9917	28.4764	12.6408	17.2131	9.77418
NC_016810.1	RefSeq	5UTR	978818	978883	+	SL1344_0883	SL1344_0883_5UTR	NA	66	67.1928	156.89	234.544	73.9805	93.3621	30.864	268.803	315.16	383.469	303.808	333.527	142.081	80.2435	187.442	239.71	105.395	93.5677	53.2426
NC_016810.1	RefSeq	CDS	979235	981511	+	SL1344_0884	clpA	NA	2277	4.21106	17.5918	15.9202	10.3807	9.1845	4.77125	34.9918	83.3927	126.24	74.5105	86.4494	41.969	5.72529	15.7307	20.9987	16.8657	9.9206	7.71632
NC_016810.1	RefSeq	5UTR	979049	979234	+	SL1344_0884	clpA_5UTR	NA	186	5.15516	13.1852	13.6953	5.96617	7.02725	3.65058	24.2713	39.7927	32.8308	23.6966	29.5871	13.2914	10.9513	16.2412	19.8469	10.9078	12.2321	8.0968
NC_016810.1	RefSeq	3UTR	981512	981567	+	SL1344_0884	clpA_3UTR	NA	56	0	4.86595	3.49907	3.96324	3.33436	6.06257	8.48582	43.2966	141.89	242.771	184.448	60.8917	0	5.13753	9.41717	5.17564	2.902	4.48216
NC_016810.1	RefSeq	CDS	981703	982161	+	SL1344_0885	tnp	NA	459	0.783381	2.37467	0.426902	0	0.813613	0	2.93337	7.36752	3.52636	1.89346	2.029	0.928632	1.33134	1.8804	0.765957	0.63145	0.708114	0.546843
NC_016810.1	RefSeq	5UTR	981603	981702	+	SL1344_0885	tnp_5UTR	NA	100	0	1.36247	0	0	0	0	1.58402	3.82833	2.20718	0.620785	0.846647	0	0	1.43851	1.75787	0	0	0
NC_016810.1	RefSeq	3UTR	982162	982276	+	SL1344_0885	tnp_3UTR	NA	115	0	1.18475	0	0	1.62369	0	3.44352	7.21279	7.03738	13.4953	9.57079	6.67162	0	1.25088	1.52858	0	0	1.09131
NC_016810.1	RefSeq	CDS	982624	983307	-	SL1344_0886	SL1344_0886	NA	684	0.35046	1.39434	0.859421	0.324476	4.36782	0.992702	1.2737	1.58581	1.29075	6.53458	10.8925	7.60257	1.489	0.630925	0	0.423736	2.37591	2.56872
NC_016810.1	RefSeq	3UTR	982363	982623	-	SL1344_0886	SL1344_0886_3UTR	NA	261	0	0	0	0	1.43084	1.30078	0.303452	0.244465	0.281887	7.61115	6.48771	5.22596	0.78044	0	0.673514	1.11048	1.2453	1.92338
NC_016810.1	RefSeq	CDS	983478	983879	-	SL1344_0887	SL1344_0887	NA	402	1.19261	0.677844	0	1.38023	1.85795	0	2.16719	1.90464	1.0981	6.33139	9.688	6.57388	5.57374	2.14703	0	0.720984	6.46815	2.18533
NC_016810.1	RefSeq	5UTR	983880	983979	-	SL1344_0887	SL1344_0887_5UTR	NA	100	3.59572	2.72493	1.95948	2.21942	1.86724	1.69752	4.75206	5.10444	1.47145	1.24157	0.846647	1.70497	6.11085	4.31552	1.75787	2.89836	0	1.255
NC_016810.1	RefSeq	tRNA	983983	984067	-			NA	85	493.53	570.633	320.433	804.212	676.6	748.906	103.427	427.872	224.18	319.887	351.607	678.979	299.551	619.405	428.093	473.967	428.268	438.513
NC_016810.1	RefSeq	CDS	984216	984893	-	SL1344_0888	SL1344_0888	NA	678	0.176781	0.401907	0.289009	0.982042	4.13106	0.250372	0.233631	1.50573	3.25543	17.0304	16.858	3.39485	0	0.212169	1.55564	2.56492	2.15724	0.555312
NC_016810.1	RefSeq	3UTR	983932	984215	-	SL1344_0888	SL1344_0888_3UTR	NA	284	147.712	171.268	95.9041	240.697	203.819	224.144	31.5131	128.959	68.1324	101.424	110.303	206.517	91.0889	185.385	128.127	142.877	128.179	131.687
NC_016810.1	RefSeq	CDS	984913	985773	-	SL1344_0889	SL1344_0889	NA	861	0	0.316484	0	0.257772	1.30121	0.197157	0	0.296425	0.1709	2.16301	3.14665	1.18813	0	0	0.204166	0.168313	0.943741	0.291522
NC_016810.1	RefSeq	5UTR	985774	985873	-	SL1344_0889	SL1344_0889_5UTR	NA	100	0	0	0	0	0	0	0	0	0	0	0	0	0	0	0	0	0	0
NC_016810.1	RefSeq	CDS	985882	986793	+	SL1344_0890	SL1344_0890	NA	912	0.52569	0.746966	0.644566	0.243357	0.204741	0.186132	1.73686	1.25932	2.09747	1.2933	1.76385	0.747793	0.22335	0.788656	0.578247	0.317802	0.53458	0.55044
NC_016810.1	RefSeq	5UTR	985857	985881	+	SL1344_0890	SL1344_0890_5UTR	NA	25	0	0	0	0	0	0	0	0	0	0	0	0	0	0	0	0	0	0
NC_016810.1	RefSeq	3UTR	986794	986893	+	SL1344_0890	SL1344_0890_3UTR	NA	100	0	0	1.95948	0	3.73448	0	0.79201	2.55222	2.9429	3.72471	1.69329	1.70497	2.03695	0	0	2.89836	0	1.255
NC_016810.1	RefSeq	CDS	986884	987102	-	SL1344_0891	infA	NA	219	49.2565	59.1024	3.57896	2.02686	3.41049	0	731.615	404.101	53.4157	37.1337	24.3556	12.0671	85.5705	38.0975	17.659	5.95553	2.96826	2.86531
NC_016810.1	RefSeq	5UTR	987103	987137	-	SL1344_0891	infA_5UTR	NA	35	44.5185	50.6059	0	0	0	0	382.428	366.426	25.2249	26.6051	14.5139	2.43567	69.8383	20.5501	5.02249	0	0	0
NC_016810.1	RefSeq	3UTR	986816	986883	-	SL1344_0891	infA_3UTR	NA	68	49.353	78.1414	5.76318	0	2.74594	0	785.022	432.564	59.5073	64.8172	24.9014	16.2975	65.9013	33.8472	20.6808	8.52458	4.77977	7.38238
NC_016810.1	RefSeq	CDS	987030	987413	-	SL1344_0892	SL1344_0892	NA	384	11.5488	17.0308	2.04112	1.15595	0.486261	0	101.064	85.9048	10.5377	7.92147	4.85058	1.33201	24.9314	11.613	2.74667	1.13217	0	0.653648
NC_016810.1	RefSeq	CDS	987414	988118	-	SL1344_0893	aat	NA	705	0.510031	3.67189	1.66764	0.314811	0.529714	0	2.69621	6.4258	4.38305	2.9058	2.76211	1.08828	1.73357	3.87683	2.49343	0.822229	0.922055	0.890074
NC_016810.1	RefSeq	5UTR	988119	988148	-	SL1344_0893	aat_5UTR	NA	30	3.99525	27.2493	19.5948	7.39805	0	0	23.7603	57.4249	36.7863	28.97	19.7551	17.0497	6.78983	23.9751	11.7191	4.8306	0	0
NC_016810.1	RefSeq	CDS	988163	989884	-	SL1344_0894	cydC	NA	1722	1.80969	3.16484	2.95856	0.966644	0	0.197157	7.221	11.0048	7.51962	3.06427	2.16332	1.7822	2.12922	4.84515	2.14375	2.18807	0.471871	0.655926
NC_016810.1	RefSeq	CDS	989885	991651	-	SL1344_0895	cydD	NA	1767	1.62794	1.54212	0.332679	0.628018	0.105673	0.096068	4.48223	4.73034	2.08185	0.9837	1.0062	1.30261	1.84444	3.58202	1.09432	0.656108	0.0919707	0.497172
NC_016810.1	RefSeq	5UTR	991652	991687	-	SL1344_0895	cydD_5UTR	NA	36	0	0	0	0	0	0	13.2002	14.179	2.04368	0	0	0	0	0	0	0	0	0
NC_016810.1	RefSeq	CDS	991765	992733	-	SL1344_0896	trxB	NA	969	14.5956	11.8108	4.24655	2.40494	2.89047	1.0511	123.093	100.745	31.0539	11.6597	24.6393	14.0761	15.5557	11.5793	4.53527	3.5893	1.34169	2.46079
NC_016810.1	RefSeq	5UTR	992734	992761	-	SL1344_0896	trxB_5UTR	NA	28	17.1225	19.4638	0	0	0	0	181.031	154.956	21.0207	0	12.095	0	21.8245	10.2751	12.5562	0	0	0
NC_016810.1	RefSeq	3UTR	991703	991764	-	SL1344_0896	trxB_3UTR	NA	62	3.86637	4.39505	0	1.78985	0	0	40.878	41.1648	28.4797	10.0127	15.0212	8.24985	6.5708	4.64035	0	0	0	0
NC_016810.1	RefSeq	CDS	993279	993773	+	SL1344_0897	lrp	NA	495	46.7323	67.9857	66.5035	10.3124	7.54441	1.0288	91.5212	101.702	52.021	21.5707	27.7084	10.8498	55.1417	47.369	18.4665	21.6645	3.28308	5.07072
NC_016810.1	RefSeq	5UTR	993011	993278	+	SL1344_0897	lrp_5UTR	NA	268	40.2506	45.7544	45.3312	2.48442	4.18039	0.633403	67.971	100.232	38.708	6.25417	12.0047	5.40755	50.9237	50.4551	10.4948	9.73329	1.21278	1.87314
NC_016810.1	RefSeq	CDS	993908	997993	+	SL1344_0898	ftsK	NA	4086	3.02137	5.96871	3.74056	2.14554	1.23386	0.664717	9.74991	11.4775	9.23709	7.29262	4.72431	3.27558	5.68312	12.2868	4.68938	4.64617	1.82956	1.62788
NC_016810.1	RefSeq	5UTR	993819	993907	+	SL1344_0898	ftsK_5UTR	NA	89	16.1605	36.7406	8.80665	7.48118	4.19605	1.90733	44.495	55.9194	22.3198	12.5552	14.2693	9.57848	34.3306	48.489	7.90054	13.0263	10.9559	2.82023
NC_016810.1	RefSeq	CDS	998133	998747	+	SL1344_0899	lolA	NA	615	6.62626	9.0831	9.55844	5.23277	2.42893	1.10408	17.7719	37.0383	39.8369	23.2163	14.0419	8.03969	10.5988	14.2681	13.72	8.01172	2.90672	1.22439
NC_016810.1	RefSeq	CDS	998757	1000100	+	SL1344_0900	SL1344_0900	NA	1344	0.891796	3.44671	1.45795	1.07338	1.66718	0.378911	5.30364	10.5868	12.7548	4.98845	4.34662	2.09315	2.72806	2.99689	4.18541	1.72521	0.725501	0.56027
NC_016810.1	RefSeq	CDS	1000359	1001651	+	SL1344_0901	serS	NA	1293	11.6798	30.7688	10.6082	3.51879	2.16617	1.05028	60.0899	117.347	69.1913	15.8437	16.9591	10.2193	16.0687	20.0256	15.7705	5.15562	1.50823	2.13535
NC_016810.1	RefSeq	5UTR	1000128	1000358	+	SL1344_0901	serS_5UTR	NA	231	7.26408	29.4906	16.1169	5.28432	3.23332	2.20457	32.229	77.34	50.3224	6.98719	6.59725	6.64274	8.81796	24.2865	22.8295	3.7641	0.703516	2.17317
NC_016810.1	RefSeq	3UTR	1001652	1001705	+	SL1344_0901	serS_3UTR	NA	54	8.87832	20.1847	7.25733	0	0	0	44.0006	99.253	89.9221	43.6848	31.3573	29.9948	7.54426	7.99171	6.51063	0	3.00949	0
NC_016810.1	RefSeq	CDS	1001888	1004332	+	SL1344_0902	dmsA	NA	2445	0.196086	8.02434	5.12911	1.0439	0	0.0694283	0.129572	6.52408	24.9455	1.2695	0.173138	0	0.166622	2.76523	8.77138	0.829796	0.132934	0.153988
NC_016810.1	RefSeq	5UTR	1001754	1001887	+	SL1344_0902	dmsA_5UTR	NA	134	0	3.0503	2.9246	1.65628	0	0	0	3.80928	13.1772	0	0	0	0	2.14703	2.62369	1.08148	0	0
NC_016810.1	RefSeq	CDS	1004343	1004960	+	SL1344_0903	dmsB	NA	618	0.193944	5.51159	1.26827	0.538693	0	0	0.256314	2.78762	13.3335	0.100451	0.136998	0	0	1.86215	3.69779	0.234495	0	0
NC_016810.1	RefSeq	CDS	1004962	1005825	+	SL1344_0904	dmsC	NA	864	0.138724	10.0923	2.26792	1.41282	1.08058	0	0.641675	4.28324	22.9914	2.1555	1.95983	0.592003	0	1.33195	6.51063	0.167729	0.940464	0
NC_016810.1	RefSeq	3UTR	1005826	1005925	+	SL1344_0904	dmsC_3UTR	NA	100	0	8.17479	3.91896	2.21942	1.86724	0	0	1.91416	13.2431	1.24157	1.69329	0.852484	2.03695	0	3.51574	1.44918	1.62512	0
NC_016810.1	RefSeq	CDS	1006175	1007323	+	SL1344_0905	ycaD	NA	1149	0.417258	2.13441	0	0.289741	0.16251	0	3.65331	2.33231	2.43321	0.756396	1.98951	0.148387	0.35456	0.751179	0.458974	0.25225	0	0
NC_016810.1	RefSeq	5UTR	1006145	1006174	+	SL1344_0905	ycaD_5UTR	NA	30	0	4.54155	0	0	0	0	5.28007	2.12685	9.80968	0	0	0	0	0	0	0	0	0
NC_016810.1	RefSeq	3UTR	1007324	1007423	+	SL1344_0905	ycaD_3UTR	NA	100	0	2.72493	0	0	0	0	11.0881	8.29471	6.62154	4.96628	6.77317	1.70497	4.0739	0	1.75787	0	0	0
NC_016810.1	RefSeq	CDS	1007541	1008962	+	SL1344_0906	ycaM	NA	1422	0.168576	0.479067	0.137797	0.234116	0	0.238751	0.334182	0.807664	1.08652	1.70257	1.6671	0.839295	0.286491	0.606965	0.12362	0.611468	0.457137	0
NC_016810.1	RefSeq	5UTR	1007517	1007540	+	SL1344_0906	ycaM_5UTR	NA	24	0	0	0	4.62378	0	0	0	0	0	5.17321	0	0	0	0	0	0	0	0
NC_016810.1	RefSeq	3UTR	1008963	1009062	+	SL1344_0906	ycaM_3UTR	NA	100	0	0	0	0	0	0	0	1.27611	0.735726	1.24157	0	0.852484	0	0	0	0	0	0
NC_016810.1	RefSeq	CDS	1009255	1010079	-	SL1344_0907	pflA	NA	825	6.68296	13.2118	4.27523	4.0353	5.43197	3.29216	22.0803	55.7621	17.8358	33.4095	38.6892	20.563	9.87612	7.67204	5.96611	4.39145	7.48541	8.82306
NC_016810.1	RefSeq	5UTR	1010080	1010207	-	SL1344_0907	pflA_5UTR	NA	128	3.74554	3.19328	0	0	2.91756	0	6.18758	11.9635	5.74786	8.2448	7.27587	2.66401	3.18273	0	0	2.26434	2.53925	1.96094
NC_016810.1	RefSeq	3UTR	1009193	1009254	-	SL1344_0907	pflA_3UTR	NA	62	1.93318	0	0	0	0	0	3.83231	7.20384	8.30659	11.0139	12.29	8.24985	0	0	0	0	0	0
NC_016810.1	RefSeq	CDS	1010171	1010497	-	SL1344_0908	SL1344_0908	NA	327	2.19922	2.91659	0	0.67872	1.14204	1.55736	5.32851	11.3172	8.09974	5.69527	3.62479	2.08559	2.49168	1.31973	1.61273	0.886348	0.993959	0.383793
NC_016810.1	RefSeq	5UTR	1010498	1010597	-	SL1344_0908	SL1344_0908_5UTR	NA	100	1.19857	1.36247	0	0	0	0	1.58402	3.82833	0	0	0	0	2.03695	0	0	0	0	0
NC_016810.1	RefSeq	CDS	1010628	1011587	+	SL1344_0909	sopD2	NA	960	0	1.98693	1.6329	11.0971	12.4483	4.2438	0.495006	1.32928	1.68604	10.0231	7.58454	1.24321	0	0.899067	1.28178	12.2274	5.92493	3.5297
NC_016810.1	RefSeq	5UTR	1010550	1010627	+	SL1344_0909	sopD2_5UTR	NA	78	0	0	0	17.0724	14.3634	0	0	0	0	6.36702	6.51267	1.09293	0	0	0	7.43169	10.4175	0
NC_016810.1	RefSeq	3UTR	1011588	1011636	+	SL1344_0909	sopD2_3UTR	NA	49	0	0	0	0	0	0	0	0	0	5.06763	8.63925	1.73976	0	0	0	0	0	0
NC_016810.1	RefSeq	CDS	1011663	1013945	-	SL1344_0910	pflB	NA	2283	32.97	213.769	13.3035	7.53415	23.1463	15.0197	33.304	324.226	42.8932	89.1069	110.958	68.1091	12.4019	111.086	14.3217	25.1369	35.7342	26.7712
NC_016810.1	RefSeq	3UTR	1011588	1011662	-	SL1344_0910	pflB_3UTR	NA	75	3.1962	36.3324	5.22528	2.95922	4.97931	0	9.50412	85.074	23.5432	67.8725	50.7988	48.8758	0	13.4261	0	9.66119	4.33366	3.34668
NC_016810.1	RefSeq	CDS	1014005	1014862	-	SL1344_0911	focA	NA	858	28.2182	98.612	5.48106	1.68138	10.4461	10.0902	8.67704	170.297	8.5749	21.7781	35.6223	21.8586	2.84888	62.7042	6.35128	3.37804	20.2667	11.2629
NC_016810.1	RefSeq	5UTR	1014863	1014899	-	SL1344_0911	focA_5UTR	NA	37	64.7878	279.858	10.5918	2.99921	10.0932	13.7637	49.2331	917.419	31.8152	130.868	132.718	73.7284	5.50527	108.86	23.755	0	57.0989	30.5271
NC_016810.1	RefSeq	CDS	1015267	1017027	-	SL1344_0912	SL1344_0912	NA	1761	2.99473	2.86265	0.556354	0.252063	0.318099	0.0963953	15.2915	6.55809	1.62938	0.564029	0.288466	0.338864	6.13051	3.34917	0.499112	0.164586	0	0.142533
NC_016810.1	RefSeq	5UTR	1017028	1017127	-	SL1344_0912	SL1344_0912_5UTR	NA	100	0	1.36247	0	0	0	0	2.37603	1.27611	1.47145	0	0	0	2.03695	0	0	0	0	0
NC_016810.1	RefSeq	3UTR	1015167	1015266	-	SL1344_0912	SL1344_0912_3UTR	NA	100	3.59572	0	0	0	0	0	9.50412	7.65666	5.15008	2.48314	1.69329	2.55745	2.03695	0	0	0	0	0
NC_016810.1	RefSeq	CDS	1017164	1017856	+	SL1344_0913	SL1344_0913	NA	693	0	0.196604	0.282753	0.320262	0.269443	0	0.228574	0.276214	0.955489	2.50822	2.44342	0.984109	0.293932	0.207577	0.507322	0.418233	0.703516	0.362195
NC_016810.1	RefSeq	5UTR	1017139	1017163	+	SL1344_0913	SL1344_0913_5UTR	NA	25	0	0	0	0	0	0	0	0	0	2.48314	0	0	0	0	0	0	0	0
NC_016810.1	RefSeq	3UTR	1017857	1017956	+	SL1344_0913	SL1344_0913_3UTR	NA	100	0	0	0	0	0	0	0	0	2.20718	0.620785	0	2.55745	0	0	0	0	1.62512	0
NC_016810.1	RefSeq	CDS	1018042	1019130	+	SL1344_0914	serC	NA	1089	1.98111	3.12779	1.0796	0.713311	1.02878	0.467637	4.21824	13.7689	3.04019	3.4203	3.57629	2.03532	2.24457	5.54796	0.807103	1.72997	0.447692	0.576219
NC_016810.1	RefSeq	5UTR	1017979	1018041	+	SL1344_0914	serC_5UTR	NA	63	5.70749	2.16264	0	1.76144	0	0	2.51432	10.1279	2.33564	5.91223	8.0633	2.7063	6.46651	2.28335	0	0	0	0
NC_016810.1	RefSeq	CDS	1019201	1020484	+	SL1344_0915	aroA	NA	1284	0.746775	3.50166	0.61043	0.777833	0.872543	0.132206	3.33088	8.59684	3.32337	2.41739	1.71439	1.859	1.11049	3.80913	1.64287	0.902915	0.632836	0.977418
NC_016810.1	RefSeq	CDS	1020627	1021388	+	SL1344_0916	SL1344_0916	NA	762	2.04481	4.11243	1.28575	0.728155	2.45045	1.11386	2.59846	6.615	3.28277	3.82899	6.66651	3.80374	1.06926	3.58683	4.15245	1.33127	2.34598	3.45867
NC_016810.1	RefSeq	3UTR	1021389	1021488	+	SL1344_0916	SL1344_0916_3UTR	NA	100	0	1.36247	0	0	0	0	0	1.27611	0.735726	4.96628	2.53994	1.70497	0	0	0	0	0	0
NC_016810.1	RefSeq	CDS	1021561	1022244	+	SL1344_0917	cmk	NA	684	9.81288	13.3458	0.572947	0.81119	0.818965	1.48905	21.5371	11.2872	2.90418	8.89428	10.3974	5.35919	22.6328	7.99171	1.54199	1.48308	2.37591	3.48612
NC_016810.1	RefSeq	5UTR	1021524	1021560	+	SL1344_0917	cmk_5UTR	NA	37	6.47878	0	0	0	0	0	4.28114	3.44894	0	0	2.28823	4.60802	0	0	0	0	0	0
NC_016810.1	RefSeq	CDS	1022358	1024031	+	SL1344_0918	rpsA	NA	1674	355.419	151.141	49.8649	11.6009	12.716	7.90959	550.196	297.035	114.095	79.545	104.592	76.693	539.414	375.267	26.8826	19.7379	13.3	14.6192
NC_016810.1	RefSeq	5UTR	1022222	1022357	+	SL1344_0918	rpsA_5UTR	NA	136	361.335	208.377	40.3422	3.26385	6.86486	2.49635	591.678	309.644	38.9502	18.2584	24.9014	10.6561	621.569	424.148	21.9734	17.0492	11.9494	7.38238
NC_016810.1	RefSeq	CDS	1024187	1024471	+	SL1344_0919	himD	NA	285	8.41104	13.3856	21.3136	6.22994	16.3793	16.6774	39.4616	43.8803	46.4669	75.8011	184.777	138.491	18.5827	17.1611	14.8031	12.7121	57.0218	36.9896
NC_016810.1	RefSeq	5UTR	1024113	1024186	+	SL1344_0919	himD_5UTR	NA	74	12.9576	11.047	10.5918	7.49803	12.6165	13.7637	29.968	47.423	55.6766	85.5676	137.294	112.897	16.5158	15.5514	11.8775	11.7501	26.3533	30.5271
NC_016810.1	RefSeq	3UTR	1024472	1024531	+	SL1344_0919	himD_3UTR	NA	60	3.99525	0	0	3.69903	6.22414	2.8292	3.96005	10.6342	3.67863	43.4549	45.1545	36.941	0	4.79503	0	0	2.70854	4.18335
NC_016810.1	RefSeq	CDS	1024701	1026965	+	SL1344_0920	ycaI	NA	2265	0.158751	0.60153	0	0.195975	0.164878	0	0.244771	0.647914	0.324824	0.383708	0.299036	0.150549	0.179863	0.381062	0.232831	0.255926	0.0717493	0.110817
NC_016810.1	RefSeq	5UTR	1024601	1024700	+	SL1344_0920	ycaI_5UTR	NA	100	0	0	0	0	0	0	1.58402	0.638055	0	1.24157	0	0	0	0	0	0	0	0
NC_016810.1	RefSeq	CDS	1027002	1028750	+	SL1344_0921	msbA	NA	1749	3.49498	4.75188	0.78424	0.634481	0.10676	0.58234	9.64541	9.04732	4.08036	2.8395	3.2433	3.55811	11.4134	10.4454	3.91978	1.98858	0.929172	1.9374
NC_016810.1	RefSeq	5UTR	1026975	1027001	+	SL1344_0921	msbA_5UTR	NA	27	8.87832	25.2308	0	4.11003	0	0	46.9339	25.9948	13.6246	4.5984	12.5429	0	135.797	53.2781	26.0425	0	0	0
NC_016810.1	RefSeq	CDS	1028747	1029724	+	SL1344_0922	lpxK	NA	978	2.20596	4.45797	1.8032	0.453868	0.190924	0.173571	7.28844	8.67702	3.08433	1.90425	1.38511	1.39466	6.24831	6.76599	2.1569	0.889067	0.498504	0.256647
NC_016810.1	RefSeq	CDS	1029768	1031000	+	SL1344_0923	SL1344_0923	NA	1233	0.972079	1.326	0.15892	0.270002	0.151439	0.137674	1.79856	2.94964	0.954714	0.352432	0.137331	0.276556	0.495608	0.933338	1.14055	0.470131	0	0.101785
NC_016810.1	RefSeq	CDS	1031052	1031234	+	SL1344_0924	SL1344_0924	NA	183	10.4793	20.102	8.56603	4.85118	2.0407	1.85521	22.5052	33.8204	27.3385	15.6044	12.0289	7.45342	11.1309	14.1493	11.527	6.33521	1.77609	2.05738
NC_016810.1	RefSeq	5UTR	1031023	1031051	+	SL1344_0924	SL1344_0924_5UTR	NA	29	33.0641	70.4724	27.0273	11.4797	0	0	62.8146	92.4079	65.9617	38.5315	23.3558	20.5772	35.1198	49.6037	42.4314	19.9887	5.60387	8.6552
NC_016810.1	RefSeq	CDS	1031231	1031977	+	SL1344_0925	kdsB	NA	747	11.8734	14.2265	9.18096	4.3081	0.999861	1.81796	24.1738	34.0808	24.0318	16.7869	13.0341	9.35793	11.18	10.784	9.41296	6.98399	3.04574	3.02411
NC_016810.1	RefSeq	3UTR	1031978	1032077	+	SL1344_0925	kdsB_3UTR	NA	100	2.39715	0	0	0	0	0	3.96005	3.82833	5.88581	2.48314	3.38659	2.55745	4.0739	2.87702	1.75787	0	0	0
NC_016810.1	RefSeq	CDS	1032188	1033081	+	SL1344_0926	SL1344_0926	NA	894	0.536275	4.57203	8.98643	3.10321	1.25318	0.379759	1.59465	5.78103	31.4371	6.24951	3.97753	2.66997	0.455693	2.2527	11.2079	2.91781	1.45425	0.561523
NC_016810.1	RefSeq	5UTR	1032162	1032187	+	SL1344_0926	SL1344_0926_5UTR	NA	26	0	10.4805	7.53646	0	7.1817	0	6.09239	9.81623	50.9349	9.55053	0	0	0	5.53272	13.5221	0	0	0
NC_016810.1	RefSeq	3UTR	1033082	1033181	+	SL1344_0926	SL1344_0926_3UTR	NA	100	0	0	1.95948	0	0	0	0	2.55222	10.3002	2.48314	0	1.70497	0	0	1.75787	1.44918	0	0
NC_016810.1	RefSeq	CDS	1033061	1033837	-	SL1344_0927	ycbC	NA	777	0.308513	0.876747	0.252185	0	0	0.218471	0.815455	0.656942	1.04157	0.798951	1.41653	0.329145	0.262156	0.370272	0.226238	0.373019	0.209153	0.161519
NC_016810.1	RefSeq	5UTR	1033838	1033875	-	SL1344_0927	ycbC_5UTR	NA	38	0	0	0	0	0	0	0	0	0	0	0	0	0	0	0	0	0	0
NC_016810.1	RefSeq	3UTR	1032961	1033060	-	SL1344_0927	ycbC_3UTR	NA	100	2.39715	0	0	0	0	0	1.58402	0.638055	1.47145	0.620785	3.38659	0	2.03695	0	0	0	0	0
NC_016810.1	RefSeq	CDS	1033973	1034776	+	SL1344_0928	smtA	NA	804	3.87598	4.06706	1.94973	0.41407	0.464488	0	10.1464	12.8563	4.11787	2.23915	2.94852	3.39297	7.60056	5.00973	2.84233	2.52345	1.81917	3.1219
NC_016810.1	RefSeq	5UTR	1033933	1033972	+	SL1344_0928	smtA_5UTR	NA	40	8.9893	3.40616	0	2.77427	0	0	7.9201	12.7611	1.83932	1.55196	8.46647	0	10.1847	3.59627	8.78935	0	0	0
NC_016810.1	RefSeq	CDS	1034769	1036091	+	SL1344_0929	mukF	NA	1323	3.7144	3.91336	2.07352	0.754903	0.282274	0.128308	6.1062	7.57178	2.83613	1.59536	1.98383	2.83517	3.84911	5.43654	1.06296	1.31445	0.737017	0.569163
NC_016810.1	RefSeq	CDS	1036072	1036776	+	SL1344_0930	mukE	NA	705	2.21014	2.89886	1.66764	0.472216	0.264857	0.240783	6.9652	5.61126	3.02639	1.58498	2.16165	1.45104	3.75608	4.48896	1.99475	2.67224	0	0.35603
NC_016810.1	RefSeq	5UTR	1035931	1036071	+	SL1344_0930	mukE_5UTR	NA	141	1.7001	1.93258	0	0	0	0	5.61709	3.16765	1.04358	0.440273	1.80138	1.8138	1.44465	2.04044	0	0	0	0
NC_016810.1	RefSeq	CDS	1036776	1041242	+	SL1344_0931	mukB	NA	4467	3.67595	4.3311	5.17615	1.68928	0.334406	0.190007	9.18427	11.2842	9.30569	3.52987	1.9901	1.41222	3.8304	6.79483	4.9584	3.7957	0.509329	0.50571
NC_016810.1	RefSeq	3UTR	1041243	1041383	+	SL1344_0931	mukB_3UTR	NA	141	1.7001	2.89886	1.3897	1.57405	0	0	2.80855	8.14538	8.87046	4.843	1.20092	1.2092	2.88929	4.08087	3.74015	1.02779	0	0
NC_016810.1	RefSeq	CDS	1041587	1043428	+	SL1344_0932	ycbB	NA	1842	1.17124	3.18057	3.93598	1.68685	2.43289	0.737251	3.1818	5.54228	10.0653	19.7492	11.5828	5.32224	1.43759	4.37331	11.2611	7.47405	6.88163	3.40663
NC_016810.1	RefSeq	5UTR	1041469	1041586	+	SL1344_0932	ycbB_5UTR	NA	118	5.0787	4.61853	0	1.88086	0	0	14.7663	20.5475	22.4459	39.9827	17.2199	10.1142	12.0836	14.6289	38.7327	31.9311	30.2989	10.6356
NC_016810.1	RefSeq	CDS	1043688	1044236	+	SL1344_0933	SL1344_0933	NA	549	8.9511	13.6495	3.9261	4.24478	2.0407	0.618405	21.7839	19.0603	14.2053	15.3783	19.4312	7.91925	12.615	8.90879	5.76351	7.39108	2.07211	2.51458
NC_016810.1	RefSeq	5UTR	1043457	1043687	+	SL1344_0933	SL1344_0933_5UTR	NA	231	10.3773	18.874	11.8756	12.4902	6.46664	4.40914	19.5431	37.0127	45.8635	96.2082	116.918	60.5227	9.69976	12.4546	13.6977	22.5846	5.62813	8.14938
NC_016810.1	RefSeq	CDS	1044264	1044911	+	SL1344_0934	SL1344_0934	NA	648	8.13846	10.9334	4.23344	4.11003	1.72893	0.523926	18.578	22.4501	11.9215	10.4422	12.0203	6.18314	11.002	10.6556	5.42553	6.03824	1.25395	1.93673
NC_016810.1	RefSeq	5UTR	1044188	1044263	+	SL1344_0934	SL1344_0934_5UTR	NA	76	15.7707	25.0981	7.73479	1.46014	4.91379	0	20.8424	29.3841	13.5529	10.6187	14.4821	7.85183	16.0812	15.1422	9.25195	7.62726	4.27664	3.30264
NC_016810.1	RefSeq	3UTR	1044912	1044956	+	SL1344_0934	SL1344_0934_3UTR	NA	45	2.6635	0	0	2.46602	0	0	10.5601	17.0148	9.80968	5.51809	15.0515	1.89441	9.05311	3.19668	7.81276	3.2204	0	0
NC_016810.1	RefSeq	CDS	1044973	1046163	-	SL1344_0935	aspC	NA	1191	5.13243	8.92295	0.987143	0.931745	1.25423	0.855174	23.8069	38.894	10.5016	8.33968	10.5209	6.65668	6.84114	9.54174	1.47596	1.94684	0.409351	1.26449
NC_016810.1	RefSeq	5UTR	1046164	1046168	-	SL1344_0935	aspC_5UTR	NA	5	47.9429	163.496	0	0	0	0	522.727	752.905	147.145	62.0785	67.7317	68.1987	162.956	143.851	35.1574	28.9836	0	0
NC_016810.1	RefSeq	3UTR	1044910	1044972	-	SL1344_0935	aspC_3UTR	NA	63	19.025	12.9759	6.22057	3.52288	0	0	57.8293	81.0228	37.3702	45.3271	38.9726	36.535	6.46651	22.8335	2.79027	4.60057	0	1.99207
NC_016810.1	RefSeq	CDS	1046348	1047439	-	SL1344_0936	ompF	NA	1092	4.50014	3.99257	5.9215	1.11784	0	0.155451	31.84	24.1316	26.1412	8.18617	11.3972	7.8847	5.59602	4.47887	1.93173	2.38876	0.744104	0.459709
NC_016810.1	RefSeq	5UTR	1047440	1047551	-	SL1344_0936	ompF_5UTR	NA	112	6.42093	4.86595	6.99814	0.990811	0	0	35.3576	30.1937	9.19658	1.10854	3.77967	6.85032	7.27482	5.13753	3.13906	0	0	0
NC_016810.1	RefSeq	3UTR	1046285	1046347	-	SL1344_0936	ompF_3UTR	NA	63	0	0	6.22057	0	0	0	13.8288	8.10228	44.3771	5.91223	14.7827	10.8252	0	0	2.79027	0	0	0
NC_016810.1	RefSeq	CDS	1048046	1049446	-	SL1344_0937	asnS	NA	1401	18.8213	22.2701	9.51068	4.43566	4.66477	1.57514	154.897	100.467	34.1343	14.8882	23.4475	11.2569	26.1707	14.9909	9.1595	8.17167	3.36392	3.76233
NC_016810.1	RefSeq	5UTR	1049447	1049505	-	SL1344_0937	asnS_5UTR	NA	59	38.5981	41.5667	16.6058	7.52344	9.49445	0	247	149.24	34.9158	16.8348	22.9599	15.8938	55.2393	48.763	26.815	19.6499	11.0178	6.38138
NC_016810.1	RefSeq	3UTR	1047997	1048045	-	SL1344_0937	asnS_3UTR	NA	49	4.89214	2.78054	0	0	0	0	32.327	44.2732	21.0207	10.1353	10.3671	5.21929	8.31408	5.87146	0	0	0	0
NC_016810.1	RefSeq	CDS	1049647	1050108	-	SL1344_0938	SL1344_0938	NA	462	0.259432	1.17962	0	0.480393	0	0	1.37145	4.14321	1.59248	1.20932	1.64931	0.738082	0.881796	1.86819	1.14147	0.941025	1.05527	0
NC_016810.1	RefSeq	5UTR	1050109	1050228	-	SL1344_0938	SL1344_0938_5UTR	NA	120	0.998811	0	0	1.84951	0	0	0.660009	2.12685	1.22621	1.55196	0.705539	0	0	0	0	0	0	0
NC_016810.1	RefSeq	3UTR	1049547	1049646	-	SL1344_0938	SL1344_0938_3UTR	NA	100	0	0	0	0	0	0	1.58402	2.55222	1.47145	0.620785	0.846647	0	0	2.87702	0	0	0	0
NC_016810.1	RefSeq	CDS	1050425	1051639	+	SL1344_0939	dpaL	NA	1215	0.098648	0.224274	0	0.091334	0.153682	0	0.32593	0.210059	0.242214	0	0.418097	0.0701633	0	0	0	0.119274	0	0
NC_016810.1	RefSeq	5UTR	1050325	1050424	+	SL1344_0939	dpaL_5UTR	NA	100	0	0	0	0	0	0	0	0	0	0	0	0	0	0	0	0	0	0
NC_016810.1	RefSeq	CDS	1051884	1053320	+	SL1344_0940	SL1344_0940	NA	1437	0	0	0	0	0	0	0	0.0888037	0	0.0864001	0	0	0	0.100105	0.122329	0	0	0.087335
NC_016810.1	RefSeq	3UTR	1053321	1053420	+	SL1344_0940	SL1344_0940_3UTR	NA	100	0	0	0	0	0	0	0.79201	0	0.735726	0	0.846647	0	0	0	0	0	0	0
NC_016810.1	RefSeq	CDS	1053398	1054600	-	SL1344_0941	pncB	NA	1203	2.59043	3.62418	0.977297	0.55347	0.620862	0.564429	7.11032	7.16022	4.09756	2.73496	3.5189	1.91331	4.74103	1.91323	0.876744	0.722782	0.945624	0.625937
NC_016810.1	RefSeq	5UTR	1054601	1054658	-	SL1344_0941	pncB_5UTR	NA	58	0	4.69816	0	0	0	0	2.73107	2.20019	2.53699	0	2.91947	0	3.51198	0	0	2.49858	0	0
NC_016810.1	RefSeq	3UTR	1053298	1053397	-	SL1344_0941	pncB_3UTR	NA	100	0	1.36247	0	0	0	0	1.58402	1.91416	0	1.24157	1.69329	0	0	2.87702	0	0	0	0
NC_016810.1	RefSeq	CDS	1054795	1056087	-	SL1344_0942	SL1344_0942	NA	1293	4.26407	9.90501	3.18245	1.02989	0.433235	0.393856	7.35044	12.4848	6.88499	3.07272	3.07752	2.30758	4.41103	6.78646	8.29313	1.90534	1.13118	1.74711
NC_016810.1	RefSeq	5UTR	1056088	1056111	-	SL1344_0942	SL1344_0942_5UTR	NA	24	0	0	0	0	0	0	0	5.31712	9.19658	2.5866	3.52769	7.10404	0	0	7.32446	0	0	0
NC_016810.1	RefSeq	3UTR	1054695	1054794	-	SL1344_0942	SL1344_0942_3UTR	NA	100	0	0	0	0	0	0	3.16804	0.638055	1.47145	1.24157	0.846647	0	0	1.43851	0	1.44918	1.62512	0
NC_016810.1	RefSeq	CDS	1056132	1056380	-	SL1344_0943	SL1344_0943	NA	249	0	0	0	0	0	0	0.636153	0.256247	0.295472	0	0	0	0	0	0	0	0	0
NC_016810.1	RefSeq	CDS	1056421	1056660	-	SL1344_0944	SL1344_0944	NA	240	0	0	0	0.462378	0	0	0	0.531712	0.919658	0	0	0	0	0	0	0	0	0
NC_016810.1	RefSeq	CDS	1056703	1057812	-	SL1344_0945	SL1344_0945	NA	1110	0.10798	0	0	0.199947	0.16822	0	0	0.22993	0.662816	0.16778	0.152549	0.307202	0	0.388786	0.158367	0.130557	0	0
NC_016810.1	RefSeq	CDS	1057823	1060708	-	SL1344_0946	recE	NA	2886	0	0.094419	0.135792	0	0.1294	0	0.137216	0.176869	0.484366	0.344163	0.088009	0.118154	0	0.249222	0.243641	0.100428	0	0
NC_016810.1	RefSeq	CDS	1060835	1061134	-	SL1344_0947	SL1344_0947	NA	300	0	0	0	0	0	0	0.528007	1.06342	1.96194	0.620785	0.282216	0	0	0.479503	0	0	0	0
NC_016810.1	RefSeq	CDS	1061156	1061314	-	SL1344_0948	SL1344_0948	NA	159	0	0	0	0	0	0	0	0.802585	1.85088	1.95215	0	0	0	0	0	0	0	0
NC_016810.1	RefSeq	CDS	1061307	1061567	-	SL1344_0949	SL1344_0949	NA	261	0	0.522017	0	0	0	0	3.94488	5.37824	1.69132	4.99482	1.62193	0.326622	0	0	1.34703	0	0	0.480845
NC_016810.1	RefSeq	5UTR	1061568	1061667	-	SL1344_0949	SL1344_0949_5UTR	NA	100	5.99287	16.3496	3.91896	2.21942	0	1.69752	145.73	192.693	88.2871	67.6655	21.1662	22.1646	12.2217	5.75403	10.5472	2.89836	1.62512	2.51001
NC_016810.1	RefSeq	CDS	1061617	1061958	-	SL1344_0950	SL1344_0950	NA	342	7.0092	11.1547	4.58358	4.86714	1.09195	0.992702	81.7484	103.171	46.4669	34.125	11.6352	11.2169	10.1252	4.62678	7.70996	6.77978	1.42555	0.733921
NC_016810.1	RefSeq	5UTR	1061959	1062027	-	SL1344_0950	SL1344_0950_5UTR	NA	69	6.94825	7.89835	5.67965	6.43309	0	0	57.3921	81.3751	34.1206	23.3919	9.81619	9.88388	8.8563	4.16959	10.1906	8.40104	4.7105	0
NC_016810.1	RefSeq	3UTR	1061560	1061616	-	SL1344_0950	SL1344_0950_3UTR	NA	57	6.30828	19.1223	3.43768	3.89371	0	0	159.792	221.64	108.423	87.1277	29.7069	29.9117	17.868	5.0474	12.3359	5.08484	2.85109	2.20176
NC_016810.1	RefSeq	CDS	1062352	1062726	+	SL1344_0951	C1	NA	375	0	0	0	0.591844	0	0	0.211203	0	0.588581	2.97977	0.451545	0	0	0.383602	0	0	0	0
NC_016810.1	RefSeq	5UTR	1062121	1062351	+	SL1344_0951	C1_5UTR	NA	231	0	0.589812	0	0.480393	0	0	0.685723	0.276214	0	0.537476	0	0	0	0	0	0	0	0
NC_016810.1	RefSeq	CDS	1062811	1063794	+	SL1344_0952	SL1344_0952	NA	984	0	0	0	0	0	0	0.241467	0.129686	0.373845	0.315439	0.0860413	0.346538	0	0	0	0	0.165155	0
NC_016810.1	RefSeq	CDS	1063797	1064546	+	SL1344_0953	dnaC	NA	750	0	0	0.261264	0.147961	0	0	0.211203	0.170148	0	0	0.112886	0.113665	0	0.383602	0	0	0	0
NC_016810.1	RefSeq	CDS	1064557	1064904	+	SL1344_0954	SL1344_0954	NA	348	0	0	0	0	0	0	0	0.366698	0.211416	0	0	0	0	0	0	0	0	0
NC_016810.1	RefSeq	CDS	1064901	1065212	+	SL1344_0955	SL1344_0955	NA	312	0	0.873375	0	0.355676	0	0	1.0154	2.45406	0.471619	0.397939	0.542722	0.546464	0	0	0	0	0	0.80449
NC_016810.1	RefSeq	CDS	1065290	1065580	+	SL1344_0956	SL1344_0956	NA	291	2.47129	5.15021	1.34672	0.762686	0	0.58334	5.44337	21.9263	5.05654	2.34661	3.49133	2.63655	1.39997	3.95466	2.41632	0.995999	1.67538	1.29382
NC_016810.1	RefSeq	5UTR	1065141	1065289	+	SL1344_0956	SL1344_0956_5UTR	NA	149	0	1.82881	0	0	0	1.13928	2.65775	7.27982	1.48133	0.833268	1.13644	1.14427	0	1.93088	0	0	0	0
NC_016810.1	RefSeq	3UTR	1065581	1065761	+	SL1344_0956	SL1344_0956_3UTR	NA	181	3.31098	6.02195	1.08259	1.83929	1.03162	0.937857	6.12605	26.4387	5.6907	5.83057	7.95193	6.12282	3.37616	4.76853	1.9424	0.800651	1.79572	3.46686
NC_016810.1	RefSeq	CDS	1065872	1066105	+	SL1344_0957	SL1344_0957	NA	234	1.02442	3.4935	2.51215	0.948468	0.797966	0	2.70773	5.45346	5.03061	3.18351	2.17089	0.728619	3.48196	3.07373	1.50245	1.23861	0.694497	1.07265
NC_016810.1	RefSeq	5UTR	1065845	1065871	+	SL1344_0957	SL1344_0957_5UTR	NA	27	4.43916	10.0923	0	0	0	0	2.93337	11.8158	10.8996	2.2992	3.13573	0	7.54426	10.6556	0	0	0	0
NC_016810.1	RefSeq	3UTR	1066106	1066205	+	SL1344_0957	SL1344_0957_3UTR	NA	100	0	0	0	0	0	0	3.96005	5.10444	1.47145	1.86235	0	0	0	0	1.75787	1.44918	0	0
NC_016810.1	RefSeq	CDS	1066521	1067123	+	SL1344_0958	SL1344_0958	NA	603	0	0.903791	0.64991	0.552093	0	0	1.1821	2.01045	0.610055	2.05899	1.68487	0.141374	0	0.954234	0.291521	0.480656	0	0
NC_016810.1	RefSeq	5UTR	1066471	1066520	+	SL1344_0958	SL1344_0958_5UTR	NA	50	0	5.44986	0	0	0	0	3.16804	10.2089	14.7145	7.44942	1.69329	1.70497	8.1478	0	0	5.79672	0	0
NC_016810.1	RefSeq	CDS	1067332	1067943	+	SL1344_0959	ninG	NA	612	0	0.44525	0	0	0	0	0	0.104257	0	0.101435	0	0	0	0	0	0	0	0
NC_016810.1	RefSeq	CDS	1067940	1068086	+	SL1344_0960	SL1344_0960	NA	147	0	0	0	0	0	0	0	0	0	0	0	0	0	0	0	0	0	0
NC_016810.1	RefSeq	CDS	1068076	1068873	+	SL1344_0961	SL1344_0961	NA	798	0	0	0	0.139061	0	0	0.396998	1.03944	0.276589	0.544548	0.848769	0.854621	0.510514	0	0.881138	0.363203	0	0.314537
NC_016810.1	RefSeq	CDS	1068940	1069257	+	SL1344_0962	SL1344_0962	NA	318	5.65365	5.99828	1.23238	3.48965	1.76155	1.60143	52.3026	37.7215	8.32898	20.6928	14.377	11.2592	15.3732	2.71417	2.76395	1.82287	3.06627	2.36793
NC_016810.1	RefSeq	5UTR	1068926	1068939	+	SL1344_0962	SL1344_0962_5UTR	NA	14	0	19.4638	0	0	0	0	33.9433	36.4603	10.5104	66.5126	60.4748	60.8917	0	0	0	0	0	0
NC_016810.1	RefSeq	CDS	1069431	1069556	+	SL1344_0963	SL1344_0963	NA	126	0	0	0	0	0	0	0	0	1.16782	0.985372	0	0	0	0	2.79027	0	0	0
NC_016810.1	RefSeq	3UTR	1069557	1069656	+	SL1344_0963	SL1344_0963_3UTR	NA	100	0	0	0	0	0	0	0	0	0	1.24157	0	0	0	0	0	0	0	0
NC_016810.1	RefSeq	CDS	1069692	1070141	-	SL1344_0964	SL1344_0964	NA	450	4.79429	3.63324	0	0.246602	0	0	13.0242	13.6118	0.980968	0.137952	0.376287	0	5.88452	5.11469	0	0	0	0.27889
NC_016810.1	RefSeq	5UTR	1070142	1070194	-	SL1344_0964	SL1344_0964_5UTR	NA	53	4.52292	5.14138	0	0	0	0	11.9549	15.6504	2.77633	0	0	0	0	5.42833	0	0	0	0
NC_016810.1	RefSeq	3UTR	1069592	1069691	-	SL1344_0964	SL1344_0964_3UTR	NA	100	9.58859	13.6247	0	0	0	1.69752	77.617	47.8541	7.35726	2.48314	0.846647	1.70497	18.3325	25.8931	7.03148	0	0	1.255
NC_016810.1	RefSeq	CDS	1070502	1071188	-	SL1344_0965	gtgA	NA	687	0.34893	0.396642	0.570445	0.323059	0	0	0.345856	0.928755	0.642556	0.451808	0.246476	0.248176	0	0.20939	0.511753	0.421886	0	0
NC_016810.1	RefSeq	5UTR	1071189	1071216	-	SL1344_0965	gtgA_5UTR	NA	28	0	0	0	0	0	0	0	4.55753	0	0	0	0	0	0	0	0	0	0
NC_016810.1	RefSeq	3UTR	1070266	1070501	-	SL1344_0965	gtgA_3UTR	NA	236	0	0.577316	0.830288	0	0	0	0	1.62217	13.0934	0.263044	0.717497	0	0	0.609537	0.744861	0	0	0
NC_016810.1	RefSeq	CDS	1071458	1071793	+	SL1344_0965A	SL1344_0965A	NA	336	0	0.810991	0	0.66054	0	0	0.471435	0.569692	1.09483	1.66282	0.251978	0	0	0	0	0.862606	0	0
NC_016810.1	RefSeq	5UTR	1071358	1071457	+	SL1344_0965A	SL1344_0965A_5UTR	NA	100	0	0	0	0	1.86724	0	0.79201	0.638055	1.47145	2.48314	0.846647	0	0	0	0	1.44918	0	0
NC_016810.1	RefSeq	CDS	1071777	1072229	+	SL1344_0966	nucD	NA	453	0	0.300765	0.865112	0.244969	0	0.374729	0	0.704255	1.78653	3.01485	1.68208	0.376373	0.899315	0.317551	1.16415	0.639814	0	0.554086
NC_016810.1	RefSeq	CDS	1072226	1072726	+	SL1344_0967	SL1344_0967	NA	501	0	0	0	0	0	0	0.316172	0.127356	0.146852	0.123909	0.506974	0	0	0.574255	0	0	0	0
NC_016810.1	RefSeq	CDS	1072934	1073467	+	SL1344_0968	SL1344_0968	NA	534	0.224452	0.510287	0.366944	0.415621	0	0	0.593266	0.836401	1.37776	0.581259	0.475644	0.319283	0.381451	0.269383	0.329189	0.542764	0	0
NC_016810.1	RefSeq	CDS	1073508	1075562	+	SL1344_0969	SL1344_0969	NA	2055	0.174974	0.1989	0	0.162001	0	0.0826044	0.192703	0.186293	0.930846	0.543753	0.247196	0.248901	0.0991216	0	0.342165	0.282079	0.0790814	0.122142
NC_016810.1	RefSeq	CDS	1075762	1077309	+	SL1344_0971	SL1344_0971	NA	1548	0.0774272	0.176029	0.253163	0.143373	0.361868	0.219318	0.204654	0.577052	0.855496	0.882252	0.711008	0.22028	0.131586	0.371707	0.340673	0.561697	0.209964	0.162145
NC_016810.1	RefSeq	CDS	1077233	1079314	+	SL1344_0972	SL1344_0972	NA	2082	0.230274	0.13088	0.188231	0.1599	0	0.0815332	0.0380408	0.429047	0.777424	0.417434	0.203325	0.122836	0.293509	0.483648	0.506591	0.13921	0	0.0602788
NC_016810.1	RefSeq	CDS	1079405	1079728	+	SL1344_0973	SL1344_0973	NA	324	0.36993	0	0.604778	0	0	0	0.488895	0	0.681228	0.3832	0.261311	0.526225	0	1.33195	0.542553	0	0	0
NC_016810.1	RefSeq	CDS	1079721	1080020	+	SL1344_0974	SL1344_0974	NA	300	0	0	0	0	0	0	0	0	0.245242	1.03464	0.846647	0	0	0.479503	0	0	0	0.418335
NC_016810.1	RefSeq	CDS	1080001	1080567	+	SL1344_0975	SL1344_0975	NA	567	0.211389	0	0	0	0	0.299386	0	0	0	0.437943	0	0.15035	0	0	0.31003	0	0	0
NC_016810.1	RefSeq	CDS	1080564	1080965	+	SL1344_0976	SL1344_0976	NA	402	0	0.338922	0.974865	0	0	0	0.394035	0	0.366033	0.617696	0.421217	0.212061	0	1.07351	0	0.360492	0	0
NC_016810.1	RefSeq	CDS	1081040	1081726	+	SL1344_0977	SL1344_0977	NA	687	0	0.396642	0.285223	0	0	0	0.230571	0.371502	0.856741	0.632532	0.369715	0.744528	0	0	1.02351	0.843772	0.473107	0.365358
NC_016810.1	RefSeq	CDS	1081772	1082170	+	SL1344_0978	SL1344_0978	NA	399	0.600789	0.34147	0.491098	0	0	0	0.396998	0.639654	0	0.466755	0.636576	0.213655	0	0	0	0.363203	0	0.314537
NC_016810.1	RefSeq	CDS	1082233	1082496	+	SL1344_0979	SL1344_0979	NA	264	0	0.516085	0	0	0.707288	0	0	0	0	0.470291	0.641399	0	0	0	0.66586	0	0	0
NC_016810.1	RefSeq	CDS	1082510	1085563	+	SL1344_0980	SL1344_0980	NA	3054	0	0.223062	0.128322	0.145345	0.122282	0	0.36307	1.1073	1.44543	0.487846	0.499006	0.502447	0.133396	0.141307	0.460477	0.379615	0.212852	0.0821876
NC_016810.1	RefSeq	CDS	1085560	1085892	+	SL1344_0981	SL1344_0981	NA	333	0.359932	0.409149	1.17686	0.666491	0	0.509766	0.951364	1.14965	0.883755	0.932109	0.508496	1.53601	0	1.29595	0	0	0.488025	0
NC_016810.1	RefSeq	CDS	1085991	1086488	+	SL1344_0982	SL1344_0982	NA	498	0.240677	0	1.18041	0.891332	1.87474	0	1.90846	2.56247	2.65925	3.3657	2.04011	0.684726	0.409026	0.288857	1.41194	1.455	0.65266	0
NC_016810.1	RefSeq	3UTR	1086489	1086572	+	SL1344_0982	SL1344_0982_3UTR	NA	84	0	0	0	0	0	0	0.942869	1.51918	3.50346	1.47806	6.04748	3.04459	0	0	0	0	0	0
NC_016810.1	RefSeq	CDS	1086605	1087138	-	SL1344_0983	sodCI	NA	534	1.12226	1.53086	10.6414	11.6374	3.84638	0.317888	3.85623	3.94303	14.0532	15.4615	6.97611	3.19283	0	2.15507	4.60865	25.7813	3.65196	1.88016
NC_016810.1	RefSeq	5UTR	1087139	1087199	-	SL1344_0983	sodCI_5UTR	NA	61	1.96487	0	6.42452	7.27677	0	0	2.59676	4.18397	12.0611	6.10608	1.38795	2.79503	0	2.35821	0	14.2542	2.66414	0
NC_016810.1	RefSeq	3UTR	1086505	1086604	-	SL1344_0983	sodCI_3UTR	NA	100	0	0	0	2.21942	0	0	0.79201	1.27611	3.67863	7.44942	1.69329	0	0	1.43851	3.51574	2.89836	0	1.255
NC_016810.1	RefSeq	CDS	1087228	1087923	+	SL1344_0984	SL1344_0984	NA	696	0	0.783026	0	0	0.536564	0	0.113795	0.550047	1.05708	0.535159	0.364934	0.244967	0	0.413364	0.252568	0.416431	0.233495	0
NC_016810.1	RefSeq	5UTR	1087128	1087227	+	SL1344_0984	SL1344_0984_5UTR	NA	100	0	0	0	0	0	0	0	0	0	0	0	0	0	0	0	0	0	2.51001
NC_016810.1	RefSeq	CDS	1087933	1088670	+	SL1344_0985	SL1344_0985	NA	738	0	0	0.531024	0	0.253014	0	0.321955	0.172915	0.199384	0.336469	0.229444	0.115513	0.276009	0.19492	0.476388	0	0	0
NC_016810.1	RefSeq	CDS	1088568	1089272	+	SL1344_0986	SL1344_0986	NA	705	0.17001	0.386515	0	0.157405	0	0.240783	0.224684	0.362017	0.730508	0.264164	0.240183	0.483679	0	0.204044	0.498687	0	0.230514	0
NC_016810.1	RefSeq	3UTR	1089273	1089333	+	SL1344_0986	SL1344_0986_3UTR	NA	61	0	0	0	0	0	0	0	0	1.20611	0	0	0	0	0	0	0	0	0
NC_016810.1	RefSeq	CDS	1089344	1092694	+	SL1344_0987	SL1344_0987	NA	3351	0.500747	0.365926	0.409321	0.198694	0	0.101314	0.212715	0.609303	0.702574	0.296406	0.429513	0.203518	0.364718	0.300494	0.524581	0.389215	0.58196	0.22471
NC_016810.1	RefSeq	5UTR	1089244	1089343	+	SL1344_0987	SL1344_0987_5UTR	NA	100	0	0	0	0	0	0	0	0	0.735726	0	0	0	0	0	0	0	0	0
NC_016810.1	RefSeq	3UTR	1092695	1093025	+	SL1344_0987	SL1344_0987_3UTR	NA	331	0	0	0	0	0	0	1.19639	0.963829	3.33411	0.937741	0.511569	0	0	0.434595	0	0.437818	0	0
NC_016810.1	RefSeq	CDS	1093029	1095236	+	SL1344_0988	SL1344_0988	NA	2208	0	0	0	0.0502585	0.253701	0	0.17935	0.288974	0.133284	0.393613	0.345101	0.0772178	0.0922531	0.0651498	0.238841	0.262532	0	0.056839
NC_016810.1	RefSeq	5UTR	1092929	1093028	+	SL1344_0988	SL1344_0988_5UTR	NA	100	0	0	0	0	0	0	0.79201	0.638055	4.41436	2.48314	0	0	0	0	0	1.44918	0	0
NC_016810.1	RefSeq	CDS	1095236	1095817	+	SL1344_0989	SL1344_0989	NA	582	0	0	0.33668	0	0.320832	0	0.136084	0.219263	0.632067	0.639984	0	0.29295	0.349991	0	0	0.249	0	0
NC_016810.1	RefSeq	CDS	1095821	1096036	-	SL1344_0990	SL1344_0990	NA	216	0	0	0	0	0	0	0.366671	0.295396	0	0.862201	1.1759	0.394669	0	0	0	0	0	0
NC_016810.1	RefSeq	5UTR	1096037	1096136	-	SL1344_0990	SL1344_0990_5UTR	NA	100	0	0	0	0	0	0	0	0	0	0	0	0	0	0	0	0	0	0
NC_016810.1	RefSeq	3UTR	1095721	1095820	-	SL1344_0990	SL1344_0990_3UTR	NA	100	0	0	0	0	0	0	0	0	0	0	0	0	0	0	0	0	0	0
NC_016810.1	RefSeq	CDS	1096293	1097261	+	SL1344_0991	sseI	NA	969	0.371075	0	0	1.71781	2.89047	0.350365	0.16347	1.05355	0.607411	1.02503	1.3106	0.351903	0	0.296906	0	2.09376	0.335423	0.518062
NC_016810.1	RefSeq	CDS	1097359	1097777	+	SL1344_0992	SL1344_0992	NA	419	1.43028	0.650342	0	2.64847	0.891285	0	1.13414	2.13193	3.51182	2.22238	3.03095	1.01728	0.486145	0.686639	2.0977	2.0752	0.775715	1.19809
NC_016810.1	RefSeq	3UTR	1097778	1097877	+	SL1344_0992	SL1344_0992_3UTR	NA	100	0	4.0874	0	1.10971	0	0	0	1.27611	1.47145	0.620785	0	0	0	0	0	5.79672	0	0
NC_016810.1	RefSeq	CDS	1097909	1098535	-	SL1344_0993	SL1344_0993	NA	627	0	0.217299	0	0	0	0.270737	0.252635	0	0.469363	0.693061	0.135031	0.679812	0	0.229427	0	0.231129	0.25919	0.20016
NC_016810.1	RefSeq	3UTR	1097809	1097908	-	SL1344_0993	SL1344_0993_3UTR	NA	100	0	0	0	0	0	0	0.79201	0	0	0	0	0	0	0	0	0	0	0
NC_016810.1	RefSeq	CDS	1098604	1098903	-	SL1344_0994	SL1344_0994	NA	300	3.59572	4.0874	2.61264	7.39805	4.3569	3.39504	0.528007	3.40296	2.20718	2.06928	3.10437	5.11491	3.39492	3.35652	4.1017	3.86448	2.16683	7.94836
NC_016810.1	RefSeq	CDS	1098888	1099574	-	SL1344_0995	gtgE	NA	687	0	0.396642	0.285223	0.646118	0.815389	0.494184	0.691712	2.04326	0.535463	1.1747	1.72534	1.98541	0.296499	0.20939	0	0	2.36553	2.00947
NC_016810.1	RefSeq	5UTR	1099575	1099602	-	SL1344_0995	gtgE_5UTR	NA	28	0	0	0	0	0	0	0	4.55753	0	0	0	0	0	0	0	0	0	0
NC_016810.1	RefSeq	CDS	1099845	1100036	-	SL1344_0996	gtgF	NA	192	1.24851	1.41923	0	0	0	0.884125	0	0.33232	0	0	0	0.888005	0	0	0	0	0	0.653648
NC_016810.1	RefSeq	5UTR	1100037	1100063	-	SL1344_0996	gtgF_5UTR	NA	27	8.87832	10.0923	0	0	0	0	0	0	0	0	0	0	0	0	0	0	0	0
NC_016810.1	RefSeq	3UTR	1099745	1099844	-	SL1344_0996	gtgF_3UTR	NA	100	0	0	0	0	0	0	0	0	0	0	0	0	0	0	0	0	0	0
NC_016810.1	RefSeq	CDS	1100463	1103075	+	SL1344_0997	pepN	NA	2613	1.5137	3.91064	3.5995	2.08097	1.85795	0.454751	8.27473	16.1894	16.6686	17.6994	19.5704	12.0059	1.40318	4.40416	3.96917	3.2167	1.55484	1.20073
NC_016810.1	RefSeq	5UTR	1100431	1100462	+	SL1344_0997	pepN_5UTR	NA	32	0	4.2577	0	0	0	0	7.4251	11.9635	9.19658	5.81986	2.64577	5.32803	0	0	0	0	0	3.92189
NC_016810.1	RefSeq	3UTR	1103076	1103144	+	SL1344_0997	pepN_3UTR	NA	69	0	3.94918	0	3.21654	10.8246	0	9.18273	21.2685	42.6508	132.254	136.2	98.8388	0	4.16959	2.54764	4.20052	7.06575	3.63769
NC_016810.1	RefSeq	CDS	1103256	1104293	+	SL1344_0998	pyrD	NA	1038	1.84751	3.15021	0.377549	0.106908	0	0	5.95152	7.25342	1.48846	0.478447	0.244696	0.0821276	2.94357	1.8016	1.01611	0.139613	0	0.120906
NC_016810.1	RefSeq	5UTR	1103156	1103255	+	SL1344_0998	pyrD_5UTR	NA	100	0	0	0	0	0	0	0	0	0	0	0	0	0	0	0	0	0	0
NC_016810.1	RefSeq	3UTR	1104294	1104356	+	SL1344_0998	pyrD_3UTR	NA	63	0	0	0	0	0	0	3.77148	4.05114	0	0	0	0	3.23325	0	0	0	0	0
NC_016810.1	RefSeq	CDS	1104459	1105001	+	SL1344_0999	SL1344_0999	NA	543	1.32439	3.01097	0.721724	0.204366	0	0.312619	2.04202	4.93523	1.8969	2.17217	1.87104	0.313991	1.50052	1.58951	1.61867	0.533768	0.598572	0.462248
NC_016810.1	RefSeq	5UTR	1104358	1104458	+	SL1344_0999	SL1344_0999_5UTR	NA	101	0	5.3959	0	0	0	0	3.13667	7.58085	4.37065	1.22928	1.67653	1.68809	4.03356	1.42427	0	0	0	0
NC_016810.1	RefSeq	3UTR	1105002	1105101	+	SL1344_0999	SL1344_0999_3UTR	NA	100	0	0	0	0	0	0	3.16804	3.82833	1.47145	0.620785	0	0	0	1.43851	0	0	1.62512	0
NC_016810.1	RefSeq	CDS	1104998	1106107	-	SL1344_1000	SL1344_1000	NA	1110	0.755857	1.96391	0.353059	0.299921	0	0.30586	1.6411	3.33398	0.662816	0.447412	0.610196	0.460802	0.734036	1.42555	0.316733	0.261113	0.292815	0.452254
NC_016810.1	RefSeq	5UTR	1106108	1106133	-	SL1344_1000	SL1344_1000_5UTR	NA	26	9.2198	20.961	0	0	0	0	9.13858	26.9946	0	2.38763	6.51267	0	0	0	0	5.57376	0	0
NC_016810.1	RefSeq	3UTR	1104898	1104997	-	SL1344_1000	SL1344_1000_3UTR	NA	100	0	0	0	0	0	0	1.58402	1.91416	1.47145	0	0	0	0	0	0	0	0	0
NC_016810.1	RefSeq	CDS	1106206	1108314	+	SL1344_1001	SL1344_1001	NA	2109	1.8186	1.42125	0.557462	0.368324	0.0885368	0.160979	5.89595	3.50945	1.56983	1.00079	0.521878	0.687161	2.51118	2.59191	0.666807	0.824568	0	0.119014
NC_016810.1	RefSeq	5UTR	1106180	1106205	+	SL1344_1001	SL1344_1001_5UTR	NA	26	18.4396	5.24025	0	0	0	0	24.3695	7.36217	2.82972	0	0	0	15.6688	11.0654	0	0	0	0
NC_016810.1	RefSeq	CDS	1108327	1110234	+	SL1344_1002	SL1344_1002	NA	1908	2.32428	1.85661	0.718887	0.814251	0.391455	0.444843	7.22274	6.32035	2.73777	1.59426	1.02059	1.07231	3.09599	4.52361	0.368526	0.759528	0.425871	0.263104
NC_016810.1	RefSeq	CDS	1110249	1111502	+	SL1344_1003	pqiA	NA	1254	0.76464	0.869197	1.09381	0.707948	0.148903	0.135368	2.77898	3.25642	1.05607	2.07918	1.21528	0.339906	1.29949	1.49128	0.280362	0.693387	0.51838	0
NC_016810.1	RefSeq	CDS	1111507	1113147	+	SL1344_1004	pqiB	NA	1641	3.28677	2.98896	1.91052	1.08198	1.02408	0.310333	9.45972	9.29281	4.39373	5.37181	3.40516	1.35068	3.22734	9.99329	2.35668	4.06229	1.48549	1.22365
NC_016810.1	RefSeq	CDS	1113144	1113707	+	SL1344_1005	SL1344_1005	NA	564	0.850052	0.724716	0.347425	0.59027	0.662142	0	4.6341	5.43025	2.60896	5.06314	1.80138	1.5115	0.361161	2.55055	0.311679	1.54168	0.576285	0.445037
NC_016810.1	RefSeq	3UTR	1113708	1113771	+	SL1344_1005	SL1344_1005_3UTR	NA	64	0	0	0	0	0	0	2.47503	2.99088	2.29914	21.3395	7.93731	3.99602	0	2.24767	0	0	0	0
NC_016810.1	RefSeq	CDS	1113963	1114130	+	SL1344_1006	rmf	NA	168	1.42687	4.86595	76.9796	735.842	722.444	256.649	2.35717	3.03836	151.525	2084.8	1836.92	978.327	2.42494	1.71251	81.6154	924.714	595.878	364.549
[truncated: 7,882 more rows]
